# Supplementary material for: Forecasting Staphylococcus aureus Infections Using Genome-Wide Association Studies, Machine Learning, and Transcriptomic Approaches
Source: mSystems. 2022 Jul 5;7(4):e00378-22. doi: 10.1128/msystems.00378-22 (PMC9426533; doi:10.1128/msystems.00378-22)
Supplement: TABLE S1 [file msystems.00378-22-st001.xlsx]

## Sheet: overview of all CCs
Supplemental_Table_S1 : Overview of the S. aureus strains used in this study. Abbreviations: CC, clonal complex; MRSA, Methicillin-resistant Staphylococcus aureus.
CC Type	Isolated from animal hosts	Isolated from humain hosts			MRSA	Total number (%)
		Colonized patient	Non severe infection	Severe infection
1	1	5	5	8	10	19 (5.3)
5	5	11	13	12	23	41 (11.5)
7	0	1	1	0	0	2 (0.6)
8	1	33	29	33	82	96 (27.0)
9	2	2	0	1	0	5 (1.4)
12	0	1	1	0	0	2 (0.6)
15	1	18	1	6	0	26 (7.3)
20	2	3	0	0	0	5 (1.4)
22	0	9	3	2	8	14 (3.9)
25	2	4	0	3	0	9 (2.5)
30	1	27	1	8	5	37 (10.4)
45	2	9	0	5	1	16 (4.5)
49	2	0	1	0	2	3 (0.8)
50	1	0	0	1	0	2 (0.6)
59	0	5	1	2	4	8 (2.2)
72	1	0	0	1	1	2 (0.6)
80	0	2	1	0	3	3 (0.8)
88	0	1	0	0	0	1 (0.3)
93	0	0	0	1	1	1 (0.3)
97	9	2	0	0	2	11 (3.1)
101	0	1	0	1	0	2 (0.6)
121	1	2	0	2	1	5 (1.4)
126	1	0	0	0	0	1 (0.3)
130	3	0	0	0	0	3 (0.8)
133	7	0	0	0	1	7 (2.0)
151	6	0	0	0	0	6 (1.7)
188	0	0	0	2	1	2 (0.6)
350	1	0	0	0	0	1 (0.3)
356	1	0	0	0	0	1 (0.3)
385	3	0	0	0	1	3 (0.8)
398	5	3	1	3	6	12 (3.4)
425	1	0	0	0	1	1 (0.3)
479	2	0	0	0	0	2 (0.6)
672	0	1	3	0	1	4 (1.1)
707	0	1	0	0	0	1 (0.3)
1027	1	0	0	0	0	1 (0.3)
1345	1	0	0	0	0	1 (0.3)
Total	63 (17.6%)	141 (39.6%)	61 (17.1%)	91 (25.5%)	154 (43.2%)	356 (100%)

## Sheet: 356 strains
Supplemental_Table_S1 : List of the S. aureus strains used in this study. Abbreviations: ST, sequence type; CC, clonal complex; R, resistant; S, sensitive.
#Strain	ST	CC	Geography	Isolation date	Pathology	Meticilin resistance	Genome accession N°	Reference
973N0003	1	1	Norway	2001	animal strain	S	PRJEB20741	Data provided by J.R Fitzgerald, THE ROSLIN INSTITUTE, University of Edinburgh, Easter Bush Campus, Edinburgh EH25 9RG, UK.
ERR410065	1	1	England	2009	colonization	S	ERR410065	Everitt RG et al. Nature Com. 2014
ERR410082	1	1	England	2009	colonization	S	ERR410082	Everitt RG et al. Nature Com. 2014
ERR410107	1	1	England	2009	colonization	S	ERR410107	Everitt RG et al. Nature Com. 2014
S2396	1	1	France	2005	colonization	S	CAWA00000000	Schijffelen M et al. PlosOne. 2013
VH60_uid198286	772	1	India	2007	colonization	R	ALWG00000000	Prabhakara et al.PlosOne.2014
MUF256	1	1	India	2012	not severe	S	AZSE00000000	Murali TS et l. Genome A. 2014
MUM475	1	1	India	2012	not severe	R	AZSG00000000	Murali TS et l. Genome A. 2014
S2395	1	1	France	2005	not severe	S	CAVU00000000	Schijffelen M et al. PlosOne. 2013
3957_uid198293	772	1	India	2007	not severe	R	AOFU00000000	Prabhakara et al.PlosOne.2014
LVP2_uid198294	772	1	India	2010	not severe	R	AOFV00000000	Prabhakara et al.PlosOne.2014
MW2	1	1	USA	1998	severe	R	NC_003923	Baba,T. Et al.2002.Lancet
MSSA476	1	1	UK	1998	severe	S	NC_002953	Holden,M.T. Et al.2004.PNAS
Seps18	1	1	France	2006	severe	S	JYEN00000000	This study
KT_Y21_uid188650	772	1	Malaysia	2009	severe	R	AOCQ00000000	Suhail et al. Genome A.2014
3989_uid198287	772	1	India	2007	severe	R	ALWH00000000	Prabhakara et al.PlosOne.2014
118_uid190360	772	1	India	2008	severe	R	AJGE00000000	Prabhakara et al.PlosOne.2014
120_uid198284	772	1	India	2009	severe	R	ALWE00000000	Prabhakara et al.PlosOne.2014
333_uid198285	772	1	India	2010	severe	R	ALWF00000000	Prabhakara et al.PlosOne.2014
ED98	5	5	Northern Ireland	1996-1997	animal strain	S	NC_013450	Ben Zakour et al. 2008.JBAC. Lowder,B.V. Et al.2009.PNAS
973N0064	5	5	Norway	Aug-Oct 2001	animal strain	S	PRJEB20741	Data provided by J.R Fitzgerald, THE ROSLIN INSTITUTE, University of Edinburgh, Easter Bush Campus, Edinburgh EH25 9RG, UK.
973N0070	135	5	Norway	2001	animal strain	S	PRJEB20741	Data provided by J.R Fitzgerald, THE ROSLIN INSTITUTE, University of Edinburgh, Easter Bush Campus, Edinburgh EH25 9RG, UK.
61272	1342	5	USA	1999	animal strain	S	ERR1801383	Data provided by J.R Fitzgerald, THE ROSLIN INSTITUTE, University of Edinburgh, Easter Bush Campus, Edinburgh EH25 9RG, UK.
61289	1346	5	UK	1997	animal strain	S	ERR1801397	Data provided by J.R Fitzgerald, THE ROSLIN INSTITUTE, University of Edinburgh, Easter Bush Campus, Edinburgh EH25 9RG, UK.
ERR410044	5	5	England	2009	colonization	S	ERR410044	Everitt RG et al. Nature Com. 2014
ERR410070	5	5	England	2009	colonization	S	ERR410070	Everitt RG et al. Nature Com. 2014
ERR410078	5	5	England	2009	colonization	S	ERR410078	Everitt RG et al. Nature Com. 2014
ERR410093	5	5	England	2009	colonization	S	ERR410093	Everitt RG et al. Nature Com. 2014
502A	5	5	USA	1963	colonization	S	CP007454.1	Henry Shinefield. Pediatric Infectious Diseases, Columbia University,USA
N315	5	5	Japan	1982	colonization	R	NC_002745	Kuroda,M. Et al.2001.Lancet
Por15	5	5	France	2008	colonization	S	JYEY00000000	This study
Por21	5	5	France	2008	colonization	S	LJAY00000000	This study
ERR410099	6	5	England	2009	colonization	S	ERR410099	Everitt RG et al. Nature Com. 2014
ERR410046	2437	5	England	2009	colonization	S	ERR410046	Everitt RG et al. Nature Com. 2014
ERR410087	2452	5	England	2009	colonization	S	ERR410087	Everitt RG et al. Nature Com. 2014
Mu50_omega_uid55783 ; PMID: 9249217	5	5	Japan	1996	not severe	R	BABM00000000	Cui,L et al. Antimicrob. Agents Chemother. 2009
VRS10_uid180025 ; PMID: 22617140	5	5	USA	2009	not severe	R	AHBT00000000	Kos VN et al. Mbio. 2012
VRS11a_uid180026 ; PMID: 22617140	5	5	USA	2010	not severe	R	AHBU00000000	Kos VN et al. Mbio. 2012
VRS11b_uid180027 ; PMID: 22617140	5	5	USA	2010	not severe	R	AHBV00000000	Kos VN et al. Mbio. 2012
VRS2_uid180017 ; PMID: 18257700	5	5	USA	2002	not severe	R	AHBL00000000	Kos VN et al. Mbio. 2012
VRS3a_uid180018	5	5	USA	2004	not severe	R	AHBM00000000	Kos VN et al. Mbio. 2012
VRS8_uid180023 ; PMID: 19523298	5	5	USA	2007	not severe	R	AHBR00000000	Kos VN et al. Mbio. 2012
VRS9_uid180024 ; ; PMID: 19523298	5	5	USA	2007	not severe	R	AHBS00000000	Kos VN et al. Mbio. 2012
ECT_R_2	5	5	Sweden	2005	not severe	S	NC_017343	Lindqvist,M. Et al.2012.Eur. J. Clin. Microbiol. Infect. Dis.
VRS6_uid180021 ; PMID: 18257700	85	5	USA	2005	not severe	R	AHBP00000000	Kos VN et al. Mbio. 2012
VRS5_uid180020	231	5	USA	2005	not severe	R	AHBO00000000	Kos VN et al. Mbio. 2012
VRS1_uid180016 ; PMID: 18257700	371	5	USA	2002	not severe	R	AHBK00000000	Kos VN et al. Mbio. 2012
VRS4_uid180019 ; PMID: 18257700	5_d	5	USA	2005	not severe	R	AHBN00000000	Kos VN et al. Mbio. 2012
SA16	5	5	Brazil	2009	severe	R	ASZO00000000	Dabul,A.N.G. Genome A. 2013
Mu50	5	5	Japan	1996	severe	R	NC_002758	Kuroda,M. Et al.2001.Lancet
Mu3	5	5	Japan	1996	severe	R	NC_009782	Neoh,H.M. Et al.2008.Antimicrob. Agents Chemother
Hou1444-VR	5	5	Brazil	2012	severe	S	CP012593	Panesso D et al. EID 2015
Seps62	5	5	France	2006	severe	R	LJBF00000000	This study
Seps88	5	5	France	2006	severe	S	JYER00000000	This study
ZJ5499	5	5	China	2010	severe	R	CP011685	Zhou J et al 2015, unpublished
JH1	105	5	USA	2003	severe	R	NC_009632	Copeland,A. Et al.2007.Unpublished
JH9	105	5	USA	2003	severe	R	NC_009487	Copeland,A. Et al.2007.Unpublished
FCFHV36	105	5	Brazil	2010	severe	R	CP011147	McCulloch,J.A. Et al. Genome Announc 3 (4), e00893-15 (2015)
SA_ST125_MupR	125	5	Spain	2006	severe	R	ASTH00000000	Barrado L et al. GenomeA.2013
VRS7_uid180022 ; PMID: 18257700	231	5	USA	2006	severe	R	AHBQ00000000	Kos VN et al. Mbio. 2012
ERR410058	7	7	England	2009	colonization	S	ERR410058	Everitt RG et al. Nature Com. 2014
08-02300	7	7	Germany	2008	not severe	S	CP015646	Weber RE et al, 2016, unpublished
973N0037	8	8	UK	Pre-1954	animal strain	S	PRJEB20741	Data provided by J.R Fitzgerald, THE ROSLIN INSTITUTE, University of Edinburgh, Easter Bush Campus, Edinburgh EH25 9RG, UK.
ERR410050	8	8	England	2009	colonization	S	ERR410050	Everitt RG et al. Nature Com. 2014
ERR410045	8	8	England	2009	colonization	S	ERR410045	Everitt RG et al. Nature Com. 2014
ERR410043	8	8	England	2009	colonization	S	ERR410043	Everitt RG et al. Nature Com. 2014
ERR410063	8	8	England	2009	colonization	S	ERR410063	Everitt RG et al. Nature Com. 2014
ERR410112	8	8	England	2009	colonization	S	ERR410112	Everitt RG et al. Nature Com. 2014
M109	8	8	Colombia	2006	colonization	R	LALM00000000.1	Planet PJ et al., J Infect Dis. 2015 Dec 15;212(12):1874-82
M120	8	8	Colombia	2006	colonization	R	LALO00000000.1	Planet PJ et al., J Infect Dis. 2015 Dec 15;212(12):1874-82
M121	8	8	Colombia	2004	colonization	R	CP007670.1	Planet PJ et al., J Infect Dis. 2015 Dec 15;212(12):1874-82
MRSA_S4	8	8	Switzerland	2013	colonization	R	LFUW00000000	Von Dach E et al., J Infect Dis. 2016 May 1;213(9):1370-9
MRSA_S12	8	8	Switzerland, origin or travel :Brazil	2013	colonization	R	LFVD00000000	Von Dach E et al., J Infect Dis. 2016 May 1;213(9):1370-9
MRSA_S2	8	8	Switzerland, origin or travel :Columbia	2013	colonization	R	LFUV00000000	Von Dach E et al., J Infect Dis. 2016 May 1;213(9):1370-9
MRSA_S9	8	8	Switzerland, origin or travel :Columbia	2013	colonization	R	LFVA00000000	Von Dach E et al., J Infect Dis. 2016 May 1;213(9):1370-9
MRSA_S8	8	8	Switzerland, origin or travel :Cuba	2013	colonization	R	LFUZ00000000	Von Dach E et al., J Infect Dis. 2016 May 1;213(9):1370-9
MRSA_S11	8	8	Switzerland, origin or travel :Ecuador	2013	colonization	R	LFVC00000000	Von Dach E et al., J Infect Dis. 2016 May 1;213(9):1370-9
MRSA_S23	8	8	Switzerland, origin or travel :Sierra Leone	2013	colonization	R	LFVN00000000	Von Dach E et al., J Infect Dis. 2016 May 1;213(9):1370-9
MRSA_S20	8	8	Switzerland, origin or travel :US	2013	colonization	R	LFVK00000000	Von Dach E et al., J Infect Dis. 2016 May 1;213(9):1370-9
05 25	8	8	USA	2005	colonization	R	JWHZ00000000.1	Planet PJ et al., J Infect Dis. 2015 Dec 15;212(12):1874-82
C1378	8	8	USA	2009	colonization	R	LAMA00000000.1	Planet PJ et al., J Infect Dis. 2015 Dec 15;212(12):1874-82
C1396	8	8	USA	2009	colonization	R	LAMH00000000.1	Planet PJ et al., J Infect Dis. 2015 Dec 15;212(12):1874-82
C1407	8	8	USA	2009	colonization	R	LALY00000000.1	Planet PJ et al., J Infect Dis. 2015 Dec 15;212(12):1874-82
C1410	8	8	USA	2009	colonization	R	LAMR00000000.1	Planet PJ et al., J Infect Dis. 2015 Dec 15;212(12):1874-82
C1427	8	8	USA	2009	colonization	R	LAMI00000000.1	Planet PJ et al., J Infect Dis. 2015 Dec 15;212(12):1874-82
C1555	8	8	USA	2009	colonization	R	LAMV00000000.1	Planet PJ et al., J Infect Dis. 2015 Dec 15;212(12):1874-82
C1979	8	8	USA	2009	colonization	R	LAMB00000000.1	Planet PJ et al., J Infect Dis. 2015 Dec 15;212(12):1874-82
C2191	8	8	USA	2009	colonization	R	LAMF00000000.1	Planet PJ et al., J Infect Dis. 2015 Dec 15;212(12):1874-82
C2304	8	8	USA	2009	colonization	R	LAMJ00000000.1	Planet PJ et al., J Infect Dis. 2015 Dec 15;212(12):1874-82
C2403	8	8	USA	2010	colonization	R	LALW00000000.1	Planet PJ et al., J Infect Dis. 2015 Dec 15;212(12):1874-82
P333	8	8	France	2007	colonization	R	LSGO00000000	Sassi et al., Eur J Clin Microbiol Infect Dis. 2017 Dec;36(12):2495-2501
Van023-SW	239	8	Australia	2011	colonization	S	LVZO00000000	this study
COL	250	8	USA	1966	colonization	R	NC_002951	Steven R. Gill et al.2005 JBAC
ERR410051	2417	8	England	2009	colonization	S	ERR410051	Everitt RG et al. Nature Com. 2014
ERR410086	2440	8	England	2009	colonization	S	ERR410086	Everitt RG et al. Nature Com. 2014
ERR410092	2440	8	England	2009	colonization	S	ERR410092	Everitt RG et al. Nature Com. 2014
USA500	8	8	USA	1996	not severe	R	NZ_CP007499.1	Benson MA et al Mol. Microbiol. 2014
USA300_FPR3757	8	8	USA	2002	not severe	R	NC_007793	Diep,B.A. Et al.2006. Lancet
NCTC8325	8	8	UK	1943	not severe	S	NC_007795	Gillaspy,A.F. Et al.2006. Unpublished
C123	8	8	Colombia	2006	not severe	R	LALV00000000.1	Planet PJ et al., J Infect Dis. 2015 Dec 15;212(12):1874-82
C1667	8	8	Colombia	2007	not severe	R	LALA00000000.1	Planet PJ et al., J Infect Dis. 2015 Dec 15;212(12):1874-82
C679	8	8	Colombia	2006	not severe	R	LALF00000000.1	Planet PJ et al., J Infect Dis. 2015 Dec 15;212(12):1874-82
HUV03	8	8	Colombia	2006	not severe	R	LALS00000000.1	Planet PJ et al., J Infect Dis. 2015 Dec 15;212(12):1874-82
E1470	8	8	Ecuador	2007	not severe	R	LALC00000000.1	Planet PJ et al., J Infect Dis. 2015 Dec 15;212(12):1874-82
E404	8	8	Ecuador	2006	not severe	R	LALI01000000.1	Planet PJ et al., J Infect Dis. 2015 Dec 15;212(12):1874-82
MRSA_S10	8	8	Switzerland	2013	not severe	R	LFVB00000000	Von Dach E et al., J Infect Dis. 2016 May 1;213(9):1370-9
MRSA_S22	8	8	Switzerland	2013	not severe	R	LFVM00000000	Von Dach E et al., J Infect Dis. 2016 May 1;213(9):1370-9
MRSA_S13	8	8	Switzerland, origin or travel :Bolivia	2013	not severe	R	LFVE00000000	Von Dach E et al., J Infect Dis. 2016 May 1;213(9):1370-9
MRSA_S21	8	8	Switzerland, origin or travel :Cameroon	2013	not severe	R	LFVL00000000	Von Dach E et al., J Infect Dis. 2016 May 1;213(9):1370-9
MRSA_S1	8	8	Switzerland, origin or travel :Columbia	2013	not severe	R	LFUU00000000	Von Dach E et al., J Infect Dis. 2016 May 1;213(9):1370-9
MRSA_S15	8	8	Switzerland, origin or travel :Columbia	2013	not severe	R	LFVG00000000	Von Dach E et al., J Infect Dis. 2016 May 1;213(9):1370-9
MRSA_S17	8	8	Switzerland, origin or travel :Columbia	2013	not severe	R	LFVH00000000	Von Dach E et al., J Infect Dis. 2016 May 1;213(9):1370-9
MRSA_S19	8	8	Switzerland, origin or travel :Columbia	2013	not severe	R	LFVJ00000000	Von Dach E et al., J Infect Dis. 2016 May 1;213(9):1370-9
MRSA_S7	8	8	Switzerland, origin or travel :Ecuador	2013	not severe	R	LFUY00000000	Von Dach E et al., J Infect Dis. 2016 May 1;213(9):1370-9
MRSA_S14	8	8	Switzerland, origin or travel :Uruguay	2013	not severe	R	LFVF00000000	Von Dach E et al., J Infect Dis. 2016 May 1;213(9):1370-9
MRSA_S18	8	8	Switzerland, origin or travel :US	2013	not severe	R	LFVI00000000	Von Dach E et al., J Infect Dis. 2016 May 1;213(9):1370-9
MRSA_S24	8	8	Switzerland, origin or travel :US	2013	not severe	R	LFVO00000000	Von Dach E et al., J Infect Dis. 2016 May 1;213(9):1370-9
MRSA_S26	8	8	Switzerland, origin or travel :US	2013	not severe	R	LFVP00000000	Von Dach E et al., J Infect Dis. 2016 May 1;213(9):1370-9
MRSA_S28	8	8	Switzerland, origin or travel :US	2013	not severe	R	LFVQ00000000	Von Dach E et al., J Infect Dis. 2016 May 1;213(9):1370-9
MRSA_S5	8	8	Switzerland, origin or travel :US	2013	not severe	R	LFUX00000000	Von Dach E et al., J Infect Dis. 2016 May 1;213(9):1370-9
Ab333	8	8	France	2007	not severe	R	LSGN00000000	Sassi et al., Eur J Clin Microbiol Infect Dis. 2017 Dec;36(12):2495-2501
LHSKBClinical	8	8	Scotland	2012	not severe	S	JZAL00000000	Stipetic,L.H. Et al. Genome A. 2015
Gv69	239	8	Brazil	1996	not severe	R	CP009681	Botelho,A.M.N. LNCC - Laboratorio Nacional de Computacao Cientifica, Rua Getulio Vargas 333, Petropolis, RJ 25651070, Brazil
XN108	239	8	China	2004	not severe	R	CP007447	Zhang,X. Et al. Diagn. Microbiol. Infect. Dis. 77 (1), 64-68 (2013)
Newman	254	8	Japan	1952	not severe	S	NC_009641	Baba,T. Et al.2008.JBAC
USA300_TCH1516	8	8	USA	2005	severe	R	NC_010079	Highlander,S.K. Et al.2007.BMC Microbiol
C1058	8	8	Colombia	2007	severe	R	LALE00000000.1	Planet PJ et al., J Infect Dis. 2015 Dec 15;212(12):1874-82
C1675	8	8	Colombia	2007	severe	R	LALD00000000.1	Planet PJ et al., J Infect Dis. 2015 Dec 15;212(12):1874-82
C186	8	8	Colombia	2006	severe	R	LALG00000000.1	Planet PJ et al., J Infect Dis. 2015 Dec 15;212(12):1874-82
C329	8	8	Colombia	2006	severe	R	LALH00000000.1	Planet PJ et al., J Infect Dis. 2015 Dec 15;212(12):1874-82
CA12	8	8	Colombia	2007	severe	R	CP007672	Planet PJ et al., J Infect Dis. 2015 Dec 15;212(12):1874-82
CA14	8	8	Colombia	2007	severe	R	LALR00000000.1	Planet PJ et al., J Infect Dis. 2015 Dec 15;212(12):1874-82
CA15	8	8	Colombia	2007	severe	R	CP007674.1	Planet PJ et al., J Infect Dis. 2015 Dec 15;212(12):1874-82
CA17	8	8	Colombia	2007	severe	R	LALP00000000.1	Planet PJ et al., J Infect Dis. 2015 Dec 15;212(12):1874-82
HUV01	8	8	Colombia	2006	severe	R	LALK00000000.1	Planet PJ et al., J Infect Dis. 2015 Dec 15;212(12):1874-82
HUV05	8	8	Colombia	2006	severe	R	CP007676	Planet PJ et al., J Infect Dis. 2015 Dec 15;212(12):1874-82
HUV07	8	8	Colombia	2006	severe	R	LALL00000000.1	Planet PJ et al., J Infect Dis. 2015 Dec 15;212(12):1874-82
E396	8	8	Ecuador	2006	severe	R	LALB00000000.1	Planet PJ et al., J Infect Dis. 2015 Dec 15;212(12):1874-82
01 19	8	8	USA	2001	severe	R	LAMU00000000.1	Planet PJ et al., J Infect Dis. 2015 Dec 15;212(12):1874-82
01 41	8	8	USA	2001	severe	R	LAME00000000.1	Planet PJ et al., J Infect Dis. 2015 Dec 15;212(12):1874-82
07 15	8	8	USA	2007	severe	R	LAMD00000000.1	Planet PJ et al., J Infect Dis. 2015 Dec 15;212(12):1874-82
99 06	8	8	USA	1999	severe	R	LAMP00000000.1	Planet PJ et al., J Infect Dis. 2015 Dec 15;212(12):1874-82
99 48	8	8	USA	1999	severe	R	LAMS00000000.1	Planet PJ et al., J Infect Dis. 2015 Dec 15;212(12):1874-82
C1440	8	8	USA	2009	severe	R	LALZ00000000.1	Planet PJ et al., J Infect Dis. 2015 Dec 15;212(12):1874-82
C1504	8	8	USA	2009	severe	R	LAMM00000000.1	Planet PJ et al., J Infect Dis. 2015 Dec 15;212(12):1874-82
C1543	8	8	USA	2009	severe	R	LAMK00000000.1	Planet PJ et al., J Infect Dis. 2015 Dec 15;212(12):1874-82
C1762	8	8	USA	2009	severe	R	LAMC00000000.1	Planet PJ et al., J Infect Dis. 2015 Dec 15;212(12):1874-82
C1768	8	8	USA	2009	severe	R	LAMT00000000.1	Planet PJ et al., J Infect Dis. 2015 Dec 15;212(12):1874-82
C1782	8	8	USA	2009	severe	R	LAMQ00000000.1	Planet PJ et al., J Infect Dis. 2015 Dec 15;212(12):1874-82
C2071	8	8	USA	2009	severe	R	LAMG00000000.1	Planet PJ et al., J Infect Dis. 2015 Dec 15;212(12):1874-82
C2485	8	8	USA	2010	severe	R	LAML00000000.1	Planet PJ et al., J Infect Dis. 2015 Dec 15;212(12):1874-82
Z172	239	8	Taiwan	2010	severe	R	NC_022604	Chen,F.J. Et al.2013.GenomeA
Bmb9393	239	8	Brazil	1993	severe	R	NC_021670	Costa,M.O. Et al. 2013 GenomeA
TW20	239	8	England	2002-2004	severe	R	NC_017331	Holden,M.T. Et al.2010.JBAC
JKD6008	239	8	New Zealand	2006-2007	severe	R	NC_017341	Howden,B.P. Et al.2010.JBAC
Van023	239	8	Australia	2011	severe	S	LVZP00000000	this study
CN79	239	8	China	2006-2007	severe	R	ANCJ00000000	Weinstock,G et al. Genome Sequencing Center, Washington University School of Medicine, 4444 Forest Park, St. Louis, MO 63108, USA. Unpublished
V2200	923	8	Venezuela	2007	severe	R	CP007657	Planet PJ et al., J Infect Dis. 2015 Dec 15;212(12):1874-82
973N0084	9	9	Ireland	1998	animal strain	S	PRJEB20741	Data provided by J.R Fitzgerald, THE ROSLIN INSTITUTE, University of Edinburgh, Easter Bush Campus, Edinburgh EH25 9RG, UK.
973N0022	706	9	Denmark	2005	animal strain	S	PRJEB20741	Data provided by J.R Fitzgerald, THE ROSLIN INSTITUTE, University of Edinburgh, Easter Bush Campus, Edinburgh EH25 9RG, UK.
RKI4	27	9	Germany	2008	colonization	S	CP011528	Stevens,M.J., Stephan,R. and Johler,S.Genome Announc 3 (4) (2015)
ERR410109	109	9	England	2009	colonization	S	ERR410109	Everitt RG et al. Nature Com. 2014
Seps71	9	9	France	2006	severe	S	JYEP00000000	This study
ERR410076	12	12	England	2009	colonization	S	ERR410076	Everitt RG et al. Nature Com. 2014
KLT6_uid196237	12	12	Switzerland	2006	not severe	S	APFH00000000	Tobes,R et al GenomeA. 2013
973N0050	15	15	UK	Unknown	animal strain	S	PRJEB20741	Data provided by J.R Fitzgerald, THE ROSLIN INSTITUTE, University of Edinburgh, Easter Bush Campus, Edinburgh EH25 9RG, UK.
ERR410052	15	15	England	2009	colonization	S	ERR410052	Everitt RG et al. Nature Com. 2014
ERR410040	15	15	England	2009	colonization	S	ERR410040	Everitt RG et al. Nature Com. 2014
ERR410034	15	15	England	2009	colonization	S	ERR410034	Everitt RG et al. Nature Com. 2014
ERR410041	15	15	England	2009	colonization	S	ERR410041	Everitt RG et al. Nature Com. 2014
ERR410075	15	15	England	2009	colonization	S	ERR410075	Everitt RG et al. Nature Com. 2014
ERR410085	15	15	England	2009	colonization	S	ERR410085	Everitt RG et al. Nature Com. 2014
ERR410104	15	15	England	2009	colonization	S	ERR410104	Everitt RG et al. Nature Com. 2014
ERR410108	15	15	England	2009	colonization	S	ERR410108	Everitt RG et al. Nature Com. 2014
ERR410120	15	15	England	2009	colonization	S	ERR410120	Everitt RG et al. Nature Com. 2014
ERR410131	15	15	England	2009	colonization	S	ERR410131	Everitt RG et al. Nature Com. 2014
ERR410135	15	15	England	2009	colonization	S	ERR410135	Everitt RG et al. Nature Com. 2014
PorL45	15	15	Switzerland	2006	colonization	S	LJBC00000000	This study
Por4	15	15	France	2008	colonization	S	JYEU00000000	This study
ERR410101	582	15	England	2009	colonization	S	ERR410101	Everitt RG et al. Nature Com. 2014
ERR410117	582	15	England	2009	colonization	S	ERR410117	Everitt RG et al. Nature Com. 2014
ERR410053	2255	15	England	2009	colonization	S	ERR410053	Everitt RG et al. Nature Com. 2014
ERR410110	2441	15	England	2009	colonization	S	ERR410110	Everitt RG et al. Nature Com. 2014
ERR410129	2445	15	England	2009	colonization	S	ERR410129	Everitt RG et al. Nature Com. 2014
08-02119	15	15	Germany	2008	not severe	S	CP015645.1	Weber RE et al, 2016, unpublished
Chock11	15	15	France	2006	severe	S	LJAV00000000	This study
Seps106	15	15	France	2006	severe	S	JYFB00000000	This study
ST20130938	15	15	France	2009	severe	S	CP012972	Trouillet-Assant S et al Cell Microbiol 2016
ST20130939	15	15	France	2009	severe	S	CP012970	Trouillet-Assant S et al Cell Microbiol 2016
ST20130940	15	15	France	2010	severe	S	CP012979	Trouillet-Assant S et al Cell Microbiol 2016
ST20130941	15	15	France	2010	severe	S	CP012978	Trouillet-Assant S et al Cell Microbiol 2016
9	20	20	Finland	2000	animal strain	S	JZIN00000000	Kant,R. Et al. GenomeA. 2015
973N0031	20	20	Spain	2009	animal strain	S	PRJEB20741	Data provided by J.R Fitzgerald, THE ROSLIN INSTITUTE, University of Edinburgh, Easter Bush Campus, Edinburgh EH25 9RG, UK.
ERR410119	20	20	England	2009	colonization	S	ERR410119	Everitt RG et al. Nature Com. 2014
ERR410071	2438	20	England	2009	colonization	S	ERR410071	Everitt RG et al. Nature Com. 2014
ERR410079	2439	20	England	2009	colonization	S	ERR410079	Everitt RG et al. Nature Com. 2014
ERR410039	22	22	England	2009	colonization	R	ERR410039	Everitt RG et al. Nature Com. 2014
ERR410038	22	22	England	2009	colonization	S	ERR410038	Everitt RG et al. Nature Com. 2014
ERR410095	22	22	England	2009	colonization	S	ERR410095	Everitt RG et al. Nature Com. 2014
ERR410098	22	22	England	2009	colonization	R	ERR410098	Everitt RG et al. Nature Com. 2014
ERR410106	22	22	England	2009	colonization	S	ERR410106	Everitt RG et al. Nature Com. 2014
ERR410113	22	22	England	2009	colonization	S	ERR410113	Everitt RG et al. Nature Com. 2014
ERR410126	22	22	England	2009	colonization	S	ERR410126	Everitt RG et al. Nature Com. 2014
ERR410132	22	22	England	2009	colonization	R	ERR410132	Everitt RG et al. Nature Com. 2014
ERR410134	22	22	England	2009	colonization	R	ERR410134	Everitt RG et al. Nature Com. 2014
MUM270	22	22	India	2012	not severe	R	AZSF00000000	Murali TS et l. Genome A. 2014
H-EMRSA-15	22	22	Belgium	2011	not severe	R	CP007659	Sabirova,J et al unpublished
AMRF1	22	22	India	2012	not severe	R	AZTC00000000	Velusamy N et al. Genome A. 2014
HO_5096_0412	22	22	England	2005	severe	R	NC_017763	Holden,M.T. Et al.2013.Genome Res.
Chock30	22	22	France	2006	severe	S	LJAX00000000	This study
973N0007	25	25	USA	1987	animal strain	S	PRJEB20741	Data provided by J.R Fitzgerald, THE ROSLIN INSTITUTE, University of Edinburgh, Easter Bush Campus, Edinburgh EH25 9RG, UK.
973N0073	25	25	USA	Unknown	animal strain	S	PRJEB20741	Data provided by J.R Fitzgerald, THE ROSLIN INSTITUTE, University of Edinburgh, Easter Bush Campus, Edinburgh EH25 9RG, UK.
ERR410121	25	25	England	2009	colonization	S	ERR410121	Everitt RG et al. Nature Com. 2014
ERR410124	25	25	England	2009	colonization	S	ERR410124	Everitt RG et al. Nature Com. 2014
Por19	25	25	France	2008	colonization	S	LAWS00000000	This study
ERR410122	26	25	England	2009	colonization	S	ERR410122	Everitt RG et al. Nature Com. 2014
Seps91	25	25	France	2006	severe	S	JYES00000000	This study
ST20130942	25	25	France	2010	severe	S	CP012976	Trouillet-Assant S et al Cell Microbiol 2016
ST20130943	25	25	France	2009	severe	S	CP012974	Trouillet-Assant S et al Cell Microbiol 2016
973N0016	30	30	USA	1987	animal strain	S	PRJEB20741	Data provided by J.R Fitzgerald, THE ROSLIN INSTITUTE, University of Edinburgh, Easter Bush Campus, Edinburgh EH25 9RG, UK.
ERR410048	30	30	England	2009	colonization	S	ERR410048	Everitt RG et al. Nature Com. 2014
ERR410055	30	30	England	2009	colonization	S	ERR410055	Everitt RG et al. Nature Com. 2014
ERR410062	30	30	England	2009	colonization	S	ERR410062	Everitt RG et al. Nature Com. 2014
ERR410080	30	30	England	2009	colonization	S	ERR410080	Everitt RG et al. Nature Com. 2014
ERR410097	30	30	England	2009	colonization	S	ERR410097	Everitt RG et al. Nature Com. 2014
ERR410103	30	30	England	2009	colonization	S	ERR410103	Everitt RG et al. Nature Com. 2014
ERR410115	30	30	England	2009	colonization	S	ERR410115	Everitt RG et al. Nature Com. 2014
ERR410118	30	30	England	2009	colonization	S	ERR410118	Everitt RG et al. Nature Com. 2014
ERR410130	30	30	England	2009	colonization	S	ERR410130	Everitt RG et al. Nature Com. 2014
S2398	30	30	France	2005	colonization	S	CAVW00000000	Schijffelen M et al. PlosOne. 2013
Por23	30	30	France	2008	colonization	S	LJBA00000000	This study
ERR410049	34	30	England	2009	colonization	S	ERR410049	Everitt RG et al. Nature Com. 2014
ERR410061	34	30	England	2009	colonization	S	ERR410061	Everitt RG et al. Nature Com. 2014
ERR410074	34	30	England	2009	colonization	S	ERR410074	Everitt RG et al. Nature Com. 2014
ERR410081	34	30	England	2009	colonization	S	ERR410081	Everitt RG et al. Nature Com. 2014
ERR410088	34	30	England	2009	colonization	S	ERR410088	Everitt RG et al. Nature Com. 2014
ERR410054	36	30	England	2009	colonization	R	ERR410054	Everitt RG et al. Nature Com. 2014
ERR410125	36	30	England	2009	colonization	R	ERR410125	Everitt RG et al. Nature Com. 2014
ERR410133	36	30	England	2009	colonization	R	ERR410133	Everitt RG et al. Nature Com. 2014
ERR410047	39	30	England	2009	colonization	S	ERR410047	Everitt RG et al. Nature Com. 2014
ERR410089	39	30	England	2009	colonization	S	ERR410089	Everitt RG et al. Nature Com. 2014
ERR410105	39	30	England	2009	colonization	S	ERR410105	Everitt RG et al. Nature Com. 2014
ERR410127	39	30	England	2009	colonization	S	ERR410127	Everitt RG et al. Nature Com. 2014
ERR410136	39	30	England	2009	colonization	S	ERR410136	Everitt RG et al. Nature Com. 2014
ERR410057	878	30	England	2009	colonization	S	ERR410057	Everitt RG et al. Nature Com. 2014
ERR410123	2444	30	England	2009	colonization	S	ERR410123	Everitt RG et al. Nature Com. 2014
ERR410114	2450	30	England	2009	colonization	S	ERR410114	Everitt RG et al. Nature Com. 2014
S2397	30	30	France	2005	not severe	S	CAVV00000000	Schijffelen M et al. PlosOne. 2013
NGS-ED-1006	30	30	UK	2013	severe	S	JPWO00000000	Kroop KA Et al. GenomeA 2014
UAMS1	30	30	USA	1995	severe	S	JTJK01000000	Sassi et al.2015.GenomeA
Seps52	30	30	France	2006	severe	S	LJBE00000000	This study
Chock89	34	30	France	2006	severe	S	LJAZ00000000	This study
Seps59	34	30	France	2006	severe	S	JYFA00000000	This study
Seps86	34	30	France	2006	severe	S	LJBG00000000	This study
MRSA252	36	30	UK	1997	severe	R	NC_002952	Holden,M.T. Et al.2004.PNAS
B6	30	30	Brazil	2006	severe	R	LDIT00000000	Stephens C et al. GenomeA.2015
973N0049	45	45	UK	Unknown	animal strain	S	PRJEB20741	Data provided by J.R Fitzgerald, THE ROSLIN INSTITUTE, University of Edinburgh, Easter Bush Campus, Edinburgh EH25 9RG, UK.
973N0088	45	45	USA	1987	animal strain	S	PRJEB20741	Data provided by J.R Fitzgerald, THE ROSLIN INSTITUTE, University of Edinburgh, Easter Bush Campus, Edinburgh EH25 9RG, UK.
ERR410056	45	45	England	2009	colonization	S	ERR410056	Everitt RG et al. Nature Com. 2014
ERR410060	45	45	England	2009	colonization	S	ERR410060	Everitt RG et al. Nature Com. 2014
ERR410064	45	45	England	2009	colonization	S	ERR410064	Everitt RG et al. Nature Com. 2014
ERR410068	45	45	England	2009	colonization	S	ERR410068	Everitt RG et al. Nature Com. 2014
ERR410102	45	45	England	2009	colonization	S	ERR410102	Everitt RG et al. Nature Com. 2014
ERR410128	45	45	England	2009	colonization	S	ERR410128	Everitt RG et al. Nature Com. 2014
Por8	45	45	France	2008	colonization	S	JYEV00000000	This study
ERR410091	54	45	England	2009	colonization	S	ERR410091	Everitt RG et al. Nature Com. 2014
ERR410116	2443	45	England	2009	colonization	S	ERR410116	Everitt RG et al. Nature Com. 2014
MCRF184	45	45	USA	2005	severe	S	CP014791	Aswani V et al. GenomeA 20016
CA_347	45	45	USA	2005	severe	R	NC_021554	Stegger,M. Et al 2013.GenomeA
Chock45	45	45	France	2006	severe	S	JYEI00000000	This study
Seps49	45	45	France	2006	severe	S	JYEO00000000	This study
KS	45	45	France	2015	severe	S	LSQU00000000	This study
973N0013	49	49	Switzerland	2010	animal strain	R	PRJEB20741	Data provided by J.R Fitzgerald, THE ROSLIN INSTITUTE, University of Edinburgh, Easter Bush Campus, Edinburgh EH25 9RG, UK.
973N0018	49	49	Switzerland	2009	animal strain	R	PRJEB20741	Data provided by J.R Fitzgerald, THE ROSLIN INSTITUTE, University of Edinburgh, Easter Bush Campus, Edinburgh EH25 9RG, UK.
Tager_104	49	49	USA	1947	not severe	S	AVBR00000000	Davis R et al. Genome A. 2013
973N0090	50	50	USA	1987	animal strain	S	PRJEB20741	Data provided by J.R Fitzgerald, THE ROSLIN INSTITUTE, University of Edinburgh, Easter Bush Campus, Edinburgh EH25 9RG, UK.
6850	50	50	USA	1987	severe	S	NC_022222	Martin Fraunholz et al. 2103 GenomeA
SA40	59	59	Asian-Pacific clone	2005	colonization	R	NC_022443	Chen,C.J. Et al.2013.PlosOne
ERR410042	59	59	England	2009	colonization	S	ERR410042	Everitt RG et al. Nature Com. 2014
ERR410073	59	59	England	2009	colonization	S	ERR410073	Everitt RG et al. Nature Com. 2014
ERR410077	59	59	England	2009	colonization	S	ERR410077	Everitt RG et al. Nature Com. 2014
ERR410090	59	59	England	2009	colonization	S	ERR410090	Everitt RG et al. Nature Com. 2014
M013	59	59	Taiwan	2002	not severe	R	NC_016928	Huang,T.W. Et al.2012.JBAC
SA957	59	59	Taiwan	2000	severe	R	NC_022442	Chen,C.J. Et al.2013.PlosOne
SA268	59	59	China	2012	severe	R	CP006630	Qu,T., Feng,Y., Jiang,Y. and Yu,Y.Department of Infectious Diseases, Sir Run Run Shaw Hospital, College of Medicine, Zhejiang University, 3#, Qingchun East Road, Hangzhou, Zhejiang 310016, China
61239	699	72	Ireland	pre 2009	animal strain	S	PRJEB20741	Data provided by J.R Fitzgerald, THE ROSLIN INSTITUTE, University of Edinburgh, Easter Bush Campus, Edinburgh EH25 9RG, UK.
CN1	72	72	South Korea	2006-2007	severe	R	NC_022226	Chen,Y. Et al.2013.PlosOne
S1800	80	80	Greece	2005	colonization	R	CAWB00000000	Schijffelen M et al. PlosOne. 2013
S1805	80	80	Greece	2005	colonization	R	CAVY00000000	Schijffelen M et al. PlosOne. 2013
11819_97	80	80	Denmark	1997	not severe	R	NC_017351	Stegger,M et al. 2012 JBAC
ERR410066	88	88	England	2009	colonization	S	ERR410066	Everitt RG et al. Nature Com. 2014
JKD6159	93	93	Australia	2003	severe	R	NC_017338	Chua,K. Et al.2010.JBAC
973N0021	71	97	Denmark	2005	animal strain	S	PRJEB20741	Data provided by J.R Fitzgerald, THE ROSLIN INSTITUTE, University of Edinburgh, Easter Bush Campus, Edinburgh EH25 9RG, UK.
80389	97	97	Italy	2008	animal strain	R	ERR227480/ERR227487	Data provided by J.R Fitzgerald, THE ROSLIN INSTITUTE, University of Edinburgh, Easter Bush Campus, Edinburgh EH25 9RG, UK.
AB106	97	97	Italy	2008	animal strain	R	PRJEB20741	Data provided by J.R Fitzgerald, THE ROSLIN INSTITUTE, University of Edinburgh, Easter Bush Campus, Edinburgh EH25 9RG, UK.
Newbould_305_uid180764	115	97	Canada	1958	animal strain	S	AKYW00000000	Bouchard,D et al.Genomic Research Laboratory, University of Geneva Hospitals, rue Gabrielle-Perret-Gentil 4, Geneva, Geneva 1211, Switzerland unpublished
80381	115	97	Canada	1958	animal strain	S	ERR227615/ERR227619	Data provided by J.R Fitzgerald, THE ROSLIN INSTITUTE, University of Edinburgh, Easter Bush Campus, Edinburgh EH25 9RG, UK.
973N0057	118	97	USA	2001	animal strain	S	PRJEB20741	Data provided by J.R Fitzgerald, THE ROSLIN INSTITUTE, University of Edinburgh, Easter Bush Campus, Edinburgh EH25 9RG, UK.
80378	124	97	USA	1987	animal strain	S	PRJEB20741	Data provided by J.R Fitzgerald, THE ROSLIN INSTITUTE, University of Edinburgh, Easter Bush Campus, Edinburgh EH25 9RG, UK.
973N0075	124	97	USA	1987	animal strain	S	PRJEB20741	Data provided by J.R Fitzgerald, THE ROSLIN INSTITUTE, University of Edinburgh, Easter Bush Campus, Edinburgh EH25 9RG, UK.
973N0019	709	97	Argentina	2009	animal strain	S	PRJEB20741	Data provided by J.R Fitzgerald, THE ROSLIN INSTITUTE, University of Edinburgh, Easter Bush Campus, Edinburgh EH25 9RG, UK.
ERR410036	97	97	England	2009	colonization	S	ERR410036	Everitt RG et al. Nature Com. 2014
ERR410037	97	97	England	2009	colonization	S	ERR410037	Everitt RG et al. Nature Com. 2014
ERR410084	101	101	England	2009	colonization	S	ERR410084	Everitt RG et al. Nature Com. 2014
Chock44	101	101	France	2006	severe	S	JYEL00000000	This study
sp17	121_d	121	Spain	2004	animal strain	S	LBCS00000000	Nemet,Z. Et al. GenomeA.2015
ST1413-10S	1413	121	Pakistan	2010	colonization	R	AYXU00000000	Marasa BS et al. GenomeA. 2014
ERR410111	1841	121	England	2009	colonization	S	ERR410111	Everitt RG et al. Nature Com. 2014
XQ	121	121	China	2009	severe	S	CP013137	Shang W et al 2015, unpublished
Chock14	121	121	France	2006	severe	S	JYEH00000000	This study
61236	126	126	Sweden	1998	animal strain	S	PRJEB20741	Data provided by J.R Fitzgerald, THE ROSLIN INSTITUTE, University of Edinburgh, Easter Bush Campus, Edinburgh EH25 9RG, UK.
O11_uid179692 ; PMID: 19576164	700	130	France	2002	animal strain	S	AEUQ00000000	Le Marechal,C et al. JBAC. 2011
O46_uid179693 ; PMID: 19576164	2490	130	France	2002	animal strain	S	AEUR00000000	Le Marechal,C et al. JBAC. 2011
973N0004	3132	130	Norway	2001	animal strain	S	PRJEB20741	Data provided by J.R Fitzgerald, THE ROSLIN INSTITUTE, University of Edinburgh, Easter Bush Campus, Edinburgh EH25 9RG, UK.
61245	131	133	Norway	2001	animal strain	S	PRJEB20741	Data provided by J.R Fitzgerald, THE ROSLIN INSTITUTE, University of Edinburgh, Easter Bush Campus, Edinburgh EH25 9RG, UK.
ED133	133	133	France	1997	animal strain	S	NC_017337	Guinane,C.M. Et al.2010.Genome Biol. Evol. Ben Zakour et al. 2008
61237	133	133	Norway	1998	animal strain	S	PRJEB20741	Data provided by J.R Fitzgerald, THE ROSLIN INSTITUTE, University of Edinburgh, Easter Bush Campus, Edinburgh EH25 9RG, UK.
973N0010	133	133	Norway	2005	animal strain	S	PRJEB20741	Data provided by J.R Fitzgerald, THE ROSLIN INSTITUTE, University of Edinburgh, Easter Bush Campus, Edinburgh EH25 9RG, UK.
61253	481	133	Norway	2001	animal strain	R	PRJEB20741	Data provided by J.R Fitzgerald, THE ROSLIN INSTITUTE, University of Edinburgh, Easter Bush Campus, Edinburgh EH25 9RG, UK.
61243	750	133	Brazil	1996-1997	animal strain	S	PRJEB20741	Data provided by J.R Fitzgerald, THE ROSLIN INSTITUTE, University of Edinburgh, Easter Bush Campus, Edinburgh EH25 9RG, UK.
61244	750	133	Brazil	1996-1997	animal strain	S	PRJEB20741	Data provided by J.R Fitzgerald, THE ROSLIN INSTITUTE, University of Edinburgh, Easter Bush Campus, Edinburgh EH25 9RG, UK.
RF122	151	151	Ireland	1993	animal strain	S	NC_007622	Herron-Olson,L. Et al.2007.PlosOne
75	151	151	Finland	2000	animal strain	S	JZIO00000000	Kant,R. Et al. GenomeA. 2015
112	151	151	Finland	2000	animal strain	S	JZIQ00000000	Kant,R. Et al. GenomeA. 2015
973N0058	351	151	USA	1987	animal strain	S	PRJEB20741	Data provided by J.R Fitzgerald, THE ROSLIN INSTITUTE, University of Edinburgh, Easter Bush Campus, Edinburgh EH25 9RG, UK.
973N0080	705	151	Sweden	Unknown	animal strain	S	PRJEB20741	Data provided by J.R Fitzgerald, THE ROSLIN INSTITUTE, University of Edinburgh, Easter Bush Campus, Edinburgh EH25 9RG, UK.
110	3140	151	Finland	2000	animal strain	S	JZIP00000000	Kant,R. Et al. GenomeA. 2015
CUHK_HK188	188	188	Hong Kong	2007	severe	R	JFFV00000000	Ip M et al. Genome A. 2014
Chock57	188	188	France	2006	severe	S	JYEM00000000	This study
973N0008	350	350	USA	1987	animal strain	S	PRJEB20741	Data provided by J.R Fitzgerald, THE ROSLIN INSTITUTE, University of Edinburgh, Easter Bush Campus, Edinburgh EH25 9RG, UK.
973N0061	356	356	Chili	Pre-2002	animal strain	S	PRJEB20741	Data provided by J.R Fitzgerald, THE ROSLIN INSTITUTE, University of Edinburgh, Easter Bush Campus, Edinburgh EH25 9RG, UK.
61273	385	385	Belgium	1976	animal strain	S	ERR1801384	Data provided by J.R Fitzgerald, THE ROSLIN INSTITUTE, University of Edinburgh, Easter Bush Campus, Edinburgh EH25 9RG, UK.
61282	1344	385	Japan	1967	animal strain	R	ERR1801391	Data provided by J.R Fitzgerald, THE ROSLIN INSTITUTE, University of Edinburgh, Easter Bush Campus, Edinburgh EH25 9RG, UK.
61290	1347	385	UK	Unknown	animal strain	S	ERR1801398	Data provided by J.R Fitzgerald, THE ROSLIN INSTITUTE, University of Edinburgh, Easter Bush Campus, Edinburgh EH25 9RG, UK.
S1	398	398	France	2008	animal strain	R	AUPS00000000	Hernandez D et al. Genome A. 2013
S130	398	398	Netherlands	2010	animal strain	R	AUPT00000000	Hernandez D et al. Genome A. 2013
S0462	398	398	Netherlands	2005	animal strain	R	CAVX00000000	Schijffelen M et al. PlosOne. 2013
S123	398	398	Netherlands	2010	animal strain	S	AUPU00000000	Van der Mee-Marquet N et al. Genome A. 2013
973N0044	398	398	Switzerland	2010	animal strain	R	PRJEB20741	Data provided by J.R Fitzgerald, THE ROSLIN INSTITUTE, University of Edinburgh, Easter Bush Campus, Edinburgh EH25 9RG, UK.
ERR410096	291	398	England	2009	colonization	S	ERR410096	Everitt RG et al. Nature Com. 2014
71193	398	398	USA	2004	colonization	S	NC_017673	Uhlemann,A.C. Et al. 2012 Mbio
ERR410035	1094	398	England	2009	colonization	S	ERR410035	Everitt RG et al. Nature Com. 2014
08BA02176	398	398	Canada	2008	not severe	R	CP003808	Golding GR et al. J Bact. 2012
S100	398	398	France	2010	severe	S	AUPV00000000	Corvaglia. AR et al. GenomeA. 2013
S94	398	398	France	2009	severe	S	AUPW00000000	Corvaglia. AR et al. GenomeA. 2013
ST398	398	398	Netherlands	2006	severe	R	NC_017333	Schijffelen,M.J. Et al.2010.BMC Genomics
LGA251	425	425	UK	2007	animal strain	R	NC_017349	Garcia-Alvarez,L. et al.2011.Lancet Infect Dis
973N0078	479	479	Norway	2001	animal strain	S	PRJEB20741	Data provided by J.R Fitzgerald, THE ROSLIN INSTITUTE, University of Edinburgh, Easter Bush Campus, Edinburgh EH25 9RG, UK.
973N0086	520	479	Norway	2001	animal strain	S	PRJEB20741	Data provided by J.R Fitzgerald, THE ROSLIN INSTITUTE, University of Edinburgh, Easter Bush Campus, Edinburgh EH25 9RG, UK.
VH221_uid198296	672	672	India	2007	colonization	S	AOFX00000000	Khedkar,S et al. National Centre for Biological Sciences, NCBS-TIFR, GKVK, Bellary Road, Bangalore, Karnataka 560065, India. Unpublished
LVP5_uid198295	672	672	India	2010	not severe	S	AOFW00000000	Khedkar,S et al. National Centre for Biological Sciences, NCBS-TIFR, GKVK, Bellary Road, Bangalore, Karnataka 560065, India. Unpublished
MUF168	672	672	India	2012	not severe	S	AZQR00000000	Murali TS et l. Genome A. 2014
AMRF2	672	672	India	2012	not severe	R	JASM00000000	Velusamy N et al. Genome A. 2014
ERR410067	942	707	England	2009	colonization	S	ERR410067	Everitt RG et al. Nature Com. 2014
61278	1027	1027	Japan	1998	animal strain	S	PRJEB20741	Data provided by J.R Fitzgerald, THE ROSLIN INSTITUTE, University of Edinburgh, Easter Bush Campus, Edinburgh EH25 9RG, UK.
61275	1345	1345	Australia	1995-1997	animal strain	S	ERR1801386	Data provided by J.R Fitzgerald, THE ROSLIN INSTITUTE, University of Edinburgh, Easter Bush Campus, Edinburgh EH25 9RG, UK.

## Sheet: ST8
Supplemental_Table_S1 : : List of the S. aureus strains belonging in sequence type 8 used in this study. Abbreviations: ST, sequence type; CC, clonal complex; R, resistant; S, sensitive.
#File Name	Strain	Geography	Isolation date	Pathology	Meticilin Resistance	Genome accession N°	Reference
C_M121	M121	Colombia	2004	colonization	R	CP007670.1	Planet PJ et al., J Infect Dis. 2015 Dec 15;212(12):1874-82
C_043	ERR410043	Oxford, England	2010	colonization	S	ERR410043	Everitt RG et al. Nature Com. 2014
C_045	ERR410045	Oxford, England	2010	colonization	S	ERR410045	Everitt RG et al. Nature Com. 2014
C_050	ERR410050	Oxford, England	2010	colonization	S	ERR410050	Everitt RG et al. Nature Com. 2014
C_063	ERR410063	Oxford, England	2010	colonization	S	ERR410063	Everitt RG et al. Nature Com. 2014
C_112	ERR410112	Oxford, England	2010	colonization	S	ERR410112	Everitt RG et al. Nature Com. 2014
C_05-25	05 25	USA	2005	colonization	R	JWHZ00000000.1	Planet PJ et al., J Infect Dis. 2015 Dec 15;212(12):1874-82
C_M109	M109	Colombia	2006	colonization	R	LALM00000000.1	Planet PJ et al., J Infect Dis. 2015 Dec 15;212(12):1874-82
C_M120	M120	Colombia	2006	colonization	R	LALO00000000.1	Planet PJ et al., J Infect Dis. 2015 Dec 15;212(12):1874-82
C_C2403	C2403	USA	2010	colonization	R	LALW00000000.1	Planet PJ et al., J Infect Dis. 2015 Dec 15;212(12):1874-82
C_C1407	C1407	USA	2009	colonization	R	LALY00000000.1	Planet PJ et al., J Infect Dis. 2015 Dec 15;212(12):1874-82
C_C1378	C1378	USA	2009	colonization	R	LAMA00000000.1	Planet PJ et al., J Infect Dis. 2015 Dec 15;212(12):1874-82
C_C1979	C1979	USA	2009	colonization	R	LAMB00000000.1	Planet PJ et al., J Infect Dis. 2015 Dec 15;212(12):1874-82
C_C2191	C2191	USA	2009	colonization	R	LAMF00000000.1	Planet PJ et al., J Infect Dis. 2015 Dec 15;212(12):1874-82
C_C1396	C1396	USA	2009	colonization	R	LAMH00000000.1	Planet PJ et al., J Infect Dis. 2015 Dec 15;212(12):1874-82
C_C1427	C1427	USA	2009	colonization	R	LAMI00000000.1	Planet PJ et al., J Infect Dis. 2015 Dec 15;212(12):1874-82
C_C2304	C2304	USA	2009	colonization	R	LAMJ00000000.1	Planet PJ et al., J Infect Dis. 2015 Dec 15;212(12):1874-82
C_C1410	C1410	USA	2009	colonization	R	LAMR00000000.1	Planet PJ et al., J Infect Dis. 2015 Dec 15;212(12):1874-82
C_C1555	C1555	USA	2009	colonization	R	LAMV00000000.1	Planet PJ et al., J Infect Dis. 2015 Dec 15;212(12):1874-82
C_MRSA-S2	MRSA_S2	Switzerland, origin or travel :Columbia	2013	colonization	R	LFUV00000000	Von Dach E et al., J Infect Dis. 2016 May 1;213(9):1370-9
C_MRSA-S4	MRSA_S4	Switzerland	2013	colonization	R	LFUW00000000	Von Dach E et al., J Infect Dis. 2016 May 1;213(9):1370-9
C_MRSA-S8	MRSA_S8	Switzerland, origin or travel :Cuba	2013	colonization	R	LFUZ00000000	Von Dach E et al., J Infect Dis. 2016 May 1;213(9):1370-9
C_MRSA-S9	MRSA_S9	Switzerland, origin or travel :Columbia	2013	colonization	R	LFVA00000000	Von Dach E et al., J Infect Dis. 2016 May 1;213(9):1370-9
C_MRSA-S11	MRSA_S11	Switzerland, origin or travel :Ecuador	2013	colonization	R	LFVC00000000	Von Dach E et al., J Infect Dis. 2016 May 1;213(9):1370-9
C_MRSA-S12	MRSA_S12	Switzerland, origin or travel :Brazil	2013	colonization	R	LFVD00000000	Von Dach E et al., J Infect Dis. 2016 May 1;213(9):1370-9
C_MRSA-S20	MRSA_S20	Switzerland, origin or travel :US	2013	colonization	R	LFVK00000000	Von Dach E et al., J Infect Dis. 2016 May 1;213(9):1370-9
C_MRSA-S23	MRSA_S23	Switzerland, origin or travel :Sierra Leone	2013	colonization	R	LFVN00000000	Von Dach E et al., J Infect Dis. 2016 May 1;213(9):1370-9
C_P333	P333	Rennes	2007	colonization	R	LSGO00000000	Sassi et al., Eur J Clin Microbiol Infect Dis. 2017 Dec;36(12):2495-2501
C_p2155	p2155	France	2010	colonization	S	LVZQ00000000	This study
C_p310	p310	France	2013	colonization	S	LVZR00000000	This study
C_por1	por1	France	2008	colonization	R	JYEX00000000	This study
C_por10	por10	France	2008	colonization	S	JYET00000000	This study
C_por11	por11	France	2006	colonization	S	JYEW00000000	This study
C_porL102	porL102	France	2009	colonization	S	LJBB00000000	This study
NS_LHSKBClinical	LHSKBClinical	Glasgow, UK	2012	not severe	S	JZAL00000000	Stipetic,L.H. Et al. Genome A. 2015
NS_C1667	C1667	Colombia	2007	not severe	R	LALA00000000.1	Planet PJ et al., J Infect Dis. 2015 Dec 15;212(12):1874-82
NS_E1470	E1470	Ecuador	2007	not severe	R	LALC00000000.1	Planet PJ et al., J Infect Dis. 2015 Dec 15;212(12):1874-82
NS_C679	C679	Colombia	2006	not severe	R	LALF00000000.1	Planet PJ et al., J Infect Dis. 2015 Dec 15;212(12):1874-82
NS_E404	E404	Ecuador	2006	not severe	R	LALI01000000.1	Planet PJ et al., J Infect Dis. 2015 Dec 15;212(12):1874-82
NS_HUV03	HUV03	Colombia	2006	not severe	R	LALS00000000.1	Planet PJ et al., J Infect Dis. 2015 Dec 15;212(12):1874-82
NS_C123	C123	Colombia	2006	not severe	R	LALV00000000.1	Planet PJ et al., J Infect Dis. 2015 Dec 15;212(12):1874-82
NS_MRSA-S1	MRSA_S1	Switzerland, origin or travel :Columbia	2013	not severe	R	LFUU00000000	Von Dach E et al., J Infect Dis. 2016 May 1;213(9):1370-9
NS_MRSA-S5	MRSA_S5	Switzerland, origin or travel :US	2013	not severe	R	LFUX00000000	Von Dach E et al., J Infect Dis. 2016 May 1;213(9):1370-9
NS_MRSA-S7	MRSA_S7	Switzerland, origin or travel :Ecuador	2013	not severe	R	LFUY00000000	Von Dach E et al., J Infect Dis. 2016 May 1;213(9):1370-9
NS_MRSA-S10	MRSA_S10	Switzerland	2013	not severe	R	LFVB00000000	Von Dach E et al., J Infect Dis. 2016 May 1;213(9):1370-9
NS_MRSA-S13	MRSA_S13	Switzerland, origin or travel :Bolivia	2013	not severe	R	LFVE00000000	Von Dach E et al., J Infect Dis. 2016 May 1;213(9):1370-9
NS_MRSA-S14	MRSA_S14	Switzerland, origin or travel :Uruguay	2013	not severe	R	LFVF00000000	Von Dach E et al., J Infect Dis. 2016 May 1;213(9):1370-9
NS_MRSA-S15	MRSA_S15	Switzerland, origin or travel :Columbia	2013	not severe	R	LFVG00000000	Von Dach E et al., J Infect Dis. 2016 May 1;213(9):1370-9
NS_MRSA-S17	MRSA_S17	Switzerland, origin or travel :Columbia	2013	not severe	R	LFVH00000000	Von Dach E et al., J Infect Dis. 2016 May 1;213(9):1370-9
NS_MRSA-S18	MRSA_S18	Switzerland, origin or travel :US	2013	not severe	R	LFVI00000000	Von Dach E et al., J Infect Dis. 2016 May 1;213(9):1370-9
NS_MRSA-S19	MRSA_S19	Switzerland, origin or travel :Columbia	2013	not severe	R	LFVJ00000000	Von Dach E et al., J Infect Dis. 2016 May 1;213(9):1370-9
NS_MRSA-S21	MRSA_S21	Switzerland, origin or travel :Cameroon	2013	not severe	R	LFVL00000000	Von Dach E et al., J Infect Dis. 2016 May 1;213(9):1370-9
NS_MRSA-S22	MRSA_S22	Switzerland	2013	not severe	R	LFVM00000000	Von Dach E et al., J Infect Dis. 2016 May 1;213(9):1370-9
NS_MRSA-S24	MRSA_S24	Switzerland, origin or travel :US	2013	not severe	R	LFVO00000000	Von Dach E et al., J Infect Dis. 2016 May 1;213(9):1370-9
NS_MRSA-S26	MRSA_S26	Switzerland, origin or travel :US	2013	not severe	R	LFVP00000000	Von Dach E et al., J Infect Dis. 2016 May 1;213(9):1370-9
NS_MRSA-S28	MRSA_S28	Switzerland, origin or travel :US	2013	not severe	R	LFVQ00000000	Von Dach E et al., J Infect Dis. 2016 May 1;213(9):1370-9
NS_ab333	Ab333	Rennes	2007	not severe	R	LSGN00000000	Sassi et al., Eur J Clin Microbiol Infect Dis. 2017 Dec;36(12):2495-2501
NS_USA300-FPR3757	USA300_FPR3757	USA	2002	not severe	R	NC_007793	Diep,B.A. Et al.2006. Lancet
NS_NCTC8325	NCTC8325	UK	1943	not severe	S	NC_007795	Gillaspy,A.F. Et al.2006. Unpublished
NS_USA500	USA500	USA	1996	not severe	R	NZ_CP007499.1	Benson MA et al Mol. Microbiol. 2014
S_CA12	CA12	Colombia	2007	severe	R	CP007672	Planet PJ et al., J Infect Dis. 2015 Dec 15;212(12):1874-82
S_CA15	CA15	Colombia	2007	severe	R	CP007674.1	Planet PJ et al., J Infect Dis. 2015 Dec 15;212(12):1874-82
S_HUV05	HUV05	Colombia	2006	severe	R	CP007676	Planet PJ et al., J Infect Dis. 2015 Dec 15;212(12):1874-82
S_E396	E396	Ecuador	2006	severe	R	LALB00000000.1	Planet PJ et al., J Infect Dis. 2015 Dec 15;212(12):1874-82
S_C1675	C1675	Colombia	2007	severe	R	LALD00000000.1	Planet PJ et al., J Infect Dis. 2015 Dec 15;212(12):1874-82
S_C1058	C1058	Colombia	2007	severe	R	LALE00000000.1	Planet PJ et al., J Infect Dis. 2015 Dec 15;212(12):1874-82
S_C186	C186	Colombia	2006	severe	R	LALG00000000.1	Planet PJ et al., J Infect Dis. 2015 Dec 15;212(12):1874-82
S_C329	C329	Colombia	2006	severe	R	LALH00000000.1	Planet PJ et al., J Infect Dis. 2015 Dec 15;212(12):1874-82
S_HUV01	HUV01	Colombia	2006	severe	R	LALK00000000.1	Planet PJ et al., J Infect Dis. 2015 Dec 15;212(12):1874-82
S_HUV07	HUV07	Colombia	2006	severe	R	LALL00000000.1	Planet PJ et al., J Infect Dis. 2015 Dec 15;212(12):1874-82
S_CA17	CA17	Colombia	2007	severe	R	LALP00000000.1	Planet PJ et al., J Infect Dis. 2015 Dec 15;212(12):1874-82
S_CA14	CA14	Colombia	2007	severe	R	LALR00000000.1	Planet PJ et al., J Infect Dis. 2015 Dec 15;212(12):1874-82
S_C1440	C1440	USA	2009	severe	R	LALZ00000000.1	Planet PJ et al., J Infect Dis. 2015 Dec 15;212(12):1874-82
S_C1762	C1762	USA	2009	severe	R	LAMC00000000.1	Planet PJ et al., J Infect Dis. 2015 Dec 15;212(12):1874-82
S_07-15	07 15	USA	2007	severe	R	LAMD00000000.1	Planet PJ et al., J Infect Dis. 2015 Dec 15;212(12):1874-82
S_01-41	01 41	USA	2001	severe	R	LAME00000000.1	Planet PJ et al., J Infect Dis. 2015 Dec 15;212(12):1874-82
S_C2071	C2071	USA	2009	severe	R	LAMG00000000.1	Planet PJ et al., J Infect Dis. 2015 Dec 15;212(12):1874-82
S_C1543	C1543	USA	2009	severe	R	LAMK00000000.1	Planet PJ et al., J Infect Dis. 2015 Dec 15;212(12):1874-82
S_C2485	C2485	USA	2010	severe	R	LAML00000000.1	Planet PJ et al., J Infect Dis. 2015 Dec 15;212(12):1874-82
S_C1504	C1504	USA	2009	severe	R	LAMM00000000.1	Planet PJ et al., J Infect Dis. 2015 Dec 15;212(12):1874-82
S_99-06	99 06	USA	1999	severe	R	LAMP00000000.1	Planet PJ et al., J Infect Dis. 2015 Dec 15;212(12):1874-82
S_C1782	C1782	USA	2009	severe	R	LAMQ00000000.1	Planet PJ et al., J Infect Dis. 2015 Dec 15;212(12):1874-82
S_99-48	99 48	USA	1999	severe	R	LAMS00000000.1	Planet PJ et al., J Infect Dis. 2015 Dec 15;212(12):1874-82
S_C1768	C1768	USA	2009	severe	R	LAMT00000000.1	Planet PJ et al., J Infect Dis. 2015 Dec 15;212(12):1874-82
S_01-19	01 19	USA	2001	severe	R	LAMU00000000.1	Planet PJ et al., J Infect Dis. 2015 Dec 15;212(12):1874-82
S_USA300-TCH1516	USA300_TCH1516	USA	2005	severe	R	NC_010079	Highlander,S.K. Et al.2007.BMC Microbiol
S_chock17	chock17	France	2006	severe	S	LJAW00000000	This study
S_chock26	chock26	France	2006	severe	R	JYEJ00000000	This study
S_chock28	chock28	France	2006	severe	S	JYEK00000000	This study
S_seps100	seps100	France	2006	severe	S	LVZT00000000	This study
S_seps20	seps20	France	2006	severe	S	LVZU00000000	This study
S_seps43	seps43	France	2006	severe	R	LJBD00000000	This study
S_seps54	seps54	France	2006	severe	S	LVZU00000000	This study
S_seps75	seps75	France	2006	severe	S	JYEQ00000000	This study
S_seps9	seps9	France	2006	severe	S	LVZS00000000	This study
S_sepsGal	sepsGal	France	2007	severe	S	LVZW00000000	This study
S_sepsthom	sepsthom	France	2002	severe	S	LVZX00000000	This study
