# Supplementary material for: Forecasting Staphylococcus aureus Infections Using Genome-Wide Association Studies, Machine Learning, and Transcriptomic Approaches
Source: mSystems. 2022 Jul 5;7(4):e00378-22. doi: 10.1128/msystems.00378-22 (PMC9426533; doi:10.1128/msystems.00378-22)
Supplement: TABLE S2 [file msystems.00378-22-st002.xlsx]

## Sheet: panaroo
Gene	Non-unique Gene name	Annotation	No. isolates	No. sequences	Avg sequences per isolate	Genome Fragment	Order within Fragment	Accessory Fragment	Accessory Order with Fragment	QC	Min group size nuc	Max group size nuc	Avg group size nuc	A_110	A_112	A_61236	A_61237	A_61239	A_61243	A_61244	A_61245	A_61253	A_61272	A_61273	A_61275	A_61278	A_61282	A_61289	A_61290	A_75	A_80378	A_80381	A_80389	A_973N0003	A_973N0004	A_973N0007	A_973N0008	A_973N0010	A_973N0013	A_973N0016	A_973N0018	A_973N0019	A_973N0021	A_973N0022	A_973N0031	A_973N0037	A_973N0044	A_973N0049	A_973N0050
group_6195		hypothetical protein	356	356	1.0	1	8678				486	495	494.9747191011236	A_110_00342	A_112_00436	A_61236_01973	A_61237_01219	A_61239_01989	A_61243_00639	A_61244_00785	A_61245_01155	A_61253_01112	A_61272_01452	A_61273_01741	A_61275_02042	A_61278_01889	A_61282_01581	A_61289_01961	A_61290_01644	A_75_00947	A_80378_02235	A_80381_02047	A_80389_02243	A_973N0003_01469	A_973N0004_01790	A_973N0007_01625	A_973N0008_01918	A_973N0010_01839	A_973N0013_00383	A_973N0016_01413	A_973N0018_00142	A_973N0019_01307	A_973N0021_01438	A_973N0022_01791	A_973N0031_01413	A_973N0037_01680	A_973N0044_01848	A_973N0049_00928	A_973N0050_01571
lamB_2---lamB	lamB_2;lamB	LamB/YcsF family protein	356	356	1.0	1	8676				264	753	750.8848314606741	A_110_01126	A_112_01216	A_61236_01764	A_61237_01414	A_61239_01496	A_61243_01031	A_61244_01800	A_61245_01974	A_61253_02461	A_61272_02476	A_61273_01862	A_61275_00498	A_61278_00371	A_61282_01793	A_61289_01121	A_61290_01575	A_75_01728	A_80378_00368	A_80381_00265	A_80389_02097	A_973N0003_01491	A_973N0004_01728	A_973N0007_00020	A_973N0008_02269	A_973N0010_01862	A_973N0013_00111	A_973N0016_02119	A_973N0018_00174	A_973N0019_00197	A_973N0021_00020	A_973N0022_00081	A_973N0031_01109	A_973N0037_00081	A_973N0044_01275	A_973N0049_00089	A_973N0050_01630
group_6193		hypothetical protein	356	356	1.0	1	8675				186	327	323.8314606741573	A_110_01822	A_112_01914	A_61236_01333	A_61237_00300	A_61239_00161	A_61243_01103	A_61244_01737	A_61245_00510	A_61253_00441	A_61272_01316	A_61273_01383	A_61275_01645	A_61278_01156	A_61282_00454	A_61289_00295	A_61290_02363	A_75_02429	A_80378_00608	A_80381_00162	A_80389_00332	A_973N0003_00220	A_973N0004_00130	A_973N0007_00214	A_973N0008_00481	A_973N0010_00305	A_973N0013_01000	A_973N0016_01904	A_973N0018_00888	A_973N0019_00424	A_973N0021_00255	A_973N0022_00372	A_973N0031_02237	A_973N0037_02293	A_973N0044_00593	A_973N0049_00981	A_973N0050_00434
arcB---arcB_1---arcB_2	arcB;arcB_1;arcB_2	putative ornithine carbamoyltransferase	356	363	1.0196629213483146	1	8674				135	1011	990.3388429752066	A_110_02110	A_112_02209	A_61236_00345	A_61237_01057	A_61239_01366	A_61243_01229	A_61244_02209	A_61245_02362	A_61253_01015	A_61272_02194	A_61273_00685	A_61275_01027	A_61278_02429	A_61282_00004	A_61289_01580	A_61290_02166	A_75_00171	A_80378_01152	A_80381_01260	A_80389_01225	A_973N0003_00110	A_973N0004_02536	A_973N0007_01065	A_973N0008_00280	A_973N0010_02419	A_973N0013_01429	A_973N0016_00267	A_973N0018_01248	A_973N0019_01369	A_973N0021_01364	A_973N0022_00487	A_973N0031_00076	A_973N0037_01510	A_973N0044_02205	A_973N0049_01423	A_973N0050_00067
accD	accD	acetyl-coenzyme A carboxylase carboxyl transferase subunit beta	356	356	1.0	1	8670				858	873	860.7808988764045	A_110_01211	A_112_01300	A_61236_01102	A_61237_00754	A_61239_01325	A_61243_02105	A_61244_00580	A_61245_01018	A_61253_00946	A_61272_02365	A_61273_02375	A_61275_02247	A_61278_01264	A_61282_02493	A_61289_02026	A_61290_01943	A_75_01813	A_80378_02465	A_80381_02483	A_80389_02542	A_973N0003_00585	A_973N0004_01014	A_973N0007_00105	A_973N0008_00070	A_973N0010_00501	A_973N0013_00199	A_973N0016_00053	A_973N0018_00262	A_973N0019_00319	A_973N0021_01222	A_973N0022_00804	A_973N0031_02079	A_973N0037_01826	A_973N0044_01508	A_973N0049_00004	A_973N0050_00279
group_6192		putative transcriptional regulator	356	356	1.0	1	8669				201	408	226.28932584269663	A_110_01541	A_112_01630	A_61236_02270	A_61237_02103	A_61239_01909	A_61243_02057	A_61244_01907	A_61245_02094	A_61253_01497	A_61272_01998	A_61273_01611	A_61275_02367	A_61278_02252	A_61282_01728	A_61289_01831	A_61290_01666	A_75_02144	A_80378_02437	A_80381_02476	A_80389_02300	A_973N0003_01280	A_973N0004_02508	A_973N0007_02304	A_973N0008_01346	A_973N0010_02074	A_973N0013_01380	A_973N0016_00500	A_973N0018_01199	A_973N0019_02371	A_973N0021_00420	A_973N0022_01683	A_973N0031_01279	A_973N0037_01103	A_973N0044_01049	A_973N0049_01382	A_973N0050_01917
moaC	moaC	putative molybdenum cofactor biosynthesis protein C	356	356	1.0	1	8666				495	495	495.0	A_110_01758	A_112_01850	A_61236_00039	A_61237_02199	A_61239_00097	A_61243_02150	A_61244_01980	A_61245_02169	A_61253_01364	A_61272_00852	A_61273_01016	A_61275_01469	A_61278_01648	A_61282_02469	A_61289_01055	A_61290_00560	A_75_02365	A_80378_01968	A_80381_01895	A_80389_01972	A_973N0003_00366	A_973N0004_00067	A_973N0007_01701	A_973N0008_00544	A_973N0010_01806	A_973N0013_02191	A_973N0016_01514	A_973N0018_02193	A_973N0019_01452	A_973N0021_01611	A_973N0022_01424	A_973N0031_01487	32_refound_458	A_973N0044_00878	A_973N0049_02059	35_refound_496
group_6181		putative membrane protein	356	356	1.0	1	8656				489	612	611.6544943820224	A_110_01985	A_112_02081	A_61236_01849	A_61237_00256	A_61239_02038	A_61243_00983	A_61244_00632	A_61245_00118	A_61253_00666	A_61272_00904	A_61273_01724	A_61275_01977	A_61278_00793	A_61282_02106	A_61289_01026	A_61290_01780	A_75_00043	A_80378_01446	A_80381_02105	A_80389_02127	A_973N0003_02110	A_973N0004_01588	A_973N0007_02266	A_973N0008_01544	A_973N0010_01161	A_973N0013_02474	A_973N0016_02401	A_973N0018_02463	A_973N0019_02144	A_973N0021_02204	A_973N0022_02174	A_973N0031_02092	A_973N0037_02265	A_973N0044_01598	A_973N0049_02162	A_973N0050_00187
bcp	bcp	alkyl hydroperoxide reductase	356	356	1.0	1	8654				288	456	454.5168539325843	A_110_01419	A_112_01506	A_61236_02014	A_61237_02143	A_61239_02022	A_61243_02123	A_61244_01971	A_61245_02141	A_61253_02201	A_61272_02201	A_61273_01828	A_61275_02060	A_61278_02186	A_61282_02157	A_61289_01982	A_61290_01904	A_75_02020	A_80378_02253	A_80381_02273	A_80389_02253	A_973N0003_02125	A_973N0004_02234	A_973N0007_02334	A_973N0008_02204	A_973N0010_02501	A_973N0013_01837	A_973N0016_00664	A_973N0018_01795	A_973N0019_02250	A_973N0021_02250	A_973N0022_02260	A_973N0031_02228	A_973N0037_00993	A_973N0044_02236	A_973N0049_01274	A_973N0050_01095
rpmA	rpmA	50S ribosomal protein L27	356	356	1.0	1	8653				195	285	284.74719101123594	A_110_01166	A_112_01255	A_61236_01893	A_61237_00799	A_61239_01457	A_61243_02330	A_61244_02143	A_61245_01744	A_61253_00761	A_61272_01378	A_61273_01470	A_61275_00537	A_61278_01309	A_61282_01223	A_61289_01160	A_61290_01527	A_75_01768	A_80378_00408	A_80381_01457	A_80389_00868	A_973N0003_00630	A_973N0004_01767	A_973N0007_00060	A_973N0008_00019	A_973N0010_02558	A_973N0013_00150	A_973N0016_00008	A_973N0018_00213	A_973N0019_00158	A_973N0021_00060	A_973N0022_00042	A_973N0031_01346	A_973N0037_00042	A_973N0044_00360	A_973N0049_00050	A_973N0050_00324
group_6178		exopolyphosphatase-like protein	356	357	1.002808988764045	1	8650				348	942	939.0252100840336	A_110_01214	A_112_01303	A_61236_01105	A_61237_00751	A_61239_01328	A_61243_02102	A_61244_00577	A_61245_01015	A_61253_00949	A_61272_02362	A_61273_02372	A_61275_02244	A_61278_01261	A_61282_02490	A_61289_02023	A_61290_01946	A_75_01816	A_80378_02468	A_80381_02486	A_80389_02545	A_973N0003_00582	A_973N0004_01017	A_973N0007_00108	A_973N0008_00073	A_973N0010_00504	A_973N0013_00202	A_973N0016_00056	A_973N0018_00265	A_973N0019_00322	A_973N0021_01225	A_973N0022_00807	A_973N0031_02076	A_973N0037_01829	A_973N0044_01505	A_973N0049_00001	A_973N0050_00276
sufC	sufC	ABC superfamily ATP binding cassette transporter ABC protein	356	356	1.0	1	8646				714	762	761.8651685393259	A_110_00423	A_112_00515	A_61236_00936	A_61237_02347	A_61239_02222	A_61243_01162	A_61244_02178	A_61245_02350	A_61253_02388	A_61272_00750	A_61273_02386	A_61275_02587	A_61278_02441	A_61282_01379	A_61289_02252	A_61290_00962	A_75_01027	A_80378_01330	A_80381_01412	A_80389_01458	A_973N0003_01396	A_973N0004_00540	A_973N0007_01245	A_973N0008_01770	A_973N0010_00320	A_973N0013_01660	A_973N0016_01067	A_973N0018_01484	A_973N0019_01202	A_973N0021_00722	A_973N0022_01596	A_973N0031_00983	A_973N0037_00200	A_973N0044_01304	A_973N0049_01847	A_973N0050_00909
clpX	clpX	ATP-dependent Clp protease ATP-binding subunit ClpX	356	356	1.0	1	8645				1092	1263	1261.558988764045	A_110_01186	A_112_01275	A_61236_01077	A_61237_00779	A_61239_01300	A_61243_01525	A_61244_00605	A_61245_01043	A_61253_00921	A_61272_02165	A_61273_01450	A_61275_00558	A_61278_01289	A_61282_01243	A_61289_02051	A_61290_01548	A_75_01788	A_80378_00428	A_80381_01477	A_80389_00844	A_973N0003_00610	A_973N0004_00989	A_973N0007_00080	A_973N0008_00045	A_973N0010_00476	A_973N0013_00174	A_973N0016_00028	A_973N0018_00237	A_973N0019_00138	A_973N0021_00080	A_973N0022_00022	A_973N0031_01326	A_973N0037_00022	A_973N0044_00330	A_973N0049_00029	A_973N0050_00304
group_6176		hypothetical protein	356	356	1.0	1	8644				261	261	261.0	A_110_01139	A_112_01228	A_61236_01778	A_61237_01426	A_61239_01484	A_61243_01043	A_61244_01812	A_61245_01986	A_61253_02077	A_61272_02401	A_61273_02538	A_61275_00510	A_61278_00383	A_61282_01196	A_61289_01133	A_61290_01563	A_75_01741	A_80378_00380	A_80381_00277	A_80389_02085	A_973N0003_01503	A_973N0004_01740	A_973N0007_00032	A_973N0008_02281	A_973N0010_01874	A_973N0013_00123	A_973N0016_02131	A_973N0018_00186	A_973N0019_00185	A_973N0021_00032	A_973N0022_00069	A_973N0031_01097	A_973N0037_00069	A_973N0044_01263	A_973N0049_00077	A_973N0050_01642
gpsA	gpsA	NAD(P)H-dependent glycerol-3-phosphate dehydrogenase	356	356	1.0	1	8643				927	1026	998.6713483146067	A_110_00989	A_112_01082	A_61236_00742	A_61237_00120	A_61239_00437	A_61243_00289	A_61244_00057	A_61245_00184	A_61253_00038	A_61272_00540	A_61273_00263	A_61275_01452	A_61278_00971	A_61282_00330	A_61289_00703	A_61290_00012	A_75_01594	A_80378_00106	A_80381_01529	A_80389_01617	A_973N0003_01649	A_973N0004_01089	A_973N0007_00862	A_973N0008_00884	A_973N0010_01205	A_973N0013_00944	A_973N0016_00961	A_973N0018_00805	A_973N0019_01494	A_973N0021_01550	A_973N0022_01006	A_973N0031_00541	A_973N0037_01595	A_973N0044_01863	A_973N0049_00214	A_973N0050_00854
ftn	ftn	ferritin	356	356	1.0	1	8640				462	501	500.7808988764045	A_110_01449	A_112_01536	A_61236_02396	A_61237_02355	A_61239_02074	A_61243_02368	A_61244_02199	A_61245_02493	A_61253_00510	A_61272_02437	A_61273_02479	A_61275_02673	A_61278_02448	A_61282_01600	A_61289_02617	A_61290_01319	A_75_02050	A_80378_02484	A_80381_02515	A_80389_01447	A_973N0003_01816	A_973N0004_01337	A_973N0007_01567	A_973N0008_01819	A_973N0010_01482	A_973N0013_01867	A_973N0016_00634	A_973N0018_01765	A_973N0019_01661	A_973N0021_01259	A_973N0022_01837	A_973N0031_01214	A_973N0037_02123	A_973N0044_01349	A_973N0049_01304	A_973N0050_01673
pyrB	pyrB	aspartate carbamoyltransferase catalytic subunit	356	356	1.0	1	8638				771	882	881.688202247191	A_110_00714	A_112_00806	A_61236_00998	A_61237_01242	A_61239_02152	A_61243_01384	A_61244_00535	A_61245_00849	A_61253_01259	A_61272_00005	A_61273_00725	A_61275_01295	A_61278_00115	A_61282_01011	A_61289_00005	A_61290_00853	A_75_01319	A_80378_01640	A_80381_00680	A_80389_00545	A_973N0003_01248	A_973N0004_02520	A_973N0007_01932	A_973N0008_01049	A_973N0010_00650	A_973N0013_00738	A_973N0016_00438	A_973N0018_00601	A_973N0019_01108	A_973N0021_01042	A_973N0022_01510	A_973N0031_01625	A_973N0037_00529	A_973N0044_01068	A_973N0049_00511	A_973N0050_01422
rpmE2	rpmE2	putative 50S ribosomal protein L31	356	356	1.0	1	8636				243	255	254.96629213483146	A_110_01619	A_112_01709	A_61236_01620	A_61237_01500	A_61239_01838	A_61243_00459	A_61244_01172	A_61245_01336	A_61253_01413	A_61272_01880	A_61273_00613	A_61275_01845	A_61278_01784	A_61282_01069	A_61289_01196	A_61290_01480	A_75_02223	A_80378_01721	A_80381_01044	A_80389_01861	A_973N0003_01837	A_973N0004_00696	A_973N0007_01221	A_973N0008_01237	A_973N0010_01366	A_973N0013_01091	A_973N0016_02277	A_973N0018_00979	A_973N0019_01758	A_973N0021_01848	A_973N0022_01865	A_973N0031_01698	A_973N0037_00835	A_973N0044_00548	A_973N0049_01633	A_973N0050_01720
argG_1---argG_2---argG	argG_1;argG_2;argG	putative argininosuccinate synthase	356	357	1.002808988764045	1	8635				564	1206	1202.2773109243697	A_110_00475	A_112_00567	A_61236_02225	A_61237_01370	A_61239_00662	A_61243_02013	A_61244_01395	A_61245_00692	A_61253_00902	A_61272_01273	A_61273_02098	A_61275_01011	A_61278_01366	A_61282_01494	A_61289_02444	A_61290_01090	A_75_01079	A_80378_02387	A_80381_02428	A_80389_02531	A_973N0003_01044	A_973N0004_00588	A_973N0007_01292	A_973N0008_02369	A_973N0010_00367	A_973N0013_01920	A_973N0016_01020	A_973N0018_01819	A_973N0019_02353	A_973N0021_00769	A_973N0022_02410	A_973N0031_02409	A_973N0037_00247	A_973N0044_00858	A_973N0049_01799	A_973N0050_00956
group_6171		ABC superfamily ATP binding cassette transporter ABC protein	356	361	1.0140449438202248	1	8633				207	1878	1847.6759002770084	A_110_00318	A_112_00412	A_61236_00924	A_61237_00453;A_61237_00452	A_61239_00319	A_61243_00811	A_61244_00310	A_61245_02079	A_61253_00250	A_61272_00523	A_61273_00013	A_61275_00956	A_61278_01411	A_61282_00242	A_61289_00656	A_61290_00179	A_75_00923	A_80378_00141	A_80381_00872	A_80389_00160	A_973N0003_00635	A_973N0004_02331	A_973N0007_00331	A_973N0008_00674	A_973N0010_00903	A_973N0013_00359	A_973N0016_01438	A_973N0018_00118	A_973N0019_00111	A_973N0021_00989	A_973N0022_01403	A_973N0031_00257	A_973N0037_01418	A_973N0044_02195	A_973N0049_00904	A_973N0050_00583
div1b_2---div1b_1---div1b	div1b_2;div1b_1;div1b	putative cell division protein	356	361	1.0140449438202248	1	8629				444	1320	1300.4875346260387	A_110_00697	A_112_00789	A_61236_02076	A_61237_01594	A_61239_02100	A_61243_02254	A_61244_01210	A_61245_01365	A_61253_01467	A_61272_01744	A_61273_01906	A_61275_01685	A_61278_00130	A_61282_00995	A_61289_02168	A_61290_02134	A_75_01302	A_80378_02119	A_80381_02076	A_80389_02060	A_973N0003_02060	A_973N0004_00848	A_973N0007_02210	A_973N0008_01064	A_973N0010_00668	A_973N0013_02040	A_973N0016_02371	A_973N0018_02016	A_973N0019_02083	A_973N0021_02142	A_973N0022_00790	A_973N0031_02268	A_973N0037_01214	A_973N0044_01683	A_973N0049_00527	A_973N0050_02028
rpmH	rpmH	50S ribosomal protein L34	356	356	1.0	1	8625				138	138	138.0	A_110_02196	A_112_02295	A_61236_00266	A_61237_01008	A_61239_01017	A_61243_01353	A_61244_01300	A_61245_01564	A_61253_01564	A_61272_02103	A_61273_00514	A_61275_00750	A_61278_00188	A_61282_00080	A_61289_02270	A_61290_01717	A_75_00257	A_80378_02038	A_80381_00444	A_80389_00790	A_973N0003_00031	A_973N0004_01119	A_973N0007_01471	A_973N0008_00852	A_973N0010_01931	A_973N0013_01594	A_973N0016_01718	A_973N0018_01543	A_973N0019_00913	A_973N0021_01191	A_973N0022_00564	A_973N0031_00680	A_973N0037_01705	A_973N0044_00978	A_973N0049_01992	A_973N0050_02356
accB_2---accB_1	accB_2;accB_1	acetyl-CoA carboxylase biotin carboxyl carrier protein subunit Acc_B1	356	356	1.0	1	8624				402	450	449.86516853932585	A_110_01128	A_112_01218	A_61236_01767	A_61237_01416	A_61239_01494	A_61243_01033	A_61244_01802	A_61245_01976	A_61253_02463	A_61272_02474	A_61273_01860	A_61275_00500	A_61278_00373	A_61282_01791	A_61289_01123	A_61290_01573	A_75_01730	A_80378_00370	A_80381_00267	A_80389_02095	A_973N0003_01493	A_973N0004_01730	A_973N0007_00022	A_973N0008_02271	A_973N0010_01864	A_973N0013_00113	A_973N0016_02121	A_973N0018_00176	A_973N0019_00195	A_973N0021_00022	A_973N0022_00079	A_973N0031_01107	A_973N0037_00079	A_973N0044_01273	A_973N0049_00087	A_973N0050_01632
iscU	iscU	SUF system FeS assembly protein	356	356	1.0	1	8617				453	465	464.8988764044944	A_110_00426	A_112_00518	A_61236_00939	A_61237_02344	A_61239_02219	A_61243_01165	A_61244_02181	A_61245_02353	A_61253_02391	A_61272_00753	A_61273_02389	A_61275_02584	A_61278_02438	A_61282_01376	A_61289_02255	A_61290_00965	A_75_01030	A_80378_01333	A_80381_01415	A_80389_01461	A_973N0003_01393	A_973N0004_00543	A_973N0007_01248	A_973N0008_01767	A_973N0010_00323	A_973N0013_01663	A_973N0016_01064	A_973N0018_01487	A_973N0019_01205	A_973N0021_00725	A_973N0022_01593	A_973N0031_00980	A_973N0037_00203	A_973N0044_01307	A_973N0049_01844	A_973N0050_00912
nrdR	nrdR	transcriptional regulator NrdR	356	356	1.0	1	8615				318	471	470.14044943820227	A_110_01197	A_112_01286	A_61236_01088	A_61237_00768	A_61239_01311	A_61243_01536	A_61244_00594	A_61245_01032	A_61253_00932	A_61272_02176	A_61273_01439	A_61275_00569	A_61278_01278	A_61282_01254	A_61289_02040	A_61290_01559	A_75_01799	A_80378_00439	A_80381_01488	A_80389_00833	A_973N0003_00599	A_973N0004_01000	A_973N0007_00091	A_973N0008_00056	A_973N0010_00487	A_973N0013_00185	A_973N0016_00039	A_973N0018_00248	A_973N0019_00127	A_973N0021_00091	A_973N0022_00011	A_973N0031_01315	A_973N0037_00011	A_973N0044_00319	A_973N0049_00018	A_973N0050_00293
group_6159		ribonuclease III	356	356	1.0	1	8613				405	405	405.0	A_110_00131	A_112_00224	A_61236_01566	A_61237_00889	A_61239_01384	A_61243_00871	A_61244_01023	A_61245_01302	A_61253_01340	A_61272_01213	A_61273_01262	A_61275_01240	A_61278_01488	A_61282_01841	A_61289_01753	A_61290_00445	A_75_00736	A_80378_01267	A_80381_01278	A_80389_01274	A_973N0003_01193	A_973N0004_01712	A_973N0007_01390	A_973N0008_01711	A_973N0010_01656	A_973N0013_01465	A_973N0016_01875	A_973N0018_01301	A_973N0019_01036	A_973N0021_01024	A_973N0022_01492	A_973N0031_01248	A_973N0037_01892	A_973N0044_02024	A_973N0049_02254	A_973N0050_01317
group_6158		hypothetical protein	356	356	1.0	1	8612				201	276	275.57865168539325	A_110_00613	A_112_00705	A_61236_00697	A_61237_00718	A_61239_00833	A_61243_00575	A_61244_00497	A_61245_00809	A_61253_00716	A_61272_01023	A_61273_02131	A_61275_00723	A_61278_00631	A_61282_01971	A_61289_02375	A_61290_00782	A_75_01218	A_80378_00964	A_80381_01161	A_80389_01026	A_973N0003_01697	A_973N0004_00763	A_973N0007_00786	A_973N0008_00366	A_973N0010_01546	A_973N0013_00609	A_973N0016_02424	A_973N0018_00451	A_973N0019_00788	A_973N0021_00658	A_973N0022_00705	A_973N0031_00905	A_973N0037_01129	A_973N0044_02062	A_973N0049_00681	A_973N0050_01339
atpG_1---atpG---atpG_2	atpG_1;atpG;atpG_2	ATP synthase subunit gamma AtpG	356	358	1.0056179775280898	1	8608				306	867	861.4525139664804	A_110_01603	A_112_01693	A_61236_01636	A_61237_01484	A_61239_01854	A_61243_00443	A_61244_01156	A_61245_01352	A_61253_01397	A_61272_01896	A_61273_00597	A_61275_01861	A_61278_01800	A_61282_01085	A_61289_01212	A_61290_01464	A_75_02207	A_80378_01737	A_80381_01060	A_80389_01877	A_973N0003_01853	A_973N0004_00712	A_973N0007_01205	A_973N0008_01253	A_973N0010_01350	A_973N0013_01075	A_973N0016_02261	A_973N0018_00963	A_973N0019_01742	A_973N0021_01864	A_973N0022_01849	A_973N0031_01714	A_973N0037_00819	A_973N0044_00564	A_973N0049_01649	A_973N0050_01736
rnc	rnc	putative ribonuclease III	356	356	1.0	1	8607				699	732	731.7219101123595	A_110_00749	A_112_00841	A_61236_01031	A_61237_02338	A_61239_01255	A_61243_00209	A_61244_00568	A_61245_00882	A_61253_02384	A_61272_00038	A_61273_00758	A_61275_01262	A_61278_00082	A_61282_01044	A_61289_00038	A_61290_00886	A_75_01353	A_80378_02477	A_80381_00713	A_80389_00578	A_973N0003_01215	A_973N0004_02090	A_973N0007_02475	A_973N0008_01016	A_973N0010_00617	A_973N0013_00771	A_973N0016_00405	A_973N0018_00634	A_973N0019_01141	A_973N0021_01075	A_973N0022_01543	A_973N0031_00354	A_973N0037_00496	A_973N0044_00783	A_973N0049_00477	A_973N0050_01389
group_6150		putative acetyltransferase	356	356	1.0	1	8599				282	486	478.7696629213483	A_110_00361	A_112_00455	A_61236_00991	A_61237_02437	A_61239_02364	A_61243_02535	A_61244_02438	A_61245_02505	A_61253_02558	A_61272_02493	A_61273_02556	A_61275_02707	A_61278_02375	A_61282_02609	A_61289_01115	A_61290_02689	A_75_00966	A_80378_02562	A_80381_02029	A_80389_02639	A_973N0003_01451	A_973N0004_01772	A_973N0007_01607	A_973N0008_02458	A_973N0010_01857	A_973N0013_00401	A_973N0016_02529	A_973N0018_00160	A_973N0019_01289	A_973N0021_01456	A_973N0022_02515	A_973N0031_01395	A_973N0037_01662	A_973N0044_01949	A_973N0049_00946	A_973N0050_01553
group_6145		putative transcriptional regulator	356	356	1.0	1	8594				321	351	338.9831460674157	A_110_01622	A_112_01712	A_61236_01617	A_61237_01503	A_61239_01835	A_61243_00462	A_61244_01175	A_61245_01333	A_61253_01416	A_61272_01877	A_61273_00616	A_61275_01842	A_61278_01781	A_61282_01066	A_61289_01193	A_61290_01483	A_75_02226	A_80378_01718	A_80381_01041	A_80389_02485	A_973N0003_01834	A_973N0004_00693	A_973N0007_01224	A_973N0008_01234	A_973N0010_01369	A_973N0013_01094	A_973N0016_02280	A_973N0018_00982	A_973N0019_01761	A_973N0021_01845	A_973N0022_01868	A_973N0031_01695	A_973N0037_00838	A_973N0044_00545	A_973N0049_01630	A_973N0050_01717
cysE	cysE	serine O-acetyltransferase	356	356	1.0	1	8592				525	681	678.5983146067416	A_110_00129	A_112_00222	A_61236_01568	A_61237_00891	A_61239_01382	A_61243_00869	A_61244_01025	A_61245_01300	A_61253_01338	A_61272_01215	A_61273_01264	A_61275_01242	A_61278_01490	A_61282_01843	A_61289_01755	A_61290_00443	A_75_00734	A_80378_01269	A_80381_01276	A_80389_01272	A_973N0003_01195	A_973N0004_01714	A_973N0007_01392	A_973N0008_01713	A_973N0010_01654	A_973N0013_01463	A_973N0016_01877	A_973N0018_01303	A_973N0019_01038	A_973N0021_01026	A_973N0022_01494	A_973N0031_01250	A_973N0037_01894	A_973N0044_02026	A_973N0049_02256	A_973N0050_01319
group_6141		pyridine nucleotide-disulfide oxidoreductase	356	356	1.0	1	8587				1149	1209	1208.8305084745762	A_110_00455	A_112_00547	A_61236_00963	A_61237_01350	A_61239_00682	A_61243_01189	A_61244_01134	A_61245_00712	A_61253_00882	A_61272_00777	A_61273_01222	A_61275_00991	A_61278_01386	A_61282_01352	A_61289_01372	A_61290_00989	A_75_01059	A_80378_01357	A_80381_01439	A_80389_01485	A_973N0003_01369	A_973N0004_00568	A_973N0007_01272	A_973N0008_01742	A_973N0010_00347	A_973N0013_01900	A_973N0016_01040	A_973N0018_01799	A_973N0019_01229	A_973N0021_00749	A_973N0022_01569	A_973N0031_00956	A_973N0037_00227	A_973N0044_01935	A_973N0049_01820	A_973N0050_00936
group_6139		hypothetical protein	356	356	1.0	1	8582				222	234	222.2191011235955	A_110_00928	A_112_01022	A_61236_01461	A_61237_02168	A_61239_00489	A_61243_01796	A_61244_00006	A_61245_00134	A_61253_02225	A_61272_00645	A_61273_02053	A_61275_02626	A_61278_02411	A_61282_00278	A_61289_00782	A_61290_00063	A_75_01534	A_80378_01625	A_80381_01682	A_80389_01681	A_973N0003_02453	A_973N0004_02395	A_973N0007_01864	A_973N0008_00934	A_973N0010_01692	A_973N0013_02514	A_973N0016_01011	A_973N0018_02486	A_973N0019_01565	A_973N0021_01644	A_973N0022_01893	A_973N0031_02466	A_973N0037_02343	A_973N0044_02332	A_973N0049_00268	A_973N0050_01200
gatC	gatC	bifunctional aspartyl/glutamyl-tRNA amidotransferase subunit C	356	356	1.0	1	8566				195	303	302.69662921348316	A_110_01457	A_112_01544	A_61236_01810	A_61237_01120	A_61239_02082	A_61243_01157	A_61244_01003	A_61245_02113	A_61253_00952	A_61272_00437	A_61273_02209	A_61275_01921	A_61278_02055	A_61282_01608	A_61289_01903	A_61290_01311	A_75_02058	A_80378_01674	A_80381_02193	A_80389_01439	A_973N0003_01808	A_973N0004_01345	A_973N0007_01575	A_973N0008_01811	A_973N0010_01474	A_973N0013_01759	A_973N0016_00626	A_973N0018_01621	A_973N0019_01669	A_973N0021_01267	A_973N0022_01829	A_973N0031_01191	A_973N0037_02131	A_973N0044_01357	A_973N0049_01312	A_973N0050_01681
group_6126		hypothetical protein	356	356	1.0	1	8563				288	288	288.0	A_110_00288	A_112_00382	A_61236_00894	A_61237_00422	A_61239_00289	A_61243_00841	A_61244_00340	A_61245_00214	A_61253_00280	A_61272_00493	A_61273_00043	A_61275_00926	A_61278_01441	A_61282_00212	A_61289_00626	A_61290_00209	A_75_00893	A_80378_00171	A_80381_00842	A_80389_00130	A_973N0003_00665	A_973N0004_02366	A_973N0007_00361	A_973N0008_00644	A_973N0010_00873	A_973N0013_00329	A_973N0016_01468	A_973N0018_00088	A_973N0019_00081	A_973N0021_00959	A_973N0022_01373	A_973N0031_00227	A_973N0037_01448	A_973N0044_01910	A_973N0049_00874	A_973N0050_00553
pheA_2---pheA	pheA_2;pheA	putative prephenate dehydratase	356	356	1.0	1	8556				237	795	793.4325842696629	A_110_01474	A_112_01561	A_61236_01825	A_61237_01102	A_61239_02207	A_61243_01140	A_61244_00985	A_61245_01664	A_61253_00970	A_61272_00422	A_61273_02171	A_61275_01906	A_61278_02070	A_61282_01623	A_61289_01888	A_61290_01296	A_75_02075	A_80378_01689	A_80381_02178	A_80389_01424	A_973N0003_01793	A_973N0004_01362	A_973N0007_01590	A_973N0008_01796	A_973N0010_01456	A_973N0013_01745	A_973N0016_00611	A_973N0018_01607	A_973N0019_01685	A_973N0021_01282	A_973N0022_01814	A_973N0031_01176	A_973N0037_02146	A_973N0044_02081	A_973N0049_01327	A_973N0050_01696
gph	;gph	hypothetical protein;Phosphoglycolate phosphatase	356	356	1.0	1	8551				1002	1140	1137.193820224719	A_110_01236	A_112_01323	A_61236_01408	A_61237_00636	A_61239_01144	A_61243_00681	A_61244_00814	A_61245_01753	A_61253_00802	A_61272_01057	A_61273_02508	A_61275_01190	A_61278_00404	A_61282_01255	A_61289_00482	A_61290_02190	A_75_01836	A_80378_00329	A_80381_00375	A_80389_00245	A_973N0003_00562	A_973N0004_01037	A_973N0007_00128	A_973N0008_00093	A_973N0010_00524	A_973N0013_00223	A_973N0016_00077	A_973N0018_00286	A_973N0019_00342	A_973N0021_01245	A_973N0022_00827	A_973N0031_02321	A_973N0037_01849	A_973N0044_00720	A_973N0049_01570	A_973N0050_00255
group_6104		Nucleoid-associated protein	356	356	1.0	1	8532				270	318	317.86516853932585	A_110_00070	A_112_00162	A_61236_02193	A_61237_01383	A_61239_01537	A_61243_02392	A_61244_02282	A_61245_01970	A_61253_02445	A_61272_02225	A_61273_02467	A_61275_01508	A_61278_01503	A_61282_01388	A_61289_01663	A_61290_01048	A_75_00673	A_80378_01552	A_80381_01746	A_80389_01713	A_973N0003_02470	A_973N0004_02546	A_973N0007_02493	A_973N0008_01679	A_973N0010_02124	A_973N0013_01587	A_973N0016_01984	A_973N0018_01453	A_973N0019_01004	A_973N0021_01708	A_973N0022_02475	A_973N0031_02179	A_973N0037_01961	A_973N0044_00699	A_973N0049_02476	A_973N0050_02427
group_6099		hypothetical protein	356	356	1.0	1	8525				213	213	213.0	A_110_02085	A_112_02182	A_61236_00430	A_61237_01936	A_61239_00912	A_61243_00921	A_61244_00410	A_61245_00020	A_61253_01812	A_61272_00951	A_61273_00143	A_61275_00081	A_61278_01622	A_61282_00878	A_61289_01787	A_61290_00737	A_75_00144	A_80378_01113	A_80381_01202	A_80389_01199	A_973N0003_00135	A_973N0004_01280	A_973N0007_00647	A_973N0008_00256	A_973N0010_01063	A_973N0013_01201	A_973N0016_00242	A_973N0018_01116	A_973N0019_00885	A_973N0021_00905	A_973N0022_01255	A_973N0031_00051	A_973N0037_00970	A_973N0044_00450	A_973N0049_01447	A_973N0050_00092
group_6098		glutaredoxin family protein	356	356	1.0	1	8524				234	234	234.0	A_110_00601	A_112_00693	A_61236_00710	A_61237_00730	A_61239_00821	A_61243_00587	A_61244_00485	A_61245_00797	A_61253_00728	A_61272_01011	A_61273_01335	A_61275_02108	A_61278_00619	A_61282_02032	A_61289_02387	A_61290_02197	A_75_01206	A_80378_01085	A_80381_01357	A_80389_02206	A_973N0003_01615	A_973N0004_01574	A_973N0007_00774	A_973N0008_00378	A_973N0010_01534	A_973N0013_00621	A_973N0016_01581	A_973N0018_00439	A_973N0019_02244	A_973N0021_02480	A_973N0022_01231	A_973N0031_00917	A_973N0037_00369	A_973N0044_01184	A_973N0049_00693	A_973N0050_02450
group_6097		phosphocarrier protein Hpr	356	356	1.0	1	8523				267	453	267.52247191011236	A_110_00599	A_112_00691	A_61236_00712	A_61237_00732	A_61239_00819	A_61243_00589	A_61244_00483	A_61245_00795	A_61253_00730	A_61272_01009	A_61273_01333	A_61275_02106	A_61278_00617	A_61282_02030	A_61289_02389	A_61290_02195	A_75_01204	A_80378_01087	A_80381_01359	A_80389_02208	A_973N0003_01613	A_973N0004_01572	A_973N0007_00772	A_973N0008_00380	A_973N0010_01532	A_973N0013_00623	A_973N0016_01583	A_973N0018_00437	A_973N0019_02242	A_973N0021_02478	A_973N0022_01229	A_973N0031_00919	A_973N0037_00367	A_973N0044_01186	A_973N0049_00695	A_973N0050_02448
group_6094		major facilitator superfamily transporter	356	357	1.002808988764045	1	8520				324	1320	1184.0252100840337	A_110_01673	A_112_01764	A_61236_00121	A_61237_00541	A_61239_00015	A_61243_00123	A_61244_00704	A_61245_01063	A_61253_01084	A_61272_01256	A_61273_01152	A_61275_00589	A_61278_01746	A_61282_00659	A_61289_00950	A_61290_01337	A_75_02278	A_80378_01768	A_80381_01806	A_80389_01806	A_973N0003_00448	A_973N0004_01872	A_973N0007_01796	A_973N0008_02335	A_973N0010_01743	A_973N0013_01176	A_973N0016_02174	A_973N0018_01708	A_973N0019_00660	A_973N0021_01887	A_973N0022_00978	A_973N0031_00751	A_973N0037_02453	A_973N0044_01211	A_973N0049_02432	A_973N0050_01112
ilvD_2---ilvD	ilvD_2;ilvD	putative dihydroxy-acid dehydratase	356	356	1.0	1	8517				750	1689	1686.362359550562	A_110_01550	A_112_01639	A_61236_02282	A_61237_02226	A_61239_01900	A_61243_02194	A_61244_02071	A_61245_02250	A_61253_01506	A_61272_01989	A_61273_01620	A_61275_02376	A_61278_02358	A_61282_01737	A_61289_01822	A_61290_01675	A_75_02153	A_80378_02401	A_80381_02391	A_80389_02492	A_973N0003_01289	A_973N0004_02456	A_973N0007_02411	A_973N0008_01355	A_973N0010_02065	A_973N0013_01371	A_973N0016_00491	A_973N0018_01190	A_973N0019_02315	A_973N0021_02387	A_973N0022_02394	A_973N0031_01270	A_973N0037_01112	A_973N0044_01039	A_973N0049_01391	A_973N0050_02345
sdhC	sdhC	succinate dehydrogenase (or fumarate reductase) cytochrome b subunit b558 family	356	356	1.0	1	8516				579	615	614.8988764044943	A_110_00661	A_112_00753	A_61236_00649	A_61237_01627	A_61239_00881	A_61243_02003	A_61244_01999	A_61245_02019	A_61253_02144	A_61272_02299	A_61273_00852	A_61275_00675	A_61278_00679	A_61282_01879	A_61289_01565	A_61290_02292	A_75_01266	A_80378_00916	A_80381_01113	A_80389_01074	A_973N0003_01062	A_973N0004_00811	A_973N0007_00834	A_973N0008_00318	A_973N0010_00705	A_973N0013_00560	A_973N0016_02037	A_973N0018_00500	A_973N0019_00740	A_973N0021_00610	A_973N0022_00753	A_973N0031_02286	A_973N0037_01177	A_973N0044_00805	A_973N0049_00565	A_973N0050_02260
group_6081		histone family protein DNA-binding protein HU	356	356	1.0	1	8504				273	273	273.0	A_110_00988	A_112_01081	A_61236_00743	A_61237_00121	A_61239_00438	A_61243_00290	A_61244_00056	A_61245_00183	A_61253_00037	A_61272_00541	A_61273_00262	A_61275_01451	A_61278_00970	A_61282_00329	A_61289_00702	A_61290_00013	A_75_01593	A_80378_00107	A_80381_01528	A_80389_01616	A_973N0003_01648	A_973N0004_01088	A_973N0007_00863	A_973N0008_00885	A_973N0010_01204	A_973N0013_00943	A_973N0016_00962	A_973N0018_00806	A_973N0019_01495	A_973N0021_01551	A_973N0022_01007	A_973N0031_00542	A_973N0037_01596	A_973N0044_01864	A_973N0049_00215	A_973N0050_00855
rex	rex	redox-sensing transcriptional repressor rex	356	356	1.0	1	8502				594	636	635.8820224719101	A_110_01543	A_112_01632	A_61236_02272	A_61237_02105	A_61239_01907	A_61243_02055	A_61244_01905	A_61245_02092	A_61253_01499	A_61272_01996	A_61273_01613	A_61275_02369	A_61278_02254	A_61282_01730	A_61289_01829	A_61290_01668	A_75_02146	A_80378_02439	A_80381_02478	A_80389_02302	A_973N0003_01282	A_973N0004_02510	A_973N0007_02306	A_973N0008_01348	A_973N0010_02072	A_973N0013_01378	A_973N0016_00498	A_973N0018_01197	A_973N0019_02369	A_973N0021_00418	A_973N0022_01685	A_973N0031_01277	A_973N0037_01105	A_973N0044_01046	A_973N0049_01384	A_973N0050_01915
rpmF	rpmF	50S ribosomal protein L32	356	356	1.0	1	8501				132	174	173.88101983002832	A_110_00642	A_112_00734	A_61236_00668	A_61237_00689	A_61239_00862	A_61243_00546	A_61244_00526	A_61245_00838	A_61253_00687	A_61272_01603	A_61273_00833	A_61275_00694	A_61278_00660	A_61282_01942	A_61289_01546	A_61290_00752	A_75_01247	A_80378_00935	A_80381_01132	A_80389_01055	A_973N0003_01668	A_973N0004_00792	A_973N0007_00815	A_973N0008_00337	A_973N0010_01575	A_973N0013_00580	A_973N0016_02056	A_973N0018_00480	A_973N0019_00759	A_973N0021_00629	A_973N0022_00734	A_973N0031_02366	A_973N0037_01158	A_973N0044_00824	A_973N0049_00652	A_973N0050_01368
pfkB	pfkB	fructose 1-phosphate kinase	356	356	1.0	1	8499				885	921	920.8988764044943	A_110_00298	A_112_00392	A_61236_00904	A_61237_00432	A_61239_00299	A_61243_00831	A_61244_00330	A_61245_00204	A_61253_00270	A_61272_00503	A_61273_00033	A_61275_00936	A_61278_01431	A_61282_00222	A_61289_00636	A_61290_00199	A_75_00903	A_80378_00161	A_80381_00852	A_80389_00140	A_973N0003_00655	A_973N0004_02405	A_973N0007_00351	A_973N0008_00654	A_973N0010_00883	A_973N0013_00339	A_973N0016_01458	A_973N0018_00098	A_973N0019_00091	A_973N0021_00969	A_973N0022_01383	A_973N0031_00237	A_973N0037_01438	A_973N0044_01920	A_973N0049_00884	A_973N0050_00563
group_6078		hypothetical protein	356	356	1.0	1	8498				924	924	924.0	A_110_02209	A_112_02308	A_61236_00253	A_61237_00995	A_61239_01030	A_61243_01366	A_61244_01313	A_61245_01577	A_61253_01551	A_61272_02090	A_61273_00501	A_61275_00737	A_61278_00175	A_61282_00093	A_61289_02283	A_61290_01730	A_75_00270	A_80378_02051	A_80381_00431	A_80389_00803	A_973N0003_00018	A_973N0004_01106	A_973N0007_01484	A_973N0008_00839	A_973N0010_01918	A_973N0013_01607	A_973N0016_01731	A_973N0018_01530	A_973N0019_00926	A_973N0021_01178	A_973N0022_00577	A_973N0031_00693	A_973N0037_01718	A_973N0044_01449	A_973N0049_01979	A_973N0050_02384
gpxA2	gpxA2	putative glutathione peroxidase	356	356	1.0	1	8489				396	498	497.7134831460674	A_110_02095	A_112_02193	A_61236_00442	A_61237_01926	A_61239_00901	A_61243_00911	A_61244_00420	A_61245_00010	A_61253_01822	A_61272_00961	A_61273_00133	A_61275_00092	A_61278_01632	A_61282_00889	A_61289_01777	A_61290_02219	A_75_00155	A_80378_01102	A_80381_01213	A_80389_01210	A_973N0003_00124	A_973N0004_01270	A_973N0007_00658	A_973N0008_00266	A_973N0010_01053	A_973N0013_01190	A_973N0016_00252	A_973N0018_01127	A_973N0019_00896	A_973N0021_00894	A_973N0022_01245	A_973N0031_00061	A_973N0037_00981	A_973N0044_00440	A_973N0049_01437	A_973N0050_00081
fapR	fapR	fatty acid biosynthesis transcriptional regulator	356	356	1.0	1	8484				558	573	563.0140449438202	A_110_00744	A_112_00835	A_61236_01026	A_61237_01270	A_61239_01250	A_61243_01412	A_61244_00563	A_61245_00877	A_61253_01287	A_61272_00033	A_61273_00753	A_61275_01267	A_61278_00087	A_61282_01039	A_61289_00033	A_61290_00881	A_75_01348	A_80378_01668	A_80381_00708	A_80389_00573	A_973N0003_01220	A_973N0004_02085	A_973N0007_01960	A_973N0008_01021	A_973N0010_00622	A_973N0013_00766	A_973N0016_00410	A_973N0018_00629	A_973N0019_01136	A_973N0021_01070	A_973N0022_01538	A_973N0031_01597	A_973N0037_00501	A_973N0044_00778	A_973N0049_00482	A_973N0050_01394
rpsG	rpsG	30S ribosomal protein S7	356	356	1.0	1	8482				381	471	470.74719101123594	A_110_00146	A_112_00239	A_61236_01551	A_61237_00874	A_61239_01399	A_61243_00886	A_61244_01008	A_61245_01317	A_61253_01355	A_61272_01198	A_61273_01247	A_61275_01225	A_61278_01473	A_61282_01826	A_61289_01738	A_61290_00460	A_75_00751	A_80378_01252	A_80381_01293	A_80389_01289	A_973N0003_01178	A_973N0004_01697	A_973N0007_01375	A_973N0008_01696	A_973N0010_01671	A_973N0013_01480	A_973N0016_01860	A_973N0018_01286	A_973N0019_01021	A_973N0021_01009	A_973N0022_01477	A_973N0031_01233	A_973N0037_01877	A_973N0044_01430	A_973N0049_02239	A_973N0050_01302
comEB	comEB	late competence operon required for DNA binding and uptake comEB	356	356	1.0	1	8478				414	432	431.94943820224717	A_110_01110	A_112_01201	A_61236_01748	A_61237_00013	A_61239_00511	A_61243_00098	A_61244_02041	A_61245_02241	A_61253_02287	A_61272_00232	A_61273_01876	A_61275_02432	A_61278_00356	A_61282_01807	A_61289_02555	A_61290_01589	A_75_01713	A_80378_00353	A_80381_00250	A_80389_02112	A_973N0003_02390	A_973N0004_00959	A_973N0007_00006	A_973N0008_00778	A_973N0010_02530	A_973N0013_00096	A_973N0016_01278	A_973N0018_00698	A_973N0019_00212	A_973N0021_00005	A_973N0022_00096	A_973N0031_01123	A_973N0037_00096	A_973N0044_01288	A_973N0049_00104	A_973N0050_01273
dtd	dtd	D-tyrosyl-tRNA (Tyr) deacylase	356	356	1.0	1	8477				264	453	448.62640449438203	A_110_01154	A_112_01243	A_61236_01905	A_61237_01441	A_61239_01469	A_61243_01058	A_61244_01649	A_61245_01732	A_61253_00773	A_61272_01366	A_61273_01791	A_61275_00525	A_61278_02172	A_61282_01211	A_61289_01148	A_61290_01890	A_75_01756	A_80378_00396	A_80381_00292	A_80389_00880	A_973N0003_01519	A_973N0004_01755	A_973N0007_00048	A_973N0008_00007	A_973N0010_01889	A_973N0013_00138	A_973N0016_02146	A_973N0018_00201	A_973N0019_00170	A_973N0021_00048	A_973N0022_00054	A_973N0031_01082	A_973N0037_00054	A_973N0044_01391	A_973N0049_00062	A_973N0050_01658
group_6065		peptidase M20/M25/M40 family	356	356	1.0	1	8476				1179	1179	1179.0	A_110_02241	A_112_02342	A_61236_02142	A_61237_02217	A_61239_02294	A_61243_02178	A_61244_02024	A_61245_02193	A_61253_02337	A_61272_02373	A_61273_02515	A_61275_01304	A_61278_02266	A_61282_01328	A_61289_01937	A_61290_02393	A_75_00303	A_80378_02550	A_80381_02554	A_80389_02615	A_973N0003_01130	A_973N0004_01433	A_973N0007_02450	A_973N0008_00792	A_973N0010_01416	A_973N0013_01787	A_973N0016_01663	A_973N0018_01649	A_973N0019_02447	A_973N0021_00848	A_973N0022_01721	A_973N0031_02495	A_973N0037_02004	A_973N0044_01905	A_973N0049_01155	A_973N0050_02471
rplW	rplW	50S ribosomal protein L23	356	356	1.0	1	8474				276	276	276.0	A_110_01732	A_112_01823	A_61236_00064	A_61237_00600	A_61239_00072	A_61243_00182	A_61244_01068	A_61245_01445	A_61253_01666	A_61272_02076	A_61273_01540	A_61275_00646	A_61278_01585	A_61282_00719	A_61289_00886	A_61290_00913	A_75_02338	A_80378_02073	A_80381_01973	A_80389_02014	A_973N0003_00391	A_973N0004_00042	A_973N0007_02039	A_973N0008_02139	A_973N0010_01781	A_973N0013_01116	A_973N0016_01539	A_973N0018_01893	A_973N0019_00718	A_973N0021_02096	A_973N0022_02294	A_973N0031_00809	A_973N0037_00714	A_973N0044_01149	A_973N0049_02084	A_973N0050_01135
yajC	yajC	Sec family Type I general secretory pathway preprotein translocase subunit YajC	356	356	1.0	1	8473				162	261	260.7219101123595	A_110_01159	A_112_01248	A_61236_01900	A_61237_00806	A_61239_01464	A_61243_01063	A_61244_01644	A_61245_01737	A_61253_00768	A_61272_01371	A_61273_01786	A_61275_00530	A_61278_02167	A_61282_01216	A_61289_01153	A_61290_01885	A_75_01761	A_80378_00401	A_80381_00297	A_80389_00875	A_973N0003_01524	A_973N0004_01760	A_973N0007_00053	A_973N0008_00012	A_973N0010_01894	A_973N0013_00143	A_973N0016_00001	A_973N0018_00206	A_973N0019_00165	A_973N0021_00053	A_973N0022_00049	A_973N0031_01077	A_973N0037_00049	A_973N0044_01386	A_973N0049_00057	A_973N0050_01663
trxA	trxA	thioredoxin	356	356	1.0	1	8471				198	315	314.67134831460675	A_110_00659	A_112_00751	A_61236_00651	A_61237_01629	A_61239_00879	A_61243_02005	A_61244_01997	A_61245_02021	A_61253_02146	A_61272_02301	A_61273_00850	A_61275_00677	A_61278_00677	A_61282_01877	A_61289_01563	A_61290_02290	A_75_01264	A_80378_00918	A_80381_01115	A_80389_01072	A_973N0003_01064	A_973N0004_00809	A_973N0007_00832	A_973N0008_00320	A_973N0010_00707	A_973N0013_00562	A_973N0016_02039	A_973N0018_00498	A_973N0019_00742	A_973N0021_00612	A_973N0022_00751	A_973N0031_02284	A_973N0037_01175	A_973N0044_00807	A_973N0049_00567	A_973N0050_02258
group_6062		bifunctional DNA polymerase / phosphoesterase	356	356	1.0	1	8470				1665	1749	1730.4943820224719	A_110_00657	A_112_00749	A_61236_00653	A_61237_01631	A_61239_00877	A_61243_02007	A_61244_01995	A_61245_02023	A_61253_02148	A_61272_02303	A_61273_00848	A_61275_00679	A_61278_00675	A_61282_01875	A_61289_01561	A_61290_02288	A_75_01262	A_80378_00920	A_80381_01117	A_80389_01070	A_973N0003_01066	A_973N0004_00807	A_973N0007_00830	A_973N0008_00322	A_973N0010_00709	A_973N0013_00564	A_973N0016_02041	A_973N0018_00496	A_973N0019_00744	A_973N0021_00614	A_973N0022_00749	A_973N0031_02282	A_973N0037_01173	A_973N0044_00809	A_973N0049_00569	A_973N0050_02256
group_6055		Crp family transcriptional regulator	356	356	1.0	1	8463				528	705	704.5028089887641	A_110_02107	A_112_02206	A_61236_00348	A_61237_01054	A_61239_01369	A_61243_01232	A_61244_02206	A_61245_02359	A_61253_01018	A_61272_02197	A_61273_00682	A_61275_01024	A_61278_02432	A_61282_00001	A_61289_01577	A_61290_02163	A_75_00168	A_80378_01149	A_80381_01263	A_80389_01222	A_973N0003_00113	A_973N0004_02539	A_973N0007_01068	A_973N0008_00277	A_973N0010_02422	A_973N0013_01426	A_973N0016_00264	A_973N0018_01245	A_973N0019_01366	A_973N0021_01367	A_973N0022_00484	A_973N0031_00073	A_973N0037_01507	A_973N0044_02208	A_973N0049_01426	A_973N0050_00070
group_6053		hypothetical protein	356	356	1.0	1	8461				363	363	363.0	A_110_00046	A_112_00138	A_61236_02206	A_61237_01407	A_61239_01512	A_61243_02048	A_61244_01364	A_61245_02070	A_61253_01598	A_61272_02279	A_61273_01479	A_61275_01532	A_61278_01528	A_61282_01413	A_61289_01639	A_61290_01023	A_75_00649	A_80378_01527	A_80381_01721	A_80389_01738	A_973N0003_01768	A_973N0004_01830	A_973N0007_01982	A_973N0008_01655	A_973N0010_02100	A_973N0013_01563	A_973N0016_02008	A_973N0018_01429	A_973N0019_00978	A_973N0021_01683	A_973N0022_02202	A_973N0031_02304	A_973N0037_01985	A_973N0044_00675	A_973N0049_01944	A_973N0050_01760
gtaB---galU	gtaB;galU	UTP--glucose-1-phosphate uridylyltransferase;UTP--glucose-1-phosphate uridylyltransferase subunit GalU	356	356	1.0	1	8449				783	867	865.1123595505618	A_110_01974	A_112_02070	A_61236_02488	A_61237_02009	A_61239_01540	A_61243_02414	A_61244_00621	A_61245_00576	A_61253_02420	A_61272_02563	A_61273_02619	A_61275_02723	A_61278_02476	A_61282_02559	A_61289_02530	A_61290_02619	A_75_00032	A_80378_01457	A_80381_02577	A_80389_01017	A_973N0003_02488	A_973N0004_02363	A_973N0007_01852	A_973N0008_01555	A_973N0010_00154	A_973N0013_02569	A_973N0016_00806	A_973N0018_02514	A_973N0019_02474	A_973N0021_02513	A_973N0022_02460	A_973N0031_02502	A_973N0037_02565	A_973N0044_02593	A_973N0049_02484	A_973N0050_02505
ctaA	ctaA	cytochrome oxidase assembly protein	356	356	1.0	1	8439				888	1122	1046.5112359550562	A_110_00630	A_112_00722	A_61236_00680	A_61237_00701	A_61239_00850	A_61243_00558	A_61244_00514	A_61245_00826	A_61253_00699	A_61272_01615	A_61273_00821	A_61275_00706	A_61278_00648	A_61282_01954	A_61289_01534	A_61290_00765	A_75_01235	A_80378_00947	A_80381_01144	A_80389_01043	A_973N0003_01680	A_973N0004_00780	A_973N0007_00803	A_973N0008_00349	A_973N0010_01563	A_973N0013_00592	A_973N0016_02068	A_973N0018_00468	A_973N0019_00771	A_973N0021_00641	A_973N0022_00722	A_973N0031_00888	A_973N0037_01146	A_973N0044_01800	A_973N0049_00664	A_973N0050_01356
rpsS	rpsS	30S ribosomal protein S19	356	356	1.0	1	8435				279	279	279.0	A_110_01730	A_112_01821	A_61236_00066	A_61237_00598	A_61239_00070	A_61243_00180	A_61244_01066	A_61245_01443	A_61253_01664	A_61272_02074	A_61273_01542	A_61275_00644	A_61278_01583	A_61282_00717	A_61289_00888	A_61290_00915	A_75_02336	A_80378_02075	A_80381_01971	A_80389_02016	A_973N0003_00393	A_973N0004_00040	A_973N0007_02037	A_973N0008_02137	A_973N0010_01779	A_973N0013_01118	A_973N0016_01541	A_973N0018_01895	A_973N0019_00716	A_973N0021_02098	A_973N0022_02292	A_973N0031_00807	A_973N0037_00712	A_973N0044_01151	A_973N0049_02086	A_973N0050_01137
group_6031		putative ribosomal protein L7Ae-like protein	356	356	1.0	1	8434				207	255	254.86516853932585	A_110_00144	A_112_00237	A_61236_01553	A_61237_00876	A_61239_01397	A_61243_00884	A_61244_01010	A_61245_01315	A_61253_01353	A_61272_01200	A_61273_01249	A_61275_01227	A_61278_01475	A_61282_01828	A_61289_01740	A_61290_00458	A_75_00749	A_80378_01254	A_80381_01291	A_80389_01287	A_973N0003_01180	A_973N0004_01699	A_973N0007_01377	A_973N0008_01698	A_973N0010_01669	A_973N0013_01478	A_973N0016_01862	A_973N0018_01288	A_973N0019_01023	A_973N0021_01011	A_973N0022_01479	A_973N0031_01235	A_973N0037_01879	A_973N0044_01432	A_973N0049_02241	A_973N0050_01304
pheT2	pheT2	phenylalanyl-tRNA synthetase (beta subunit)	356	356	1.0	1	8432				162	639	597.7921348314607	A_110_01254	A_112_01341	A_61236_01426	A_61237_00653	A_61239_01161	A_61243_00664	A_61244_02161	A_61245_02153	A_61253_01752	A_61272_01039	A_61273_02395	A_61275_01173	A_61278_00421	A_61282_01272	A_61289_00499	A_61290_02527	A_75_01855	A_80378_00312	A_80381_00358	A_80389_00222	A_973N0003_02340	A_973N0004_01638	A_973N0007_00145	A_973N0008_00111	A_973N0010_00541	A_973N0013_02376	A_973N0016_00094	A_973N0018_01060	A_973N0019_00359	A_973N0021_01123	A_973N0022_00844	A_973N0031_01933	A_973N0037_02212	A_973N0044_02071	A_973N0049_01553	A_973N0050_00238
group_5699		Trp repressor protein	356	356	1.0	1	8064				303	303	303.0	A_110_01465	A_112_01552	A_61236_01816	A_61237_01111	A_61239_02088	A_61243_01149	A_61244_00994	A_61245_02105	A_61253_00961	A_61272_00431	A_61273_02203	A_61275_01915	A_61278_02061	A_61282_01614	A_61289_01897	A_61290_01305	A_75_02066	A_80378_01680	A_80381_02187	A_80389_01433	A_973N0003_01802	A_973N0004_01353	A_973N0007_01581	A_973N0008_01805	A_973N0010_01465	A_973N0013_01753	A_973N0016_00620	A_973N0018_01615	A_973N0019_01676	A_973N0021_01273	A_973N0022_01823	A_973N0031_01185	A_973N0037_02137	A_973N0044_01363	A_973N0049_01318	A_973N0050_01687
guaB	guaB	putative inosine-5'-monophosphate dehydrogenase	356	356	1.0	1	8054				1467	1467	1467.0	A_110_02546	A_112_00099	A_61236_01865	A_61237_01195	A_61239_00789	A_61243_02075	A_61244_01880	A_61245_00979	A_61253_01204	A_61272_01123	A_61273_00814	A_61275_02531	A_61278_02146	A_61282_02185	A_61289_00809	A_61290_02331	A_75_00610	A_80378_00989	A_80381_00923	A_80389_01136	A_973N0003_02230	A_973N0004_01975	A_973N0007_01092	A_973N0008_01613	A_973N0010_02397	A_973N0013_02163	A_973N0016_02548	A_973N0018_02134	A_973N0019_00597	A_973N0021_00135	A_973N0022_00671	A_973N0031_01575	A_973N0037_01402	A_973N0044_00065	A_973N0049_01900	A_973N0050_00674
ahpC	ahpC	alkyl hydroperoxide reductase subunit C	356	356	1.0	1	8051				570	570	570.0	A_110_02538	A_112_00091	A_61236_01397	A_61237_01187	A_61239_00781	A_61243_02083	A_61244_01872	A_61245_00987	A_61253_01196	A_61272_01115	A_61273_00806	A_61275_01579	A_61278_02138	A_61282_02193	A_61289_00817	A_61290_02323	A_75_00602	A_80378_00997	A_80381_00915	A_80389_01128	A_973N0003_00725	A_973N0004_01983	A_973N0007_01100	A_973N0008_01605	A_973N0010_02405	A_973N0013_02171	A_973N0016_02072	A_973N0018_02126	A_973N0019_00605	A_973N0021_00143	A_973N0022_00663	A_973N0031_01567	A_973N0037_01394	A_973N0044_00057	A_973N0049_01892	A_973N0050_00666
rpsF	rpsF	30S ribosomal protein S6	356	356	1.0	1	8047				297	297	297.0	A_110_02523	A_112_00076	A_61236_01383	A_61237_01171	A_61239_00765	A_61243_01778	A_61244_01668	A_61245_01002	A_61253_01181	A_61272_01100	A_61273_00790	A_61275_01564	A_61278_00993	A_61282_00761	A_61289_00832	A_61290_00663	A_75_00587	A_80378_01012	A_80381_00900	A_80389_01113	A_973N0003_00739	A_973N0004_02157	A_973N0007_01139	A_973N0008_01591	A_973N0010_02435	A_973N0013_02318	A_973N0016_02086	A_973N0018_02256	A_973N0019_00621	A_973N0021_00158	A_973N0022_00648	A_973N0031_00438	A_973N0037_01379	A_973N0044_00044	A_973N0049_01696	A_973N0050_00650
group_5684	mepR	mepA/mepB repressor and autoregulator	356	356	1.0	1	8042				420	420	420.0	A_110_02492	A_112_00045	A_61236_01285	A_61237_01905	A_61239_00734	A_61243_01584	A_61244_01764	A_61245_01601	A_61253_01800	A_61272_01429	A_61273_01084	A_61275_01353	A_61278_01024	A_61282_00793	A_61289_00863	A_61290_00631	A_75_00556	A_80378_00737	A_80381_01576	A_80389_01637	A_973N0003_00770	A_973N0004_02055	A_973N0007_01740	A_973N0008_01869	A_973N0010_02256	A_973N0013_01514	A_973N0016_00447	A_973N0018_01346	A_973N0019_00304	A_973N0021_00189	A_973N0022_00617	A_973N0031_00469	A_973N0037_01348	A_973N0044_00014	A_973N0049_01727	A_973N0050_00619
group_5674		isochorismatase	356	356	1.0	1	8031				561	561	561.0	A_110_02121	A_112_02220	A_61236_00334	A_61237_01068	A_61239_01354	A_61243_01218	A_61244_01228	A_61245_01929	A_61253_01004	A_61272_01923	A_61273_00696	A_61275_01038	A_61278_00252	A_61282_00015	A_61289_01591	A_61290_01798	A_75_00182	A_80378_01163	A_80381_01249	A_80389_01236	A_973N0003_00099	A_973N0004_02112	A_973N0007_01054	A_973N0008_00292	A_973N0010_02325	A_973N0013_01440	A_973N0016_00278	A_973N0018_01259	A_973N0019_01381	A_973N0021_01353	A_973N0022_00498	A_973N0031_00088	A_973N0037_01521	A_973N0044_00908	A_973N0049_01412	A_973N0050_00056
group_5673		hypothetical protein	356	356	1.0	1	8030				231	231	231.0	A_110_02047	A_112_02144	A_61236_00394	A_61237_00194	A_61239_00947	A_61243_01337	6_refound_115	A_61245_00056	A_61253_00386	A_61272_00973	A_61273_00178	A_61275_00046	A_61278_00849	A_61282_00841	14_refound_231	A_61290_00700	A_75_00106	A_80378_01036	A_80381_01309	19_refound_303	A_973N0003_00170	A_973N0004_01317	A_973N0007_00609	A_973N0008_00221	A_973N0010_01099	A_973N0013_01237	A_973N0016_00208	A_973N0018_01080	28_refound_418	29_refound_424	A_973N0022_01290	A_973N0031_00016	A_973N0037_00936	A_973N0044_02350	A_973N0049_01483	A_973N0050_00126
kdpE	kdpE	winged helix family two component transcriptional regulator	356	356	1.0	1	8008				696	696	696.0	A_110_01579	A_112_01668	A_61236_00611	A_61237_01329	A_61239_01807	A_61243_00420	A_61244_00850	A_61245_01268	A_61253_01231	A_61272_01679	A_61273_00574	A_61275_01078	A_61278_02115	A_61282_01108	A_61289_01235	A_61290_01754	A_75_02182	A_80378_02013	A_80381_01083	A_80389_02371	A_973N0003_01984	A_973N0004_00735	A_973N0007_01182	A_973N0008_01276	A_973N0010_01327	A_973N0013_01052	A_973N0016_02445	A_973N0018_00940	A_973N0019_01065	A_973N0021_02065	A_973N0022_02010	A_973N0031_01969	A_973N0037_00796	A_973N0044_00514	A_973N0049_01672	A_973N0050_01893
mazE	mazE	Antitoxin MazE	356	356	1.0	1	8007				171	171	171.0	A_110_01569	A_112_01658	A_61236_00600	A_61237_01319	A_61239_01797	A_61243_00410	A_61244_00840	A_61245_01258	A_61253_01241	A_61272_01669	A_61273_00564	A_61275_01088	A_61278_02125	A_61282_01118	A_61289_01245	A_61290_01744	A_75_02172	A_80378_02023	A_80381_01093	A_80389_02382	A_973N0003_01974	A_973N0004_00745	A_973N0007_01172	A_973N0008_01286	A_973N0010_01317	A_973N0013_01042	A_973N0016_02455	A_973N0018_00930	A_973N0019_01075	A_973N0021_02075	A_973N0022_02000	A_973N0031_01979	A_973N0037_00786	A_973N0044_00524	A_973N0049_01682	A_973N0050_01903
rsbV	rsbV	anti-sigma-B factor antagonist	356	356	1.0	1	8006				327	327	327.0	A_110_01566	A_112_01655	A_61236_00597	A_61237_01316	A_61239_01794	A_61243_00407	A_61244_00837	A_61245_01255	A_61253_01244	A_61272_01666	A_61273_00561	A_61275_01091	A_61278_02128	A_61282_01121	A_61289_01248	A_61290_01741	A_75_02169	A_80378_02026	A_80381_01096	A_80389_02385	A_973N0003_01971	A_973N0004_00748	A_973N0007_01169	A_973N0008_01289	A_973N0010_01314	A_973N0013_01039	A_973N0016_02458	A_973N0018_00927	A_973N0019_01078	A_973N0021_02078	A_973N0022_01997	A_973N0031_01982	A_973N0037_00783	A_973N0044_00527	A_973N0049_01685	A_973N0050_01906
sigB	sigB	RNA polymerase sigma factor SigB	356	356	1.0	1	8005				774	774	774.0	A_110_01564	A_112_01653	A_61236_00595	A_61237_01314	A_61239_01792	A_61243_00405	A_61244_00835	A_61245_01253	A_61253_01246	A_61272_01664	A_61273_00559	A_61275_01093	A_61278_02130	A_61282_01123	A_61289_01250	A_61290_01739	A_75_02167	A_80378_02028	A_80381_01098	A_80389_02387	A_973N0003_01969	A_973N0004_00750	A_973N0007_01167	A_973N0008_01291	A_973N0010_01312	A_973N0013_01037	A_973N0016_02460	A_973N0018_00925	A_973N0019_01080	A_973N0021_02080	A_973N0022_01995	A_973N0031_01984	A_973N0037_00781	A_973N0044_00529	A_973N0049_01687	A_973N0050_01908
group_5651	rpsU	30S ribosomal protein S21	356	356	1.0	1	7999				177	177	177.0	A_110_01097	A_112_01188	A_61236_01519	A_61237_00026	A_61239_00524	A_61243_00084	A_61244_00151	A_61245_00368	A_61253_00132	A_61272_00245	A_61273_02293	A_61275_00335	A_61278_00343	A_61282_01820	A_61289_02334	A_61290_00354	A_75_01700	A_80378_00009	A_80381_00237	A_80389_00738	A_973N0003_00972	A_973N0004_00946	A_973N0007_00987	A_973N0008_00765	A_973N0010_01299	A_973N0013_00083	A_973N0016_01265	A_973N0018_00711	A_973N0019_02390	A_973N0021_01377	A_973N0022_00109	A_973N0031_00589	A_973N0037_00109	A_973N0044_01301	A_973N0049_00117	A_973N0050_01260
group_5650		SigmaW regulon antibacterial protein	356	356	1.0	1	7998				990	990	990.0	A_110_01095	A_112_01186	A_61236_01521	A_61237_00028	A_61239_00526	A_61243_00082	A_61244_00153	A_61245_00366	A_61253_00130	A_61272_00247	A_61273_02291	A_61275_00333	A_61278_00341	A_61282_01822	A_61289_02332	A_61290_00352	A_75_01698	A_80378_00011	A_80381_00235	A_80389_00736	A_973N0003_00970	A_973N0004_00944	A_973N0007_00985	A_973N0008_00763	A_973N0010_01297	A_973N0013_00081	A_973N0016_01263	A_973N0018_00713	A_973N0019_02392	A_973N0021_01379	A_973N0022_00111	A_973N0031_00591	A_973N0037_00111	A_973N0044_02527	A_973N0049_00119	A_973N0050_01258
group_5649	dgkA	diacylglycerol kinase	356	356	1.0	1	7997				345	345	345.0	A_110_01091	A_112_01182	A_61236_01525	A_61237_00032	A_61239_00530	A_61243_00078	A_61244_00157	A_61245_00362	A_61253_00126	A_61272_00251	A_61273_00678	A_61275_00329	A_61278_00337	A_61282_00902	A_61289_02328	A_61290_00348	A_75_01694	A_80378_00015	A_80381_00231	A_80389_00732	A_973N0003_00966	A_973N0004_00940	A_973N0007_00981	A_973N0008_00759	A_973N0010_01293	A_973N0013_00077	A_973N0016_01259	A_973N0018_00717	A_973N0019_01957	A_973N0021_01383	A_973N0022_00115	A_973N0031_00595	A_973N0037_00115	A_973N0044_01419	A_973N0049_00123	A_973N0050_01254
group_5648		zinc-specific metalloregulatory protein	356	356	1.0	1	7995				417	417	417.0	A_110_01076	A_112_01167	A_61236_01540	A_61237_00047	A_61239_00545	A_61243_00063	A_61244_00172	A_61245_00347	A_61253_00111	A_61272_00266	A_61273_00662	A_61275_00314	A_61278_00322	A_61282_00918	A_61289_01521	A_61290_00332	A_75_01679	A_80378_00030	A_80381_00216	A_80389_00717	A_973N0003_00951	A_973N0004_00925	A_973N0007_00966	A_973N0008_00744	A_973N0010_01278	A_973N0013_00062	A_973N0016_01244	A_973N0018_00732	A_973N0019_01972	A_973N0021_01398	A_973N0022_00130	A_973N0031_00610	A_973N0037_00130	A_973N0044_01404	A_973N0049_00138	A_973N0050_01239
group_5647	gcvT	aminomethyltransferase (glycine cleavage system T protein)	356	356	1.0	1	7994				1092	1092	1092.0	A_110_01059	A_112_01150	A_61236_01114	A_61237_00063	A_61239_00561	A_61243_00047	A_61244_00188	A_61245_00331	A_61253_00095	A_61272_00282	A_61273_00646	A_61275_00298	A_61278_00306	A_61282_00934	A_61289_01505	A_61290_00316	A_75_01662	A_80378_00047	A_80381_00200	A_80389_00701	A_973N0003_00935	A_973N0004_00908	A_973N0007_00950	A_973N0008_00728	A_973N0010_01262	A_973N0013_00046	A_973N0016_01227	A_973N0018_00748	A_973N0019_01988	A_973N0021_01414	A_973N0022_00146	A_973N0031_00626	A_973N0037_00146	A_973N0044_00302	A_973N0049_00155	A_973N0050_01434
group_5646	efp	translation elongation factor EF-P	356	356	1.0	1	7993				558	558	558.0	A_110_01051	A_112_01142	A_61236_01122	A_61237_00071	A_61239_00569	A_61243_00039	A_61244_00196	A_61245_00323	A_61253_00087	A_61272_00290	A_61273_00638	A_61275_00290	A_61278_00298	A_61282_00942	A_61289_01497	A_61290_00308	A_75_01654	A_80378_00055	A_80381_01788	A_80389_00693	A_973N0003_00927	A_973N0004_00900	A_973N0007_00942	A_973N0008_00720	A_973N0010_01254	A_973N0013_00038	A_973N0016_01219	A_973N0018_00756	A_973N0019_01617	A_973N0021_01713	A_973N0022_00154	A_973N0031_00634	A_973N0037_00154	A_973N0044_00294	A_973N0049_00163	A_973N0050_01442
group_5644	accB_1	acetyl-CoA carboxylase biotin carboxyl carrier protein subunit	356	356	1.0	1	7991				465	465	465.0	A_110_01050	A_112_01141	A_61236_01123	A_61237_00072	A_61239_00570	A_61243_00038	A_61244_00197	A_61245_00322	A_61253_00086	A_61272_00291	A_61273_00637	A_61275_00289	A_61278_00297	A_61282_00943	A_61289_01496	A_61290_00307	A_75_01653	A_80378_00056	A_80381_01787	A_80389_00692	A_973N0003_00926	A_973N0004_00899	A_973N0007_00941	A_973N0008_00719	A_973N0010_01253	A_973N0013_00037	A_973N0016_01218	A_973N0018_00757	A_973N0019_01618	A_973N0021_01714	A_973N0022_00155	A_973N0031_00635	A_973N0037_00155	A_973N0044_00293	A_973N0049_00164	A_973N0050_01443
group_5641	ahrC	arginine repressor	356	356	1.0	1	7988				453	453	453.0	A_110_01043	A_112_01134	A_61236_01130	A_61237_00079	A_61239_00577	A_61243_00031	A_61244_00204	A_61245_00315	A_61253_00079	A_61272_00298	A_61273_00630	A_61275_00282	A_61278_00290	A_61282_00950	A_61289_01489	A_61290_00300	A_75_01646	A_80378_00063	A_80381_01780	A_80389_00685	A_973N0003_00919	A_973N0004_00892	A_973N0007_00934	A_973N0008_00712	A_973N0010_01246	A_973N0013_00030	A_973N0016_01211	A_973N0018_00764	A_973N0019_01625	A_973N0021_01721	A_973N0022_00162	A_973N0031_00642	A_973N0037_00162	A_973N0044_00286	A_973N0049_00171	A_973N0050_01450
group_5640		hypothetical protein	356	356	1.0	1	7987				438	438	438.0	A_110_01037	A_112_01128	A_61236_01136	A_61237_00085	A_61239_00583	A_61243_00025	A_61244_00210	A_61245_00309	A_61253_00073	A_61272_00305	A_61273_00624	A_61275_00276	A_61278_00284	A_61282_00956	A_61289_01482	A_61290_00294	A_75_01640	A_80378_00069	A_80381_01774	A_80389_00679	A_973N0003_00913	A_973N0004_00886	A_973N0007_00928	A_973N0008_00706	A_973N0010_01240	A_973N0013_00024	A_973N0016_01205	A_973N0018_00770	A_973N0019_01631	A_973N0021_01727	A_973N0022_00168	A_973N0031_00648	A_973N0037_00168	A_973N0044_00280	A_973N0049_00177	A_973N0050_01456
group_5639		metallo-beta-lactamase AtsA/ElaC family	356	356	1.0	1	7986				921	921	921.0	A_110_01019	A_112_01111	A_61236_01146	A_61237_00095	A_61239_00593	A_61243_00015	A_61244_00220	A_61245_00299	A_61253_00063	A_61272_00316	A_61273_00288	A_61275_00266	A_61278_00274	A_61282_00968	A_61289_01471	A_61290_00282	A_75_01623	A_80378_00081	A_80381_01762	A_80389_00667	A_973N0003_00903	A_973N0004_00876	A_973N0007_00916	A_973N0008_00696	A_973N0010_01230	A_973N0013_00014	A_973N0016_01191	A_973N0018_00780	A_973N0019_01643	A_973N0021_01739	A_973N0022_00180	A_973N0031_00660	A_973N0037_00178	A_973N0044_00270	A_973N0049_00187	A_973N0050_01467
group_5638	fur	Ferric uptake regulation protein Fur	356	356	1.0	1	7985				450	450	450.0	A_110_01013	A_112_01105	A_61236_01152	A_61237_00101	A_61239_00600	A_61243_00009	A_61244_00226	A_61245_00293	A_61253_00057	A_61272_00322	A_61273_00282	A_61275_00260	A_61278_00268	A_61282_00974	A_61289_01465	A_61290_00276	A_75_01617	A_80378_00087	A_80381_01756	A_80389_00661	A_973N0003_00897	A_973N0004_00870	A_973N0007_00910	A_973N0008_00690	A_973N0010_01224	A_973N0013_00008	A_973N0016_01185	A_973N0018_00786	A_973N0019_01649	A_973N0021_01745	A_973N0022_00186	A_973N0031_00666	A_973N0037_00184	A_973N0044_00264	A_973N0049_00193	A_973N0050_01473
ppi	ppi	putative cyclophilin type peptidyl-prolyl cis-trans isomerase	356	356	1.0	1	7925				594	594	594.0	A_110_00468	A_112_00560	A_61236_00976	A_61237_01363	A_61239_00669	A_61243_01202	A_61244_01121	A_61245_00699	A_61253_00895	A_61272_00790	A_61273_01208	A_61275_01004	A_61278_01373	A_61282_01339	A_61289_01385	A_61290_01002	A_75_01072	A_80378_01370	A_80381_01452	A_80389_01498	A_973N0003_01355	A_973N0004_00581	A_973N0007_01285	A_973N0008_01729	A_973N0010_00360	A_973N0013_01913	A_973N0016_01027	A_973N0018_01812	A_973N0019_01243	A_973N0021_00762	A_973N0022_01556	A_973N0031_00943	A_973N0037_00240	A_973N0044_01922	A_973N0049_01807	A_973N0050_00949
group_5589	mnhF_2	CPA3 family monovalent cation:proton (H+) antiporter-3 subunit F	356	356	1.0	1	7922				294	294	294.0	A_110_00461	A_112_00553	A_61236_00969	A_61237_01356	A_61239_00676	A_61243_01195	A_61244_01128	A_61245_00706	A_61253_00888	A_61272_00783	A_61273_01215	A_61275_00997	A_61278_01380	A_61282_01346	A_61289_01378	A_61290_00995	A_75_01065	A_80378_01363	A_80381_01445	A_80389_01491	A_973N0003_01362	A_973N0004_00574	A_973N0007_01278	A_973N0008_01736	A_973N0010_00353	A_973N0013_01906	A_973N0016_01034	A_973N0018_01805	A_973N0019_01236	A_973N0021_00755	A_973N0022_01563	A_973N0031_00950	A_973N0037_00233	A_973N0044_01929	A_973N0049_01814	A_973N0050_00942
group_5588		NhaC family sodium:proton (Na+:H+) antiporter	356	356	1.0	1	7921				1317	1317	1317.0	A_110_00457	A_112_00549	A_61236_00965	A_61237_01352	A_61239_00680	A_61243_01191	A_61244_01132	A_61245_00710	A_61253_00884	A_61272_00779	A_61273_01220	A_61275_00993	A_61278_01384	A_61282_01350	A_61289_01374	A_61290_00991	A_75_01061	A_80378_01359	A_80381_01441	A_80389_01487	A_973N0003_01367	A_973N0004_00570	A_973N0007_01274	A_973N0008_01740	A_973N0010_00349	A_973N0013_01902	A_973N0016_01038	A_973N0018_01801	A_973N0019_01232	A_973N0021_00751	A_973N0022_01567	A_973N0031_00954	A_973N0037_00229	A_973N0044_01933	A_973N0049_01818	A_973N0050_00938
group_5558		MarR family transcriptional regulator	356	356	1.0	1	7885				444	444	444.0	A_110_00285	A_112_00379	A_61236_00891	A_61237_00419	A_61239_00286	A_61243_00844	A_61244_00343	A_61245_00217	A_61253_00283	A_61272_00490	A_61273_00046	A_61275_00923	A_61278_01444	A_61282_00209	A_61289_00623	A_61290_00212	A_75_00890	A_80378_00174	A_80381_00839	A_80389_00127	A_973N0003_00668	A_973N0004_02369	A_973N0007_00364	A_973N0008_00641	A_973N0010_00870	A_973N0013_00326	A_973N0016_01471	A_973N0018_00085	A_973N0019_00078	A_973N0021_00956	A_973N0022_01370	A_973N0031_00224	A_973N0037_01451	A_973N0044_01797	A_973N0049_00871	A_973N0050_00550
group_5555		putative lysine decarboxylase	356	356	1.0	1	7882				567	567	567.0	A_110_00279	A_112_00373	A_61236_00885	A_61237_00413	A_61239_00280	A_61243_00850	A_61244_00349	A_61245_00223	A_61253_00289	A_61272_00484	A_61273_00052	A_61275_00916	A_61278_01450	A_61282_00203	A_61289_00617	A_61290_00218	A_75_00884	A_80378_00180	A_80381_00833	A_80389_00121	A_973N0003_00674	A_973N0004_02375	A_973N0007_00370	A_973N0008_00635	A_973N0010_00864	A_973N0013_00320	A_973N0016_01477	A_973N0018_00079	A_973N0019_00072	A_973N0021_00950	A_973N0022_01364	A_973N0031_00218	A_973N0037_01457	A_973N0044_01791	A_973N0049_00865	A_973N0050_00544
tagH	tagH	Teichoic acid export ATP-binding protein TagH	356	356	1.0	1	7876				795	795	795.0	A_110_00237	A_112_00331	A_61236_01703	A_61237_00371	A_61239_00238	A_61243_00720	A_61244_00890	A_61245_00265	A_61253_00331	A_61272_00442	A_61273_00095	A_61275_00820	A_61278_00517	A_61282_00160	A_61289_00575	A_61290_00261	A_75_00842	A_80378_00222	A_80381_00790	A_80389_00079	A_973N0003_00716	A_973N0004_01487	A_973N0007_00413	A_973N0008_00593	A_973N0010_00822	A_973N0013_00278	A_973N0016_01365	A_973N0018_00037	A_973N0019_00029	A_973N0021_01532	A_973N0022_01143	A_973N0031_00176	A_973N0037_01499	A_973N0044_02578	A_973N0049_00823	A_973N0050_00502
mntA	mntA	ABC superfamily ATP binding cassette transporter ABC protein	356	356	1.0	1	7873				744	744	744.0	A_110_00233	A_112_00327	A_61236_01699	A_61237_02109	A_61239_00234	A_61243_00716	A_61244_00886	A_61245_00269	A_61253_00335	A_61272_02011	A_61273_00100	A_61275_00816	A_61278_00521	A_61282_00156	A_61289_00571	A_61290_00265	A_75_00838	A_80378_00226	A_80381_01403	A_80389_00075	A_973N0003_00720	A_973N0004_01483	A_973N0007_00417	A_973N0008_00589	A_973N0010_00818	A_973N0013_00274	A_973N0016_01361	A_973N0018_00033	A_973N0019_00025	A_973N0021_01536	A_973N0022_01139	A_973N0031_00172	A_973N0037_01503	A_973N0044_01751	A_973N0049_00819	A_973N0050_00498
mntB	mntB	ABC superfamily ATP binding cassette transporter membrane protein	356	356	1.0	1	7872				837	837	837.0	A_110_00232	A_112_00326	A_61236_01698	A_61237_02110	A_61239_00233	A_61243_00715	A_61244_00885	A_61245_00270	A_61253_00336	A_61272_02012	A_61273_00101	A_61275_00815	A_61278_00522	A_61282_00155	A_61289_00570	A_61290_00266	A_75_00837	A_80378_00227	A_80381_01402	A_80389_00074	A_973N0003_00721	A_973N0004_01482	A_973N0007_00418	A_973N0008_00588	A_973N0010_00817	A_973N0013_00273	A_973N0016_01360	A_973N0018_00032	A_973N0019_00024	A_973N0021_01537	A_973N0022_01138	A_973N0031_00171	A_973N0037_01504	A_973N0044_01752	A_973N0049_00818	A_973N0050_00497
group_5547		putative hydrolase	356	356	1.0	1	7870				801	801	801.0	A_110_00214	A_112_00308	A_61236_01680	A_61237_02418	A_61239_00215	A_61243_02511	A_61244_02385	A_61245_02481	A_61253_02517	A_61272_02030	A_61273_00119	A_61275_00797	A_61278_00543	A_61282_00119	A_61289_00552	A_61290_02242	A_75_00819	A_80378_00245	A_80381_01384	A_80389_00056	A_973N0003_02331	A_973N0004_01464	A_973N0007_00436	A_973N0008_00566	A_973N0010_00799	A_973N0013_00254	A_973N0016_01340	A_973N0018_00013	A_973N0019_00005	A_973N0021_02305	A_973N0022_01120	A_973N0031_00153	A_973N0037_02471	A_973N0044_02395	A_973N0049_00800	A_973N0050_00479
group_5546		hypothetical protein	356	356	1.0	1	7867				342	342	342.0	A_110_00193	A_112_00286	A_61236_02095	A_61237_01464	A_61239_01759	A_61243_01467	A_61244_01528	A_61245_01861	A_61253_01865	A_61272_01634	A_61273_01305	A_61275_01798	A_61278_01980	A_61282_01918	A_61289_02098	A_61290_01407	A_75_00798	A_80378_01398	A_80381_01607	A_80389_00029	A_973N0003_01321	A_973N0004_01931	A_973N0007_02226	A_973N0008_02073	A_973N0010_00778	A_973N0013_01987	A_973N0016_01320	A_973N0018_01936	A_973N0019_01910	A_973N0021_02023	A_973N0022_02057	A_973N0031_01362	A_973N0037_01935	A_973N0044_02047	A_973N0049_00780	A_973N0050_02053
mvaK2	mvaK2	phosphomevalonate kinase	356	356	1.0	1	7866				1077	1077	1077.0	A_110_00192	A_112_00285	A_61236_02096	A_61237_01463	A_61239_01760	A_61243_01468	A_61244_01527	A_61245_01860	A_61253_01864	A_61272_01635	A_61273_01304	A_61275_01799	A_61278_01979	A_61282_01917	A_61289_02099	A_61290_01408	A_75_00797	A_80378_01399	A_80381_01608	A_80389_00028	A_973N0003_01322	A_973N0004_01932	A_973N0007_02227	A_973N0008_02074	A_973N0010_00777	A_973N0013_01986	A_973N0016_01319	A_973N0018_01937	A_973N0019_01909	A_973N0021_02024	A_973N0022_02058	A_973N0031_01363	A_973N0037_01934	A_973N0044_02048	A_973N0049_00779	A_973N0050_02054
mvaK1	mvaK1	mevalonate kinase	356	356	1.0	1	7865				921	921	921.0	A_110_00190	A_112_00283	A_61236_02098	A_61237_01461	A_61239_01762	A_61243_01470	A_61244_01525	A_61245_01858	A_61253_01862	A_61272_01637	A_61273_01302	A_61275_01801	A_61278_01977	A_61282_01915	A_61289_02101	A_61290_01410	A_75_00795	A_80378_01401	A_80381_01610	A_80389_00026	A_973N0003_01324	A_973N0004_01934	A_973N0007_02229	A_973N0008_02076	A_973N0010_00775	A_973N0013_01984	A_973N0016_01317	A_973N0018_01939	A_973N0019_01907	A_973N0021_02026	A_973N0022_02060	A_973N0031_01365	A_973N0037_01932	A_973N0044_02050	A_973N0049_00777	A_973N0050_02056
lplA2	lplA2	lipoate-protein ligase A family protein	356	356	1.0	1	7864				837	837	837.0	A_110_00189	A_112_00282	A_61236_02099	A_61237_01460	A_61239_01763	A_61243_01471	A_61244_01524	A_61245_01857	A_61253_01861	A_61272_01638	A_61273_01301	A_61275_01802	A_61278_01976	A_61282_01914	A_61289_02102	A_61290_01411	A_75_00794	A_80378_01402	A_80381_01611	A_80389_00025	A_973N0003_01325	A_973N0004_01935	A_973N0007_02230	A_973N0008_02077	A_973N0010_00774	A_973N0013_01983	A_973N0016_01316	A_973N0018_01940	A_973N0019_01906	A_973N0021_02027	A_973N0022_02061	A_973N0031_01366	A_973N0037_01931	A_973N0044_02051	A_973N0049_00776	A_973N0050_02057
group_5543	hpt	hypoxanthine-guanine phosphoribosyltransferase	356	356	1.0	1	7860				540	540	540.0	A_110_00101	A_112_00193	A_61236_01501	A_61237_01701	A_61239_01665	A_61243_01488	A_61244_01267	A_61245_01465	A_61253_01516	A_61272_01524	A_61273_01196	A_61275_01590	A_61278_01817	A_61282_01754	A_61289_02060	A_61290_01369	A_75_00704	A_80378_01799	A_80381_00997	A_80389_01762	A_973N0003_01891	A_973N0004_01893	A_973N0007_02077	A_973N0008_02177	A_973N0010_02155	A_973N0013_01804	A_973N0016_02197	A_973N0018_01666	A_973N0019_01805	A_973N0021_01918	A_973N0022_01930	A_973N0031_01731	A_973N0037_02183	A_973N0044_01482	A_973N0049_02336	A_973N0050_01788
group_5542	pth	putative peptidyl-tRNA hydrolase	356	356	1.0	1	7859				573	573	573.0	A_110_00093	A_112_00185	A_61236_01493	A_61237_01693	A_61239_01673	A_61243_01496	A_61244_01259	A_61245_01473	A_61253_01524	A_61272_01532	A_61273_01188	A_61275_01598	A_61278_01825	A_61282_01762	A_61289_02068	A_61290_01377	A_75_00696	A_80378_01807	A_80381_01005	A_80389_01770	A_973N0003_01883	A_973N0004_01901	A_973N0007_02069	A_973N0008_02169	A_973N0010_02147	A_973N0013_01812	A_973N0016_02205	A_973N0018_01674	A_973N0019_01797	A_973N0021_01926	A_973N0022_01938	A_973N0031_01739	A_973N0037_02175	A_973N0044_01490	A_973N0049_02328	A_973N0050_01796
group_5541	gcaD	putative UDP-N-acetylglucosamine pyrophosphorylase	356	356	1.0	1	7858				1353	1353	1353.0	A_110_00090	A_112_00182	A_61236_01490	A_61237_01690	A_61239_01676	A_61243_01499	A_61244_01256	A_61245_01476	A_61253_01527	A_61272_01535	A_61273_01185	A_61275_01601	A_61278_01828	A_61282_01765	A_61289_02071	A_61290_01380	A_75_00693	A_80378_01810	A_80381_01008	A_80389_01773	A_973N0003_01880	A_973N0004_01904	A_973N0007_02066	A_973N0008_02166	A_973N0010_02144	A_973N0013_01815	A_973N0016_02208	A_973N0018_01677	A_973N0019_01794	A_973N0021_01929	A_973N0022_01941	A_973N0031_01742	A_973N0037_02172	A_973N0044_01535	A_973N0049_02325	A_973N0050_01799
group_5539	tatP	Mg-dependent DNase	356	356	1.0	1	7856				774	774	774.0	A_110_00082	A_112_00174	A_61236_01482	A_61237_01682	A_61239_01684	A_61243_01507	A_61244_01248	A_61245_01484	A_61253_01535	A_61272_01543	A_61273_01177	A_61275_01609	A_61278_01836	A_61282_01773	A_61289_02079	A_61290_01388	A_75_00685	A_80378_01818	A_80381_01016	A_80389_01781	A_973N0003_01872	A_973N0004_01912	A_973N0007_02058	A_973N0008_02158	A_973N0010_02136	A_973N0013_01823	A_973N0016_02216	A_973N0018_01685	A_973N0019_01786	A_973N0021_01937	A_973N0022_01949	A_973N0031_01750	A_973N0037_02164	A_973N0044_01527	A_973N0049_02317	A_973N0050_01807
group_5538		DNA replication initiation control protein YabA	356	356	1.0	1	7855				348	348	348.0	A_110_00077	A_112_00169	A_61236_01477	A_61237_01677	A_61239_01689	A_61243_01512	A_61244_01243	A_61245_01490	A_61253_01540	A_61272_01548	A_61273_01172	A_61275_01614	A_61278_01841	A_61282_01778	A_61289_02084	A_61290_01393	A_75_00680	A_80378_01823	A_80381_01021	A_80389_01786	A_973N0003_01867	A_973N0004_01917	A_973N0007_02053	A_973N0008_02153	A_973N0010_02131	A_973N0013_01828	A_973N0016_02221	A_973N0018_01690	A_973N0019_01781	A_973N0021_01942	A_973N0022_01954	A_973N0031_01755	A_973N0037_02159	A_973N0044_01522	A_973N0049_02312	A_973N0050_01812
group_5537	tmk	putative thymidylate kinase	356	356	1.0	1	7854				618	618	618.0	A_110_00073	A_112_00165	A_61236_01473	A_61237_01673	A_61239_01693	A_61243_01516	A_61244_01239	A_61245_01494	A_61253_01544	A_61272_01552	A_61273_01168	A_61275_01618	A_61278_01845	A_61282_01782	A_61289_02088	A_61290_01397	A_75_00676	A_80378_01827	A_80381_01025	A_80389_01790	A_973N0003_01863	A_973N0004_01921	A_973N0007_02049	A_973N0008_02149	A_973N0010_02127	A_973N0013_01832	A_973N0016_02225	A_973N0018_01694	A_973N0019_01777	A_973N0021_01946	A_973N0022_01958	A_973N0031_01759	A_973N0037_02155	A_973N0044_01518	A_973N0049_02308	A_973N0050_01816
rplX	rplX	50S ribosomal protein L24	356	356	1.0	1	7828				318	318	318.0	A_110_01723	A_112_01814	A_61236_00073	A_61237_00591	A_61239_00063	A_61243_00173	A_61244_01059	A_61245_01436	A_61253_01657	A_61272_02067	A_61273_01549	A_61275_00637	A_61278_01576	A_61282_00710	A_61289_00895	A_61290_00922	A_75_02329	A_80378_02082	A_80381_01964	A_80389_02023	A_973N0003_00400	A_973N0004_00033	A_973N0007_02030	A_973N0008_02130	A_973N0010_01772	A_973N0013_01125	A_973N0016_01548	A_973N0018_01902	A_973N0019_00709	A_973N0021_02105	A_973N0022_02285	A_973N0031_00800	A_973N0037_00705	A_973N0044_01158	A_973N0049_02093	A_973N0050_01144
group_5508		transcriptional repressor arsR family	356	356	1.0	1	7812				321	321	321.0	A_110_01644	A_112_01734	A_61236_01596	A_61237_02288	A_61239_01745	A_61243_02207	A_61244_02241	A_61245_02281	A_61253_00816	A_61272_02423	A_61273_02431	A_61275_02665	A_61278_01856	A_61282_01980	A_61289_02213	A_61290_01453	A_75_02248	A_80378_01850	A_80381_00969	A_80389_01837	A_973N0003_02075	A_973N0004_00670	A_973N0007_02130	A_973N0008_02025	A_973N0010_02035	A_973N0013_01950	A_973N0016_02303	A_973N0018_01836	A_973N0019_01871	A_973N0021_01991	A_973N0022_02033	A_973N0031_01804	A_973N0037_00861	A_973N0044_02148	A_973N0049_01608	A_973N0050_02413
gpsB	gpsB	cell division protein GpsB	356	356	1.0	1	7651				345	345	345.0	A_110_00962	A_112_01056	A_61236_00769	A_61237_00146	A_61239_00464	A_61243_00315	A_61244_00031	A_61245_00158	A_61253_00012	A_61272_00567	A_61273_00236	A_61275_01425	A_61278_00945	A_61282_00303	A_61289_00676	A_61290_00039	A_75_01568	A_80378_00133	A_80381_01502	A_80389_01590	A_973N0003_01622	A_973N0004_01063	A_973N0007_00889	A_973N0008_00910	A_973N0010_01179	A_973N0013_00918	A_973N0016_00987	A_973N0018_00831	A_973N0019_01521	A_973N0021_01577	A_973N0022_01033	A_973N0031_00567	A_973N0037_01622	A_973N0044_01773	A_973N0049_00241	A_973N0050_00881
sarV	sarV	staphylococcal accessory regulator family protein	356	356	1.0	1	7614				351	351	351.0	A_110_01751	A_112_01843	A_61236_00046	A_61237_00618	A_61239_00090	A_61243_00200	A_61244_01086	A_61245_01463	A_61253_01684	A_61272_02409	A_61273_02401	A_61275_00664	A_61278_01603	A_61282_00737	A_61289_01048	A_61290_00895	A_75_02358	A_80378_02527	A_80381_02542	A_80389_02585	A_973N0003_00373	A_973N0004_00060	A_973N0007_01694	A_973N0008_00551	A_973N0010_01799	A_973N0013_02184	A_973N0016_01521	A_973N0018_02186	A_973N0019_01445	A_973N0021_01618	A_973N0022_01417	A_973N0031_01480	A_973N0037_00732	A_973N0044_00870	A_973N0049_02066	A_973N0050_02101
rnpA	rnpA	ribonuclease P	356	356	1.0	1	7600				354	354	354.0	A_110_02195	A_112_02294	A_61236_00267	A_61237_01009	A_61239_01016	A_61243_01352	A_61244_01299	A_61245_01563	A_61253_01565	A_61272_02104	A_61273_00515	A_61275_00751	A_61278_00189	A_61282_00079	A_61289_02269	A_61290_01716	A_75_00256	A_80378_02037	A_80381_00445	A_80389_00789	A_973N0003_00032	A_973N0004_01120	A_973N0007_01470	A_973N0008_00853	A_973N0010_01932	A_973N0013_01593	A_973N0016_01717	A_973N0018_01544	A_973N0019_00912	A_973N0021_01192	A_973N0022_00563	A_973N0031_00679	A_973N0037_01704	A_973N0044_00979	A_973N0049_01993	A_973N0050_02355
rsfS	rsfS	Ribosomal silencing factor RsfS	356	356	1.0	1	7595				354	354	354.0	A_110_01113	A_112_01204	A_61236_01751	A_61237_00010	A_61239_00508	A_61243_00101	A_61244_02038	A_61245_02238	A_61253_02290	A_61272_00229	A_61273_01873	A_61275_02435	A_61278_00359	A_61282_01804	A_61289_02552	A_61290_01586	A_75_01716	A_80378_00356	A_80381_00253	A_80389_02109	A_973N0003_02387	A_973N0004_00962	A_973N0007_00009	A_973N0008_00781	A_973N0010_02527	A_973N0013_00099	A_973N0016_01281	A_973N0018_00695	A_973N0019_00209	A_973N0021_00008	A_973N0022_00093	A_973N0031_01120	A_973N0037_00093	A_973N0044_01285	A_973N0049_00101	A_973N0050_01276
rpsM	rpsM	30S ribosomal protein S13	356	356	1.0	1	7534				366	366	366.0	A_110_01710	A_112_01801	A_61236_00086	A_61237_00578	A_61239_00050	A_61243_00160	A_61244_01046	A_61245_01423	A_61253_02409	A_61272_02054	A_61273_01562	A_61275_00624	A_61278_01563	A_61282_00697	A_61289_00908	A_61290_00935	A_75_02316	A_80378_02095	A_80381_01951	A_80389_02036	A_973N0003_00413	A_973N0004_00020	A_973N0007_02017	A_973N0008_02117	A_973N0010_01759	A_973N0013_01138	A_973N0016_01561	A_973N0018_01915	A_973N0019_00696	A_973N0021_02118	A_973N0022_02272	A_973N0031_00787	A_973N0037_00692	A_973N0044_01171	A_973N0049_02106	A_973N0050_01157
rplQ	rplQ	50S ribosomal protein L17	356	356	1.0	1	7521				369	369	369.0	A_110_01707	A_112_01798	A_61236_00089	A_61237_00575	A_61239_00047	A_61243_00157	A_61244_01043	A_61245_01420	A_61253_02412	A_61272_02051	A_61273_01565	A_61275_00621	A_61278_01560	A_61282_00694	A_61289_00911	A_61290_00938	A_75_02313	A_80378_02098	A_80381_01948	A_80389_02039	A_973N0003_00416	A_973N0004_00017	A_973N0007_02014	A_973N0008_02114	A_973N0010_01756	A_973N0013_01141	A_973N0016_01564	A_973N0018_01918	A_973N0019_00693	A_973N0021_02121	A_973N0022_02269	A_973N0031_00784	A_973N0037_00689	A_973N0044_01174	A_973N0049_02109	A_973N0050_01160
group_5260		alkaline shock protein	356	356	1.0	1	7496				375	375	375.0	A_110_00741	A_112_00832	A_61236_01023	A_61237_01267	A_61239_01247	A_61243_01409	A_61244_00560	A_61245_00874	A_61253_01284	A_61272_00030	A_61273_00750	A_61275_01270	A_61278_00090	A_61282_01036	A_61289_00030	A_61290_00878	A_75_01345	A_80378_01665	A_80381_00705	A_80389_00570	A_973N0003_01223	A_973N0004_02082	A_973N0007_01957	A_973N0008_01024	A_973N0010_00625	A_973N0013_00763	A_973N0016_00413	A_973N0018_00626	A_973N0019_01133	A_973N0021_01067	A_973N0022_01535	A_973N0031_01600	A_973N0037_00504	A_973N0044_00775	A_973N0049_00485	A_973N0050_01397
group_5236		GntR family transcriptional regulator	356	356	1.0	1	7467				381	381	381.0	A_110_01492	A_112_01579	A_61236_02336	A_61237_01082	A_61239_02306	A_61243_01121	A_61244_02265	A_61245_01645	A_61253_00989	A_61272_00404	A_61273_02335	A_61275_02450	A_61278_01696	A_61282_02309	A_61289_01870	A_61290_02419	A_75_02093	A_80378_01479	A_80381_02497	A_80389_02444	A_973N0003_02436	A_973N0004_01381	A_973N0007_02426	A_973N0008_01778	A_973N0010_01437	A_973N0013_01404	A_973N0016_00593	A_973N0018_01223	A_973N0019_02295	A_973N0021_02443	A_973N0022_01653	A_973N0031_02445	A_973N0037_01812	A_973N0044_01621	A_973N0049_01345	A_973N0050_02394
panD	panD	low molecular weight phosphotyrosine protein phosphatase	356	356	1.0	1	7444				384	384	384.0	A_110_02070	A_112_02167	A_61236_00416	A_61237_00172	A_61239_00925	A_61243_00935	A_61244_00396	A_61245_00034	A_61253_00364	A_61272_00938	A_61273_00156	A_61275_00068	A_61278_01608	A_61282_00864	A_61289_01800	A_61290_00723	A_75_00129	A_80378_01126	A_80381_01189	A_80389_01186	A_973N0003_00148	A_973N0004_01294	A_973N0007_00633	A_973N0008_00243	A_973N0010_01077	A_973N0013_01215	A_973N0016_00229	A_973N0018_01102	A_973N0019_00872	A_973N0021_00920	A_973N0022_01268	A_973N0031_00038	A_973N0037_00957	A_973N0044_00463	A_973N0049_01461	A_973N0050_00105
rpsH	rpsH	30S ribosomal protein S8	356	356	1.0	1	7369				399	399	399.0	A_110_01720	A_112_01811	A_61236_00076	A_61237_00588	A_61239_00060	A_61243_00170	A_61244_01056	A_61245_01433	A_61253_01654	A_61272_02064	A_61273_01552	A_61275_00634	A_61278_01573	A_61282_00707	A_61289_00898	A_61290_00925	A_75_02326	A_80378_02085	A_80381_01961	A_80389_02026	A_973N0003_00403	A_973N0004_00030	A_973N0007_02027	A_973N0008_02127	A_973N0010_01769	A_973N0013_01128	A_973N0016_01551	A_973N0018_01905	A_973N0019_00706	A_973N0021_02108	A_973N0022_02282	A_973N0031_00797	A_973N0037_00702	A_973N0044_01161	A_973N0049_02096	A_973N0050_01147
nrdI	nrdI	NrdI protein involved in ribonucleotide reductase function	356	356	1.0	1	7368				399	399	399.0	A_110_00328	A_112_00422	A_61236_00636	A_61237_01233	A_61239_00329	A_61243_00625	A_61244_00771	A_61245_01140	A_61253_01126	A_61272_01466	A_61273_00003	A_61275_00966	A_61278_01903	A_61282_01567	A_61289_01975	A_61290_02206	A_75_00933	A_80378_02516	A_80381_02526	A_80389_02566	A_973N0003_01483	A_973N0004_01804	A_973N0007_01639	A_973N0008_01932	A_973N0010_01824	A_973N0013_00369	A_973N0016_01427	A_973N0018_00128	A_973N0019_01321	A_973N0021_01424	A_973N0022_01777	A_973N0031_01427	A_973N0037_01694	A_973N0044_01706	A_973N0049_00914	A_973N0050_01585
ftsL	ftsL	cell division and chromosome partitioning protein FtsL	356	356	1.0	1	7358				402	402	402.0	A_110_00693	A_112_00785	A_61236_02080	A_61237_01598	A_61239_02104	A_61243_01939	A_61244_01206	A_61245_01369	A_61253_01471	A_61272_01748	A_61273_01910	A_61275_01681	A_61278_00134	A_61282_00991	A_61289_02172	A_61290_02138	A_75_01298	A_80378_02123	A_80381_02072	A_80389_02064	A_973N0003_02056	A_973N0004_00844	A_973N0007_02206	A_973N0008_01068	A_973N0010_00672	A_973N0013_02044	A_973N0016_02375	A_973N0018_02020	A_973N0019_02079	A_973N0021_02146	A_973N0022_00786	A_973N0031_02264	A_973N0037_01210	A_973N0044_01679	A_973N0049_00531	A_973N0050_02032
rbsD	rbsD	ribose ABC superfamily ATP binding cassette transporter membrane protein	356	356	1.0	1	7346				405	405	405.0	A_110_02414	A_112_02515	A_61236_02497	A_61237_01134	A_61239_01944	A_61243_01569	A_61244_01321	A_61245_01534	A_61253_01143	A_61272_01473	A_61273_02551	A_61275_02012	A_61278_02048	A_61282_02603	A_61289_00325	A_61290_02672	A_75_00477	A_80378_01320	A_80381_02118	A_80389_02148	A_973N0003_01433	A_973N0004_01188	A_973N0007_01547	A_973N0008_02463	A_973N0010_00029	A_973N0013_01263	A_973N0016_01966	A_973N0018_01138	A_973N0019_00271	A_973N0021_00557	A_973N0022_02363	A_973N0031_00869	A_973N0037_00648	A_973N0044_00926	A_973N0049_02304	A_973N0050_02277
atpE	atpE	ATP synthase epsilon chain AtpE	356	356	1.0	1	7345				405	405	405.0	A_110_01601	A_112_01691	A_61236_01638	A_61237_01482	A_61239_01856	A_61243_00441	A_61244_01154	A_61245_01354	A_61253_01395	A_61272_01898	A_61273_00595	A_61275_01863	A_61278_01802	A_61282_01087	A_61289_01214	A_61290_01462	A_75_02205	A_80378_01739	A_80381_01062	A_80389_01879	A_973N0003_01855	A_973N0004_00714	A_973N0007_01203	A_973N0008_01255	A_973N0010_01348	A_973N0013_01073	A_973N0016_02259	A_973N0018_00961	A_973N0019_01740	A_973N0021_01866	A_973N0022_01847	A_973N0031_01716	A_973N0037_00817	A_973N0044_00566	A_973N0049_01651	A_973N0050_01738
group_5101		metal dependent phosphohydrolase	356	356	1.0	1	7304				585	585	585.0	A_110_01114	A_112_01205	A_61236_01752	A_61237_00009	A_61239_00507	A_61243_00102	A_61244_02037	A_61245_02237	A_61253_02291	A_61272_00228	A_61273_01872	A_61275_02436	A_61278_00360	A_61282_01803	A_61289_02551	A_61290_01585	A_75_01717	A_80378_00357	A_80381_00254	A_80389_02108	A_973N0003_02386	A_973N0004_00963	A_973N0007_00010	A_973N0008_00782	A_973N0010_02526	A_973N0013_00100	A_973N0016_01282	A_973N0018_00694	A_973N0019_00208	A_973N0021_00009	A_973N0022_00092	A_973N0031_01119	A_973N0037_00092	A_973N0044_01284	A_973N0049_00100	A_973N0050_01277
group_5066		hypothetical protein	356	356	1.0	1	7265				420	420	420.0	A_110_01831	A_112_01923	A_61236_01324	A_61237_00309	A_61239_00170	A_61243_01112	A_61244_01746	A_61245_00501	A_61253_00450	A_61272_01325	A_61273_01392	A_61275_01655	A_61278_01165	A_61282_00444	A_61289_00286	A_61290_02354	A_75_02438	A_80378_00599	A_80381_00153	A_80389_00323	A_973N0003_00229	A_973N0004_00139	A_973N0007_00223	A_973N0008_00472	A_973N0010_00296	A_973N0013_00991	A_973N0016_01895	A_973N0018_00879	A_973N0019_00433	A_973N0021_00264	A_973N0022_00381	A_973N0031_02246	A_973N0037_02284	A_973N0044_00584	A_973N0049_00990	A_973N0050_00425
group_5065		6-pyruvoyl-tetrahydropterin synthase	356	356	1.0	1	7264				420	420	420.0	A_110_00310	A_112_00404	A_61236_00916	A_61237_00444	A_61239_00311	A_61243_00819	A_61244_00318	A_61245_02087	A_61253_00258	A_61272_00515	A_61273_00021	A_61275_00948	A_61278_01419	A_61282_00234	A_61289_00648	A_61290_00187	A_75_00915	A_80378_00149	A_80381_00864	A_80389_00152	A_973N0003_00643	A_973N0004_02339	A_973N0007_00339	A_973N0008_00666	A_973N0010_00895	A_973N0013_00351	A_973N0016_01446	A_973N0018_00110	A_973N0019_00103	A_973N0021_00981	A_973N0022_01395	A_973N0031_00249	A_973N0037_01426	A_973N0044_02357	A_973N0049_00896	A_973N0050_00575
rplK	rplK	50S ribosomal protein L11	356	356	1.0	1	7247				423	423	423.0	A_110_00137	A_112_00230	A_61236_01560	A_61237_00883	A_61239_01390	A_61243_00877	A_61244_01017	A_61245_01308	A_61253_01346	A_61272_01207	A_61273_01256	A_61275_01234	A_61278_01482	A_61282_01835	A_61289_01747	A_61290_00451	A_75_00742	A_80378_01261	A_80381_01284	A_80389_01280	A_973N0003_01187	A_973N0004_01706	A_973N0007_01384	A_973N0008_01705	A_973N0010_01662	A_973N0013_01471	A_973N0016_01869	A_973N0018_01295	A_973N0019_01030	A_973N0021_01018	A_973N0022_01486	A_973N0031_01242	A_973N0037_01886	A_973N0044_02018	A_973N0049_02248	A_973N0050_01311
mraZ	mraZ	cell division protein MraZ	356	356	1.0	1	7220				432	432	432.0	A_110_00691	A_112_00783	A_61236_02082	A_61237_01600	A_61239_02106	A_61243_01941	A_61244_01204	A_61245_01371	A_61253_01473	A_61272_01750	A_61273_01912	A_61275_01679	A_61278_00136	A_61282_00989	A_61289_02174	A_61290_02140	A_75_01296	A_80378_02125	A_80381_02070	A_80389_02066	A_973N0003_02054	A_973N0004_00842	A_973N0007_02204	A_973N0008_01070	A_973N0010_00674	A_973N0013_02046	A_973N0016_02377	A_973N0018_02022	A_973N0019_02077	A_973N0021_02148	A_973N0022_00784	A_973N0031_02262	A_973N0037_01208	A_973N0044_01677	A_973N0049_00533	A_973N0050_02034
rplP	rplP	50S ribosomal protein L16	356	356	1.0	1	7207				435	435	435.0	A_110_01727	A_112_01818	A_61236_00069	A_61237_00595	A_61239_00067	A_61243_00177	A_61244_01063	A_61245_01440	A_61253_01661	A_61272_02071	A_61273_01545	A_61275_00641	A_61278_01580	A_61282_00714	A_61289_00891	A_61290_00918	A_75_02333	A_80378_02078	A_80381_01968	A_80389_02019	A_973N0003_00396	A_973N0004_00037	A_973N0007_02034	A_973N0008_02134	A_973N0010_01776	A_973N0013_01121	A_973N0016_01544	A_973N0018_01898	A_973N0019_00713	A_973N0021_02101	A_973N0022_02289	A_973N0031_00804	A_973N0037_00709	A_973N0044_01154	A_973N0049_02089	A_973N0050_01140
group_5024		hypothetical protein	356	356	1.0	1	7206				435	435	435.0	A_110_00634	A_112_00726	A_61236_00676	A_61237_00697	A_61239_00854	A_61243_00554	A_61244_00518	A_61245_00830	A_61253_00695	A_61272_01611	A_61273_00825	A_61275_00702	A_61278_00652	A_61282_01950	A_61289_01538	A_61290_00761	A_75_01239	A_80378_00943	A_80381_01140	A_80389_01047	A_973N0003_01676	A_973N0004_00784	A_973N0007_00807	A_973N0008_00345	A_973N0010_01567	A_973N0013_00588	A_973N0016_02064	A_973N0018_00472	A_973N0019_00767	A_973N0021_00637	A_973N0022_00726	A_973N0031_00884	A_973N0037_01150	A_973N0044_00832	A_973N0049_00660	A_973N0050_01360
rplO	rplO	50S ribosomal protein L15	356	356	1.0	1	7189				441	441	441.0	A_110_01715	A_112_01806	A_61236_00081	A_61237_00583	A_61239_00055	A_61243_00165	A_61244_01051	A_61245_01428	A_61253_01649	A_61272_02059	A_61273_01557	A_61275_00629	A_61278_01568	A_61282_00702	A_61289_00903	A_61290_00930	A_75_02321	A_80378_02090	A_80381_01956	A_80389_02031	A_973N0003_00408	A_973N0004_00025	A_973N0007_02022	A_973N0008_02122	A_973N0010_01764	A_973N0013_01133	A_973N0016_01556	A_973N0018_01910	A_973N0019_00701	A_973N0021_02113	A_973N0022_02277	A_973N0031_00792	A_973N0037_00697	A_973N0044_01166	A_973N0049_02101	A_973N0050_01152
moaE	moaE	Molybdopterin synthase catalytic subunit MoaE	356	356	1.0	1	7168				447	447	447.0	A_110_01755	A_112_01847	A_61236_00042	A_61237_02196	A_61239_00094	A_61243_02153	A_61244_01977	A_61245_02172	A_61253_01361	A_61272_00855	A_61273_01013	A_61275_01466	A_61278_01645	A_61282_02472	A_61289_01052	A_61290_00557	A_75_02362	A_80378_01965	A_80381_01898	A_80389_01969	A_973N0003_00369	A_973N0004_00064	A_973N0007_01698	A_973N0008_00547	A_973N0010_01803	A_973N0013_02188	A_973N0016_01517	A_973N0018_02190	A_973N0019_01449	A_973N0021_01614	A_973N0022_01421	A_973N0031_01484	A_973N0037_00736	A_973N0044_00875	A_973N0049_02062	A_973N0050_02097
group_4960		hypothetical protein	356	356	1.0	1	7129				459	459	459.0	A_110_01164	A_112_01253	A_61236_01895	A_61237_00801	A_61239_01459	A_61243_01068	A_61244_01639	A_61245_01742	A_61253_00763	A_61272_01376	A_61273_01781	A_61275_00535	A_61278_02162	A_61282_01221	A_61289_01158	A_61290_01880	A_75_01766	A_80378_00406	A_80381_00302	A_80389_00870	A_973N0003_01529	A_973N0004_01765	A_973N0007_00058	A_973N0008_00017	A_973N0010_01899	A_973N0013_00148	A_973N0016_00006	A_973N0018_00211	A_973N0019_00160	A_973N0021_00058	A_973N0022_00044	A_973N0031_01072	A_973N0037_00044	A_973N0044_01381	A_973N0049_00052	A_973N0050_01668
ctsR	ctsR	class III stress genes transcriptional repressor	356	356	1.0	1	7093				471	471	471.0	A_110_00122	A_112_00215	A_61236_01575	A_61237_00898	A_61239_01375	A_61243_00862	A_61244_01032	A_61245_01293	A_61253_01331	A_61272_01222	A_61273_01271	A_61275_01249	A_61278_01497	A_61282_01850	A_61289_01762	A_61290_00436	A_75_00727	A_80378_01276	A_80381_01269	A_80389_01265	A_973N0003_01202	A_973N0004_01721	A_973N0007_01399	A_973N0008_01720	A_973N0010_01647	A_973N0013_01456	A_973N0016_01884	A_973N0018_01310	A_973N0019_01045	A_973N0021_01033	A_973N0022_01501	A_973N0031_01257	A_973N0037_01901	A_973N0044_02128	A_973N0049_02263	A_973N0050_01326
group_4928		hypothetical protein	356	356	1.0	1	7088				474	474	474.0	A_110_00306	A_112_00400	A_61236_00912	A_61237_00440	A_61239_00307	A_61243_00823	A_61244_00322	A_61245_00196	A_61253_00262	A_61272_00511	A_61273_00025	A_61275_00944	A_61278_01423	A_61282_00230	A_61289_00644	A_61290_00191	A_75_00911	A_80378_00153	A_80381_00860	A_80389_00148	A_973N0003_00647	A_973N0004_02343	A_973N0007_00343	A_973N0008_00662	A_973N0010_00891	A_973N0013_00347	A_973N0016_01450	A_973N0018_00106	A_973N0019_00099	A_973N0021_00977	A_973N0022_01391	A_973N0031_00245	A_973N0037_01430	A_973N0044_02210	A_973N0049_00892	A_973N0050_00571
kdtB	kdtB	lipopolysaccharide core biosynthesis protein KdtB	356	356	1.0	1	7062				483	483	483.0	A_110_00639	A_112_00731	A_61236_00671	A_61237_00692	A_61239_00859	A_61243_00549	A_61244_00523	A_61245_00835	A_61253_00690	A_61272_01606	A_61273_00830	A_61275_00697	A_61278_00657	A_61282_01945	A_61289_01543	A_61290_00755	A_75_01244	A_80378_00938	A_80381_01135	A_80389_01052	A_973N0003_01671	A_973N0004_00789	A_973N0007_00812	A_973N0008_00340	A_973N0010_01572	A_973N0013_00583	A_973N0016_02059	A_973N0018_00477	A_973N0019_00762	A_973N0021_00632	A_973N0022_00731	A_973N0031_02369	A_973N0037_01155	A_973N0044_00827	A_973N0049_00655	A_973N0050_01365
purE	purE	putative phosphoribosylaminoimidazole carboxylase catalytic subunit	356	356	1.0	1	7061				483	483	483.0	A_110_00581	A_112_00673	A_61236_00730	A_61237_00749	A_61239_00801	A_61243_00606	A_61244_01929	A_61245_02128	A_61253_00747	A_61272_00990	A_61273_01315	A_61275_02087	A_61278_00599	A_61282_02367	A_61289_02504	A_61290_02371	A_75_01186	A_80378_02412	A_80381_01378	A_80389_02226	A_973N0003_01594	A_973N0004_01554	A_973N0007_00754	A_973N0008_00398	A_973N0010_01515	A_973N0013_00641	A_973N0016_01601	A_973N0018_00419	A_973N0019_02223	A_973N0021_02410	A_973N0022_01211	A_973N0031_00937	A_973N0037_00349	A_973N0044_01204	A_973N0049_00713	A_973N0050_01188
rpsE	rpsE	30S ribosomal protein S5	356	356	1.0	1	6996				501	501	501.0	A_110_01717	A_112_01808	A_61236_00079	A_61237_00585	A_61239_00057	A_61243_00167	A_61244_01053	A_61245_01430	A_61253_01651	A_61272_02061	A_61273_01555	A_61275_00631	A_61278_01570	A_61282_00704	A_61289_00901	A_61290_00928	A_75_02323	A_80378_02088	A_80381_01958	A_80389_02029	A_973N0003_00406	A_973N0004_00027	A_973N0007_02024	A_973N0008_02124	A_973N0010_01766	A_973N0013_01131	A_973N0016_01554	A_973N0018_01908	A_973N0019_00703	A_973N0021_02111	A_973N0022_02279	A_973N0031_00794	A_973N0037_00699	A_973N0044_01164	A_973N0049_02099	A_973N0050_01150
crr	crr	phosphotransferase system glucose-specific IIA component	356	356	1.0	1	6995				501	501	501.0	A_110_00929	A_112_01023	A_61236_01462	A_61237_02167	A_61239_00488	A_61243_01797	A_61244_00007	A_61245_00135	A_61253_02224	A_61272_00646	A_61273_02054	A_61275_02625	A_61278_02410	A_61282_00279	A_61289_00783	A_61290_00062	A_75_01535	A_80378_01626	A_80381_01681	A_80389_01680	A_973N0003_02454	A_973N0004_02394	A_973N0007_01863	A_973N0008_00933	A_973N0010_01693	A_973N0013_02513	A_973N0016_01010	A_973N0018_02487	A_973N0019_01566	A_973N0021_01643	A_973N0022_01892	A_973N0031_02465	A_973N0037_02344	A_973N0044_02331	A_973N0049_00267	A_973N0050_01199
pfpI	pfpI	intracellular protease	356	356	1.0	1	6954				516	516	516.0	A_110_01431	A_112_01518	A_61236_02002	A_61237_02465	A_61239_02010	A_61243_02470	A_61244_02315	A_61245_02535	A_61253_02561	A_61272_02213	A_61273_01816	A_61275_02072	A_61278_02198	A_61282_02169	A_61289_01994	A_61290_01916	A_75_02032	A_80378_02265	A_80381_02261	A_80389_02265	A_973N0003_02137	A_973N0004_02220	A_973N0007_02322	A_973N0008_02192	A_973N0010_02617	A_973N0013_01849	A_973N0016_00652	A_973N0018_01783	A_973N0019_02262	A_973N0021_02262	A_973N0022_02248	A_973N0031_02216	A_973N0037_01005	A_973N0044_01897	A_973N0049_01286	A_973N0050_01083
atpB_2	atpB_2	ATP synthase subunit beta AtpB_1	356	356	1.0	1	6928				522	522	522.0	A_110_01606	A_112_01696	A_61236_01633	A_61237_01487	A_61239_01851	A_61243_00446	A_61244_01159	A_61245_01349	A_61253_01400	A_61272_01893	A_61273_00600	A_61275_01858	A_61278_01797	A_61282_01082	A_61289_01209	A_61290_01467	A_75_02210	A_80378_01734	A_80381_01057	A_80389_01874	A_973N0003_01850	A_973N0004_00709	A_973N0007_01208	A_973N0008_01250	A_973N0010_01353	A_973N0013_01078	A_973N0016_02264	A_973N0018_00966	A_973N0019_01745	A_973N0021_01861	A_973N0022_01852	A_973N0031_01711	A_973N0037_00822	A_973N0044_00561	A_973N0049_01646	A_973N0050_01733
group_4793		hypothetical protein	356	356	1.0	1	6917				525	525	525.0	A_110_00133	A_112_00226	A_61236_01564	A_61237_00887	A_61239_01386	A_61243_00873	A_61244_01021	A_61245_01304	A_61253_01342	A_61272_01211	A_61273_01260	A_61275_01238	A_61278_01486	A_61282_01839	A_61289_01751	A_61290_00447	A_75_00738	A_80378_01265	A_80381_01280	A_80389_01276	A_973N0003_01191	A_973N0004_01710	A_973N0007_01388	A_973N0008_01709	A_973N0010_01658	A_973N0013_01467	A_973N0016_01873	A_973N0018_01299	A_973N0019_01034	A_973N0021_01022	A_973N0022_01490	A_973N0031_01246	A_973N0037_01890	A_973N0044_02022	A_973N0049_02252	A_973N0050_01315
pyrR	pyrR	bifunctional protein pyrimidine operon regulatory protein/uracil phosphoribosyltransferase PyrR	356	356	1.0	1	6908				528	528	528.0	A_110_00712	A_112_00804	A_61236_00996	A_61237_01240	A_61239_02154	A_61243_01382	A_61244_00533	A_61245_00847	A_61253_01257	A_61272_00003	A_61273_00723	A_61275_01297	A_61278_00117	A_61282_01009	A_61289_00003	A_61290_00851	A_75_01317	A_80378_01638	A_80381_00678	A_80389_00543	A_973N0003_01250	A_973N0004_02522	A_973N0007_01930	A_973N0008_01051	A_973N0010_00652	A_973N0013_00736	A_973N0016_00440	A_973N0018_00599	A_973N0019_01106	A_973N0021_01040	A_973N0022_01508	A_973N0031_01627	A_973N0037_00531	A_973N0044_01066	A_973N0049_00513	A_973N0050_01424
nrdG	nrdG	anaerobic ribonucleoside-triphosphate reductase activating protein	356	356	1.0	1	6894				537	537	537.0	A_110_02090	A_112_02187	A_61236_00436	A_61237_01931	A_61239_00906	A_61243_00916	A_61244_00415	A_61245_00015	A_61253_01817	A_61272_00956	A_61273_00138	A_61275_00087	A_61278_01627	A_61282_00884	A_61289_01782	A_61290_02224	A_75_00149	A_80378_01107	A_80381_01208	A_80389_01205	A_973N0003_00129	A_973N0004_01275	A_973N0007_00653	A_973N0008_00261	A_973N0010_01058	A_973N0013_01195	A_973N0016_00247	A_973N0018_01122	A_973N0019_00891	A_973N0021_00900	A_973N0022_01250	A_973N0031_00056	A_973N0037_00976	A_973N0044_00445	A_973N0049_01442	A_973N0050_00086
rplE	rplE	50S ribosomal protein L5	356	356	1.0	1	6882				540	540	540.0	A_110_01722	A_112_01813	A_61236_00074	A_61237_00590	A_61239_00062	A_61243_00172	A_61244_01058	A_61245_01435	A_61253_01656	A_61272_02066	A_61273_01550	A_61275_00636	A_61278_01575	A_61282_00709	A_61289_00896	A_61290_00923	A_75_02328	A_80378_02083	A_80381_01963	A_80389_02024	A_973N0003_00401	A_973N0004_00032	A_973N0007_02029	A_973N0008_02129	A_973N0010_01771	A_973N0013_01126	A_973N0016_01549	A_973N0018_01903	A_973N0019_00708	A_973N0021_02106	A_973N0022_02284	A_973N0031_00799	A_973N0037_00704	A_973N0044_01159	A_973N0049_02094	A_973N0050_01145
group_4756		hypothetical protein	356	356	1.0	1	6871				543	543	543.0	A_110_01423	A_112_01510	A_61236_02010	A_61237_02148	A_61239_02018	A_61243_02119	A_61244_01967	A_61245_02137	A_61253_02205	A_61272_02205	A_61273_01824	A_61275_02064	A_61278_02190	A_61282_02161	A_61289_01986	A_61290_01908	A_75_02024	A_80378_02257	A_80381_02269	A_80389_02257	A_973N0003_02129	A_973N0004_02230	A_973N0007_02330	A_973N0008_02200	A_973N0010_02497	A_973N0013_01841	A_973N0016_00660	A_973N0018_01791	A_973N0019_02254	A_973N0021_02254	A_973N0022_02256	A_973N0031_02224	A_973N0037_00997	A_973N0044_02240	A_973N0049_01278	A_973N0050_01091
group_4755		site-specific DNA-methyltransferase (adenine-specific)	356	356	1.0	1	6870				543	543	543.0	A_110_00638	A_112_00730	A_61236_00672	A_61237_00693	A_61239_00858	A_61243_00550	A_61244_00522	A_61245_00834	A_61253_00691	A_61272_01607	A_61273_00829	A_61275_00698	A_61278_00656	A_61282_01946	A_61289_01542	A_61290_00756	A_75_01243	A_80378_00939	A_80381_01136	A_80389_01051	A_973N0003_01672	A_973N0004_00788	A_973N0007_00811	A_973N0008_00341	A_973N0010_01571	A_973N0013_00584	A_973N0016_02060	A_973N0018_00476	A_973N0019_00763	A_973N0021_00633	A_973N0022_00730	A_973N0031_02370	A_973N0037_01154	A_973N0044_00828	A_973N0049_00656	A_973N0050_01364
def	def	putative polypeptide deformylase 2	356	356	1.0	1	6855				552	552	552.0	A_110_00607	A_112_00699	A_61236_00703	A_61237_00724	A_61239_00827	A_61243_00581	A_61244_00491	A_61245_00803	A_61253_00722	A_61272_01017	A_61273_01341	A_61275_00729	A_61278_00625	A_61282_02053	A_61289_02381	A_61290_00788	A_75_01212	A_80378_00970	A_80381_01167	A_80389_01020	A_973N0003_01703	A_973N0004_00757	A_973N0007_00780	A_973N0008_00372	A_973N0010_01540	A_973N0013_00615	A_973N0016_02418	A_973N0018_00445	A_973N0019_00794	A_973N0021_00664	A_973N0022_00699	A_973N0031_00911	A_973N0037_01123	A_973N0044_02056	A_973N0049_00687	A_973N0050_01333
group_4667		hypothetical protein	356	362	1.0168539325842696	1	6752				156	879	856.6740331491712	A_110_00338	A_112_00432	A_61236_01969	A_61237_01223	A_61239_01993	A_61243_00635	A_61244_00781	A_61245_01151	A_61253_01116	A_61272_01456	A_61273_01737	A_61275_02038	A_61278_01893	A_61282_01577	A_61289_01965	A_61290_01648	A_75_00943	A_80378_02231	A_80381_02051	A_80389_02247	A_973N0003_01473	A_973N0004_01794	A_973N0007_01629	A_973N0008_01922	A_973N0010_01835	A_973N0013_00379	A_973N0016_01417	A_973N0018_00138	A_973N0019_01311	A_973N0021_01434	A_973N0022_01787	A_973N0031_01417	A_973N0037_01684	A_973N0044_01716	A_973N0049_00924	A_973N0050_01575
group_4666		hypothetical protein	356	356	1.0	1	6750				243	327	326.50280898876406	A_110_01779	A_112_01871	A_61236_00018	A_61237_01802	A_61239_00118	A_61243_01983	A_61244_01826	A_61245_01999	A_61253_01385	A_61272_00831	A_61273_01037	A_61275_01490	A_61278_01669	A_61282_01659	A_61289_01076	A_61290_00581	A_75_02386	A_80378_01989	A_80381_01874	A_80389_01993	A_973N0003_00345	A_973N0004_00088	A_973N0007_01722	A_973N0008_00523	A_973N0010_02480	A_973N0013_02362	A_973N0016_01493	A_973N0018_02357	A_973N0019_01473	A_973N0021_01590	A_973N0022_01445	A_973N0031_01509	A_973N0037_00760	A_973N0044_01668	A_973N0049_02038	A_973N0050_02182
rplJ	rplJ	50S ribosomal protein L10	356	356	1.0	1	6745				327	516	500.5196629213483	A_110_00139	A_112_00232	A_61236_01558	A_61237_00881	A_61239_01392	A_61243_00879	A_61244_01015	A_61245_01310	A_61253_01348	A_61272_01205	A_61273_01254	A_61275_01232	A_61278_01480	A_61282_01833	A_61289_01745	A_61290_00453	A_75_00744	A_80378_01259	A_80381_01286	A_80389_01282	A_973N0003_01185	A_973N0004_01704	A_973N0007_01382	A_973N0008_01703	A_973N0010_01664	A_973N0013_01473	A_973N0016_01867	A_973N0018_01293	A_973N0019_01028	A_973N0021_01016	A_973N0022_01484	A_973N0031_01240	A_973N0037_01884	A_973N0044_01437	A_973N0049_02246	A_973N0050_01309
group_4655		hypothetical protein	356	356	1.0	1	6735				111	519	517.8539325842696	A_110_00337	A_112_00431	A_61236_01968	A_61237_01224	A_61239_01994	A_61243_00634	A_61244_00780	A_61245_01150	A_61253_01117	A_61272_01457	A_61273_01736	A_61275_02037	A_61278_01894	A_61282_01576	A_61289_01966	A_61290_01649	A_75_00942	A_80378_02230	A_80381_02052	A_80389_02248	A_973N0003_01474	A_973N0004_01795	A_973N0007_01630	A_973N0008_01923	A_973N0010_01834	A_973N0013_00378	A_973N0016_01418	A_973N0018_00137	A_973N0019_01312	A_973N0021_01433	A_973N0022_01786	A_973N0031_01418	A_973N0037_01685	A_973N0044_01715	A_973N0049_00923	A_973N0050_01576
group_4623		L-lactate permease	356	356	1.0	1	6683				168	1593	1568.5196629213483	A_110_02248	A_112_02349	A_61236_02137	A_61237_02212	A_61239_02289	A_61243_02183	A_61244_02019	A_61245_02188	A_61253_02332	A_61272_02380	A_61273_02448	A_61275_01309	A_61278_02273	A_61282_01321	A_61289_01944	A_61290_02386	A_75_00310	A_80378_02508	A_80381_00193	A_80389_02551	A_973N0003_01135	A_973N0004_01428	A_973N0007_01922	A_973N0008_01940	A_973N0010_01411	A_973N0013_01794	A_973N0016_01668	A_973N0018_01656	A_973N0019_02412	A_973N0021_00855	A_973N0022_01716	A_973N0031_01525	A_973N0037_02012	A_973N0044_01900	A_973N0049_01162	A_973N0050_01845
group_4614		cell envelope transcriptional attenuator	356	356	1.0	1	6669				261	948	943.1629213483146	A_110_01793	A_112_01885	A_61236_00003	A_61237_00271	A_61239_00133	A_61243_01074	A_61244_00120	A_61245_01676	A_61253_01689	A_61272_00817	A_61273_01051	A_61275_02162	A_61278_01683	A_61282_01645	A_61289_01090	A_61290_00595	A_75_02400	A_80378_02530	A_80381_02533	A_80389_02575	A_973N0003_02476	A_973N0004_00102	A_973N0007_01600	A_973N0008_00509	A_973N0010_02338	A_973N0013_01028	A_973N0016_01933	A_973N0018_00916	A_973N0019_02426	A_973N0021_02507	A_973N0022_01459	A_973N0031_02491	A_973N0037_00774	A_973N0044_00621	A_973N0049_00953	A_973N0050_02196
group_4604		helix-turn-helix- domain containing protein	356	363	1.0196629213483146	1	6657				288	1959	1898.98347107438	A_110_01781	A_112_01873	A_61236_00016	A_61237_01804	A_61239_00120	A_61243_01981	A_61244_01828	A_61245_02001	A_61253_01387	A_61272_00829	A_61273_01039	A_61275_01492	A_61278_01671	A_61282_01657	A_61289_01078	A_61290_00583	A_75_02388	A_80378_01991	A_80381_01872	A_80389_01995	A_973N0003_00343	A_973N0004_00090	A_973N0007_01724	A_973N0008_00521	A_973N0010_02482	A_973N0013_02360	A_973N0016_01491;A_973N0016_01490	A_973N0018_02355	A_973N0019_01475	A_973N0021_01588	A_973N0022_01447	A_973N0031_01511	A_973N0037_00762	A_973N0044_01666	A_973N0049_02036	A_973N0050_02184
butA---butA_1---butA_2	butA;butA_1;butA_2	putative short chain dehydrogenase	356	358	1.0056179775280898	1	6634				243	780	774.6620111731844	A_110_02266	A_112_02367	A_61236_01949	A_61237_01719	A_61239_01955	A_61243_01659	A_61244_02121	A_61245_01624	A_61253_02365	A_61272_02116	A_61273_01764	A_61275_01326	A_61278_02089	A_61282_01304	A_61289_02299	A_61290_01695	A_75_00328	A_80378_02181	A_80381_02160	A_80389_02190	A_973N0003_01152	A_973N0004_01411	A_973N0007_01906	A_973N0008_01957	A_973N0010_01394	A_973N0013_02208	A_973N0016_01684	A_973N0018_02112	A_973N0019_02178	A_973N0021_00872	A_973N0022_01698	A_973N0031_01541	A_973N0037_02029	A_973N0044_01624	A_973N0049_01180	A_973N0050_01829
group_4583		hypothetical protein;sodium/hydrogen exchanger family protein	356	361	1.0140449438202248	1	6628				153	1035	639.6814404432133	A_110_02265	A_112_02366	A_61236_01950	A_61237_01718	A_61239_01956	A_61243_01660	A_61244_02120	A_61245_01625	A_61253_02364	A_61272_02117	A_61273_01765	A_61275_01325	A_61278_02090	A_61282_01305	A_61289_02300	A_61290_01696	A_75_00327	A_80378_02182	A_80381_02159	A_80389_02189	A_973N0003_01151	A_973N0004_01412	A_973N0007_01907	A_973N0008_01956	A_973N0010_01395	A_973N0013_02209	A_973N0016_01683	A_973N0018_02111	A_973N0019_02177	A_973N0021_00871	A_973N0022_01699	A_973N0031_01540	A_973N0037_02028	A_973N0044_01625	A_973N0049_01179	A_973N0050_01830
sarA---sarA_2---sarA_1	sarA;sarA_2;sarA_1	staphylococcal accessory regulator family protein	356	357	1.002808988764045	1	6547				96	393	369.9159663865546	A_110_00218	A_112_00312	A_61236_01684	A_61237_02124	A_61239_00219	A_61243_00701	A_61244_00871	A_61245_00284	A_61253_00350	A_61272_02026	A_61273_00115	A_61275_00801	A_61278_00539	A_61282_00123	A_61289_00556	A_61290_02238	A_75_00823	A_80378_00241	A_80381_01388	A_80389_00060	A_973N0003_02327	A_973N0004_01468	A_973N0007_00432	A_973N0008_00570	A_973N0010_00803	A_973N0013_00258	A_973N0016_01344	A_973N0018_00017	A_973N0019_00010	A_973N0021_02309	A_973N0022_01124	A_973N0031_00157	A_973N0037_02467	A_973N0044_02582	A_973N0049_00804	A_973N0050_00483
sepA	sepA	Multidrug resistance efflux pump SepA	356	356	1.0	1	6502				225	474	470.4253521126761	A_110_01661	A_112_01752	A_61236_00134	A_61237_00529	A_61239_00003	A_61243_00111	A_61244_02567	A_61245_01051	A_61253_01096	A_61272_01268	A_61273_01164	A_61275_00577	A_61278_01734	A_61282_00647	A_61289_00962	A_61290_01325	A_75_02266	A_80378_01756	A_80381_01794	A_80389_01794	A_973N0003_00460	A_973N0004_01884	A_973N0007_01808	A_973N0008_02347	A_973N0010_01755	A_973N0013_01188	A_973N0016_02186	A_973N0018_01696	A_973N0019_00648	A_973N0021_01875	A_973N0022_00990	A_973N0031_00739	A_973N0037_02441	A_973N0044_02117	A_973N0049_02445	A_973N0050_01100
sarX---sarX_2---sarX_1	sarX;sarX_2;sarX_1	staphylococcal accessory regulator protein X	356	357	1.002808988764045	1	6497				225	471	422.65546218487395	A_110_00267	A_112_00361	A_61236_00873	A_61237_00401	A_61239_00268	A_61243_00750	A_61244_00361	A_61245_00235	A_61253_00301	A_61272_00472	A_61273_00064	A_61275_00851	A_61278_00487	A_61282_00191	A_61289_00605	A_61290_00230	A_75_00872	A_80378_00192	A_80381_00820	A_80389_00109	A_973N0003_00686	A_973N0004_02564	A_973N0007_00382	A_973N0008_00623	A_973N0010_00852	A_973N0013_00308	A_973N0016_01395	A_973N0018_00067	A_973N0019_00060	A_973N0021_01501	A_973N0022_01352	A_973N0031_00206	A_973N0037_01469	A_973N0044_02503	A_973N0049_00853	A_973N0050_00532
group_4463		teichoic acid ABC superfamily ATP binding cassette transporter membrane protein	356	356	1.0	1	6459				195	837	833.5449438202247	A_110_01426	A_112_01513	A_61236_02007	A_61237_02151	A_61239_02015	A_61243_02116	A_61244_01964	A_61245_02134	A_61253_02208	A_61272_02208	A_61273_01821	A_61275_02067	A_61278_02193	A_61282_02164	A_61289_01989	A_61290_01911	A_75_02027	A_80378_02260	A_80381_02266	A_80389_02260	A_973N0003_02132	A_973N0004_02227	A_973N0007_02327	A_973N0008_02197	A_973N0010_02494	A_973N0013_01844	A_973N0016_00657	A_973N0018_01788	A_973N0019_02257	A_973N0021_02257	A_973N0022_02253	A_973N0031_02221	A_973N0037_01000	A_973N0044_02455	A_973N0049_01281	A_973N0050_01088
group_4420		lipopolysaccharide biosynthesis-related pr-like protein	356	358	1.0056179775280898	1	6399				96	1143	1135.717877094972	A_110_00975	A_112_01068	A_61236_00757	A_61237_00134	A_61239_00452	A_61243_00303	A_61244_00043	A_61245_00170	A_61253_00024	A_61272_00555	A_61273_00248	A_61275_01437	A_61278_00957	A_61282_00315	A_61289_00688	A_61290_00027	A_75_01580	A_80378_00121	A_80381_01514	A_80389_01602	A_973N0003_01634	A_973N0004_01075	A_973N0007_00877	A_973N0008_00898	A_973N0010_01191	A_973N0013_00930	A_973N0016_00975	A_973N0018_00819	A_973N0019_01509	A_973N0021_01565	A_973N0022_01021	A_973N0031_00555	A_973N0037_01610	A_973N0044_01960	A_973N0049_00229	A_973N0050_00869
group_4329		5-formyltetrahydrofolate cyclo-ligase	356	357	1.002808988764045	1	6290				270	597	591.9411764705883	A_110_01072	A_112_01163	A_61236_01544	A_61237_00051	A_61239_00549	A_61243_00059	A_61244_00176	A_61245_00343	A_61253_00107	A_61272_00270	A_61273_00658	A_61275_00310	A_61278_00318	A_61282_00922	A_61289_01517	A_61290_00328	A_75_01675	A_80378_00034	A_80381_00212	A_80389_00713	A_973N0003_00947	A_973N0004_00921	A_973N0007_00962	A_973N0008_00740	A_973N0010_01274	A_973N0013_00058	A_973N0016_01240	A_973N0018_00736	A_973N0019_01976	A_973N0021_01402	A_973N0022_00134	A_973N0031_00614	A_973N0037_00134	A_973N0044_01400	A_973N0049_00142	A_973N0050_01235
sarY_2---sarY---sarY_1	sarY_2;sarY;;sarY_1	staphylococcal accessory regulator Y;staphylococcal accessory regulator family protein	356	356	1.0	1	6264				321	744	737.1067415730337	A_110_01780	A_112_01872	A_61236_00017	A_61237_01803	A_61239_00119	A_61243_01982	A_61244_01827	A_61245_02000	A_61253_01386	A_61272_00830	A_61273_01038	A_61275_01491	A_61278_01670	A_61282_01658	A_61289_01077	A_61290_00582	A_75_02387	A_80378_01990	A_80381_01873	A_80389_01994	A_973N0003_00344	A_973N0004_00089	A_973N0007_01723	A_973N0008_00522	A_973N0010_02481	A_973N0013_02361	A_973N0016_01492	A_973N0018_02356	A_973N0019_01474	A_973N0021_01589	A_973N0022_01446	A_973N0031_01510	A_973N0037_00761	A_973N0044_01667	A_973N0049_02037	A_973N0050_02183
group_4290		hypothetical protein	356	356	1.0	1	6240				297	324	323.65449438202245	A_110_00040	A_112_00132	A_61236_02212	A_61237_02247	A_61239_01506	A_61243_02424	A_61244_02289	A_61245_02562	A_61253_02183	A_61272_02285	A_61273_01473	A_61275_01538	A_61278_01534	A_61282_01419	A_61289_01633	A_61290_01017	A_75_00643	A_80378_01521	A_80381_01715	A_80389_01744	A_973N0003_01762	A_973N0004_01824	A_973N0007_01988	A_973N0008_01649	A_973N0010_02570	A_973N0013_01557	A_973N0016_02015	A_973N0018_01423	A_973N0019_00972	A_973N0021_01677	A_973N0022_02208	A_973N0031_02310	A_973N0037_01991	A_973N0044_00669	A_973N0049_01938	A_973N0050_01754
alr2_1---alr2	alr2_1;alr2	alanine racemase family protein	356	356	1.0	1	6208				465	1092	1089.9943820224719	A_110_00906	A_112_01000	A_61236_01438	A_61237_01875	A_61239_02252	A_61243_01682	A_61244_01448	A_61245_01835	A_61253_01770	A_61272_00622	A_61273_02006	A_61275_02172	A_61278_01110	A_61282_00256	A_61289_00760	A_61290_00085	A_75_01512	A_80378_01604	A_80381_01704	A_80389_01703	A_973N0003_02370	A_973N0004_02441	A_973N0007_01886	A_973N0008_01203	A_973N0010_00925	A_973N0013_00529	A_973N0016_01829	A_973N0018_00393	A_973N0019_01543	A_973N0021_01666	A_973N0022_01915	A_973N0031_02434	A_973N0037_02527	A_973N0044_01585	A_973N0049_00293	A_973N0050_01222
group_4253		NAD/NADP octopine/nopaline dehydrogenase family protein	356	356	1.0	1	6194				582	1083	1081.5926966292134	A_110_01784	A_112_01876	A_61236_00012	A_61237_01807	A_61239_00123	A_61243_01978	A_61244_01831	A_61245_02004	A_61253_01390	A_61272_00826	A_61273_01042	A_61275_01495	A_61278_01674	A_61282_01654	A_61289_01081	A_61290_00586	A_75_02391	A_80378_01994	A_80381_01869	A_80389_01998	A_973N0003_00340	A_973N0004_00093	A_973N0007_01727	A_973N0008_00518	A_973N0010_02485	A_973N0013_02356	A_973N0016_01487	A_973N0018_02351	A_973N0019_01478	A_973N0021_01585	A_973N0022_01450	A_973N0031_01514	A_973N0037_00765	A_973N0044_01663	A_973N0049_02033	A_973N0050_02187
plsY	plsY	Glycerol-3-phosphate acyltransferase	356	356	1.0	1	6191				351	609	607.2808988764045	A_110_00862	A_112_00955	A_61236_01238	A_61237_00974	A_61239_01451	A_61243_01310	A_61244_02357	A_61245_00962	A_61253_01020	A_61272_00580	A_61273_00866	A_61275_01385	A_61278_01066	A_61282_01528	A_61289_00718	A_61290_01053	A_75_01467	A_80378_02446	A_80381_01671	A_80389_01537	A_973N0003_01566	A_973N0004_00304	A_973N0007_01680	A_973N0008_01160	A_973N0010_00969	A_973N0013_00486	A_973N0016_01757	A_973N0018_00350	A_973N0019_01330	A_973N0021_01462	A_973N0022_01607	A_973N0031_01436	A_973N0037_02044	A_973N0044_00626	A_973N0049_00336	A_973N0050_01594
dapD_3---dapD_2---dapD	dapD_3;dapD_2;dapD	tetrahydrodipicolinate N-acetyltransferase	356	356	1.0	1	6188				432	852	718.0365168539325	A_110_00904	A_112_00998	A_61236_01436	A_61237_01873	A_61239_02254	A_61243_01680	A_61244_01450	A_61245_01837	A_61253_01768	A_61272_00620	A_61273_02004	A_61275_02174	A_61278_01108	A_61282_00254	A_61289_00758	A_61290_00087	A_75_01510	A_80378_01602	A_80381_01706	A_80389_01705	A_973N0003_02368	A_973N0004_02443	A_973N0007_01888	A_973N0008_01201	A_973N0010_00927	A_973N0013_00527	A_973N0016_01827	A_973N0018_00391	A_973N0019_01541	A_973N0021_01668	A_973N0022_01917	A_973N0031_02432	A_973N0037_02529	A_973N0044_01583	A_973N0049_00295	A_973N0050_01224
group_4220		staphostatin B	356	356	1.0	1	6147				255	330	329.78932584269666	A_110_00564	A_112_00656	A_61236_01927	A_61237_01533	A_61239_01611	A_61243_02172	A_61244_01604	A_61245_01404	A_61253_01908	A_61272_02396	A_61273_00927	A_61275_00490	A_61278_00767	A_61282_01143	A_61289_01267	A_61290_01976	A_75_01169	A_80378_00525	A_80381_00504	A_80389_00429	A_973N0003_02251	A_973N0004_01537	A_973N0007_02101	A_973N0008_00415	A_973N0010_00453	A_973N0013_02095	A_973N0016_01620	A_973N0018_02088	A_973N0019_01833	A_973N0021_01963	A_973N0022_01194	A_973N0031_01776	A_973N0037_00332	A_973N0044_01867	A_973N0049_00731	A_973N0050_01014
group_4215		NAAAR N-acylamino acid racemase	356	356	1.0	1	6141				597	1002	999.9101123595506	A_110_01304	A_112_01391	A_61236_00576	A_61237_02001	A_61239_01883	A_61243_01828	A_61244_01713	A_61245_01947	A_61253_01984	A_61272_01173	A_61273_01523	A_61275_02395	A_61278_00471	A_61282_01686	A_61289_02480	A_61290_01619	A_75_01905	A_80378_00263	A_80381_02346	A_80389_00176	A_973N0003_02195	A_973N0004_02493	A_973N0007_02394	A_973N0008_00158	A_973N0010_00590	A_973N0013_01347	A_973N0016_00142	A_973N0018_01011	A_973N0019_02280	A_973N0021_02329	A_973N0022_02374	A_973N0031_01850	A_973N0037_02421	A_973N0044_01126	A_973N0049_01505	A_973N0050_02329
pstC	pstC	phosphate ABC superfamily ATP binding cassette transporter membrane protein	356	356	1.0	1	6137				678	927	924.2612359550562	A_110_00896	A_112_00989	A_61236_01205	A_61237_00940	A_61239_01417	A_61243_01276	A_61244_00968	A_61245_00928	A_61253_01054	A_61272_00614	A_61273_00899	A_61275_01420	A_61278_01100	A_61282_01561	A_61289_00752	A_61290_01086	A_75_01501	A_80378_02168	A_80381_01638	A_80389_01504	A_973N0003_01532	A_973N0004_00270	A_973N0007_01646	A_973N0008_01193	A_973N0010_00935	A_973N0013_00519	A_973N0016_01819	A_973N0018_00383	A_973N0019_01363	A_973N0021_01495	A_973N0022_01641	A_973N0031_01469	A_973N0037_02077	A_973N0044_02381	A_973N0049_00303	A_973N0050_01627
araC_1---araC_2	;araC_1;araC_2	hypothetical protein;AraC family transcription regulator	356	473	1.3286516853932584	1	6091				153	2211	1603.8202959830867	A_110_00266	A_112_00360	A_61236_00872	A_61237_00400	A_61239_00267	A_61243_00749	A_61244_00362	A_61245_00236	A_61253_00302	A_61272_00471	A_61273_00065;A_61273_00066	A_61275_00850	A_61278_00488	A_61282_00190;A_61282_00189	A_61289_00604	A_61290_00231	A_75_00871	A_80378_00193	A_80381_00819	A_80389_00108	A_973N0003_00687	A_973N0004_02565	A_973N0007_00383;A_973N0007_00384	A_973N0008_00622	A_973N0010_00851	A_973N0013_00307	A_973N0016_01394	A_973N0018_00066	A_973N0019_00059;A_973N0019_00058	A_973N0021_01502;A_973N0021_01503	A_973N0022_01351	A_973N0031_00205	A_973N0037_01470	A_973N0044_02504	A_973N0049_00852	A_973N0050_00531
group_4157	;hlb	phospholipase C;Phospholipase C	356	359	1.0084269662921348	1	6067				213	1035	849.8523676880222	A_110_01497	A_112_01584	A_61236_02470	A_61237_02526	A_61239_02328	A_61243_01115	A_61244_02260	A_61245_01641	A_61253_00993	A_61272_00339	A_61273_01966	A_61275_02320	A_61278_02395	A_61282_01488	A_61289_01851	A_61290_02473	A_75_02098	A_80378_01483	A_80381_01937	A_80389_02439	A_973N0003_01254	A_973N0004_01386	A_973N0007_02421	A_973N0008_01299	A_973N0010_01433	A_973N0013_01399	A_973N0016_00523	A_973N0018_01218	A_973N0019_02290	A_973N0021_00466	A_973N0022_01657	A_973N0031_01303	A_973N0037_01077	A_973N0044_01617	A_973N0049_01362	A_973N0050_01939
fecB_1---fecB_2---fecB	fecB_1;fecB_2;fecB	iron-dicitrate transporter substrate-binding subunit FecB	356	360	1.0112359550561798	1	6023				108	1017	980.3166666666667	A_110_01670	A_112_01761	A_61236_00124	A_61237_00538	A_61239_00012	A_61243_00120	A_61244_00701	A_61245_01060	A_61253_01087	A_61272_01259	A_61273_01155	A_61275_00586	A_61278_01743	A_61282_00656	A_61289_00953	A_61290_01334	A_75_02275	A_80378_01765	A_80381_01803	A_80389_01803	A_973N0003_00451	A_973N0004_01875	A_973N0007_01799	A_973N0008_02338	A_973N0010_01746	A_973N0013_01179	A_973N0016_02177	A_973N0018_01705	A_973N0019_00657	A_973N0021_01884	A_973N0022_00981	A_973N0031_00748	A_973N0037_02450	A_973N0044_01208	A_973N0049_02435	A_973N0050_01109
recR	recR	putative recombination protein	356	356	1.0	1	5998				597	597	597.0	A_110_00071	A_112_00163	A_61236_02194	A_61237_01382	A_61239_01538	A_61243_02391	A_61244_02281	A_61245_01971	A_61253_02444	A_61272_02224	A_61273_02466	A_61275_01507	A_61278_01502	A_61282_01387	A_61289_01664	A_61290_01049	A_75_00674	A_80378_01553	A_80381_01747	A_80389_01712	A_973N0003_02471	A_973N0004_02547	A_973N0007_02494	A_973N0008_01680	A_973N0010_02125	A_973N0013_01588	A_973N0016_01983	A_973N0018_01454	A_973N0019_01005	A_973N0021_01709	A_973N0022_02476	A_973N0031_02178	A_973N0037_01960	A_973N0044_00700	A_973N0049_02477	A_973N0050_02426
group_4028		putative thiol-disulfide oxidoreductase DCC family	356	357	1.002808988764045	1	5887				153	414	412.11764705882354	A_110_01639	A_112_01729	A_61236_01601	A_61237_02283	A_61239_01750	A_61243_02202	A_61244_02236	A_61245_02286	A_61253_00811	A_61272_02428	A_61273_02427	A_61275_02660	A_61278_01850	A_61282_01975	A_61289_02218	A_61290_01458	A_75_02243	A_80378_01855	A_80381_00964	A_80389_01832	A_973N0003_02508	A_973N0004_00675	A_973N0007_02125	A_973N0008_02030	A_973N0010_02030	A_973N0013_01955	A_973N0016_02298	A_973N0018_01831	A_973N0019_01876	A_973N0021_01986	A_973N0022_02028	A_973N0031_01799	A_973N0037_00856	A_973N0044_02143	A_973N0049_01613	A_973N0050_02408
group_4005		hypothetical protein	356	358	1.0056179775280898	1	5857				141	558	553.0307262569833	A_110_01485	A_112_01572	A_61236_02329	A_61237_01089	A_61239_02299	A_61243_01128	A_61244_00974	A_61245_01652	A_61253_00982	A_61272_00411	A_61273_02328	A_61275_02457	A_61278_01689	A_61282_02316	A_61289_01877	A_61290_02412	A_75_02086	A_80378_01472	A_80381_02490	A_80389_02451	A_973N0003_02429	A_973N0004_01374	A_973N0007_02433	A_973N0008_01785	A_973N0010_01444	A_973N0013_01411	A_973N0016_00600	A_973N0018_01230	A_973N0019_02302	A_973N0021_02450	A_973N0022_01646	A_973N0031_02452	A_973N0037_01819	A_973N0044_02277	A_973N0049_01338	A_973N0050_02401
group_4002		ABC transporter permease	356	356	1.0	1	5854				288	741	739.7275280898876	A_110_01488	A_112_01575	A_61236_02332	A_61237_01086	A_61239_02302	A_61243_01125	A_61244_02269	A_61245_01649	A_61253_00985	A_61272_00408	A_61273_02331	A_61275_02454	A_61278_01692	A_61282_02313	A_61289_01874	A_61290_02415	A_75_02089	A_80378_01475	A_80381_02493	A_80389_02448	A_973N0003_02432	A_973N0004_01377	A_973N0007_02430	A_973N0008_01782	A_973N0010_01441	A_973N0013_01408	A_973N0016_00597	A_973N0018_01227	A_973N0019_02299	A_973N0021_02447	A_973N0022_01649	A_973N0031_02449	A_973N0037_01816	A_973N0044_02274	A_973N0049_01341	A_973N0050_02398
ssaA_3---ssaA_1---ssaA_2---ssa2	ssaA_3;ssaA_1;ssaA_2;ssa2	Secretory antigen precursor SsaA_1;staphylococcal secretory antigen Ssa2	356	373	1.047752808988764	1	5822				222	828	766.0455764075067	A_110_01782	A_112_01874	A_61236_00015	A_61237_01805	A_61239_00121	A_61243_01980	A_61244_01829	A_61245_02002	A_61253_01388	A_61272_00828	A_61273_01040	A_61275_01493	A_61278_01672	A_61282_01656	A_61289_01079	A_61290_00584	A_75_02389	A_80378_01992	A_80381_01871	A_80389_01996	A_973N0003_00342	A_973N0004_00091	A_973N0007_01725	A_973N0008_00520	A_973N0010_02483	A_973N0013_02359	A_973N0016_01489	A_973N0018_02354	A_973N0019_01476	A_973N0021_01587	A_973N0022_01448	A_973N0031_01512	A_973N0037_00763	A_973N0044_01665	A_973N0049_02035	A_973N0050_02185
ruvA	ruvA	crossover junction endodeoxyribonuclease	356	356	1.0	1	5821				609	609	609.0	A_110_01163	A_112_01252	A_61236_01896	A_61237_00802	A_61239_01460	A_61243_01067	A_61244_01640	A_61245_01741	A_61253_00764	A_61272_01375	A_61273_01782	A_61275_00534	A_61278_02163	A_61282_01220	A_61289_01157	A_61290_01881	A_75_01765	A_80378_00405	A_80381_00301	A_80389_00871	A_973N0003_01528	A_973N0004_01764	A_973N0007_00057	A_973N0008_00016	A_973N0010_01898	A_973N0013_00147	A_973N0016_00005	A_973N0018_00210	A_973N0019_00161	A_973N0021_00057	A_973N0022_00045	A_973N0031_01073	A_973N0037_00045	A_973N0044_01382	A_973N0049_00053	A_973N0050_01667
ykoC	ykoC	ABC superfamily ATP binding cassette transporter membrane protein	356	356	1.0	1	5818				753	840	808.3314606741573	A_110_00592	A_112_00684	A_61236_00719	A_61237_00739	A_61239_00812	A_61243_00596	A_61244_01919	A_61245_02118	A_61253_00737	A_61272_01001	A_61273_01326	A_61275_02098	A_61278_00610	A_61282_02356	A_61289_02493	A_61290_02382	A_75_01197	A_80378_02423	A_80381_01367	A_80389_02215	A_973N0003_01605	A_973N0004_01565	A_973N0007_00765	A_973N0008_00387	A_973N0010_01525	A_973N0013_00630	A_973N0016_01590	A_973N0018_00430	A_973N0019_02234	A_973N0021_02399	A_973N0022_01222	A_973N0031_00926	A_973N0037_00360	A_973N0044_01193	A_973N0049_00702	A_973N0050_01177
leuD---leuD_1---leuD_2	leuD;leuD_1;leuD_2	3-isopropylmalate dehydratase small subunit	356	358	1.0056179775280898	1	5813				153	582	571.2234636871508	A_110_01557	A_112_01646	A_61236_02275	A_61237_02233	A_61239_01893	A_61243_02187	A_61244_02064	A_61245_02257	A_61253_01513	A_61272_01982	A_61273_01627	A_61275_02383	A_61278_02365	A_61282_01744	A_61289_01815	A_61290_01682	A_75_02160	A_80378_02408	A_80381_02384	A_80389_02500	A_973N0003_01296	A_973N0004_02449	A_973N0007_02418	A_973N0008_01362	A_973N0010_02058	A_973N0013_01364	A_973N0016_00484	A_973N0018_01183	A_973N0019_02308	A_973N0021_02394	A_973N0022_02401	A_973N0031_01263	A_973N0037_01119	A_973N0044_01032	A_973N0049_01398	A_973N0050_02338
group_3972		hypothetical protein	356	356	1.0	1	5812				396	474	473.7808988764045	A_110_01791	A_112_01883	A_61236_00005	A_61237_00269	A_61239_00131	A_61243_01072	A_61244_00118	A_61245_01674	A_61253_01687	A_61272_00819	A_61273_01049	A_61275_02160	A_61278_01681	A_61282_01647	A_61289_01088	A_61290_00593	A_75_02398	A_80378_02532	A_80381_02531	A_80389_02573	A_973N0003_02474	A_973N0004_00100	A_973N0007_01602	A_973N0008_00511	A_973N0010_02611	A_973N0013_01030	A_973N0016_01935	A_973N0018_00918	A_973N0019_02428	A_973N0021_02509	A_973N0022_01457	A_973N0031_02489	A_973N0037_00772	A_973N0044_01655	A_973N0049_00951	A_973N0050_02194
group_3945		putative 3-methyladenine DNA glycosylase	356	356	1.0	1	5777				609	609	609.0	A_110_01826	A_112_01918	A_61236_01329	A_61237_00304	A_61239_00165	A_61243_01107	A_61244_01741	A_61245_00506	A_61253_00445	A_61272_01320	A_61273_01387	A_61275_01650	A_61278_01160	A_61282_00449	A_61289_00291	A_61290_02359	A_75_02433	A_80378_00604	A_80381_00158	A_80389_00328	A_973N0003_00224	A_973N0004_00134	A_973N0007_00218	A_973N0008_00477	A_973N0010_00301	A_973N0013_00996	A_973N0016_01900	A_973N0018_00884	A_973N0019_00428	A_973N0021_00259	A_973N0022_00376	A_973N0031_02241	A_973N0037_02289	A_973N0044_00589	A_973N0049_00985	A_973N0050_00430
group_3858		hypothetical protein	356	356	1.0	1	5665				615	615	615.0	A_110_00622	A_112_00714	A_61236_00688	A_61237_00709	A_61239_00842	A_61243_00566	A_61244_00506	A_61245_00818	A_61253_00707	A_61272_01623	A_61273_02140	A_61275_00714	A_61278_00640	A_61282_01962	A_61289_01526	A_61290_00773	A_75_01227	A_80378_00955	A_80381_01152	A_80389_01035	A_973N0003_01688	A_973N0004_00772	A_973N0007_00795	A_973N0008_00357	A_973N0010_01555	A_973N0013_00600	A_973N0016_02433	A_973N0018_00460	A_973N0019_00779	A_973N0021_00649	A_973N0022_00714	A_973N0031_00896	A_973N0037_01138	A_973N0044_01808	A_973N0049_00672	A_973N0050_01348
group_3853		hypothetical protein	356	359	1.0084269662921348	1	5660				144	537	529.6629526462395	A_110_01677	A_112_01768	A_61236_00117	A_61237_00545	A_61239_00019	A_61243_00127	A_61244_00708	A_61245_01067	A_61253_01080	A_61272_01252	A_61273_01148	A_61275_00593	A_61278_01750	A_61282_00663	A_61289_00946	A_61290_01341	A_75_02282	A_80378_01772	A_80381_01810	A_80389_01810	A_973N0003_00444	A_973N0004_01868	A_973N0007_01792	A_973N0008_02210	A_973N0010_01739	A_973N0013_01172	A_973N0016_02170	A_973N0018_01712	A_973N0019_00664	A_973N0021_01891	A_973N0022_00974	A_973N0031_00755	A_973N0037_00654	A_973N0044_01215	A_973N0049_02428	A_973N0050_01116
group_3843		putative zinc peptidase	356	356	1.0	1	5649				336	1152	1143.1179775280898	A_110_00905	A_112_00999	A_61236_01437	A_61237_01874	A_61239_02253	A_61243_01681	A_61244_01449	A_61245_01836	A_61253_01769	A_61272_00621	A_61273_02005	A_61275_02173	A_61278_01109	A_61282_00255	A_61289_00759	A_61290_00086	A_75_01511	A_80378_01603	A_80381_01705	A_80389_01704	A_973N0003_02369	A_973N0004_02442	A_973N0007_01887	A_973N0008_01202	A_973N0010_00926	A_973N0013_00528	A_973N0016_01828	A_973N0018_00392	A_973N0019_01542	A_973N0021_01667	A_973N0022_01916	A_973N0031_02433	A_973N0037_02528	A_973N0044_01584	A_973N0049_00294	A_973N0050_01223
group_3833		molybdopterin oxidoreductase	356	360	1.0112359550561798	1	5630				243	3039	2978.4583333333335	A_110_01792	A_112_01884	A_61236_00004	A_61237_00270	A_61239_00132	A_61243_01073	A_61244_00119	A_61245_01675	A_61253_01688	A_61272_00818	A_61273_01050	A_61275_02161	A_61278_01682	A_61282_01646	A_61289_01089	A_61290_00594	A_75_02399	A_80378_02531	A_80381_02532	A_80389_02574	A_973N0003_02475	A_973N0004_00101	A_973N0007_01601	A_973N0008_00510	A_973N0010_02610	A_973N0013_01029	A_973N0016_01934	A_973N0018_00917	A_973N0019_02427	A_973N0021_02508	A_973N0022_01458	A_973N0031_02490	A_973N0037_00773	A_973N0044_01654	A_973N0049_00952	A_973N0050_02195
plsC	plsC	1-acyl-sn-glycerol-3-phosphate acyltransferase	356	356	1.0	1	5617				618	618	618.0	A_110_01238	A_112_01325	A_61236_01410	A_61237_00638	A_61239_01146	A_61243_00679	A_61244_00812	A_61245_01751	A_61253_00804	A_61272_01055	A_61273_02510	A_61275_01188	A_61278_00406	A_61282_01257	A_61289_00484	A_61290_02188	A_75_01838	A_80378_00327	A_80381_00373	A_80389_00243	A_973N0003_00560	A_973N0004_01039	A_973N0007_00130	A_973N0008_00095	A_973N0010_00526	A_973N0013_00225	A_973N0016_00079	A_973N0018_00288	A_973N0019_00344	A_973N0021_01247	A_973N0022_00829	A_973N0031_02323	A_973N0037_01851	A_973N0044_00722	A_973N0049_01568	A_973N0050_00253
tcaB_1---tcaB_2---tcaB	tcaB_1;tcaB_2;tcaB	MFS family major facilitator transporter teicoplanin:cation symporter	356	365	1.0252808988764044	1	5597				249	1209	1176.4038461538462	A_110_01837	A_112_01929	A_61236_00858;A_61236_00857	A_61237_00315	A_61239_00176	A_61243_00540	A_61244_00478	A_61245_00495	A_61253_00456	A_61272_01331	A_61273_01398	A_61275_01699	A_61278_01171	A_61282_00438	A_61289_00280	A_61290_01214	A_75_02444	A_80378_00593	A_80381_00147	A_80389_00317	A_973N0003_00235	A_973N0004_00145	A_973N0007_00229	A_973N0008_00466	A_973N0010_00290	A_973N0013_00985	A_973N0016_00667	A_973N0018_00873	A_973N0019_00439	A_973N0021_00270	A_973N0022_00387	A_973N0031_02252	A_973N0037_02278	A_973N0044_02105	A_973N0049_00996	A_973N0050_00419
group_3808		hypothetical protein	356	358	1.0056179775280898	1	5594				207	1011	959.4553072625698	A_110_01840	A_112_01933;A_112_01932	A_61236_00854	A_61237_00318	A_61239_00179	A_61243_00537	A_61244_00475	A_61245_00492	A_61253_00459	A_61272_01334	A_61273_01401	A_61275_01702	A_61278_01174	A_61282_00435	A_61289_00277	A_61290_01217	A_75_02448;A_75_02447	A_80378_00590	A_80381_00144	A_80389_00314	A_973N0003_00238	A_973N0004_00148	A_973N0007_00232	A_973N0008_00463	A_973N0010_00287	A_973N0013_00982	A_973N0016_00670	A_973N0018_00870	A_973N0019_00442	A_973N0021_00273	A_973N0022_00390	A_973N0031_02255	A_973N0037_02275	A_973N0044_02108	A_973N0049_00999	A_973N0050_00416
group_3786		branched-chain amino acid transport system II carrier protein	356	357	1.002808988764045	1	5563				252	1068	1063.6302521008404	A_110_00253	A_112_00347	A_61236_00859	A_61237_00387	A_61239_00254	A_61243_00736	A_61244_00906	A_61245_00249	A_61253_00315	A_61272_00458	A_61273_00079	A_61275_00837	A_61278_00501	A_61282_00176	A_61289_00591	A_61290_00244	A_75_00858	A_80378_00206	A_80381_00806	A_80389_00095	A_973N0003_00700	A_973N0004_01503	A_973N0007_00397	A_973N0008_00609	A_973N0010_00838	A_973N0013_00294	A_973N0016_01381	A_973N0018_00053	A_973N0019_00045	A_973N0021_01516	A_973N0022_01159	A_973N0031_00192	A_973N0037_01483	A_973N0044_02627	A_973N0049_00839	A_973N0050_00518
group_3766		hypothetical protein	356	363	1.0196629213483146	1	5540				246	1488	1439.1404958677685	A_110_01202	A_112_01291	A_61236_01093	A_61237_00763	A_61239_01316	A_61243_01541	A_61244_00589	A_61245_01027	A_61253_00937	A_61272_02181	A_61273_02197	A_61275_00574	A_61278_01273	A_61282_02453	A_61289_02035	A_61290_01934	A_75_01804	A_80378_00444	A_80381_01493	A_80389_00828	A_973N0003_00594	A_973N0004_01005	A_973N0007_00096	A_973N0008_00061	A_973N0010_00492	A_973N0013_00190	A_973N0016_00044	A_973N0018_00253	A_973N0019_00122	A_973N0021_00096	A_973N0022_00006	A_973N0031_01310	A_973N0037_00006	A_973N0044_00314	A_973N0049_00013	A_973N0050_00288
group_3761		heptaprenyl diphosphate synthase subunit 1	356	358	1.0056179775280898	1	5534				174	573	568.6340782122905	A_110_00987	A_112_01080	A_61236_00744	A_61237_00122	A_61239_00439	A_61243_00291	A_61244_00055	A_61245_00182	A_61253_00036	A_61272_00542	A_61273_00261	A_61275_01450	A_61278_00969	A_61282_00328	A_61289_00701	A_61290_00014	A_75_01592	A_80378_00108	A_80381_01527	A_80389_01615	A_973N0003_01647	A_973N0004_01087	A_973N0007_00864	A_973N0008_00886	A_973N0010_01203	A_973N0013_00942	A_973N0016_00963	A_973N0018_00807	A_973N0019_01496	A_973N0021_01552	A_973N0022_01008	A_973N0031_00543	A_973N0037_01597	A_973N0044_02476	A_973N0049_00216	A_973N0050_00856
dus_2---dus_1---dus_4---dus	dus_2;dus_1;dus_4;dus	tRNA dihydrouridine synthase	356	357	1.002808988764045	1	5496				300	1266	968.1764705882352	A_110_02232	A_112_02332	A_61236_02151	A_61237_02414	A_61239_01051	A_61243_02313	A_61244_02381	A_61245_02473	A_61253_02358	A_61272_02448	A_61273_02258	A_61275_02538	A_61278_02258	A_61282_02911	A_61289_01906	A_61290_02852	A_75_00294	A_80378_01228	A_80381_00404	A_80389_02586	A_973N0003_01112	A_973N0004_02288	A_973N0007_01505	A_973N0008_00822	A_973N0010_02539	A_973N0013_01776	A_973N0016_01654	A_973N0018_01638	A_973N0019_02437	A_973N0021_00838	A_973N0022_02484	A_973N0031_00726	A_973N0037_01739	A_973N0044_00496	A_973N0049_01128	A_973N0050_02242
harA_2---harA---harA_1	harA_2;harA;harA_1	haptoglobin-binding surface anchored protein HarA	356	395	1.1095505617977528	1	5479				264	2739	2383.1848101265823	A_110_01243;A_110_01242	A_112_01329;A_112_01330	A_61236_01414	A_61237_00642	A_61239_01150	A_61243_00675	A_61244_00808	A_61245_02327	A_61253_01741	A_61272_01051	A_61273_02250	A_61275_01184	A_61278_00410	A_61282_01261	A_61289_00488	A_61290_02184	A_75_01844;A_75_01843	A_80378_00323	A_80381_00369	A_80389_00239	A_973N0003_00556	A_973N0004_01043	A_973N0007_00134	A_973N0008_00099;A_973N0008_00100	A_973N0010_00530	A_973N0013_00229	A_973N0016_00083	A_973N0018_00292	A_973N0019_00348	A_973N0021_01251	A_973N0022_00833	A_973N0031_02327	A_973N0037_01855	A_973N0044_00726	A_973N0049_01564	A_973N0050_00249
group_3698		hypothetical protein	356	356	1.0	1	5454				240	408	322.55056179775283	A_110_00547	A_112_00638	A_61236_01940	A_61237_01546	A_61239_01597	A_61243_02159	A_61244_01591	A_61245_01417	A_61253_01921	A_61272_02383	A_61273_00914	A_61275_00475	A_61278_00755	A_61282_01156	A_61289_01280	A_61290_01989	A_75_01151	A_80378_00512	A_80381_00517	A_80389_00416	A_973N0003_02266	A_973N0004_01524	A_973N0007_02114	A_973N0008_00428	A_973N0010_00440	A_973N0013_02111	A_973N0016_01635	A_973N0018_02072	A_973N0019_01820	A_973N0021_01976	A_973N0022_01180	A_973N0031_01789	A_973N0037_00317	A_973N0044_01880	A_973N0049_00744	A_973N0050_00999
vraR	vraR	LuxR family two component transcriptional regulator	356	356	1.0	1	5450				630	630	630.0	A_110_01440	A_112_01527	A_61236_01993	A_61237_02308	A_61239_02001	A_61243_02279	A_61244_02152	A_61245_02343	A_61253_00519	A_61272_00705	A_61273_01807	A_61275_02081	A_61278_02207	A_61282_02178	A_61289_02018	A_61290_01925	A_75_02041	A_80378_02274	A_80381_02252	A_80389_02274	A_973N0003_02146	A_973N0004_02276	A_973N0007_02313	A_973N0008_02183	A_973N0010_01491	A_973N0013_01858	A_973N0016_00643	A_973N0018_01774	A_973N0019_02023	A_973N0021_02271	A_973N0022_02239	A_973N0031_02207	A_973N0037_02546	A_973N0044_01888	A_973N0049_01295	A_973N0050_01074
mrcB---mrcB_1---mrcB_2	mrcB;mrcB_1;mrcB_2	membrane carboxypeptidase	356	362	1.0168539325842696	1	5449				228	1272	886.7900552486187	A_110_01241	A_112_01328	A_61236_01413	A_61237_00641	A_61239_01149	A_61243_00676	A_61244_00809	A_61245_01748	A_61253_00807	A_61272_01052	A_61273_02513	A_61275_01185	A_61278_00409	A_61282_01260	A_61289_00487	A_61290_02185	A_75_01842	A_80378_00324	A_80381_00370	A_80389_00240	A_973N0003_00557	A_973N0004_01042	A_973N0007_00133	A_973N0008_00098	A_973N0010_00529	A_973N0013_00228	A_973N0016_00082	A_973N0018_00291	A_973N0019_00347	A_973N0021_01250	A_973N0022_00832	A_973N0031_02326	A_973N0037_01854	A_973N0044_00725	A_973N0049_01565	A_973N0050_00250
clpP	clpP	ATP-dependent Clp protease proteolytic subunit	356	356	1.0	1	5446				399	588	587.1825842696629	A_110_00369	A_112_00462	A_61236_00984	A_61237_01815	A_61239_02342	A_61243_02439	A_61244_02337	A_61245_02415	A_61253_02454	A_61272_02461	A_61273_02316	A_61275_01502	A_61278_02216	A_61282_02548	A_61289_02643	A_61290_02585	A_75_00974	A_80378_02539	A_80381_02280	A_80389_02596	A_973N0003_01710	A_973N0004_02140	A_973N0007_01461	A_973N0008_02329	A_973N0010_01979	A_973N0013_00408	A_973N0016_01142	A_973N0018_00167	A_973N0019_02013	A_973N0021_02227	A_973N0022_01729	A_973N0031_02143	A_973N0037_01655	A_973N0044_01644	A_973N0049_02515	A_973N0050_01064
group_3671		DASS family divalent anion:sodium (Na+) symporter	356	356	1.0	1	5410				330	1563	1548.6404494382023	A_110_01475	A_112_01562	A_61236_01826	A_61237_01101	A_61239_02208	A_61243_01139	A_61244_00984	A_61245_01663	A_61253_00971	A_61272_00421	A_61273_02170	A_61275_01905	A_61278_02071	A_61282_01624	A_61289_01887	A_61290_01295	A_75_02076	A_80378_01690	A_80381_02177	A_80389_01423	A_973N0003_01792	A_973N0004_01363	A_973N0007_01591	A_973N0008_01795	A_973N0010_01455	A_973N0013_01744	A_973N0016_00610	A_973N0018_01606	A_973N0019_01686	A_973N0021_01283	A_973N0022_01813	A_973N0031_01175	A_973N0037_02147	A_973N0044_02082	A_973N0049_01328	A_973N0050_01697
group_3645		Putative 5'(3')-deoxyribonucleotidase	356	357	1.002808988764045	1	5375				417	579	548.1932773109244	A_110_00323	A_112_00417	A_61236_02567	A_61237_02586	A_61239_00324	A_61243_02742	A_61244_02607	A_61245_01387	A_61253_01131	A_61272_00528	A_61273_00008	A_61275_00961	A_61278_01406	A_61282_00247	A_61289_00661	A_61290_02201	A_75_00928	A_80378_02595	A_80381_02521	A_80389_02694	A_973N0003_01488	A_973N0004_01809	A_973N0007_01644	A_973N0008_00679	A_973N0010_01819	A_973N0013_00364	A_973N0016_01433	A_973N0018_00123	A_973N0019_01326	A_973N0021_01419	A_973N0022_01772	A_973N0031_01432	A_973N0037_01699	A_973N0044_02190	A_973N0049_00909	A_973N0050_01590
group_3619		riboflavin transporter	356	356	1.0	1	5343				531	597	546.0589887640449	A_110_00999	A_112_01092	A_61236_00732	A_61237_00110	A_61239_00427	A_61243_00279	A_61244_00067	A_61245_00194	A_61253_00048	A_61272_00530	A_61273_00273	A_61275_01462	A_61278_00981	A_61282_00340	A_61289_00713	A_61290_00002	A_75_01604	A_80378_00096	A_80381_01539	A_80389_01627	A_973N0003_01659	A_973N0004_01099	A_973N0007_00852	A_973N0008_00874	A_973N0010_01215	A_973N0013_00954	A_973N0016_00951	A_973N0018_00795	A_973N0019_01484	A_973N0021_01540	A_973N0022_00996	A_973N0031_00531	A_973N0037_01585	A_973N0044_01853	A_973N0049_00204	A_973N0050_00844
lspA---lspA_1	lspA;lspA_1	lipoprotein signal peptidase	356	356	1.0	1	5288				219	492	490.72752808988764	A_110_00710	A_112_00802	A_61236_00994	A_61237_01238	A_61239_02156	A_61243_01380	A_61244_00531	A_61245_00845	A_61253_01255	A_61272_00001	A_61273_00721	A_61275_01299	A_61278_00119	A_61282_01007	A_61289_00001	A_61290_00849	A_75_01315	A_80378_01636	A_80381_00676	A_80389_00541	A_973N0003_01252	A_973N0004_02524	A_973N0007_01928	A_973N0008_01053	A_973N0010_00654	A_973N0013_00734	A_973N0016_00442	A_973N0018_00597	A_973N0019_01104	A_973N0021_01038	A_973N0022_01506	A_973N0031_01629	A_973N0037_00533	A_973N0044_01064	A_973N0049_00515	A_973N0050_01426
suhB---suhB_2---suhB_1	suhB;suhB_2;suhB_1	inositol monophosphatase family protein	356	357	1.002808988764045	1	5287				222	810	794.3613445378152	A_110_01794	A_112_01886	A_61236_00002	A_61237_00272	A_61239_00134	A_61243_01075	A_61244_00121	A_61245_01677	A_61253_01690	A_61272_00816	A_61273_01052	A_61275_02163	A_61278_01684	A_61282_01644	A_61289_01091	A_61290_00596	A_75_02401	A_80378_02529	A_80381_02534	A_80389_02576	A_973N0003_02477	A_973N0004_00103	A_973N0007_01599	A_973N0008_00508	A_973N0010_02339	A_973N0013_01027	A_973N0016_01932	A_973N0018_00915	A_973N0019_02425	A_973N0021_02506	A_973N0022_01460	A_973N0031_02492	A_973N0037_00775	A_973N0044_00620	A_973N0049_00954	A_973N0050_02197
group_3575		hypothetical protein	356	360	1.0112359550561798	1	5280				495	2001	1808.35	A_110_01982	A_112_02078	A_61236_01852	A_61237_00259	A_61239_02040	A_61243_00986	A_61244_00629	A_61245_00121	A_61253_00669	A_61272_00906	A_61273_01727	A_61275_01980	A_61278_00790	A_61282_02108	A_61289_01028	A_61290_01782	A_75_00040	A_80378_01449	A_80381_02108	A_80389_02124	A_973N0003_02113	A_973N0004_01585	A_973N0007_02263	A_973N0008_01547	A_973N0010_01164	A_973N0013_02492	A_973N0016_02399	A_973N0018_02466	A_973N0019_02141	A_973N0021_02201	A_973N0022_02177	A_973N0031_02090	A_973N0037_02267	A_973N0044_01601	A_973N0049_02165	A_973N0050_00190
group_3574		hypothetical protein	356	357	1.002808988764045	1	5279				177	492	415.8235294117647	A_110_01981	A_112_02077	A_61236_01853	A_61237_00260	A_61239_02041	A_61243_00987	A_61244_00628	A_61245_00122	A_61253_00670	A_61272_00907	A_61273_01728	A_61275_01981	A_61278_00789	A_61282_02109	A_61289_01029	A_61290_01783	A_75_00039	A_80378_01450	A_80381_02109	A_80389_02123	A_973N0003_02114	A_973N0004_01584	A_973N0007_02262	A_973N0008_01548	A_973N0010_01165	A_973N0013_02491	A_973N0016_02398	A_973N0018_02467	A_973N0019_02140	A_973N0021_02200	A_973N0022_02178	A_973N0031_02089	A_973N0037_02268	A_973N0044_01602	A_973N0049_02166	A_973N0050_00191
group_3572		GTP pyrophosphokinase	356	356	1.0	1	5275				693	693	693.0	A_110_01980	A_112_02076	A_61236_01854	A_61237_00261	A_61239_02042	A_61243_00988	A_61244_00627	A_61245_00123	A_61253_00671	A_61272_00908	A_61273_01729	A_61275_01982	A_61278_00788	A_61282_02110	A_61289_01030	A_61290_01784	A_75_00038	A_80378_01451	A_80381_02110	A_80389_02122	A_973N0003_02115	A_973N0004_01583	A_973N0007_02261	A_973N0008_01549	A_973N0010_01166	A_973N0013_02490	A_973N0016_02397	A_973N0018_02468	A_973N0019_02139	A_973N0021_02199	A_973N0022_02179	A_973N0031_02088	A_973N0037_02269	A_973N0044_01603	A_973N0049_02167	A_973N0050_00192
group_3561		MerR family transcriptional regulator	356	357	1.002808988764045	1	5261				279	828	757.7394957983194	A_110_01979	A_112_02075	A_61236_01855	A_61237_00262	A_61239_02043	A_61243_00989	A_61244_00626	A_61245_00124	A_61253_00672	A_61272_00909	A_61273_01730	A_61275_01983	A_61278_00787	A_61282_02111	A_61289_01031	A_61290_01785	A_75_00037	A_80378_01452	A_80381_02111	A_80389_02121	A_973N0003_02116	A_973N0004_01582	A_973N0007_02260	A_973N0008_01550	A_973N0010_01167	A_973N0013_02489	A_973N0016_02396	A_973N0018_02469	A_973N0019_02138	A_973N0021_02198	A_973N0022_02180	A_973N0031_02087	A_973N0037_02270	A_973N0044_01604	A_973N0049_02168	A_973N0050_00193
gntR	gntR	gluconate operon transcriptional repressor	356	356	1.0	1	5243				531	681	680.5786516853933	A_110_01978	A_112_02074	A_61236_01856	A_61237_00263	A_61239_02044	A_61243_00990	A_61244_00625	A_61245_00125	A_61253_00673	A_61272_00910	A_61273_01731	A_61275_01984	A_61278_00786	A_61282_02112	A_61289_01032	A_61290_01786	A_75_00036	A_80378_01453	A_80381_02112	A_80389_02120	A_973N0003_02117	A_973N0004_01581	A_973N0007_02259	A_973N0008_01551	A_973N0010_01168	A_973N0013_02488	A_973N0016_02395	A_973N0018_02470	A_973N0019_02137	A_973N0021_02197	A_973N0022_02181	A_973N0031_02086	A_973N0037_02271	A_973N0044_01605	A_973N0049_02169	A_973N0050_00194
pnbA---pnbA_1---pnbA_2	pnbA;pnbA_1;pnbA_2	para-nitrobenzyl esterase chain A	356	359	1.0084269662921348	1	5230				390	1353	1339.9136490250696	A_110_01934	A_112_02027	A_61236_01803	A_61237_01032	A_61239_01578	A_61243_00776	A_61244_01273	A_61245_00537	A_61253_01436	A_61272_00680	A_61273_01596	A_61275_01147	A_61278_01211	A_61282_02089	A_61289_00186	A_61290_01210	A_75_02542	A_80378_02227	A_80381_02247	A_80389_00974	A_973N0003_00331	A_973N0004_00243	A_973N0007_01811	A_973N0008_02366	A_973N0010_00193	A_973N0013_00838	A_973N0016_00765	A_973N0018_01864	A_973N0019_01693	A_973N0021_01791	A_973N0022_02495	A_973N0031_02148	A_973N0037_02079	A_973N0044_00094	A_973N0049_01092	A_973N0050_02143
gntK---gntK_2---gntK_1	gntK;gntK_2;gntK_1	putative gluconokinase	356	357	1.002808988764045	1	5215				720	1554	1550.6554621848738	A_110_01977	A_112_02073	A_61236_01857	A_61237_00264	A_61239_02045	A_61243_00991	A_61244_00624	A_61245_00126	A_61253_00674	A_61272_00911	A_61273_01732	A_61275_01985	A_61278_00785	A_61282_02113	A_61289_01033	A_61290_01787	A_75_00035	A_80378_01454	A_80381_02113	A_80389_02119	A_973N0003_02118	A_973N0004_01580	A_973N0007_02258	A_973N0008_01552	A_973N0010_01169	A_973N0013_02487	A_973N0016_02394	A_973N0018_02471	A_973N0019_02136	A_973N0021_02196	A_973N0022_02182	A_973N0031_02085	A_973N0037_02272	A_973N0044_01606	A_973N0049_02170	A_973N0050_00195
group_3522		hypothetical protein	356	373	1.047752808988764	1	5211				174	1491	1248.0723860589812	A_110_00039	A_112_00131	A_61236_02213	A_61237_02246	A_61239_01505	A_61243_02423	A_61244_02290	A_61245_02563	A_61253_02184	A_61272_02286;A_61272_02287	A_61273_01472	A_61275_01539	A_61278_01535	A_61282_01420	A_61289_01632;A_61289_01631	A_61290_01016	A_75_00642	A_80378_01520	A_80381_01714	A_80389_01745	A_973N0003_01761	A_973N0004_01822;A_973N0004_01823	A_973N0007_01989	A_973N0008_01648	A_973N0010_02571	A_973N0013_01556	A_973N0016_02016	A_973N0018_01422	A_973N0019_00971	A_973N0021_01676	A_973N0022_02209	A_973N0031_02311	A_973N0037_01992	A_973N0044_00668	A_973N0049_01937	A_973N0050_01753
rpsC	rpsC	30S ribosomal protein S3	356	356	1.0	1	5197				654	654	654.0	A_110_01728	A_112_01819	A_61236_00068	A_61237_00596	A_61239_00068	A_61243_00178	A_61244_01064	A_61245_01441	A_61253_01662	A_61272_02072	A_61273_01544	A_61275_00642	A_61278_01581	A_61282_00715	A_61289_00890	A_61290_00917	A_75_02334	A_80378_02077	A_80381_01969	A_80389_02018	A_973N0003_00395	A_973N0004_00038	A_973N0007_02035	A_973N0008_02135	A_973N0010_01777	A_973N0013_01120	A_973N0016_01543	A_973N0018_01897	A_973N0019_00714	A_973N0021_02100	A_973N0022_02290	A_973N0031_00805	A_973N0037_00710	A_973N0044_01153	A_973N0049_02088	A_973N0050_01139
group_3504		MFS family major facilitator transporter chloramphenicol:cation symporter	356	356	1.0	1	5184				1185	1188	1187.9831460674156	A_110_01935	A_112_02028	A_61236_01804	A_61237_01031	A_61239_01577	A_61243_00777	A_61244_01272	A_61245_00538	A_61253_01435	A_61272_00679	A_61273_01597	A_61275_01146	A_61278_01210	A_61282_02088	A_61289_00185	A_61290_01209	A_75_02543	A_80378_02226	A_80381_02246	A_80389_00975	A_973N0003_00332	A_973N0004_00244	A_973N0007_01812	A_973N0008_02365	A_973N0010_00192	A_973N0013_00837	A_973N0016_00766	A_973N0018_01863	A_973N0019_01694	A_973N0021_01792	A_973N0022_02496	A_973N0031_02149	A_973N0037_02080	A_973N0044_00093	A_973N0049_01093	A_973N0050_02144
gntP---gntP_1---gntP_2	gntP;gntP_1;gntP_2	GntP family gluconate:proton (H+) symporter	356	357	1.002808988764045	1	5146				672	1359	1355.18487394958	A_110_01976	A_112_02072	A_61236_01858	A_61237_00265	A_61239_02046	A_61243_00992	A_61244_00623	A_61245_00127	A_61253_00675	A_61272_00912	A_61273_01733	A_61275_01986	A_61278_00784	A_61282_02114	A_61289_01034	A_61290_01788	A_75_00034	A_80378_01455	A_80381_02114	A_80389_02118	A_973N0003_02119	A_973N0004_01579	A_973N0007_02257	A_973N0008_01553	A_973N0010_01170	A_973N0013_02486	A_973N0016_02393	A_973N0018_02472	A_973N0019_02135	A_973N0021_02195	A_973N0022_02183	A_973N0031_02084	A_973N0037_02273	A_973N0044_01607	A_973N0049_02171	A_973N0050_00196
trpC---trpC_2---trpC_1	trpC;trpC_2;trpC_1	indole-3-glycerol phosphate synthase	356	358	1.0056179775280898	1	5133				129	786	777.4106145251396	A_110_00878	A_112_00971	A_61236_01222	A_61237_00958	A_61239_01435	A_61243_01294	A_61244_00950	A_61245_00946	A_61253_01036	A_61272_00596	A_61273_00882	A_61275_01402;A_61275_01401	A_61278_01082	A_61282_01544	A_61289_00734	A_61290_01069	A_75_01483	A_80378_02151	A_80381_01655	A_80389_01521	A_973N0003_01550	A_973N0004_00288	A_973N0007_01664	A_973N0008_01176	A_973N0010_00953	A_973N0013_00502	A_973N0016_01802	A_973N0018_00366	A_973N0019_01346	A_973N0021_01478	A_973N0022_01623	A_973N0031_01452	A_973N0037_02060	A_973N0044_00642	A_973N0049_00320	A_973N0050_01610
group_3456		glycoprotease	356	356	1.0	1	5127				663	663	663.0	A_110_01548	A_112_01637	A_61236_02284	A_61237_02224	A_61239_01902	A_61243_02196	A_61244_02073	A_61245_02248	A_61253_01504	A_61272_01991	A_61273_01618	A_61275_02374	A_61278_02356	A_61282_01735	A_61289_01824	A_61290_01673	A_75_02151	A_80378_02399	A_80381_02393	A_80389_02490	A_973N0003_01287	A_973N0004_02458	A_973N0007_02409	A_973N0008_01353	A_973N0010_02067	A_973N0013_01373	A_973N0016_00493	A_973N0018_01192	A_973N0019_02317	A_973N0021_02385	A_973N0022_02392	A_973N0031_01272	A_973N0037_01110	A_973N0044_01041	A_973N0049_01389	A_973N0050_02347
group_3447		pyridine nucleotide-disulfide reductase;AsnC family transcriptional regulator	356	709	1.9915730337078652	1	5116				312	1749	877.4936530324401	A_110_00195;A_110_00194	A_112_00288;A_112_00287	A_61236_02094;A_61236_02093	A_61237_01466;A_61237_01465	A_61239_01758;A_61239_01757	A_61243_01466;A_61243_01465	A_61244_01530;A_61244_01529	A_61245_01862;A_61245_01863	A_61253_01866;A_61253_01867	A_61272_01633;A_61272_01632;A_61272_01631	A_61273_01307;A_61273_01306	A_61275_01797;A_61275_01796	A_61278_00560	A_61282_01920;A_61282_01919	A_61289_02096;A_61289_02097;A_61289_02095	A_61290_01405;A_61290_01406	A_75_00799;A_75_00800	A_80378_01396;A_80378_01397	A_80381_01605;A_80381_01606	A_80389_00030;A_80389_00031	A_973N0003_01319;A_973N0003_01320	A_973N0004_01929;A_973N0004_01930	A_973N0007_02225;A_973N0007_02224	A_973N0008_02071;A_973N0008_02072	A_973N0010_00779;A_973N0010_00780	A_973N0013_01988;A_973N0013_01989	A_973N0016_01321;A_973N0016_01322	A_973N0018_01935;A_973N0018_01934	A_973N0019_01912;A_973N0019_01911	A_973N0021_02022;A_973N0021_02021	A_973N0022_02056;A_973N0022_02055	A_973N0031_01361;A_973N0031_01360	A_973N0037_01937;A_973N0037_01936	A_973N0044_02045;A_973N0044_02046	A_973N0049_00781;A_973N0049_00782	A_973N0050_02051;A_973N0050_02052
group_3445		hypothetical protein;Ribonuclease	356	364	1.0224719101123596	1	5114				324	2253	1374.5027472527472	A_110_00196	A_112_00289	A_61236_02092	A_61237_01467	A_61239_01756	A_61243_01464	A_61244_01531	A_61245_01864	A_61253_01868	A_61272_01630	A_61273_01308	A_61275_01795	A_61278_00559	A_61282_01921	A_61289_02094	A_61290_01404	A_75_00801	A_80378_01395	A_80381_01604	A_80389_00032	A_973N0003_01318	A_973N0004_01928	A_973N0007_02223	A_973N0008_02070	A_973N0010_00781	A_973N0013_01990	A_973N0016_01323	A_973N0018_01933	A_973N0019_01913	A_973N0021_02020	A_973N0022_02054	A_973N0031_01359	A_973N0037_01938	A_973N0044_02044	A_973N0049_00783	A_973N0050_02050
nikE---nikE_1---nikE_2	nikE;nikE_1;nikE_2	ABC-type dipeptide/oligopeptide/nickel transporter ATPase component 2	356	359	1.0084269662921348	1	5110				201	1299	695.7242339832869	A_110_00887	A_112_00980	A_61236_01214	A_61237_00949	A_61239_01426	A_61243_01285	A_61244_00959	A_61245_00937	A_61253_01045	A_61272_00605	A_61273_00890	A_61275_01411	A_61278_01091	A_61282_01552	A_61289_00743	A_61290_01077	A_75_01492	A_80378_02159	A_80381_01647	A_80389_01513	A_973N0003_01541	A_973N0004_00279	A_973N0007_01655	A_973N0008_01184	A_973N0010_00944	A_973N0013_00510	A_973N0016_01810	A_973N0018_00374	A_973N0019_01354	A_973N0021_01486	A_973N0022_01632	A_973N0031_01460	A_973N0037_02068	A_973N0044_00651	A_973N0049_00312	A_973N0050_01618
vraE_1---vraE_2---vraE---vraE_3	vraE_1;vraE_2;vraE;vraE_3	ABC transporter permease protein involved in vancomycin resistance	356	358	1.0056179775280898	1	5099				393	1881	1870.81843575419	A_110_02185	A_112_02284	A_61236_00277	A_61237_01787	A_61239_01006	A_61243_00361	A_61244_01111	A_61245_01130	A_61253_01641	A_61272_01858	A_61273_00525	A_61275_00761	A_61278_00199	A_61282_00069	A_61289_00432	A_61290_02653	A_75_00246	A_80378_01902	A_80381_00458	A_80389_00776	A_973N0003_00042	A_973N0004_01130	A_973N0007_01003	A_973N0008_00864	A_973N0010_01989	A_973N0013_01729	A_973N0016_01703	A_973N0018_01550	A_973N0019_01394	A_973N0021_01206	A_973N0022_00553	A_973N0031_00143	A_973N0037_01576	A_973N0044_00989	A_973N0049_02004	A_973N0050_00001
pepX_3---pepX_2---pepX---pepX_1	pepX_3;pepX_2;pepX;pepX_1	X-Pro dipeptidyl-peptidase;Xaa-Pro dipeptidyl-peptidase	356	362	1.0168539325842696	1	5095				234	2010	1635.9364640883978	A_110_02069	A_112_02166	A_61236_00414	A_61237_00174	A_61239_00927	A_61243_00937;A_61243_00938	A_61244_00394;A_61244_00393	A_61245_00036	A_61253_00366	A_61272_00935	A_61273_00158	A_61275_00066	A_61278_01607	A_61282_00861	A_61289_01803	A_61290_00720	A_75_00128	A_80378_01128	A_80381_01187	A_80389_01184	A_973N0003_00150	A_973N0004_01297	A_973N0007_00630	A_973N0008_00241	A_973N0010_01079	A_973N0013_01217	A_973N0016_00228	A_973N0018_01100	A_973N0019_00870	A_973N0021_00922	A_973N0022_01271	A_973N0031_00036	A_973N0037_00956	A_973N0044_00464	A_973N0049_01462	A_973N0050_00106
yrrB	yrrB	TPR repeat-containing protein YrrB	356	356	1.0	1	5091				669	669	669.0	A_110_01142	A_112_01231	A_61236_01781	A_61237_01429	A_61239_01481	A_61243_01046	A_61244_01815	A_61245_01989	A_61253_02080	A_61272_02398	A_61273_02541	A_61275_00513	A_61278_00386	A_61282_01199	A_61289_01136	A_61290_01560	A_75_01744	A_80378_00383	A_80381_00280	A_80389_02082	A_973N0003_01506	A_973N0004_01743	A_973N0007_00035	A_973N0008_02284	A_973N0010_01877	A_973N0013_00126	A_973N0016_02134	A_973N0018_00189	A_973N0019_00182	A_973N0021_00035	A_973N0022_00066	A_973N0031_01094	A_973N0037_00066	A_973N0044_01260	A_973N0049_00074	A_973N0050_01645
group_3425		FNT family formate-nitrite transporter;formate/nitrite transporter family protein	356	360	1.0112359550561798	1	5088				315	858	814.2583333333333	A_110_02451	A_112_00004	A_61236_01314	A_61237_01732	A_61239_00705	A_61243_01625	A_61244_01585	A_61245_01774	A_61253_01716	A_61272_01401	A_61273_01056	A_61275_01381	A_61278_01051	A_61282_00821	A_61289_02410	A_61290_02059	A_75_00514	A_80378_00834	A_80381_01546	A_80389_01665	A_973N0003_02155	A_973N0004_01224	A_973N0007_01768	A_973N0008_01841	A_973N0010_02272	A_973N0013_01542	A_973N0016_00476	A_973N0018_01318	A_973N0019_00275;A_973N0019_00274	A_973N0021_00219	A_973N0022_00588	A_973N0031_00497	A_973N0037_01320	A_973N0044_02544	A_973N0049_01755	A_973N0050_00591
group_3424		ABC superfamily ATP binding cassette transporter membrane protein	356	358	1.0056179775280898	1	5087				177	777	770.9581005586592	A_110_01936	A_112_02029	A_61236_01805	A_61237_01030	A_61239_01576	A_61243_00778	A_61244_01271	A_61245_00539	A_61253_01434	A_61272_00678	A_61273_01598	A_61275_01145	A_61278_01209	A_61282_02087	A_61289_00184	A_61290_01208	A_75_02544	A_80378_02225	A_80381_02245	A_80389_00976	A_973N0003_00333	A_973N0004_00245	A_973N0007_01813	A_973N0008_02364	A_973N0010_00191	A_973N0013_00836	A_973N0016_00767	A_973N0018_01862	A_973N0019_01695	A_973N0021_01793	A_973N0022_02497	A_973N0031_02150	A_973N0037_02081	A_973N0044_00092	A_973N0049_01094	A_973N0050_02145
group_3422		hypothetical protein	356	356	1.0	1	5085				393	618	616.6685393258427	A_110_00292	A_112_00386	A_61236_00898	A_61237_00426	A_61239_00293	A_61243_00837	A_61244_00336	A_61245_00210	A_61253_00276	A_61272_00497	A_61273_00039	A_61275_00930	A_61278_01437	A_61282_00216	A_61289_00630	A_61290_00205	A_75_00897	A_80378_00167	A_80381_00846	A_80389_00134	A_973N0003_00661	A_973N0004_02411	A_973N0007_00357	A_973N0008_00648	A_973N0010_00877	A_973N0013_00333	A_973N0016_01464	A_973N0018_00092	A_973N0019_00085	A_973N0021_00963	A_973N0022_01377	A_973N0031_00231	A_973N0037_01444	A_973N0044_01914	A_973N0049_00878	A_973N0050_00557
group_3421		putative hydrolase/acyltransferase	356	361	1.0140449438202248	1	5084				282	831	819.4404432132964	A_110_02056	A_112_02153	A_61236_00401	A_61237_00187	A_61239_00940	A_61243_01344	A_61244_00380	A_61245_00049	A_61253_00379	A_61272_00921	A_61273_00171	A_61275_00053	A_61278_00856	A_61282_00848	A_61289_02629	A_61290_00707	A_75_00115	A_80378_01141	A_80381_01174	A_80389_01171	A_973N0003_00163	A_973N0004_01310	A_973N0007_00616	A_973N0008_00228	A_973N0010_01092	A_973N0013_01230	A_973N0016_00215	A_973N0018_01087	A_973N0019_00857	A_973N0021_00935	A_973N0022_01283	A_973N0031_00023	A_973N0037_00943	A_973N0044_00477	A_973N0049_01476	A_973N0050_00119
mnh_A1_1---mnh_A1_2---mnh_A1---mnh_A1_3	mnh_A1_1;mnh_A1_2;mnh_A1;mnh_A1_3	monovalent cation/H+ antiporter subunit A MnhA_1	356	367	1.0308988764044944	1	5080				243	2403	2331.9972752043595	A_110_00223	A_112_00317	A_61236_01689	A_61237_02119	A_61239_00224	A_61243_00706	A_61244_00876	A_61245_00279	A_61253_00345	A_61272_02021	A_61273_00110	A_61275_00806	A_61278_00534	A_61282_00146	A_61289_00561	A_61290_02233	A_75_00828	A_80378_00236	A_80381_01393	A_80389_00065	A_973N0003_02322	A_973N0004_01473	A_973N0007_00427	A_973N0008_00575	A_973N0010_00808	A_973N0013_00264	A_973N0016_01349	A_973N0018_00023	A_973N0019_00015	A_973N0021_02314	A_973N0022_01129	A_973N0031_00162	A_973N0037_02462	A_973N0044_01761	A_973N0049_00809	A_973N0050_00488
modB	modB	molybdenum (Mo2+) ABC superfamily ATP binding cassette transporter membrane protein	356	356	1.0	1	5061				672	672	672.0	A_110_01762	A_112_01854	A_61236_00035	A_61237_02203	A_61239_00101	A_61243_02146	A_61244_01984	A_61245_02165	A_61253_01368	A_61272_00848	A_61273_01020	A_61275_01473	A_61278_01652	A_61282_02465	A_61289_01059	A_61290_00564	A_75_02369	A_80378_01972	A_80381_01891	A_80389_01976	A_973N0003_00362	A_973N0004_00071	A_973N0007_01705	A_973N0008_00540	A_973N0010_01810	A_973N0013_02195	A_973N0016_01510	A_973N0018_02197	A_973N0019_01456	A_973N0021_01607	A_973N0022_01428	A_973N0031_01491	A_973N0037_00743	A_973N0044_00882	A_973N0049_02055	A_973N0050_02090
purQ	purQ	putative phosphoribosylformylglycinamidine synthase I	356	356	1.0	1	5060				672	672	672.0	A_110_00585	A_112_00677	A_61236_00726	A_61237_00746	A_61239_00805	A_61243_00603	A_61244_01926	A_61245_02125	A_61253_00744	A_61272_00994	A_61273_01319	A_61275_02091	A_61278_00603	A_61282_02363	A_61289_02500	A_61290_02375	A_75_01190	A_80378_02416	A_80381_01374	A_80389_02222	A_973N0003_01598	A_973N0004_01558	A_973N0007_00758	A_973N0008_00394	A_973N0010_01518	A_973N0013_00637	A_973N0016_01597	A_973N0018_00423	A_973N0019_02227	A_973N0021_02406	A_973N0022_01215	A_973N0031_00933	A_973N0037_00353	A_973N0044_01200	A_973N0049_00709	A_973N0050_01184
group_3397		hypothetical protein	356	357	1.002808988764045	1	5055				264	372	358.03361344537814	A_110_02061	A_112_02158	A_61236_00406	A_61237_00182	A_61239_00935	A_61243_00946	A_61244_00385	A_61245_00044	A_61253_00374	A_61272_00926	A_61273_00166	A_61275_00058	A_61278_00863	A_61282_00853	A_61289_01812	A_61290_00712	A_75_00120	A_80378_01136	A_80381_01179	A_80389_01176	A_973N0003_00158	A_973N0004_01305	A_973N0007_00621	A_973N0008_00233	A_973N0010_01087	A_973N0013_01225	A_973N0016_00220	A_973N0018_01092	A_973N0019_00862	A_973N0021_00930	A_973N0022_01278	A_973N0031_00028	A_973N0037_00948	A_973N0044_00472	A_973N0049_01471	A_973N0050_00114
aroC_1---aroC---aroC_3---aroC_2	aroC_1;aroC;aroC_3;aroC_2	chorismate synthase	356	360	1.0112359550561798	1	5044				141	1167	1154.7833333333333	A_110_00983	A_112_01076	A_61236_00749	A_61237_00126	A_61239_00444	A_61243_00295	A_61244_00051	A_61245_00178	A_61253_00032	A_61272_00547	A_61273_00256	A_61275_01445	A_61278_00965	A_61282_00323	A_61289_00696	A_61290_00019	A_75_01588	A_80378_00113	A_80381_01522	A_80389_01610	A_973N0003_01642	A_973N0004_01083	A_973N0007_00869	A_973N0008_00890	A_973N0010_01199	A_973N0013_00938	A_973N0016_00967	A_973N0018_00811	A_973N0019_01501	A_973N0021_01557	A_973N0022_01013	A_973N0031_00547	A_973N0037_01602	A_973N0044_01968	A_973N0049_00221	A_973N0050_00861
group_3383		MFS family major facilitator multidrug:cation transporter	356	365	1.0252808988764044	1	5038				147	1938	1884.0904109589042	A_110_01834	A_112_01926	A_61236_01321	A_61237_00312	A_61239_00173	A_61243_00543	A_61244_01749	A_61245_00498	A_61253_00453	A_61272_01328	A_61273_01395	A_61275_01696	A_61278_01168	A_61282_00441	A_61289_00283	A_61290_01211	A_75_02441	A_80378_00596	A_80381_00150	A_80389_00320	A_973N0003_00232	A_973N0004_00142	A_973N0007_00226	A_973N0008_00469	A_973N0010_00293	A_973N0013_00988	A_973N0016_01892	A_973N0018_00876	A_973N0019_00436	A_973N0021_00267	A_973N0022_00384	A_973N0031_02249	A_973N0037_02281	A_973N0044_00581	A_973N0049_00993	A_973N0050_00422
group_3377		amidohydrolase	356	369	1.0365168539325842	1	5031				165	1011	976.3577235772358	A_110_02055;A_110_02054	A_112_02151;A_112_02152	A_61236_00400	A_61237_00188	A_61239_00941	A_61243_01343	A_61244_00379	A_61245_00050	A_61253_00380	A_61272_00920	A_61273_00172	A_61275_00052	A_61278_00855	A_61282_00847	A_61289_02628	A_61290_00706	A_75_00114;A_75_00113	A_80378_01142	A_80381_01173	A_80389_01170	A_973N0003_00164	A_973N0004_01311	A_973N0007_00615	A_973N0008_00227	A_973N0010_01093	A_973N0013_01231	A_973N0016_00214	A_973N0018_01086	A_973N0019_00856	A_973N0021_00936	A_973N0022_01284	A_973N0031_00022	A_973N0037_00942	A_973N0044_00478	A_973N0049_01477	A_973N0050_00120
group_3376		Putative high-affinity Fe2+/Pb2+ permease-like protein	356	363	1.0196629213483146	1	5030				198	1845	1674.6528925619834	A_110_02503	A_112_00056	A_61236_01364	A_61237_01916	A_61239_00745	A_61243_01595	A_61244_02273	A_61245_01590	A_61253_01811	A_61272_01080	A_61273_00770	A_61275_01544	A_61278_01013	A_61282_00781	A_61289_00852	A_61290_00643	A_75_00567	A_80378_01032	A_80381_00880	A_80389_01093	A_973N0003_00759	A_973N0004_02044	A_973N0007_01159	A_973N0008_01977	A_973N0010_02267	A_973N0013_01503	A_973N0016_02106	A_973N0018_01357	A_973N0019_00641;A_973N0019_00642	A_973N0021_00178	A_973N0022_00628	A_973N0031_00458	A_973N0037_01359	A_973N0044_00025	A_973N0049_01716	A_973N0050_00630
group_3375		TAT-translocated Dyp-type peroxidase	356	369	1.0365168539325842	1	5029				240	1230	1181.4308943089432	A_110_02502	A_112_00055	A_61236_01363	A_61237_01915	A_61239_00744	A_61243_01594	A_61244_02272	A_61245_01591	A_61253_01810	A_61272_01079	A_61273_00769	A_61275_01543	A_61278_01014	A_61282_00782	A_61289_00853	A_61290_00642	A_75_00566	A_80378_01033	A_80381_00879	A_80389_01092	A_973N0003_00760	A_973N0004_02045	A_973N0007_01160	A_973N0008_01978	A_973N0010_02266	A_973N0013_01504	A_973N0016_02107	A_973N0018_01356	A_973N0019_00643	A_973N0021_00179	A_973N0022_00627	A_973N0031_00459	A_973N0037_01358	A_973N0044_00024	A_973N0049_01717	A_973N0050_00629
group_3374		nucleoside permease	356	376	1.0561797752808988	1	5028				150	1221	1151.3696808510638	A_110_02459	A_112_00012	A_61236_01306	A_61237_01740	A_61239_00713	A_61243_01633	A_61244_01577	A_61245_01782	A_61253_01724	A_61272_01409	A_61273_01064	A_61275_01373	A_61278_01043	A_61282_00813	A_61289_02402	A_61290_02051	A_75_00522	A_80378_00826	A_80381_01554	A_80389_01657	A_973N0003_02163	A_973N0004_01232	A_973N0007_01760	A_973N0008_01850	A_973N0010_02280	A_973N0013_01534	A_973N0016_00468;A_973N0016_00467	A_973N0018_01326	A_973N0019_00283	A_973N0021_00211	A_973N0022_00596	A_973N0031_00489	A_973N0037_01328	A_973N0044_00132	A_973N0049_01746;A_973N0049_01747	A_973N0050_00599
trpF	trpF	transcription termination/antitermination factor NusG	356	356	1.0	1	5010				459	636	630.8174157303371	A_110_00879	A_112_00972	A_61236_01221	A_61237_00957	A_61239_01434	A_61243_01293	A_61244_00951	A_61245_00945	A_61253_01037	A_61272_00597	A_61273_00883	A_61275_01403	A_61278_01083	A_61282_01545	A_61289_00735	A_61290_01070	A_75_01484	A_80378_02152	A_80381_01654	A_80389_01520	A_973N0003_01549	A_973N0004_00287	A_973N0007_01663	A_973N0008_01177	A_973N0010_00952	A_973N0013_00503	A_973N0016_01803	A_973N0018_00367	A_973N0019_01347	A_973N0021_01479	A_973N0022_01624	A_973N0031_01453	A_973N0037_02061	A_973N0044_00643	A_973N0049_00319	A_973N0050_01611
trpB_2---trpB_1---trpB	trpB_2;trpB_1;trpB	tryptophan synthase subunit beta	356	360	1.0112359550561798	1	5009				348	1242	1201.1166666666666	A_110_00880	A_112_00973	A_61236_01220	A_61237_00956	A_61239_01433	A_61243_01292	A_61244_00952	A_61245_00944	A_61253_01038	A_61272_00598	A_61273_00884	A_61275_01404	A_61278_01084	A_61282_01546	A_61289_00736	A_61290_01071	A_75_01485	A_80378_02153	A_80381_01653	A_80389_01519	A_973N0003_01548	A_973N0004_00286	A_973N0007_01662	A_973N0008_01178	A_973N0010_00951	A_973N0013_00504	A_973N0016_01804	A_973N0018_00368	A_973N0019_01348	A_973N0021_01480	A_973N0022_01625	A_973N0031_01454	A_973N0037_02062	A_973N0044_00644	A_973N0049_00318	A_973N0050_01612
trpD---trpD_2---trpD_1	trpD;trpD_2;trpD_1	anthranilate phosphoribosyltransferase	356	385	1.0814606741573034	1	4988				243	1002	922.6831168831169	A_110_00877	A_112_00970	A_61236_01223	A_61237_00959	A_61239_01436	A_61243_01295	A_61244_00949	A_61245_00947	A_61253_01035	A_61272_00595	A_61273_00881	A_61275_01400	A_61278_01081	A_61282_01543	A_61289_00733	A_61290_01068	A_75_01482	A_80378_02150	A_80381_01656	A_80389_01522	A_973N0003_01551	A_973N0004_00289	A_973N0007_01665	A_973N0008_01175	A_973N0010_00954	A_973N0013_00501	A_973N0016_01801	A_973N0018_00365	A_973N0019_01345	A_973N0021_01477	A_973N0022_01622	A_973N0031_01451	A_973N0037_02059	A_973N0044_00641	A_973N0049_00321	A_973N0050_01609
group_3337		haloacid dehalogenase-like hydrolase	356	356	1.0	1	4982				858	870	861.876404494382	A_110_01647	A_112_01737	A_61236_01593	A_61237_01852	A_61239_01742	A_61243_01606	A_61244_01415	A_61245_01817	A_61253_00822	A_61272_02164	A_61273_01895	A_61275_02206	A_61278_01860	A_61282_01983	A_61289_02210	A_61290_01450	A_75_02251	A_80378_01844	A_80381_00974	A_80389_01842	A_973N0003_02078	A_973N0004_00667	A_973N0007_02133	A_973N0008_02021	A_973N0010_02040	A_973N0013_01945	A_973N0016_02306	A_973N0018_01841	A_973N0019_01866	A_973N0021_01996	A_973N0022_02036	A_973N0031_01809	A_973N0037_00866	A_973N0044_02365	A_973N0049_01605	A_973N0050_02199
secY_3---secY_2---secY_1	secY_3;secY_2;secY_1	preprotein translocase subunit SecY	356	364	1.0224719101123596	1	4963				153	1212	1185.2967032967033	A_110_02132;A_110_02131	A_112_02230;A_112_02231	A_61236_00326	A_61237_01076	A_61239_01346	A_61243_01210	A_61244_01236	A_61245_01921	A_61253_00996	A_61272_01915	A_61273_00704	A_61275_01047	A_61278_00244	A_61282_00023	A_61289_01599	A_61290_01790	A_75_00192;A_75_00193	A_80378_01171	A_80381_01241	A_80389_01244	A_973N0003_00091	A_973N0004_02104	A_973N0007_01046	A_973N0008_00300	A_973N0010_02333	A_973N0013_01448	A_973N0016_00286	A_973N0018_01267	A_973N0019_01390	A_973N0021_01344	A_973N0022_00506	A_973N0031_00096	A_973N0037_01529	A_973N0044_00900	A_973N0049_01404	A_973N0050_00048
lplA1_2---lplA1---lplA1_1	lplA1_2;lplA1;lplA1_1	lipoyltransferase and lipoate-protein ligase	356	357	1.002808988764045	1	4956				381	1188	1020.4117647058823	A_110_02487	A_112_00040	A_61236_01292	A_61237_01900	A_61239_00728	A_61243_01579	A_61244_01759	A_61245_01606	A_61253_01795	A_61272_01423	A_61273_01078	A_61275_01359	A_61278_01029	A_61282_00799	A_61289_00869	A_61290_00625	A_75_00551	A_80378_00743	A_80381_01570	A_80389_01643	A_973N0003_00776	A_973N0004_02060	A_973N0007_01746	A_973N0008_01864	A_973N0010_02251	A_973N0013_01519	A_973N0016_00453	A_973N0018_01341	A_973N0019_00299	A_973N0021_00195	A_973N0022_00611	A_973N0031_00475	A_973N0037_01342	A_973N0044_00008	A_973N0049_01732	A_973N0050_00613
cobB	cobB;	NAD-dependent protein deacetylase;hypothetical protein	356	370	1.0393258426966292	1	4955				225	945	907.4513513513514	A_110_02486	A_112_00039	A_61236_01293	A_61237_01899	A_61239_00727	A_61243_01578	A_61244_01758	A_61245_01607	A_61253_01794	A_61272_01422	A_61273_01077	A_61275_01360	A_61278_01030	A_61282_00800	A_61289_00870	A_61290_00623;A_61290_00624	A_75_00550	A_80378_00744	A_80381_01569;A_80381_01568	A_80389_01644	A_973N0003_00777	A_973N0004_02061	A_973N0007_01747	A_973N0008_01863	A_973N0010_02250	A_973N0013_01520	A_973N0016_00454	A_973N0018_01340	A_973N0019_00298	A_973N0021_00197;A_973N0021_00196	A_973N0022_00610	A_973N0031_00476	A_973N0037_01341	A_973N0044_00007;A_973N0044_00006	A_973N0049_01733	A_973N0050_00612
birA---birA_1---birA_2---dinG_3	birA;birA_1;birA_2;dinG_3	bifunctional biotin-(acetyl-CoA carboxylase) ligase / biotin operon repressor;DNA polymerase III epsilon subunit/ATP-dependent helicase DinG	356	358	1.0056179775280898	1	4954				123	2694	969.695530726257	A_110_00973	A_112_01066	A_61236_00759	A_61237_00136	A_61239_00454	A_61243_00305	A_61244_00041	A_61245_00168	A_61253_00022	A_61272_00557	A_61273_00246	A_61275_01435	A_61278_00955	A_61282_00313	A_61289_00686	A_61290_00029	A_75_01578	A_80378_00123	A_80381_01512	A_80389_01600	A_973N0003_01632	A_973N0004_01073	A_973N0007_00879	A_973N0008_00900	A_973N0010_01189	A_973N0013_00928	A_973N0016_00977	A_973N0018_00821	A_973N0019_01511	A_973N0021_01567	A_973N0022_01023	A_973N0031_00557	A_973N0037_01612	A_973N0044_01958	A_973N0049_00231	A_973N0050_00871
group_3312		poly (glycerol-phosphate) alpha-glucosyltransferase	356	362	1.0168539325842696	1	4946				228	1500	1451.121546961326	A_110_00165	A_112_00258	A_61236_02349	A_61237_02384	A_61239_01787	A_61243_02452	A_61244_02299	A_61245_02393	A_61253_02089	A_61272_01662	A_61273_01277	A_61275_01827;A_61275_01826	A_61278_02581	A_61282_01890	A_61289_02126	A_61290_01435	A_75_00770	A_80378_01426	A_80381_01636	A_80389_00001	A_973N0003_01349	A_973N0004_01959	A_973N0007_02254	A_973N0008_02101	A_973N0010_02567	A_973N0013_01959	A_973N0016_01292	A_973N0018_01964	A_973N0019_01881	A_973N0021_02533	A_973N0022_02085	A_973N0031_01390	A_973N0037_01907	A_973N0044_02015	A_973N0049_00752	A_973N0050_02081
crtN---crtN_2---crtN_1	crtN;crtN_2;crtN_1	dehydrosqualene desaturase	356	360	1.0112359550561798	1	4942				99	1557	1491.5766016713092	A_110_02035	A_112_02132	A_61236_00382;A_61236_00383	A_61237_00205	A_61239_00959	A_61243_01325	A_61244_01890	A_61245_00067	A_61253_00397	A_61272_00985	A_61273_00190	A_61275_00033	A_61278_00838	A_61282_00830	A_61289_00977	A_61290_00689	A_75_00094	A_80378_01048	A_80381_01321	A_80389_01374	A_973N0003_00182	A_973N0004_01329	A_973N0007_00597	A_973N0008_00209	A_973N0010_01110	A_973N0013_01249	A_973N0016_00197	A_973N0018_01068	A_973N0019_01182	A_973N0021_01160	A_973N0022_02433	A_973N0031_00004	A_973N0037_00924	A_973N0044_00211	A_973N0049_01495	A_973N0050_00138
group_3308		chaperone ATPase	356	360	1.0112359550561798	1	4941				900	2118	2085.7166666666667	A_110_02022	A_112_02119	A_61236_00369	A_61237_00218	A_61239_00972	A_61243_01312	A_61244_01383	A_61245_00080	A_61253_00628	A_61272_00868	A_61273_00203	A_61275_00020	A_61278_00827	A_61282_02005	A_61289_00990	A_61290_01517	A_75_00081	A_80378_01062	A_80381_01334	A_80389_01386	A_973N0003_00195	A_973N0004_01624	A_973N0007_00584	A_973N0008_00196	A_973N0010_01123	A_973N0013_02234	A_973N0016_00184	A_973N0018_02236	A_973N0019_01169	A_973N0021_01147	A_973N0022_02107	A_973N0031_02009	A_973N0037_00911	A_973N0044_00224	A_973N0049_02126	A_973N0050_00151
group_3306		LysR family transcriptional regulator	356	359	1.0084269662921348	1	4938				180	867	859.6629526462395	A_110_00271	A_112_00365	A_61236_00877	A_61237_00405	A_61239_00272	A_61243_00754	A_61244_00357	A_61245_00231	A_61253_00297	A_61272_00476	A_61273_00060	A_61275_00855	A_61278_00483	A_61282_00195	A_61289_00609	A_61290_00226	A_75_00876	A_80378_00188	A_80381_00824	A_80389_00113	A_973N0003_00682	A_973N0004_02560	A_973N0007_00378	A_973N0008_00627	A_973N0010_00856	A_973N0013_00312	A_973N0016_01399	A_973N0018_00071	A_973N0019_00064	A_973N0021_01497	A_973N0022_01356	A_973N0031_00210	A_973N0037_01465	A_973N0044_01783	A_973N0049_00857	A_973N0050_00536
group_3305		chromosome partitioning ATPase	356	357	1.002808988764045	1	4937				276	1065	1057.0840336134454	A_110_01659	A_112_01750	A_61236_00136	A_61237_02497	A_61239_00001	A_61243_02617	A_61244_02510	A_61245_02566	A_61253_02616	A_61272_01270	A_61273_01166	A_61275_00575	A_61278_01732	A_61282_00645	A_61289_00964	A_61290_01323	A_75_02264	A_80378_01754	A_80381_01792	A_80389_01792	A_973N0003_00462	A_973N0004_02575	A_973N0007_01810	A_973N0008_02349	A_973N0010_02628	A_973N0013_02551	A_973N0016_02188	A_973N0018_02579	A_973N0019_00646	A_973N0021_01873	A_973N0022_00992	A_973N0031_00737	A_973N0037_02439	A_973N0044_02115	A_973N0049_02447	A_973N0050_01098
sspA	sspA	Staphostatin A	356	356	1.0	1	4936				192	327	326.03932584269666	A_110_01468	A_112_01555	A_61236_01819	A_61237_01108	A_61239_02201	A_61243_01146	A_61244_00991	A_61245_01670	A_61253_00964	A_61272_00428	A_61273_02177	A_61275_01912	A_61278_02064	A_61282_01617	A_61289_01894	A_61290_01302	A_75_02069	A_80378_01683	A_80381_02184	A_80389_01430	A_973N0003_01799	A_973N0004_01356	A_973N0007_01584	A_973N0008_01802	A_973N0010_01462	A_973N0013_01750	A_973N0016_00617	A_973N0018_01612	A_973N0019_01679	A_973N0021_01276	A_973N0022_01820	A_973N0031_01182	A_973N0037_02140	A_973N0044_02610	A_973N0049_01321	A_973N0050_01690
dapB	dapB	dihydrodipicolinate reductase	356	356	1.0	1	4921				621	738	722.7556179775281	A_110_00903	A_112_00997	A_61236_01435	A_61237_01872	A_61239_02255	A_61243_01679	A_61244_01451	A_61245_01838	A_61253_01767	A_61272_00619	A_61273_02003	A_61275_02175	A_61278_01107	A_61282_00253	A_61289_00757	A_61290_00088	A_75_01509	A_80378_01601	A_80381_01707	A_80389_01706	A_973N0003_02367	A_973N0004_02444	A_973N0007_01889	A_973N0008_01200	A_973N0010_00928	A_973N0013_00526	A_973N0016_01826	A_973N0018_00390	A_973N0019_01540	A_973N0021_01669	A_973N0022_01918	A_973N0031_02431	A_973N0037_02530	A_973N0044_01582	A_973N0049_00296	A_973N0050_01225
plc_1---plc_2---plc	plc_1;plc_2;plc	phosphatidylinositol-specific phospholipase C	356	370	1.0393258426966292	1	4920				201	987	948.6891891891892	A_110_02237	A_112_02337	A_61236_02145	A_61237_02221	A_61239_01056	A_61243_02174	A_61244_02028	A_61245_02197	A_61253_02679	A_61272_02443	A_61273_02251	A_61275_02548	A_61278_02263	A_61282_02526	A_61289_01911	A_61290_02569	A_75_00299	A_80378_01233;A_80378_01234	A_80381_00398;A_80381_00399	A_80389_02592	A_973N0003_01122	A_973N0004_01436	A_973N0007_01512	A_973N0008_00795	A_973N0010_01420	A_973N0013_01784;A_973N0013_01783	A_973N0016_01660	A_973N0018_01645;A_973N0018_01646	A_973N0019_02432	A_973N0021_00845	A_973N0022_02478;A_973N0022_02479	A_973N0031_00732	A_973N0037_01748	A_973N0044_00485	A_973N0049_01151	A_973N0050_02248
group_3295		hypothetical protein	356	361	1.0140449438202248	1	4915				207	945	882.972299168975	A_110_00219	A_112_00313	A_61236_01685	A_61237_02123	A_61239_00220	A_61243_00702	A_61244_00872	A_61245_00283	A_61253_00349	A_61272_02025	A_61273_00114	A_61275_00802	A_61278_00538	A_61282_00142	A_61289_00557	A_61290_02237	A_75_00824	A_80378_00240	A_80381_01389	A_80389_00061	A_973N0003_02326	A_973N0004_01469	A_973N0007_00431	A_973N0008_00571	A_973N0010_00804	A_973N0013_00260;A_973N0013_00259	A_973N0016_01345	A_973N0018_00019;A_973N0018_00018	A_973N0019_00011	A_973N0021_02310	A_973N0022_01125	A_973N0031_00158	A_973N0037_02466	A_973N0044_01765	A_973N0049_00805	A_973N0050_00484
group_3294		hypothetical protein	356	356	1.0	1	4914				204	204	204.0	A_110_00221	A_112_00315	A_61236_01687	A_61237_02121	A_61239_00222	A_61243_00704	A_61244_00874	A_61245_00281	A_61253_00347	A_61272_02023	A_61273_00112	A_61275_00804	A_61278_00536	A_61282_00144	A_61289_00559	A_61290_02235	A_75_00826	A_80378_00238	A_80381_01391	A_80389_00063	A_973N0003_02324	A_973N0004_01471	A_973N0007_00429	A_973N0008_00573	A_973N0010_00806	A_973N0013_00262	A_973N0016_01347	A_973N0018_00021	A_973N0019_00013	A_973N0021_02312	A_973N0022_01127	A_973N0031_00160	A_973N0037_02464	A_973N0044_01763	A_973N0049_00807	A_973N0050_00486
group_3291		Glyoxalase/bleomycin resistance protein/dioxygenase	356	364	1.0224719101123596	1	4910				111	1134	946.7637362637363	A_110_01991	A_112_02087	A_61236_01841	A_61237_00248	A_61239_02030	A_61243_00975	A_61244_00640	A_61245_00110	A_61253_00658	A_61272_00898	A_61273_01718	A_61275_01971	A_61278_00799	A_61282_02098	A_61289_01020	A_61290_01772	A_75_00049	A_80378_01438	A_80381_02097	A_80389_02135	A_973N0003_02104	A_973N0004_01594	A_973N0007_02272	A_973N0008_01534	A_973N0010_01153	A_973N0013_02481	A_973N0016_02410	A_973N0018_02456	A_973N0019_02152	A_973N0021_02212	A_973N0022_02166	A_973N0031_02101	A_973N0037_02257	A_973N0044_00252	A_973N0049_02156	A_973N0050_00181
group_3289		sugar transferase	356	356	1.0	1	4908				585	693	692.3089887640449	A_110_02268	A_112_02369	A_61236_01947	A_61237_01721	A_61239_01953	A_61243_01657	A_61244_02123	A_61245_01622	A_61253_02367	A_61272_02114	A_61273_01762	A_61275_01328	A_61278_02087	A_61282_01302	A_61289_02297	A_61290_01693	A_75_00330	A_80378_02179	A_80381_02162	A_80389_02192	A_973N0003_01154	A_973N0004_01409	A_973N0007_01904	A_973N0008_01960	A_973N0010_01392	A_973N0013_02206	A_973N0016_01686	A_973N0018_02114	A_973N0019_02180	A_973N0021_00874	A_973N0022_01696	A_973N0031_01543	A_973N0037_02031	A_973N0044_02300	A_973N0049_01182	A_973N0050_01827
sstA---sstA_1---sstA_2	sstA;sstA_1;sstA_2	iron (Fe+3) ABC superfamily ATP binding cassette transporter membrane protein	356	357	1.002808988764045	1	4907				351	1134	999.1176470588235	A_110_00331	A_112_00425	A_61236_02507	A_61237_01230	A_61239_00332	A_61243_00628	A_61244_00774	A_61245_01144	A_61253_01123	A_61272_01463	A_61273_02571	A_61275_02741	A_61278_01900	A_61282_01570	A_61289_01972	A_61290_01655	A_75_00936	A_80378_02577	A_80381_02578	A_80389_02649	A_973N0003_01480	A_973N0004_01801	A_973N0007_01636	A_973N0008_01929	A_973N0010_01828	A_973N0013_00372	A_973N0016_01424	A_973N0018_00131	A_973N0019_01318	A_973N0021_01427	A_973N0022_01780	A_973N0031_01424	A_973N0037_01691	A_973N0044_01709	A_973N0049_00917	A_973N0050_01582
group_3288		ABC superfamily ATP binding cassette transporter membrane protein	356	358	1.0056179775280898	1	4906				270	1050	1042.2905027932961	A_110_02454	A_112_00007	A_61236_01311	A_61237_01735	A_61239_00708	A_61243_01628	A_61244_01582	A_61245_01777	A_61253_01719	A_61272_01404	A_61273_01059	A_61275_01378	A_61278_01048	A_61282_00818	A_61289_02407	A_61290_02056	A_75_00517	A_80378_00831	A_80381_01549	A_80389_01662	A_973N0003_02158	A_973N0004_01227	A_973N0007_01765	A_973N0008_01845	A_973N0010_02275	A_973N0013_01539	A_973N0016_00473	A_973N0018_01321	A_973N0019_00278	A_973N0021_00216	A_973N0022_00591	A_973N0031_00494	A_973N0037_01323	A_973N0044_00127	A_973N0049_01752	A_973N0050_00594
group_3284		SWIM zinc finger domain-containing protein	356	371	1.0421348314606742	1	4902				102	480	448.8274932614555	A_110_00886	A_112_00979	A_61236_01215	A_61237_00950	A_61239_01427	A_61243_01286	A_61244_00958	A_61245_00938	A_61253_01044	A_61272_00604	A_61273_00889	A_61275_01410	A_61278_01090;A_61278_01089	A_61282_01551	A_61289_00742	A_61290_01076	A_75_01491	A_80378_02158	A_80381_01648	A_80389_01514	A_973N0003_01542	A_973N0004_00280	A_973N0007_01656	A_973N0008_01183	A_973N0010_00945	A_973N0013_00509	A_973N0016_01809	A_973N0018_00373	A_973N0019_01353	A_973N0021_01485	A_973N0022_01631	A_973N0031_01459	A_973N0037_02067	A_973N0044_00649;A_973N0044_00650	A_973N0049_00313	A_973N0050_01617
rpiA	rpiA	ribose 5-phosphate isomerase	356	356	1.0	1	4898				687	687	687.0	A_110_01819	A_112_01911	A_61236_01336	A_61237_00297	A_61239_00158	A_61243_01100	A_61244_01734	A_61245_00513	A_61253_00438	A_61272_01313	A_61273_01380	A_61275_01642	A_61278_01153	A_61282_00457	A_61289_00298	A_61290_02366	A_75_02426	A_80378_00611	A_80381_00165	A_80389_00335	A_973N0003_00217	A_973N0004_00127	A_973N0007_00211	A_973N0008_00484	A_973N0010_00308	A_973N0013_01003	A_973N0016_01907	A_973N0018_00891	A_973N0019_00421	A_973N0021_00252	A_973N0022_00369	A_973N0031_02234	A_973N0037_02296	A_973N0044_00596	A_973N0049_00978	A_973N0050_00437
group_3279		Oligoendopeptidase F	356	356	1.0	1	4894				1653	1815	1814.5449438202247	A_110_00892	A_112_00985	A_61236_01209	A_61237_00944	A_61239_01421	A_61243_01280	A_61244_00964	A_61245_00932	A_61253_01050	A_61272_00610	A_61273_00895	A_61275_01416	A_61278_01096	A_61282_01557	A_61289_00748	A_61290_01082	A_75_01497	A_80378_02164	A_80381_01642	A_80389_01508	A_973N0003_01536	A_973N0004_00274	A_973N0007_01650	A_973N0008_01189	A_973N0010_00939	A_973N0013_00515	A_973N0016_01815	A_973N0018_00379	A_973N0019_01359	A_973N0021_01491	A_973N0022_01637	A_973N0031_01465	A_973N0037_02073	A_973N0044_00656	A_973N0049_00307	A_973N0050_01623
saeR	saeR	winged helix family two component transcriptional regulator	356	356	1.0	1	4890				687	687	687.0	A_110_00305	A_112_00399	A_61236_00911	A_61237_00439	A_61239_00306	A_61243_00824	A_61244_00323	A_61245_00197	A_61253_00263	A_61272_00510	A_61273_00026	A_61275_00943	A_61278_01424	A_61282_00229	A_61289_00643	A_61290_00192	A_75_00910	A_80378_00154	A_80381_00859	A_80389_00147	A_973N0003_00648	A_973N0004_02344	A_973N0007_00344	A_973N0008_00661	A_973N0010_00890	A_973N0013_00346	A_973N0016_01451	A_973N0018_00105	A_973N0019_00098	A_973N0021_00976	A_973N0022_01390	A_973N0031_00244	A_973N0037_01431	A_973N0044_02211	A_973N0049_00891	A_973N0050_00570
ltrA---ltrA_1---ltrA_2	ltrA;ltrA_1;ltrA_2	low temperature requirement protein A	356	358	1.0056179775280898	1	4884				144	1143	1130.9329608938547	A_110_02511	A_112_00064	A_61236_01371	A_61237_01159	A_61239_00753	A_61243_01790	A_61244_01680	A_61245_01014	A_61253_01169	A_61272_01088	A_61273_00778	A_61275_01552	A_61278_01005	A_61282_00773	A_61289_00844	A_61290_00651	A_75_00575	A_80378_01024	A_80381_00888	A_80389_01101	A_973N0003_00751	A_973N0004_02145	A_973N0007_01151	A_973N0008_01579	A_973N0010_02447	A_973N0013_02306	A_973N0016_02098	A_973N0018_02268	A_973N0019_00633	A_973N0021_00170	A_973N0022_00636	A_973N0031_00450	A_973N0037_01367	A_973N0044_00032	A_973N0049_01708	A_973N0050_00638
group_3266		accessory gene regulator protein C;staphylococcal accessory gene regulator protein C;hypothetical protein	356	362	1.0168539325842696	1	4879				318	1296	1244.4281767955802	A_110_01535	A_112_01624	A_61236_02264	A_61237_02097	A_61239_01915	A_61243_02063	A_61244_01913	A_61245_02100	A_61253_01491	A_61272_02004;A_61272_02005	A_61273_01605	A_61275_02361	A_61278_02246	A_61282_01722	A_61289_01837	A_61290_01660	A_75_02138	A_80378_02431	A_80381_02470	A_80389_02294	A_973N0003_01274	A_973N0004_02502	A_973N0007_02298	A_973N0008_01340	A_973N0010_02080	A_973N0013_01386	A_973N0016_00506	A_973N0018_01205	A_973N0019_02378	A_973N0021_00426	A_973N0022_01677	A_973N0031_01285	A_973N0037_01097	A_973N0044_01055	A_973N0049_01376	A_973N0050_01923
group_3253		hypothetical protein	356	358	1.0056179775280898	1	4866				111	798	708.5614525139665	A_110_02508	A_112_00061	A_61236_01368	A_61237_02480	A_61239_00750	A_61243_01600	A_61244_02278	A_61245_01585	A_61253_02570	A_61272_01085	A_61273_00775	A_61275_01549	A_61278_01008	A_61282_00776	A_61289_00847	A_61290_00648	A_75_00572	A_80378_01027	A_80381_00885	A_80389_01098	A_973N0003_00754	A_973N0004_02039;A_973N0004_02038	A_973N0007_01154	A_973N0008_01972	A_973N0010_02620	A_973N0013_01498	A_973N0016_02101	A_973N0018_01362	A_973N0019_00636	A_973N0021_00173	A_973N0022_00633	A_973N0031_00453	A_973N0037_01364	A_973N0044_00029	A_973N0049_01711	A_973N0050_00635
lrgB_1	lrgB_1	putative murein hydrolase subunit LrgB_1	356	356	1.0	1	4859				690	690	690.0	A_110_02013	A_112_02110	A_61236_00361	A_61237_00226	A_61239_02118	A_61243_00953	A_61244_01376	A_61245_00088	A_61253_00636	A_61272_00876	A_61273_00211	A_61275_00012	A_61278_00819	A_61282_02014	A_61289_00998	A_61290_01508	A_75_00072	A_80378_01070	A_80381_01342	A_80389_01394	A_973N0003_00203	A_973N0004_01616	A_973N0007_00569	A_973N0008_00188	A_973N0010_01131	A_973N0013_02242	A_973N0016_00176	A_973N0018_02228	A_973N0019_01161	A_973N0021_01139	A_973N0022_02098	A_973N0031_02000	A_973N0037_00902	A_973N0044_00232	A_973N0049_02134	A_973N0050_00159
group_3244		putative phosphoglycerate mutase family protein	356	356	1.0	1	4855				582	582	582.0	A_110_02532	A_112_00085	A_61236_01392	A_61237_01181	A_61239_00776	A_61243_01769	A_61244_01659	A_61245_00992	A_61253_01191	A_61272_01109	A_61273_00800	A_61275_01574	A_61278_00983	A_61282_02198	A_61289_00823	A_61290_02509	A_75_00596	A_80378_01002	A_80381_00910	A_80389_01123	A_973N0003_00730	A_973N0004_01988	A_973N0007_01105	A_973N0008_01600	A_973N0010_02425	A_973N0013_02327	A_973N0016_02077	A_973N0018_02247	A_973N0019_00610	A_973N0021_00148	A_973N0022_00658	A_973N0031_01561	A_973N0037_01389	A_973N0044_00052	A_973N0049_02519	A_973N0050_00661
group_3242		metallo-beta-lactamase superfamily protein	356	357	1.002808988764045	1	4853				237	873	622.5882352941177	A_110_01068	A_112_01159	A_61236_01548	A_61237_00055	A_61239_00553	A_61243_00055	A_61244_00180	A_61245_00339	A_61253_00103	A_61272_00274	A_61273_00654	A_61275_00306	A_61278_00314	A_61282_00926	A_61289_01513	A_61290_00324	A_75_01671	A_80378_00038	A_80381_00208	A_80389_00709	A_973N0003_00943	A_973N0004_00917	A_973N0007_00958	A_973N0008_00736	A_973N0010_01270	A_973N0013_00054	A_973N0016_01236	A_973N0018_00740	A_973N0019_01980	A_973N0021_01406	A_973N0022_00138	A_973N0031_00618	A_973N0037_00138	A_973N0044_00310	A_973N0049_00147	A_973N0050_01231
group_3234		membrane-flanked domain-containing protein	356	361	1.0140449438202248	1	4845				297	1587	1562.1191135734073	A_110_01573	A_112_01662	A_61236_00604;A_61236_00605	A_61237_01323	A_61239_01801	A_61243_00414	A_61244_00844	A_61245_01262	A_61253_01237	A_61272_01673	A_61273_00568	A_61275_01084	A_61278_02121	A_61282_01114	A_61289_01241	A_61290_01748	A_75_02176	A_80378_02019	A_80381_01089	A_80389_02378	A_973N0003_01978	A_973N0004_00741	A_973N0007_01176	A_973N0008_01282	A_973N0010_01321	A_973N0013_01046	A_973N0016_02451	A_973N0018_00934	A_973N0019_01071	A_973N0021_02071	A_973N0022_02004	A_973N0031_01975	A_973N0037_00790	A_973N0044_00520	A_973N0049_01678	A_973N0050_01899
group_3227		hypothetical protein	356	356	1.0	1	4837				105	177	176.79775280898878	A_110_00544	A_112_00635	A_61236_02229	A_61237_02489	A_61239_01593	A_61243_02594	A_61244_02488	A_61245_00633	A_61253_02578	A_61272_01701	A_61273_02596	A_61275_00471	A_61278_00751	A_61282_01159	A_61289_01283	A_61290_01992	A_75_01148	A_80378_00509	A_80381_00520	A_80389_00413	A_973N0003_02270	A_973N0004_01520	A_973N0007_02117	A_973N0008_00432	A_973N0010_00436	A_973N0013_02114	A_973N0016_01638	A_973N0018_02069	A_973N0019_01817	A_973N0021_01979	A_973N0022_01176	A_973N0031_01792	A_973N0037_00314	A_973N0044_02565	A_973N0049_00747	A_973N0050_00996
group_3226		putative metallophosphoesterase	356	356	1.0	1	4836				438	504	503.0056179775281	A_110_00666	A_112_00758	A_61236_00644	A_61237_01622	A_61239_00886	A_61243_01998	A_61244_02004	A_61245_02014	A_61253_02139	A_61272_02294	A_61273_00857	A_61275_00670	A_61278_00684	A_61282_01884	A_61289_01570	A_61290_02297	A_75_01271	A_80378_00911	A_80381_01108	A_80389_01079	A_973N0003_01057	A_973N0004_00816	A_973N0007_00839	A_973N0008_00313	A_973N0010_00700	A_973N0013_00555	A_973N0016_02032	A_973N0018_00505	A_973N0019_00735	A_973N0021_00605	A_973N0022_00758	A_973N0031_02291	A_973N0037_01182	A_973N0044_00800	A_973N0049_00560	A_973N0050_02265
group_3224		hypothetical protein	356	356	1.0	1	4834				285	285	285.0	A_110_00291	A_112_00385	A_61236_00897	A_61237_00425	A_61239_00292	A_61243_00838	A_61244_00337	A_61245_00211	A_61253_00277	A_61272_00496	A_61273_00040	A_61275_00929	A_61278_01438	A_61282_00215	A_61289_00629	A_61290_00206	A_75_00896	A_80378_00168	A_80381_00845	A_80389_00133	A_973N0003_00662	A_973N0004_02412	A_973N0007_00358	A_973N0008_00647	A_973N0010_00876	A_973N0013_00332	A_973N0016_01465	A_973N0018_00091	A_973N0019_00084	A_973N0021_00962	A_973N0022_01376	A_973N0031_00230	A_973N0037_01445	A_973N0044_01913	A_973N0049_00877	A_973N0050_00556
group_3222		hypothetical protein	356	356	1.0	1	4832				363	363	363.0	A_110_00169	A_112_00262	A_61236_02345	A_61237_02380	A_61239_01783	A_61243_02448	A_61244_02303	A_61245_02397	A_61253_02085	A_61272_01658	A_61273_01281	A_61275_01822	A_61278_01956	A_61282_01894	A_61289_02122	A_61290_01431	A_75_00774	A_80378_01422	A_80381_01632	A_80389_00005	A_973N0003_01345	A_973N0004_01955	A_973N0007_02250	A_973N0008_02097	A_973N0010_02563	A_973N0013_01963	A_973N0016_01296	A_973N0018_01960	A_973N0019_01885	A_973N0021_02048	A_973N0022_02081	A_973N0031_01386	A_973N0037_01911	A_973N0044_02011	A_973N0049_00756	A_973N0050_02077
tag	tag	DNA-3-methyladenine glycosylase I	356	356	1.0	1	4829				183	561	558.3202247191011	A_110_01177	A_112_01266	A_61236_01068	A_61237_00788	A_61239_01291	A_61243_02319	A_61244_02132	A_61245_02325	A_61253_00750	A_61272_01389	A_61273_01459	A_61275_00549	A_61278_01298	A_61282_01234	A_61289_01171	A_61290_01539	A_75_01779	A_80378_00419	A_80381_01468	A_80389_00853	A_973N0003_00619	A_973N0004_00980	A_973N0007_00071	A_973N0008_00036	A_973N0010_02547	A_973N0013_00165	A_973N0016_00019	A_973N0018_00228	A_973N0019_00147	A_973N0021_00071	A_973N0022_00031	A_973N0031_01335	A_973N0037_00031	A_973N0044_00339	A_973N0049_00038	A_973N0050_00313
opp2C---opp2C_1---opp2C_2	opp-2C;opp-2C_1;opp-2C_2	oligopeptide ABC superfamily ATP binding cassette transporter membrane protein	356	357	1.002808988764045	1	4821				384	831	825.5126050420168	A_110_00889	A_112_00982	A_61236_01212	A_61237_00947	A_61239_01424	A_61243_01283	A_61244_00961	A_61245_00935	A_61253_01047	A_61272_00607	A_61273_00892	A_61275_01413	A_61278_01093	A_61282_01554	A_61289_00745	A_61290_01079	A_75_01494	A_80378_02161	A_80381_01645	A_80389_01511	A_973N0003_01539	A_973N0004_00277	A_973N0007_01653	A_973N0008_01186	A_973N0010_00942	A_973N0013_00512	A_973N0016_01812	A_973N0018_00376	A_973N0019_01356	A_973N0021_01488	A_973N0022_01634	A_973N0031_01462	A_973N0037_02070	A_973N0044_00653	A_973N0049_00310	A_973N0050_01620
rplA	rplA	50S ribosomal protein L1	356	356	1.0	1	4818				693	693	693.0	A_110_00138	A_112_00231	A_61236_01559	A_61237_00882	A_61239_01391	A_61243_00878	A_61244_01016	A_61245_01309	A_61253_01347	A_61272_01206	A_61273_01255	A_61275_01233	A_61278_01481	A_61282_01834	A_61289_01746	A_61290_00452	A_75_00743	A_80378_01260	A_80381_01285	A_80389_01281	A_973N0003_01186	A_973N0004_01705	A_973N0007_01383	A_973N0008_01704	A_973N0010_01663	A_973N0013_01472	A_973N0016_01868	A_973N0018_01294	A_973N0019_01029	A_973N0021_01017	A_973N0022_01485	A_973N0031_01241	A_973N0037_01885	A_973N0044_02017	A_973N0049_02247	A_973N0050_01310
group_3214		D-lactate dehydrogenase	356	356	1.0	1	4817				747	993	989.0477528089888	A_110_01996	A_112_02092	A_61236_01836	A_61237_00243	A_61239_02025	A_61243_00970	A_61244_00645	A_61245_00105	A_61253_00653	A_61272_00893	A_61273_01713	A_61275_01965	A_61278_00804	A_61282_02093	A_61289_01015	A_61290_01767	A_75_00054	A_80378_01433	A_80381_02092	A_80389_02140	A_973N0003_02099	A_973N0004_01599	A_973N0007_02277	A_973N0008_01529	A_973N0010_01148	A_973N0013_02405	A_973N0016_02415	A_973N0018_02400	A_973N0019_02157	A_973N0021_02217	A_973N0022_02161	A_973N0031_02106	A_973N0037_02252	A_973N0044_00247	A_973N0049_02151	A_973N0050_00176
dnaC_1---dnaC_2---dnaC	dnaC_1;dnaC_2;dnaC	replicative DNA helicase DnaB	356	357	1.002808988764045	1	4814				453	1401	1396.7983193277312	A_110_02212	A_112_02311	A_61236_00250	A_61237_00992	A_61239_01033	A_61243_01369	A_61244_01316	A_61245_01580	A_61253_01548	A_61272_02087	A_61273_00498	A_61275_00734	A_61278_00172	A_61282_00096	A_61289_02286	A_61290_01733	A_75_00273	A_80378_02054	A_80381_00428	A_80389_00806	A_973N0003_00015	A_973N0004_01103	A_973N0007_01487	A_973N0008_00836	A_973N0010_01915	A_973N0013_01610	A_973N0016_01734	A_973N0018_01527	A_973N0019_00929	A_973N0021_01175	A_973N0022_00580	A_973N0031_00696	A_973N0037_01721	A_973N0044_01452	A_973N0049_01976	A_973N0050_02381
group_3206		glyoxalase/bleomycin resistance protein/dioxygenase superfamily protein	356	359	1.0084269662921348	1	4807				306	807	800.5738161559889	A_110_01994	A_112_02090	A_61236_01838	A_61237_00245	A_61239_02027	A_61243_00972	A_61244_00643	A_61245_00107	A_61253_00655	A_61272_00895	A_61273_01715	A_61275_01967;A_61275_01968	A_61278_00802	A_61282_02095	A_61289_01017	A_61290_01769	A_75_00052	A_80378_01435	A_80381_02094	A_80389_02138	A_973N0003_02101	A_973N0004_01597	A_973N0007_02275	A_973N0008_01531	A_973N0010_01150	A_973N0013_02484	A_973N0016_02413	A_973N0018_02453	A_973N0019_02155	A_973N0021_02215	A_973N0022_02163	A_973N0031_02104	A_973N0037_02254	A_973N0044_00249	A_973N0049_02153	A_973N0050_00178
group_3205		MarR family transcriptional regulatory protein	356	356	1.0	1	4806				435	435	435.0	A_110_01992	A_112_02088	A_61236_01840	A_61237_00247	A_61239_02029	A_61243_00974	A_61244_00641	A_61245_00109	A_61253_00657	A_61272_00897	A_61273_01717	A_61275_01970	A_61278_00800	A_61282_02097	A_61289_01019	A_61290_01771	A_75_00050	A_80378_01437	A_80381_02096	A_80389_02136	A_973N0003_02103	A_973N0004_01595	A_973N0007_02273	A_973N0008_01533	A_973N0010_01152	A_973N0013_02482	A_973N0016_02411	A_973N0018_02455	A_973N0019_02153	A_973N0021_02213	A_973N0022_02165	A_973N0031_02102	A_973N0037_02256	A_973N0044_00251	A_973N0049_02155	A_973N0050_00180
group_3203		O-succinylbenzoic acid--CoA ligase	356	359	1.0084269662921348	1	4803				366	1479	1463.974930362117	A_110_01305	A_112_01392	A_61236_00577	A_61237_02002	A_61239_01884	A_61243_01829	A_61244_01712	A_61245_01948	A_61253_01985	A_61272_01174	A_61273_01524	A_61275_02394	A_61278_00472	A_61282_01685	A_61289_02481	A_61290_01620	A_75_01906	A_80378_00262	A_80381_02347	A_80389_00175	A_973N0003_02194	A_973N0004_02492	A_973N0007_02395	A_973N0008_00159	A_973N0010_00591	A_973N0013_01348	A_973N0016_00143	A_973N0018_01010	A_973N0019_02279	A_973N0021_02330	A_973N0022_02375	A_973N0031_01851	A_973N0037_02422	A_973N0044_01127	A_973N0049_01504	A_973N0050_02328
group_3201		N-hydroxyarylamine O-acetyltransferase	356	360	1.0112359550561798	1	4801				120	849	788.1083333333333	A_110_02182	A_112_02281	A_61236_00280	A_61237_01784	A_61239_01003	A_61243_00364	A_61244_01681	A_61245_01127	A_61253_01638	A_61272_01855	A_61273_00528	A_61275_00764	A_61278_00202	A_61282_00066	A_61289_00435	A_61290_01288	A_75_00243	A_80378_01905	A_80381_00461	A_80389_00773	A_973N0003_00045	A_973N0004_01133	A_973N0007_01006	A_973N0008_00867	A_973N0010_01992	A_973N0013_01726	A_973N0016_01700;A_973N0016_01699	A_973N0018_01553	A_973N0019_01397	A_973N0021_01209	A_973N0022_00550	A_973N0031_00140	A_973N0037_01573	A_973N0044_00992	A_973N0049_02007	A_973N0050_00004
scdA_1---scdA---scdA_2	scdA_1;scdA;scdA_2	cell division and morphogenesis-related protein	356	357	1.002808988764045	1	4800				333	675	673.2016806722689	A_110_02404	A_112_02505	A_61236_01270	A_61237_01123	A_61239_02318	A_61243_02348	A_61244_02175	A_61245_02290	A_61253_01132	A_61272_00125	A_61273_02184	A_61275_02422	A_61278_01346	A_61282_02428	A_61289_00335	A_61290_02401	A_75_00467	A_80378_01310	A_80381_02459	A_80389_01549	A_973N0003_01443	A_973N0004_01177	A_973N0007_01558	A_973N0008_02438	A_973N0010_00040	A_973N0013_01253	A_973N0016_01977	A_973N0018_01128	A_973N0019_00260	A_973N0021_00569	A_973N0022_02353	A_973N0031_00859	A_973N0037_00638	A_973N0044_00937	A_973N0049_02293	A_973N0050_02287
group_3198		secreted acid phosphatase	356	359	1.0084269662921348	1	4797				276	891	883.5459610027855	A_110_02453	A_112_00006	A_61236_01312	A_61237_01734	A_61239_00707	A_61243_01627	A_61244_01583	A_61245_01776	A_61253_01718	A_61272_01403	A_61273_01058	A_61275_01379	A_61278_01049	A_61282_00819	A_61289_02408	A_61290_02057	A_75_00516	A_80378_00832	A_80381_01548	A_80389_01663	A_973N0003_02157	A_973N0004_01226	A_973N0007_01766	A_973N0008_01844	A_973N0010_02274	A_973N0013_01540	A_973N0016_00474	A_973N0018_01320	A_973N0019_00277	A_973N0021_00217	A_973N0022_00590	A_973N0031_00495	A_973N0037_01322	A_973N0044_00126	A_973N0049_01753	A_973N0050_00593
group_3197		ABC superfamily ATP binding cassette transporter ABC protein	356	357	1.002808988764045	1	4796				231	663	660.8739495798319	A_110_01937	A_112_02030	A_61236_01806	A_61237_01029	A_61239_01575	A_61243_00779	A_61244_01270	A_61245_00540	A_61253_01433	A_61272_00677	A_61273_01599	A_61275_01144	A_61278_01208	A_61282_02086	A_61289_00183	A_61290_01207	A_75_02545	A_80378_02224	A_80381_02244	A_80389_00977	A_973N0003_00334	A_973N0004_00246	A_973N0007_01814	A_973N0008_02363	A_973N0010_00190	A_973N0013_00835	A_973N0016_00768	A_973N0018_01861	A_973N0019_01696	A_973N0021_01794	A_973N0022_02498	A_973N0031_02151	A_973N0037_02082	A_973N0044_00091	A_973N0049_01095	A_973N0050_02146
group_3196		pseudouridine-5'-phosphate glycosidase	356	356	1.0	1	4795				924	924	924.0	A_110_02458	A_112_00011	A_61236_01307	A_61237_01739	A_61239_00712	A_61243_01632	A_61244_01578	A_61245_01781	A_61253_01723	A_61272_01408	A_61273_01063	A_61275_01374	A_61278_01044	A_61282_00814	A_61289_02403	A_61290_02052	A_75_00521	A_80378_00827	A_80381_01553	A_80389_01658	A_973N0003_02162	A_973N0004_01231	A_973N0007_01761	A_973N0008_01849	A_973N0010_02279	A_973N0013_01535	A_973N0016_00469	A_973N0018_01325	A_973N0019_00282	A_973N0021_00212	A_973N0022_00595	A_973N0031_00490	A_973N0037_01327	A_973N0044_00131	A_973N0049_01748	A_973N0050_00598
group_3194		hypothetical protein	356	356	1.0	1	4793				387	423	422.7977528089888	A_110_00293	A_112_00387	A_61236_00899	A_61237_00427	A_61239_00294	A_61243_00836	A_61244_00335	A_61245_00209	A_61253_00275	A_61272_00498	A_61273_00038	A_61275_00931	A_61278_01436	A_61282_00217	A_61289_00631	A_61290_00204	A_75_00898	A_80378_00166	A_80381_00847	A_80389_00135	A_973N0003_00660	A_973N0004_02410	A_973N0007_00356	A_973N0008_00649	A_973N0010_00878	A_973N0013_00334	A_973N0016_01463	A_973N0018_00093	A_973N0019_00086	A_973N0021_00964	A_973N0022_01378	A_973N0031_00232	A_973N0037_01443	A_973N0044_01915	A_973N0049_00879	A_973N0050_00558
group_3193		glycoside hydrolase family protein	356	359	1.0084269662921348	1	4792				177	1167	1156.0863509749304	A_110_02269	A_112_02370	A_61236_01946	A_61237_01722	A_61239_01952;A_61239_01951	A_61243_01656	A_61244_02124	A_61245_01621	A_61253_02368	A_61272_02113	A_61273_01761	A_61275_01329	A_61278_02086	A_61282_01301	A_61289_02296	A_61290_01692	A_75_00331	A_80378_02178	A_80381_02163	A_80389_02193	A_973N0003_01155	A_973N0004_01408	A_973N0007_01903	A_973N0008_01961	A_973N0010_01391	A_973N0013_02205	A_973N0016_01687	A_973N0018_02115	A_973N0019_02181	A_973N0021_00875	A_973N0022_01695	A_973N0031_01544	A_973N0037_02032	A_973N0044_02301	A_973N0049_01183	A_973N0050_01826
ftsA_1---ftsA---ftsA_3---ftsA_2	ftsA_1;ftsA;ftsA_3;ftsA_2	putative cell division protein	356	361	1.0140449438202248	1	4791				192	1485	1396.5540166204987	A_110_00698	A_112_00790	A_61236_02075	A_61237_01593	A_61239_02099	A_61243_02255	A_61244_01211	A_61245_01364	A_61253_01466	A_61272_01743	A_61273_01905	A_61275_01686	A_61278_00129	A_61282_00996	A_61289_02167	A_61290_02133	A_75_01303	A_80378_02118	A_80381_02077	A_80389_02059	A_973N0003_02061	A_973N0004_00849	A_973N0007_02211	A_973N0008_01063	A_973N0010_00667	A_973N0013_02039	A_973N0016_02370	A_973N0018_02015	A_973N0019_02084	A_973N0021_02141	A_973N0022_00791	A_973N0031_02269	A_973N0037_01215	A_973N0044_01684	A_973N0049_00526	A_973N0050_02027
group_3190		diguanylate cyclase GGDEF domain protein	356	358	1.0056179775280898	1	4788				108	1071	1064.7067039106146	A_110_00344	A_112_00438	A_61236_01975	A_61237_01217	A_61239_01987	A_61243_00641	A_61244_00787	A_61245_01157	A_61253_01110	A_61272_01450	A_61273_01743	A_61275_02044	A_61278_01887	A_61282_01583	A_61289_01959	A_61290_01642	A_75_00949	A_80378_02237	A_80381_02045	A_80389_02241	A_973N0003_01467	A_973N0004_01788	A_973N0007_01623	A_973N0008_01916	A_973N0010_01841	A_973N0013_00385	A_973N0016_01411	A_973N0018_00144	A_973N0019_01305	A_973N0021_01440	A_973N0022_01793	A_973N0031_01411	A_973N0037_01678	A_973N0044_01846	A_973N0049_00930	A_973N0050_01569
maeB_2---maeB_1	maeB_2;maeB_1	malate dehydrogenase (oxaloacetate-decarboxylating) (NADP(+))	356	357	1.002808988764045	1	4781				249	1287	1240.5042016806722	A_110_01212	A_112_01301	A_61236_01103	A_61237_00753	A_61239_01326	A_61243_02104	A_61244_00579	A_61245_01017	A_61253_00947	A_61272_02364	A_61273_02374	A_61275_02246	A_61278_01263	A_61282_02492	A_61289_02025	A_61290_01944	A_75_01814	A_80378_02466	A_80381_02484	A_80389_02543	A_973N0003_00584	A_973N0004_01015	A_973N0007_00106	A_973N0008_00071	A_973N0010_00502	A_973N0013_00200	A_973N0016_00054	A_973N0018_00263	A_973N0019_00320	A_973N0021_01223	A_973N0022_00805	A_973N0031_02078	A_973N0037_01827	A_973N0044_01507	A_973N0049_00003	A_973N0050_00278
group_3185		cobalamin synthesis related protein CobW	356	356	1.0	1	4778				891	990	891.5056179775281	A_110_02057	A_112_02154	A_61236_00402	A_61237_00186	A_61239_00939	A_61243_01345	A_61244_00381	A_61245_00048	A_61253_00378	A_61272_00922	A_61273_00170	A_61275_00054	A_61278_00857	A_61282_00849	A_61289_02630	A_61290_00708	A_75_00116	A_80378_01140	A_80381_01175	A_80389_01172	A_973N0003_00162	A_973N0004_01309	A_973N0007_00617	A_973N0008_00229	A_973N0010_01091	A_973N0013_01229	A_973N0016_00216	A_973N0018_01088	A_973N0019_00858	A_973N0021_00934	A_973N0022_01282	A_973N0031_00024	A_973N0037_00944	A_973N0044_00476	A_973N0049_01475	A_973N0050_00118
htsC	htsC	iron (Fe3+) ABC superfamily ATP binding cassette transporter membrane protein	356	356	1.0	1	4777				879	969	968.7471910112359	A_110_01668	A_112_01759	A_61236_00126	A_61237_00536	A_61239_00010	A_61243_00118	A_61244_00699	A_61245_01058	A_61253_01089	A_61272_01261	A_61273_01157	A_61275_00584	A_61278_01741	A_61282_00654	A_61289_00955	A_61290_01332	A_75_02273	A_80378_01763	A_80381_01801	A_80389_01801	A_973N0003_00453	A_973N0004_01877	A_973N0007_01801	A_973N0008_02340	A_973N0010_01748	A_973N0013_01181	A_973N0016_02179	A_973N0018_01703	A_973N0019_00655	A_973N0021_01882	A_973N0022_00983	A_973N0031_00746	A_973N0037_02448	A_973N0044_01206	A_973N0049_02437	A_973N0050_01107
budA1---budA1_2---budA1_1	budA1;budA1_2;budA1_1	alpha-acetolactate decarboxylase	356	357	1.002808988764045	1	4773				345	705	702.3697478991596	A_110_01699	A_112_01790	A_61236_00097	A_61237_00566	A_61239_00039	A_61243_00148	A_61244_00729	A_61245_01088	A_61253_01059	A_61272_01231	A_61273_01573	A_61275_00613	A_61278_01551	A_61282_00686	A_61289_00925	A_61290_00946	A_75_02305	A_80378_02106	A_80381_01940	A_80389_02047	A_973N0003_00424	A_973N0004_00009	A_973N0007_02005	A_973N0008_02233	A_973N0010_01718	A_973N0013_01150	A_973N0016_01573	A_973N0018_01927	A_973N0019_00685	A_973N0021_02129	A_973N0022_00894	A_973N0031_00776	A_973N0037_00676	A_973N0044_02346	A_973N0049_02367	A_973N0050_01168
group_3182		putative flavin reductase	356	363	1.0196629213483146	1	4770				147	870	679.404958677686	A_110_02136;A_110_02135	A_112_02235;A_112_02234	A_61236_00323	A_61237_01078	A_61239_01344	A_61243_01208	A_61244_02598	A_61245_01919	A_61253_00994	A_61272_01913	A_61273_00706	A_61275_01049	A_61278_00242	A_61282_00025	A_61289_01601	A_61290_02612	A_75_00196;A_75_00197	A_80378_01173	A_80381_01238	A_80389_01246	A_973N0003_00089	A_973N0004_01175	A_973N0007_01044	A_973N0008_00302	A_973N0010_02335	A_973N0013_01450	A_973N0016_00288	A_973N0018_01269	A_973N0019_01438	A_973N0021_01342	A_973N0022_00508	A_973N0031_00098	A_973N0037_01531	A_973N0044_01717	A_973N0049_01402	A_973N0050_00046
yehR	yehR;	putative lipoprotein YehR;hypothetical protein	356	356	1.0	1	4767				264	468	455.0056179775281	A_110_01941	A_112_02034	A_61236_02063	A_61237_01025	A_61239_01571	A_61243_00783	A_61244_01614	A_61245_00544	A_61253_01996	A_61272_00673	A_61273_02117	A_61275_01140	A_61278_01204	A_61282_02082	A_61289_00179	A_61290_01203	A_75_02549	A_80378_02220	A_80381_02240	A_80389_00981	A_973N0003_02495	A_973N0004_00248	A_973N0007_01818	A_973N0008_02361	A_973N0010_00186	A_973N0013_00833	A_973N0016_00772	A_973N0018_01859	A_973N0019_01700	A_973N0021_01798	A_973N0022_02347	A_973N0031_02155	A_973N0037_02086	A_973N0044_00089	A_973N0049_01097	A_973N0050_02150
treC	treC	alpha alpha-phosphotrehalase	356	356	1.0	1	4765				1530	1641	1640.688202247191	A_110_00066	A_112_00158	A_61236_02189	A_61237_01387	A_61239_01533	A_61243_02396	A_61244_02286	A_61245_01966	A_61253_02449	A_61272_02229	A_61273_02471	A_61275_01512	A_61278_01507	A_61282_01392	A_61289_01659	A_61290_01044	A_75_00669	A_80378_01548	A_80381_01742	A_80389_01717	A_973N0003_02466	A_973N0004_02542	A_973N0007_02489	A_973N0008_01675	A_973N0010_02120	A_973N0013_01583	A_973N0016_01988	A_973N0018_01449	A_973N0019_01000	A_973N0021_01704	A_973N0022_02471	A_973N0031_02183	A_973N0037_01965	A_973N0044_00695	A_973N0049_02472	A_973N0050_02431
group_3178		putative bacteriophage envelope protein	356	356	1.0	1	4763				282	414	390.3707865168539	A_110_02506	A_112_00059	A_61236_01366	A_61237_02478	A_61239_00748	A_61243_01598	A_61244_02276	A_61245_01587	A_61253_02568	A_61272_01083	A_61273_00773	A_61275_01547	A_61278_01010	A_61282_00778	A_61289_00849	A_61290_00646	A_75_00570	A_80378_01029	A_80381_00883	A_80389_01096	A_973N0003_00756	A_973N0004_02041	A_973N0007_01156	A_973N0008_01974	A_973N0010_02622	A_973N0013_01500	A_973N0016_02103	A_973N0018_01360	A_973N0019_00638	A_973N0021_00175	A_973N0022_00631	A_973N0031_00455	A_973N0037_01362	A_973N0044_00027	A_973N0049_01713	A_973N0050_00633
group_3177		putative phosphate uptake regulator	356	356	1.0	1	4762				570	618	617.7893258426966	A_110_00262	A_112_00356	A_61236_00868	A_61237_00396	A_61239_00263	A_61243_00745	A_61244_00366	A_61245_00240	A_61253_00306	A_61272_00467	A_61273_00070	A_61275_00846	A_61278_00492	A_61282_00185	A_61289_00600	A_61290_00235	A_75_00867	A_80378_00197	A_80381_00815	A_80389_00104	A_973N0003_00691	A_973N0004_01512	A_973N0007_00388	A_973N0008_00618	A_973N0010_00847	A_973N0013_00303	A_973N0016_01390	A_973N0018_00062	A_973N0019_00054	A_973N0021_01507	A_973N0022_01168	A_973N0031_00201	A_973N0037_01474	A_973N0044_02094	A_973N0049_00848	A_973N0050_00527
isdA	isdA	iron (Fe2+)-regulated surface determinant protein IsdA	356	356	1.0	1	4761				792	1065	1055.5365168539327	A_110_00644	A_112_00736	A_61236_00666	A_61237_01644	A_61239_00864	A_61243_02243	A_61244_02094	A_61245_02308	A_61253_02246	A_61272_01601	A_61273_00835	A_61275_00692	A_61278_00662	A_61282_01862	A_61289_01548	A_61290_00750	A_75_01249	A_80378_00933	A_80381_01130	A_80389_01057	A_973N0003_01079	A_973N0004_00794	A_973N0007_00817	A_973N0008_00335	A_973N0010_00722	A_973N0013_00578	A_973N0016_02054	A_973N0018_00482	A_973N0019_00757	A_973N0021_00627	A_973N0022_00736	A_973N0031_02364	A_973N0037_01160	A_973N0044_00822	A_973N0049_00582	A_973N0050_01370
group_3176		DNA integration/recombination/invertion protein	356	356	1.0	1	4760				156	561	559.8623595505618	A_110_00222	A_112_00316	A_61236_01688	A_61237_02120	A_61239_00223	A_61243_00705	A_61244_00875	A_61245_00280	A_61253_00346	A_61272_02022	A_61273_00111	A_61275_00805	A_61278_00535	A_61282_00145	A_61289_00560	A_61290_02234	A_75_00827	A_80378_00237	A_80381_01392	A_80389_00064	A_973N0003_02323	A_973N0004_01472	A_973N0007_00428	A_973N0008_00574	A_973N0010_00807	A_973N0013_00263	A_973N0016_01348	A_973N0018_00022	A_973N0019_00014	A_973N0021_02313	A_973N0022_01128	A_973N0031_00161	A_973N0037_02463	A_973N0044_01762	A_973N0049_00808	A_973N0050_00487
group_3171		hypothetical protein	356	356	1.0	1	4755				447	786	785.0477528089888	A_110_00059	A_112_00151	A_61236_02182	A_61237_01394	A_61239_01526	A_61243_02335	A_61244_01351	A_61245_01959	A_61253_01611	A_61272_02236	A_61273_01493	A_61275_01519	A_61278_01514	A_61282_01399	A_61289_01652	A_61290_01037	A_75_00662	A_80378_01541	A_80381_01735	A_80389_01724	A_973N0003_01781	A_973N0004_01843	A_973N0007_01969	A_973N0008_01668	A_973N0010_02113	A_973N0013_01576	A_973N0016_01995	A_973N0018_01442	A_973N0019_00991	A_973N0021_01697	A_973N0022_02189	A_973N0031_02190	A_973N0037_01971	A_973N0044_00688	A_973N0049_01958	A_973N0050_01774
group_3160		antimicrobial peptide ABC transporter ATPase	356	359	1.0084269662921348	1	4741				192	762	754.7799442896936	A_110_00260	A_112_00354	A_61236_00866	A_61237_00394	A_61239_00261	A_61243_00743	A_61244_00368	A_61245_00242	A_61253_00308	A_61272_00465	A_61273_00072	A_61275_00844	A_61278_00494	A_61282_00183	A_61289_00598	A_61290_00237	A_75_00865	A_80378_00199	A_80381_00813	A_80389_00102	A_973N0003_00693	A_973N0004_01510	A_973N0007_00390	A_973N0008_00616	A_973N0010_00845	A_973N0013_00301	A_973N0016_01388	A_973N0018_00060	A_973N0019_00052	A_973N0021_01509	A_973N0022_01166	A_973N0031_00199	A_973N0037_01476	A_973N0044_02092	A_973N0049_00846	A_973N0050_00525
mnhB_1---mnhB_2	mnhB_1;mnhB_2	monovalent cation antiporter-3 MnhB_1	356	356	1.0	1	4733				276	426	425.3258426966292	A_110_00224	A_112_00318	A_61236_01690	A_61237_02118	A_61239_00225	A_61243_00707	A_61244_00877	A_61245_00278	A_61253_00344	A_61272_02020	A_61273_00109	A_61275_00807	A_61278_00533	A_61282_00147	A_61289_00562	A_61290_02232	A_75_00829	A_80378_00235	A_80381_01394	A_80389_00066	A_973N0003_02321	A_973N0004_01474	A_973N0007_00426	A_973N0008_00576	A_973N0010_00809	A_973N0013_00265	A_973N0016_01350	A_973N0018_00024	A_973N0019_00016	A_973N0021_02315	A_973N0022_01130	A_973N0031_00163	A_973N0037_02461	A_973N0044_01760	A_973N0049_00810	A_973N0050_00489
group_3153	mnhD_2	monovalent cation antiporter-3 MnhD_1	356	356	1.0	1	4732				1497	1500	1499.376404494382	A_110_00226	A_112_00320	A_61236_01692	A_61237_02116	A_61239_00227	A_61243_00709	A_61244_00879	A_61245_00276	A_61253_00342	A_61272_02018	A_61273_00107	A_61275_00809	A_61278_00531	A_61282_00149	A_61289_00564	A_61290_02230	A_75_00831	A_80378_00233	A_80381_01396	A_80389_00068	A_973N0003_02319	A_973N0004_01476	A_973N0007_00424	A_973N0008_00578	A_973N0010_00811	A_973N0013_00267	A_973N0016_01352	A_973N0018_00026	A_973N0019_00018	A_973N0021_02317	A_973N0022_01132	A_973N0031_00165	A_973N0037_02459	A_973N0044_01758	A_973N0049_00812	A_973N0050_00491
group_3142		hypothetical protein	356	356	1.0	1	4721				642	663	662.9410112359551	A_110_02542	A_112_00095	A_61236_01861	A_61237_01191	A_61239_00785	A_61243_02079	A_61244_01876	A_61245_00983	A_61253_01200	A_61272_01119	A_61273_00810	A_61275_02527	A_61278_02142	A_61282_02189	A_61289_00813	A_61290_02327	A_75_00606	A_80378_00993	A_80381_00919	A_80389_01132	A_973N0003_02226	A_973N0004_01979	A_973N0007_01096	A_973N0008_01609	A_973N0010_02401	A_973N0013_02167	A_973N0016_02552	A_973N0018_02130	A_973N0019_00601	A_973N0021_00139	A_973N0022_00667	A_973N0031_01571	A_973N0037_01398	A_973N0044_00061	A_973N0049_01896	A_973N0050_00670
mepB---mepB_2---mepB_1	mepB;mepB_2;mepB_1	MATE family multidrug efflux pump protein	356	357	1.002808988764045	1	4720				183	486	432.4117647058824	A_110_02494	A_112_00047	A_61236_01283	A_61237_01907	A_61239_00736	A_61243_01586	A_61244_01766	A_61245_01599	A_61253_01802	A_61272_01431	A_61273_01086	A_61275_01351	A_61278_01022	A_61282_00791	A_61289_00861	A_61290_00633	A_75_00558	A_80378_00735	A_80381_01578	A_80389_01635	A_973N0003_00768	A_973N0004_02053	A_973N0007_01738	A_973N0008_01986	A_973N0010_02258	A_973N0013_01512	A_973N0016_00445	A_973N0018_01348	A_973N0019_00307	A_973N0021_00187	A_973N0022_00619	A_973N0031_00467	A_973N0037_01350	A_973N0044_00016	A_973N0049_01725	A_973N0050_00621
group_3141		thioredoxin	356	356	1.0	1	4719				312	357	350.4788732394366	A_110_02009	A_112_02106	2_refound_45	A_61237_00230	A_61239_02122	A_61243_00957	A_61244_01372	A_61245_00092	A_61253_00640	A_61272_00880	10_refound_185	11_refound_197	A_61278_00815	13_refound_227	A_61289_01002	15_refound_255	A_75_00068	17_refound_285	18_refound_299	19_refound_308	20_refound_317	A_973N0004_01612	22_refound_339	23_refound_352	A_973N0010_01135	A_973N0013_02416	A_973N0016_00172	A_973N0018_02411	28_refound_422	29_refound_428	30_refound_444	31_refound_453	32_refound_462	A_973N0044_00236	A_973N0049_02138	35_refound_500
group_3140		secretory antigen SsaA-like protein	356	356	1.0	1	4716				498	1197	796.7949438202247	A_110_00264	A_112_00358	A_61236_00870	A_61237_00398	A_61239_00265	A_61243_00747	A_61244_00364	A_61245_00238	A_61253_00304	A_61272_00469	A_61273_00068	A_61275_00848	A_61278_00490	A_61282_00187	A_61289_00602	A_61290_00233	A_75_00869	A_80378_00195	A_80381_00817	A_80389_00106	A_973N0003_00689	A_973N0004_01514	A_973N0007_00386	A_973N0008_00620	A_973N0010_00849	A_973N0013_00305	A_973N0016_01392	A_973N0018_00064	A_973N0019_00056	A_973N0021_01505	A_973N0022_01170	A_973N0031_00203	A_973N0037_01472	A_973N0044_02561	A_973N0049_00850	A_973N0050_00529
group_3134		putative neutral zinc metallopeptidase	356	356	1.0	1	4710				699	699	699.0	A_110_00977	A_112_01070	A_61236_00755	A_61237_00132	A_61239_00450	A_61243_00301	A_61244_00045	A_61245_00172	A_61253_00026	A_61272_00553	A_61273_00250	A_61275_01439	A_61278_00959	A_61282_00317	A_61289_00690	A_61290_00025	A_75_01582	A_80378_00119	A_80381_01516	A_80389_01604	A_973N0003_01636	A_973N0004_01077	A_973N0007_00875	A_973N0008_00896	A_973N0010_01193	A_973N0013_00932	A_973N0016_00973	A_973N0018_00817	A_973N0019_01507	A_973N0021_01563	A_973N0022_01019	A_973N0031_00553	A_973N0037_01608	A_973N0044_01962	A_973N0049_00227	A_973N0050_00867
group_3132		membrane protein;bacteriocin-associated integral membrane (putative immunity) protein	356	381	1.0702247191011236	1	4708				321	1965	1797.9291338582677	A_110_00546	A_112_00637	A_61236_01941	A_61237_01547	A_61239_01596	A_61243_02158	A_61244_01590	A_61245_01418	A_61253_01922	A_61272_02382	A_61273_00913	A_61275_00474;A_61275_00473	A_61278_00754	A_61282_01157	A_61289_01281	A_61290_01990	A_75_01150	A_80378_00511	A_80381_00518	A_80389_00415	A_973N0003_02267;A_973N0003_02268	A_973N0004_01523	A_973N0007_02115	A_973N0008_00429	A_973N0010_00439	A_973N0013_02112	A_973N0016_01636	A_973N0018_02071	A_973N0019_01819	A_973N0021_01977	A_973N0022_01178;A_973N0022_01179	A_973N0031_01790	A_973N0037_00316	A_973N0044_02628	A_973N0049_00745	A_973N0050_00998
hlgC	;hlgC	putative short chain dehydrogenase;gamma-hemolysin component C precursor HlgC	356	368	1.0337078651685394	1	4701				210	1287	674.6086956521739	A_110_01958	A_112_02055	A_61236_02046	A_61237_02024	A_61239_01554	A_61243_00800	A_61244_01631	A_61245_00561	A_61253_02014	A_61272_02323	A_61273_02587	A_61275_01123	A_61278_02295	A_61282_02062	A_61289_00160	A_61290_02741	A_75_00017	A_80378_02203	A_80381_02222	A_80389_00998	A_973N0003_02411	A_973N0004_02348	A_973N0007_01838	A_973N0008_01569	A_973N0010_00169	A_973N0013_02448	A_973N0016_00794	A_973N0018_02440	A_973N0019_01718	A_973N0021_01816	A_973N0022_02328	A_973N0031_02172	A_973N0037_02103	A_973N0044_02258	A_973N0049_01117	A_973N0050_02167
bfmBAB_1---bfmBAB---bfmBAB_2	bfmBAB_1;bfmBAB;bfmBAB_2	2-oxoisovalerate dehydrogenase E1 component beta subunit	356	359	1.0084269662921348	1	4686				435	984	976.1114206128134	A_110_01039	A_112_01130	A_61236_01134	A_61237_00083	A_61239_00581	A_61243_00027	A_61244_00208	A_61245_00311	A_61253_00075	A_61272_00302	A_61273_00626	A_61275_00278	A_61278_00286	A_61282_00954	A_61289_01485	A_61290_00296	A_75_01642	A_80378_00067	A_80381_01776	A_80389_00681	A_973N0003_00915	A_973N0004_00888	A_973N0007_00930	A_973N0008_00708	A_973N0010_01242	A_973N0013_00026	A_973N0016_01207	A_973N0018_00768	A_973N0019_01629	A_973N0021_01725	A_973N0022_00166	A_973N0031_00646	A_973N0037_00166	A_973N0044_00282	A_973N0049_00175	A_973N0050_01454
group_3113		hypothetical protein	356	356	1.0	1	4682				195	279	278.60393258426967	A_110_02062	A_112_02159	A_61236_00407	A_61237_00181	A_61239_00934	A_61243_00945	A_61244_00386	A_61245_00043	A_61253_00373	A_61272_00927	A_61273_00165	A_61275_00059	A_61278_00864	A_61282_00854	A_61289_01811	A_61290_00713	A_75_00121	A_80378_01135	A_80381_01180	A_80389_01177	A_973N0003_00157	A_973N0004_01304	A_973N0007_00622	A_973N0008_00234	A_973N0010_01086	A_973N0013_01224	A_973N0016_00221	A_973N0018_01093	A_973N0019_00863	A_973N0021_00929	A_973N0022_01277	A_973N0031_00029	A_973N0037_00949	A_973N0044_00471	A_973N0049_01470	A_973N0050_00113
pcrA_1---pcrA_2---pcrA	pcrA_1;pcrA_2;pcrA	ATP-dependent DNA helicase PcrA	356	358	1.0056179775280898	1	4676				126	2193	2169.712290502793	A_110_01463	A_112_01550	A_61236_01814	A_61237_01113	A_61239_02086	A_61243_01151	A_61244_00996	A_61245_02107	A_61253_00959	A_61272_00433	A_61273_02205	A_61275_01917	A_61278_02059	A_61282_01612	A_61289_01899	A_61290_01307	A_75_02064	A_80378_01678	A_80381_02189	A_80389_01435	A_973N0003_01804	A_973N0004_01351	A_973N0007_01579	A_973N0008_01807	A_973N0010_01467	A_973N0013_01755	A_973N0016_00622	A_973N0018_01617	A_973N0019_01674	A_973N0021_01271	A_973N0022_01825	A_973N0031_01187	A_973N0037_02135	A_973N0044_01361	A_973N0049_01316	A_973N0050_01685
lrgB_2	lrgB_2	antiholin-like protein LrgB	356	356	1.0	1	4673				702	702	702.0	A_110_02408	A_112_02509	A_61236_01274	A_61237_01127	A_61239_02322	A_61243_02344	A_61244_02171	A_61245_02294	A_61253_01136	A_61272_00121	A_61273_02188	A_61275_02418	A_61278_01350	A_61282_02424	A_61289_00331	A_61290_02405	A_75_00471	A_80378_01314	A_80381_02455	A_80389_01545	A_973N0003_01439	A_973N0004_01181	A_973N0007_01554	A_973N0008_02434	A_973N0010_00036	A_973N0013_01257	A_973N0016_01973	A_973N0018_01132	A_973N0019_00264	A_973N0021_00565	A_973N0022_02357	A_973N0031_00863	A_973N0037_00642	A_973N0044_00933	A_973N0049_02297	A_973N0050_02283
sstC---sstC_1---sstC_2	sstC;sstC_1;sstC_2	iron (Fe+3) ABC superfamily ATP binding cassette transporter ABC protein	356	357	1.002808988764045	1	4672				258	762	759.9915966386554	A_110_00333	A_112_00427	A_61236_02509	A_61237_01228	A_61239_00334	A_61243_00630	A_61244_00776	A_61245_01146	A_61253_01121	A_61272_01461	A_61273_02569	A_61275_02739	A_61278_01898	A_61282_01572	A_61289_01970	A_61290_01653	A_75_00938	A_80378_02575	A_80381_02580	A_80389_02647	A_973N0003_01478	A_973N0004_01799	A_973N0007_01634	A_973N0008_01927	A_973N0010_01830	A_973N0013_00374	A_973N0016_01422	A_973N0018_00133	A_973N0019_01316	A_973N0021_01429	A_973N0022_01782	A_973N0031_01422	A_973N0037_01689	A_973N0044_01711	A_973N0049_00919	A_973N0050_01580
group_3092		class I and II aminotransferase	356	356	1.0	1	4649				435	1287	1284.0252808988764	A_110_01494	A_112_01581	A_61236_02338	A_61237_01080	A_61239_02308	A_61243_01119	A_61244_02263	A_61245_01643	A_61253_00991	A_61272_00402	A_61273_02337	A_61275_02448	A_61278_01698	A_61282_02307	A_61289_01868	A_61290_02421	A_75_02095	A_80378_01481	A_80381_02499	A_80389_02442	A_973N0003_02438	A_973N0004_01383	A_973N0007_02424	A_973N0008_01297	A_973N0010_01435	A_973N0013_01402	A_973N0016_00591	A_973N0018_01221	A_973N0019_02293	A_973N0021_02441	A_973N0022_01655	A_973N0031_02443	A_973N0037_01810	A_973N0044_01619	A_973N0049_01347	A_973N0050_02392
nrdF_2---nrdF_1---nrdF_3---nrdF	nrdF_2;nrdF_1;nrdF_3;nrdF	ribonucleoside-diphosphate reductase subunit beta	356	360	1.0112359550561798	1	4634				213	972	961.625	A_110_00330	A_112_00424	A_61236_00638	A_61237_01231	A_61239_00331	A_61243_00627	A_61244_00773	A_61245_01142	A_61253_01124	A_61272_01464	A_61273_00001	A_61275_00968	A_61278_01901	A_61282_01569	A_61289_01973	A_61290_02208	A_75_00935	A_80378_02514	A_80381_02528	A_80389_02564	A_973N0003_01481	A_973N0004_01802	A_973N0007_01637	A_973N0008_01930	A_973N0010_01826	A_973N0013_00371	A_973N0016_01425	A_973N0018_00130	A_973N0019_01319	A_973N0021_01426	A_973N0022_01779	A_973N0031_01425	A_973N0037_01692	A_973N0044_01708	A_973N0049_00916	A_973N0050_01583
group_3075		3-carboxy-ciscis-muconate lactonizing enzyme	356	358	1.0056179775280898	1	4622				354	1029	1023.7039106145252	A_110_01480	A_112_01567	A_61236_01831	A_61237_01095	A_61239_02213	A_61243_01133	A_61244_00979	A_61245_01657	A_61253_00977	A_61272_00416	A_61273_02165	A_61275_01900	A_61278_02076	A_61282_01629	A_61289_01882	A_61290_01290	A_75_02081	A_80378_01695	A_80381_02172	A_80389_01418	A_973N0003_01787	A_973N0004_01369	A_973N0007_01596	A_973N0008_01790	A_973N0010_01449	A_973N0013_01739	A_973N0016_00605	A_973N0018_01601	A_973N0019_01691	A_973N0021_01288	A_973N0022_01808	A_973N0031_01170	A_973N0037_02152	A_973N0044_02435	A_973N0049_01333	A_973N0050_01702
group_3064		phosphoenolpyruvate-dependent sugar phosphotransferase system EIIA 2	356	356	1.0	1	4608				444	444	444.0	A_110_02490	A_112_00043	A_61236_01287	A_61237_01903	A_61239_00732	A_61243_01582	A_61244_01762	A_61245_01603	A_61253_01798	A_61272_01427	A_61273_01082	A_61275_01355	A_61278_01026	A_61282_00795	A_61289_00865	A_61290_00629	A_75_00554	A_80378_00739	A_80381_01574	A_80389_01639	A_973N0003_00772	A_973N0004_02057	A_973N0007_01742	A_973N0008_01867	A_973N0010_02254	A_973N0013_01516	A_973N0016_00449	A_973N0018_01344	A_973N0019_00302	A_973N0021_00191	A_973N0022_00615	A_973N0031_00471	A_973N0037_01346	A_973N0044_00012	A_973N0049_01729	A_973N0050_00617
group_3063		hypothetical protein	356	356	1.0	1	4603				195	369	368.5112359550562	A_110_00183	A_112_00276	A_61236_02105	A_61237_01454	A_61239_01769	A_61243_01477	A_61244_01518	A_61245_01851	A_61253_02397	A_61272_01644	A_61273_01295	A_61275_01808	A_61278_01970	A_61282_01908	A_61289_02108	A_61290_01417	A_75_00788	A_80378_01408	A_80381_01617	A_80389_00019	A_973N0003_01331	A_973N0004_01941	A_973N0007_02236	A_973N0008_02083	A_973N0010_00768	A_973N0013_01977	A_973N0016_01310	A_973N0018_01946	A_973N0019_01900	A_973N0021_02033	A_973N0022_02067	A_973N0031_01372	A_973N0037_01925	A_973N0044_02039	A_973N0049_00770	A_973N0050_02063
ompR	ompR	response regulator OmpR	356	356	1.0	1	4593				705	705	705.0	A_110_01204	A_112_01293	A_61236_01095	A_61237_00761	A_61239_01318	A_61243_01543	A_61244_00587	A_61245_01025	A_61253_00939	A_61272_02183	A_61273_02195	A_61275_02254	A_61278_01271	A_61282_02455	A_61289_02033	A_61290_01936	A_75_01806	A_80378_00446	A_80381_01495	A_80389_00826	A_973N0003_00592	A_973N0004_01007	A_973N0007_00098	A_973N0008_00063	A_973N0010_00494	A_973N0013_00192	A_973N0016_00046	A_973N0018_00255	A_973N0019_00120	A_973N0021_00115	A_973N0022_00004	A_973N0031_01308	A_973N0037_00004	A_973N0044_01515	A_973N0049_00011	A_973N0050_00286
group_3050		enterotoxin family protein	356	465	1.3061797752808988	1	4582				168	858	553.8193548387097	A_110_01123;A_110_01122	A_112_01213	A_61236_01761;A_61236_01760	A_61237_00001	A_61239_00499	A_61243_00110	A_61244_02029	A_61245_02229	A_61253_02299	A_61272_00219;A_61272_00220	A_61273_01864	A_61275_02444	A_61278_00368	A_61282_01795	A_61289_02543;A_61289_02542	A_61290_01577	A_75_01725	A_80378_00366;A_80378_00365	A_80381_00263;A_80381_00262	A_80389_02099;A_80389_02100	A_973N0003_02378	A_973N0004_00971	A_973N0007_00018	A_973N0008_00790	A_973N0010_02518	A_973N0013_00108	A_973N0016_01291;A_973N0016_01290	A_973N0018_00686	A_973N0019_00200;A_973N0019_00199	A_973N0021_00018;A_973N0021_00017	A_973N0022_00083;A_973N0022_00084	A_973N0031_01111	A_973N0037_00084	A_973N0044_02639	A_973N0049_00092	A_973N0050_01285
group_3047		hypothetical protein	356	356	1.0	1	4579				189	207	206.64606741573033	A_110_01436	A_112_01523	A_61236_01997	A_61237_02312	A_61239_02005	A_61243_02283	A_61244_02148	A_61245_02339	A_61253_00523	A_61272_00709	A_61273_01811	A_61275_02077	A_61278_02203	A_61282_02174	A_61289_02014	A_61290_01921	A_75_02037	A_80378_02270	A_80381_02256	A_80389_02270	A_973N0003_02142	A_973N0004_02272	A_973N0007_02317	A_973N0008_02187	A_973N0010_01495	A_973N0013_01854	A_973N0016_00647	A_973N0018_01778	A_973N0019_02267	A_973N0021_02267	A_973N0022_02243	A_973N0031_02211	A_973N0037_02542	A_973N0044_01892	A_973N0049_01291	A_973N0050_01078
group_3042		Sec family Type I general secretory pathway S26 family signal peptidase I	356	356	1.0	1	4572				576	576	576.0	A_110_00479	A_112_00571	A_61236_02221	A_61237_01374	A_61239_00658	A_61243_02017	A_61244_01399	A_61245_00688	A_61253_00906	A_61272_01277	A_61273_02094	A_61275_01015	A_61278_01362	A_61282_01498	A_61289_02448	A_61290_01094	A_75_01083	A_80378_02391	A_80381_02424	A_80389_02535	A_973N0003_01040	A_973N0004_00592	A_973N0007_01296	A_973N0008_02373	A_973N0010_00371	A_973N0013_01924	A_973N0016_01016	A_973N0018_01823	A_973N0019_02349	A_973N0021_00773	A_973N0022_02406	A_973N0031_02405	A_973N0037_00251	A_973N0044_00854	A_973N0049_01795	A_973N0050_00960
group_3030		putative transposase for IS1272;ISSau3 transposase;TetR family transcriptional regulator	356	365	1.0252808988764044	1	4558				192	2037	549.2630136986302	A_110_01836	A_112_01928	A_61236_01319	A_61237_00314	A_61239_00175	A_61243_00541	A_61244_01751	A_61245_00496	A_61253_00455	A_61272_01330	A_61273_01397	A_61275_01698	A_61278_01170	A_61282_00439	A_61289_00281	A_61290_01213	A_75_02443	A_80378_00594	A_80381_00148	A_80389_00318	A_973N0003_00234	A_973N0004_00144	A_973N0007_00228	A_973N0008_00467	A_973N0010_00291	A_973N0013_00986	A_973N0016_01889;A_973N0016_01890	A_973N0018_00874	A_973N0019_00438	A_973N0021_00269	A_973N0022_00386	A_973N0031_02251	A_973N0037_02279	A_973N0044_02637	A_973N0049_00995	A_973N0050_00420
emrA_2---emrA	emrA_2;emrA	multidrug resistance protein A drug resistance transporter	356	357	1.002808988764045	1	4557				141	648	646.5798319327731	A_110_01835	A_112_01927	A_61236_01320	A_61237_00313	A_61239_00174	A_61243_00542	A_61244_01750	A_61245_00497	A_61253_00454	A_61272_01329	A_61273_01396	A_61275_01697	A_61278_01169	A_61282_00440	A_61289_00282	A_61290_01212	A_75_02442	A_80378_00595	A_80381_00149	A_80389_00319	A_973N0003_00233	A_973N0004_00143	A_973N0007_00227	A_973N0008_00468	A_973N0010_00292	A_973N0013_00987	A_973N0016_01891	A_973N0018_00875	A_973N0019_00437	A_973N0021_00268	A_973N0022_00385	A_973N0031_02250	A_973N0037_02280	A_973N0044_00580	A_973N0049_00994	A_973N0050_00421
group_3024		short chain dehydrogenase	356	356	1.0	1	4549				705	705	705.0	A_110_02053	A_112_02150	A_61236_00399	A_61237_00189	A_61239_00942	A_61243_01342	A_61244_00378	A_61245_00051	A_61253_00381	A_61272_00919	A_61273_00173	A_61275_00051	A_61278_00854	A_61282_00846	A_61289_02627	A_61290_00705	A_75_00112	A_80378_01143	A_80381_01172	A_80389_01169	A_973N0003_00165	A_973N0004_01312	A_973N0007_00614	A_973N0008_00226	A_973N0010_01094	A_973N0013_01232	A_973N0016_00213	A_973N0018_01085	A_973N0019_00855	A_973N0021_00937	A_973N0022_01285	A_973N0031_00021	A_973N0037_00941	A_973N0044_00479	A_973N0049_01478	A_973N0050_00121
trmD	trmD	putative tRNA (guanine-7-)-methyltransferase	356	356	1.0	1	4547				273	738	736.693820224719	A_110_00756	A_112_00848	A_61236_02403	A_61237_02331	A_61239_01262	A_61243_00202	A_61244_00575	A_61245_00889	A_61253_02377	A_61272_00045	A_61273_00765	A_61275_01255	A_61278_00075	A_61282_01051	A_61289_00045	A_61290_00893	A_75_01360	A_80378_02470	A_80381_00786	A_80389_00651	A_973N0003_01208	A_973N0004_02097	A_973N0007_02468	A_973N0008_01009	A_973N0010_00610	A_973N0013_00778	A_973N0016_00398	A_973N0018_00641	A_973N0019_01148	A_973N0021_01082	A_973N0022_01550	A_973N0031_00361	A_973N0037_00489	A_973N0044_00790	A_973N0049_00470	A_973N0050_01381
group_3022	brnQ_2;brnQ_1;brnQ_3	branched-chain amino acid permease BrnQ_1	356	358	1.0056179775280898	1	4544				252	1344	1333.5754189944134	A_110_00915	A_112_01009	A_61236_01446	A_61237_01884	A_61239_01234	A_61243_01691	A_61244_01439	A_61245_01826	A_61253_01779	A_61272_00631;A_61272_00630	A_61273_02014	A_61275_02414	A_61278_01118	A_61282_00264	A_61289_00768	A_61290_00077	A_75_01521	A_80378_01612	A_80381_01696	A_80389_01695	A_973N0003_02350	A_973N0004_02432	A_973N0007_01878	A_973N0008_01212	A_973N0010_00916	A_973N0013_00537	A_973N0016_01837	A_973N0018_00401	A_973N0019_01551	A_973N0021_01658	A_973N0022_01907	A_973N0031_02412	A_973N0037_02329	A_973N0044_01594	A_973N0049_00284	A_973N0050_01214
sasH---sasH_1---sasH_2	sasH;sasH_1;sasH_2	putative LPXTG surface 5'-nucleotidase	356	367	1.0308988764044944	1	4541				285	2343	2243.6076294277927	A_110_02221	A_112_02320	A_61236_02358	A_61237_00983	A_61239_01042	A_61243_01377	A_61244_00737	A_61245_02181	A_61253_02236	A_61272_02137	A_61273_00454	A_61275_02579;A_61275_02580	A_61278_00163	A_61282_00105	A_61289_02562	A_61290_02253	A_75_00282	A_80378_01557	A_80381_00419	A_80389_00815	A_973N0003_00006	A_973N0004_02294	A_973N0007_01496	A_973N0008_00827	A_973N0010_01906	A_973N0013_01620;A_973N0013_01619	A_973N0016_01743	A_973N0018_01518;A_973N0018_01517	A_973N0019_00939;A_973N0019_00938	A_973N0021_02417	A_973N0022_02458	A_973N0031_00705	A_973N0037_01730	A_973N0044_01001	A_973N0049_01967	A_973N0050_02236
serS---serS_2---serS_1	serS;serS_2;serS_1	seryl-tRNA synthetase	356	361	1.0140449438202248	1	4537				195	1287	1268.759002770083	A_110_02205	A_112_02304	A_61236_00257	A_61237_00999	A_61239_01026	A_61243_01362	A_61244_01309	A_61245_01573	A_61253_01555	A_61272_02094	A_61273_00505	A_61275_00741	A_61278_00179	A_61282_00089	A_61289_02279	A_61290_01726	A_75_00266	A_80378_02047	A_80381_00435	A_80389_00799	A_973N0003_00022	A_973N0004_01110	A_973N0007_01480	A_973N0008_00843	A_973N0010_01922	A_973N0013_01603	A_973N0016_01727	A_973N0018_01534	A_973N0019_00922	A_973N0021_01182	A_973N0022_00573	A_973N0031_00689	A_973N0037_01714	A_973N0044_01444	A_973N0049_01983	A_973N0050_02388
group_3015		imelysin	356	363	1.0196629213483146	1	4533				162	855	830.7272727272727	A_110_02501	A_112_00054	A_61236_01362	A_61237_01914	A_61239_00743	A_61243_01593	A_61244_02271	A_61245_01592	A_61253_01809	A_61272_01078	A_61273_00768	A_61275_01542	A_61278_01015	A_61282_00783	A_61289_00854	A_61290_00641	A_75_00565	A_80378_01034	A_80381_00878	A_80389_01091	A_973N0003_00761	A_973N0004_02046	A_973N0007_01161	A_973N0008_01979	A_973N0010_02265	A_973N0013_01505	A_973N0016_02108	A_973N0018_01355	A_973N0019_00644	A_973N0021_00180	A_973N0022_00626	A_973N0031_00460	A_973N0037_01357	A_973N0044_00023	A_973N0049_01718	A_973N0050_00628
bglA_2---bglA_1---bglA	bglA_2;bglA_1;bglA	glycoside hydrolase	356	362	1.0168539325842696	1	4532				243	1437	1413.6878453038673	A_110_02411	A_112_02512	A_61236_01277	A_61237_01131	A_61239_02325	A_61243_02340	A_61244_02167	A_61245_02298	A_61253_01140	A_61272_00118	A_61273_02191	A_61275_02415	A_61278_01353	A_61282_02420;A_61282_02421	A_61289_00328	A_61290_02408	A_75_00474	A_80378_01317	A_80381_02452	A_80389_01542	A_973N0003_01436	A_973N0004_01185	A_973N0007_01551	A_973N0008_02431	A_973N0010_00032	A_973N0013_01260	A_973N0016_01969	A_973N0018_01135	A_973N0019_00267;A_973N0019_00268	A_973N0021_00560	A_973N0022_02360	A_973N0031_00866	A_973N0037_00645	A_973N0044_00929	A_973N0049_02300	A_973N0050_02280
ychF_1---ychF---ychF_2---ychF_3	ychF_1;ychF;ychF_2;ychF_3	GTP-dependent nucleic acid-binding protein EngD	356	365	1.0252808988764044	1	4531				111	1263	1070.268493150685	A_110_02521	A_112_00074	A_61236_01381	A_61237_01169	A_61239_00763	A_61243_01780	A_61244_01670	A_61245_01004	A_61253_01179	A_61272_01098	A_61273_00788	A_61275_01562	A_61278_00995	A_61282_00763	A_61289_00834	A_61290_00661	A_75_00585	A_80378_01014	A_80381_00898	A_80389_01111	A_973N0003_00741	A_973N0004_02155	A_973N0007_01141	A_973N0008_01589	A_973N0010_02437	A_973N0013_02316	A_973N0016_02088	A_973N0018_02258	A_973N0019_00623	A_973N0021_00160	A_973N0022_00646	A_973N0031_00440	A_973N0037_01377	A_973N0044_00042	A_973N0049_01698	A_973N0050_00648
metB_2---metB_1---metB_3---metB	metB_2;metB_1;metB_3;metB	bifunctional cystathionine gamma-lyase/gamma-synthase	356	366	1.0280898876404494	1	4530				105	1143	1109.4344262295083	A_110_00051	A_112_00143	A_61236_02199	A_61237_01402	A_61239_01518	A_61243_02043	A_61244_01359	A_61245_02065	A_61253_01603	A_61272_02274	A_61273_01485	A_61275_01527	A_61278_01522	A_61282_01407	A_61289_01644	A_61290_01029	A_75_00654	A_80378_01533	A_80381_01727	A_80389_01732	A_973N0003_01773	A_973N0004_01835	A_973N0007_01977	A_973N0008_01660	A_973N0010_02105	A_973N0013_01568	A_973N0016_02003	A_973N0018_01434	A_973N0019_00983	A_973N0021_01689	A_973N0022_02197	A_973N0031_02198	A_973N0037_01979	A_973N0044_00680	A_973N0049_01949;A_973N0049_01950	A_973N0050_01766
pstA_1---pstA	pstA_1;pstA	phosphate ABC superfamily ATP binding cassette transporter membrane protein	356	356	1.0	1	4527				492	924	922.2640449438202	A_110_00895	A_112_00988	A_61236_01206	A_61237_00941	A_61239_01418	A_61243_01277	A_61244_00967	A_61245_00929	A_61253_01053	A_61272_00613	A_61273_00898	A_61275_01419	A_61278_01099	A_61282_01560	A_61289_00751	A_61290_01085	A_75_01500	A_80378_02167	A_80381_01639	A_80389_01505	A_973N0003_01533	A_973N0004_00271	A_973N0007_01647	A_973N0008_01192	A_973N0010_00936	A_973N0013_00518	A_973N0016_01818	A_973N0018_00382	A_973N0019_01362	A_973N0021_01494	A_973N0022_01640	A_973N0031_01468	A_973N0037_02076	A_973N0044_02382	A_973N0049_00304	A_973N0050_01626
ccpA_2---ccpA	ccpA_2;ccpA	global transcriptional regulator catabolite control protein A	356	356	1.0	1	4521				507	990	988.6432584269663	A_110_01248	A_112_01335	A_61236_01420	A_61237_00647	A_61239_01155	A_61243_00670	A_61244_00803	A_61245_02332	A_61253_01746	A_61272_01046	A_61273_02245	A_61275_01179	A_61278_00415	A_61282_01266	A_61289_00493	A_61290_02179	A_75_01849	A_80378_00318	A_80381_00364	A_80389_00234	A_973N0003_00551	A_973N0004_01048	A_973N0007_00139	A_973N0008_00105	A_973N0010_00535	A_973N0013_00234	A_973N0016_00088	A_973N0018_00297	A_973N0019_00353	A_973N0021_02524	A_973N0022_00838	A_973N0031_02332	A_973N0037_01860	A_973N0044_00731	A_973N0049_01559	A_973N0050_00244
group_3004		iron compound ABC transporter permease;iron transport family protein	356	357	1.002808988764045	1	4514				312	1032	1027.546218487395	A_110_01669	A_112_01760	A_61236_00125	A_61237_00537	A_61239_00011	A_61243_00119	A_61244_00700	A_61245_01059	A_61253_01088	A_61272_01260	A_61273_01156	A_61275_00585	A_61278_01742	A_61282_00655	A_61289_00954	A_61290_01333	A_75_02274	A_80378_01764	A_80381_01802	A_80389_01802	A_973N0003_00452	A_973N0004_01876	A_973N0007_01800	A_973N0008_02339	A_973N0010_01747	A_973N0013_01180	A_973N0016_02178	A_973N0018_01704	A_973N0019_00656	A_973N0021_01883	A_973N0022_00982	A_973N0031_00747	A_973N0037_02449	A_973N0044_01207	A_973N0049_02436	A_973N0050_01108
ilvE	ilvE	branched-chain amino acid aminotransferase	356	356	1.0	1	4513				1077	1086	1084.6095505617977	A_110_00154	A_112_00247	A_61236_02254	A_61237_00866	A_61239_01407	A_61243_00894	A_61244_02010	A_61245_02223	A_61253_02261	A_61272_01190	A_61273_02270	A_61275_01217	A_61278_01465	A_61282_02414	A_61289_01730	A_61290_02433	A_75_00759	A_80378_01243	A_80381_01301	A_80389_01297	A_973N0003_01170	A_973N0004_01689	A_973N0007_01367	A_973N0008_01688	A_973N0010_01679	A_973N0013_01488	A_973N0016_01852	A_973N0018_01278	A_973N0019_01013	A_973N0021_01001	A_973N0022_01469	A_973N0031_01225	A_973N0037_01869	A_973N0044_02325	A_973N0049_02231	A_973N0050_01294
opp1D	opp-1D	oligopeptide ABC superfamily ATP binding cassette transporter ABC protein	356	356	1.0	1	4506				603	816	815.4016853932584	A_110_01946	A_112_02039	A_61236_02058	A_61237_01020	A_61239_01566	A_61243_00788	A_61244_01619	A_61245_00549	A_61253_02001	A_61272_00668	A_61273_02112	A_61275_01135	A_61278_02309	A_61282_02077	A_61289_00174	A_61290_01198	A_75_02554	A_80378_02215	A_80381_02234	A_80389_00986	A_973N0003_02407	A_973N0004_00253	A_973N0007_01823	A_973N0008_02356	A_973N0010_00181	A_973N0013_00828	A_973N0016_00777	A_973N0018_02503	A_973N0019_01706	A_973N0021_01804	A_973N0022_02342	A_973N0031_02160	A_973N0037_02091	A_973N0044_00084	A_973N0049_01102	A_973N0050_02155
group_2998		MFS family major facilitator transporter	356	356	1.0	1	4505				1194	1260	1194.185393258427	A_110_01944	A_112_02037	A_61236_02060	A_61237_01022	A_61239_01568	A_61243_00786	A_61244_01617	A_61245_00547	A_61253_01999	A_61272_00670	A_61273_02114	A_61275_01137	A_61278_02311	A_61282_02079	A_61289_00176	A_61290_01200	A_75_02552	A_80378_02217	A_80381_02236	A_80389_00984	A_973N0003_02409	A_973N0004_00251	A_973N0007_01821	A_973N0008_02358	A_973N0010_00183	A_973N0013_00830	A_973N0016_00775	A_973N0018_02505	A_973N0019_01704	A_973N0021_01802	A_973N0022_02344	A_973N0031_02158	A_973N0037_02089	A_973N0044_00086	A_973N0049_01100	A_973N0050_02153
group_2997		hypothetical protein	356	358	1.0056179775280898	1	4504				258	750	745.9357541899441	A_110_01943	A_112_02036	A_61236_02061	A_61237_01023	A_61239_01569	A_61243_00785	A_61244_01616	A_61245_00546	A_61253_01998	A_61272_00671	A_61273_02115	A_61275_01138	A_61278_01202	A_61282_02080	A_61289_00177	A_61290_01201	A_75_02551	A_80378_02218	A_80381_02237	A_80389_00983	A_973N0003_02497	A_973N0004_00250	A_973N0007_01820	A_973N0008_02359	A_973N0010_00184	A_973N0013_00831	A_973N0016_00774	A_973N0018_01857	A_973N0019_01703	A_973N0021_01801	A_973N0022_02345	A_973N0031_02157	A_973N0037_02088	A_973N0044_00087	A_973N0049_01099	A_973N0050_02152
gltB2---gltB2_3---gltB2_2---gltB2_1	gltB2;gltB2_3;gltB2_2;gltB2_1	glutamate synthase-ferredoxin large subunit	356	365	1.0252808988764044	1	4503				273	1587	1541.13698630137	A_110_01942	A_112_02035	A_61236_02062	A_61237_01024	A_61239_01570	A_61243_00784	A_61244_01615	A_61245_00545	A_61253_01997	A_61272_00672	A_61273_02116	A_61275_01139	A_61278_01203	A_61282_02081	A_61289_00178	A_61290_01202	A_75_02550	A_80378_02219	A_80381_02239;A_80381_02238	A_80389_00982	A_973N0003_02496	A_973N0004_00249	A_973N0007_01819	A_973N0008_02360	A_973N0010_00185	A_973N0013_00832	A_973N0016_00773	A_973N0018_01858	A_973N0019_01702;A_973N0019_01701	A_973N0021_01800;A_973N0021_01799	A_973N0022_02346	A_973N0031_02156	A_973N0037_02087	A_973N0044_00088	A_973N0049_01098	A_973N0050_02151
manB---manB_1---manB_2	manB;manB_1;manB_2	phosphomannomutase	356	357	1.002808988764045	1	4501				276	1809	1634.310924369748	A_110_01971	A_112_02067	A_61236_02425	A_61237_02014	A_61239_01546	A_61243_02409	A_61244_00616	A_61245_00571	A_61253_02425	A_61272_02331	A_61273_02504	A_61275_02610	A_61278_02473	A_61282_02556	A_61289_02538	A_61290_02616	A_75_00029	A_80378_01465	A_80381_02506	A_80389_01007	A_973N0003_02420	A_973N0004_02358	A_973N0007_01843	A_973N0008_01558	A_973N0010_00159	A_973N0013_02460	A_973N0016_00803	A_973N0018_02428	A_973N0019_01728	A_973N0021_01825	A_973N0022_02465	A_973N0031_02474	A_973N0037_02114	A_973N0044_02468	A_973N0049_02481	A_973N0050_02420
sdrH---sdrH_2---sdrH_1	sdrH;sdrH_2;sdrH_1	Ser-Asp rich fibrinogen/bone sialoprotein bindin protein SdrH;Ser-Asp rich fibrinogen/bone sialoprotein-binding protein SdrH	356	364	1.0224719101123596	1	4498				333	1563	1194.173076923077	A_110_01530	A_112_01619	A_61236_02439	A_61237_02329	A_61239_02347	A_61243_02307	A_61244_02344;A_61244_02343	A_61245_02274	A_61253_02472	A_61272_00331	A_61273_02543	A_61275_02355;A_61275_02595	A_61278_02240	A_61282_01716	A_61289_01843	A_61290_02638	A_75_02133	A_80378_01518	A_80381_01903	A_80389_02288	A_973N0003_01268	A_973N0004_01397	A_973N0007_02292	A_973N0008_01335	A_973N0010_02085	A_973N0013_01391	A_973N0016_00512	A_973N0018_01210	A_973N0019_02220	A_973N0021_00432	A_973N0022_01671	A_973N0031_01291	A_973N0037_01091	A_973N0044_02339	A_973N0049_01370	A_973N0050_01929
aroA_1---aroA_2---aroA	aroA_1;aroA_2;aroA	3-phosphoshikimate 1-carboxyvinyltransferase	356	357	1.002808988764045	1	4497				690	1299	1295.8655462184875	A_110_00981	A_112_01074	A_61236_00751	A_61237_00128	A_61239_00446	A_61243_00297	A_61244_00049	A_61245_00176	A_61253_00030	A_61272_00549	A_61273_00254	A_61275_01443	A_61278_00963	A_61282_00321	A_61289_00694	A_61290_00021	A_75_01586	A_80378_00115	A_80381_01520	A_80389_01608	A_973N0003_01640	A_973N0004_01081	A_973N0007_00871	A_973N0008_00892	A_973N0010_01197	A_973N0013_00936	A_973N0016_00969	A_973N0018_00813	A_973N0019_01503	A_973N0021_01559	A_973N0022_01015	A_973N0031_00549	A_973N0037_01604	A_973N0044_01966	A_973N0049_00223	A_973N0050_00863
aroB_1---aroB---aroB_2	aroB_1;aroB;aroB_2	putative 3-dehydroquinate synthase	356	357	1.002808988764045	1	4496				447	1065	1062.361344537815	A_110_00982	A_112_01075	A_61236_00750	A_61237_00127	A_61239_00445	A_61243_00296	A_61244_00050	A_61245_00177	A_61253_00031	A_61272_00548	A_61273_00255	A_61275_01444	A_61278_00964	A_61282_00322	A_61289_00695	A_61290_00020	A_75_01587	A_80378_00114	A_80381_01521	A_80389_01609	A_973N0003_01641	A_973N0004_01082	A_973N0007_00870	A_973N0008_00891	A_973N0010_01198	A_973N0013_00937	A_973N0016_00968	A_973N0018_00812	A_973N0019_01502	A_973N0021_01558	A_973N0022_01014	A_973N0031_00548	A_973N0037_01603	A_973N0044_01967	A_973N0049_00222	A_973N0050_00862
group_2995		hypothetical protein	356	358	1.0056179775280898	1	4495				363	1305	1297.8854748603353	A_110_01950	A_112_02043	A_61236_02054	A_61237_01016	A_61239_01562	A_61243_00792	A_61244_01623	A_61245_00553	A_61253_02005	A_61272_00664	A_61273_02108	A_61275_01131	A_61278_02305	A_61282_02073	A_61289_00170	A_61290_01173	A_75_00004	A_80378_02211	A_80381_02230	A_80389_00990	A_973N0003_02403	A_973N0004_00257	A_973N0007_01827	A_973N0008_02352	A_973N0010_00177	A_973N0013_00824	A_973N0016_00781	A_973N0018_02499	A_973N0019_01710	A_973N0021_01808	A_973N0022_02338	A_973N0031_02164	A_973N0037_02095	A_973N0044_00080	A_973N0049_01106	A_973N0050_02159
ndhF	ndhF	putative NADH-Ubiquinone/plastoquinone (complex I) protein	356	356	1.0	1	4488				1485	1647	1485.4550561797753	A_110_00044	A_112_00136	A_61236_02208	A_61237_01409	A_61239_01510	A_61243_02050	A_61244_01366	A_61245_02072	A_61253_01596	A_61272_02281	A_61273_01477	A_61275_01534	A_61278_01530	A_61282_01415	A_61289_01637	A_61290_01021	A_75_00647	A_80378_01525	A_80381_01719	A_80389_01740	A_973N0003_01766	A_973N0004_01828	A_973N0007_01984	A_973N0008_01653	A_973N0010_02098	A_973N0013_01561	A_973N0016_02010	A_973N0018_01427	A_973N0019_00976	A_973N0021_01681	A_973N0022_02204	A_973N0031_02306	A_973N0037_01987	A_973N0044_00673	A_973N0049_01942	A_973N0050_01758
nrgA_1---nrgA_2---nrgA	nrgA_1;nrgA_2;nrgA	AMT family ammonium or ammonia transporter	356	361	1.0140449438202248	1	4487				405	1251	1232.360110803324	A_110_01540	A_112_01629	A_61236_02269	A_61237_02102	A_61239_01910	A_61243_02058	A_61244_01908	A_61245_02095	A_61253_01496	A_61272_01999	A_61273_01610	A_61275_02366	A_61278_02251	A_61282_01727	A_61289_01832	A_61290_01665	A_75_02143	A_80378_02436	A_80381_02475	A_80389_02299	A_973N0003_01279	A_973N0004_02507	A_973N0007_02303	A_973N0008_01345	A_973N0010_02075	A_973N0013_01381	A_973N0016_00501	A_973N0018_01200	A_973N0019_02373;A_973N0019_02372	A_973N0021_00421	A_973N0022_01682	A_973N0031_01280	A_973N0037_01102	A_973N0044_01050	A_973N0049_01381	A_973N0050_01918
acsA2---acsA2_2---acsA2_1	acsA2;acsA2_2;acsA2_1	AMP-dependent synthetase and ligase	356	357	1.002808988764045	1	4486				456	1620	1614.5966386554621	A_110_02083	A_112_02180	A_61236_00428	A_61237_00160	A_61239_00914	A_61243_00923	A_61244_00408	A_61245_00022	A_61253_00352	A_61272_00949	A_61273_00145	A_61275_00079	A_61278_01620	A_61282_00876	A_61289_01789	A_61290_00735	A_75_00142	A_80378_01115	A_80381_01200	A_80389_01197	A_973N0003_00137	A_973N0004_01282	A_973N0007_00645	A_973N0008_00254	A_973N0010_01065	A_973N0013_01203	A_973N0016_00240	A_973N0018_01114	A_973N0019_00883	A_973N0021_00907	A_973N0022_01257	A_973N0031_00049	A_973N0037_00968	A_973N0044_00452	A_973N0049_01449	A_973N0050_00094
group_2990		aminobenzoyl-glutamate transport protein	356	358	1.0056179775280898	1	4485				330	1539	1529.2458100558658	A_110_01955	A_112_02048	A_61236_02049	A_61237_02027	A_61239_01557	A_61243_00797	A_61244_01628	A_61245_00558	A_61253_02011	A_61272_00659	A_61273_02103	A_61275_01126	A_61278_02300	A_61282_02068	A_61289_00165	A_61290_01168	A_75_00009	A_80378_02206	A_80381_02225	A_80389_00995	A_973N0003_02398	A_973N0004_00262	A_973N0007_01832	A_973N0008_01576	A_973N0010_00172	A_973N0013_02524	A_973N0016_00786	A_973N0018_02528	A_973N0019_01715	A_973N0021_01813	A_973N0022_02333	A_973N0031_02169	A_973N0037_02100	A_973N0044_00075	A_973N0049_01111	A_973N0050_02164
groEL_3---groEL	groEL_3;groEL	co-chaperonin GroEL	356	356	1.0	1	4484				141	1617	1612.8539325842696	A_110_01527	A_112_01616	A_61236_02442	A_61237_02326	A_61239_02350	A_61243_02304	A_61244_02347	A_61245_02271	A_61253_02475	A_61272_00334	A_61273_02546	A_61275_02598	A_61278_02237	A_61282_01713	A_61289_01846	A_61290_02635	A_75_02130	A_80378_01515	A_80381_01906	A_80389_02285	A_973N0003_01265	A_973N0004_01394	A_973N0007_02289	A_973N0008_01332	A_973N0010_02088	A_973N0013_01394	A_973N0016_00515	A_973N0018_01213	A_973N0019_02217	A_973N0021_00435	A_973N0022_01668	A_973N0031_01294	A_973N0037_01088	A_973N0044_02336	A_973N0049_01367	A_973N0050_01932
queE	queE	7-cyano-7-deazaguanosine (preQ0) biosynthesis protein	356	356	1.0	1	4482				714	714	714.0	A_110_00309	A_112_00403	A_61236_00915	A_61237_00443	A_61239_00310	A_61243_00820	A_61244_00319	A_61245_02088	A_61253_00259	A_61272_00514	A_61273_00022	A_61275_00947	A_61278_01420	A_61282_00233	A_61289_00647	A_61290_00188	A_75_00914	A_80378_00150	A_80381_00863	A_80389_00151	A_973N0003_00644	A_973N0004_02340	A_973N0007_00340	A_973N0008_00665	A_973N0010_00894	A_973N0013_00350	A_973N0016_01447	A_973N0018_00109	A_973N0019_00102	A_973N0021_00980	A_973N0022_01394	A_973N0031_00248	A_973N0037_01427	A_973N0044_02356	A_973N0049_00895	A_973N0050_00574
isaB---isaB_2	isaB;isaB_2	immunodominant antigen B	356	357	1.002808988764045	1	4481				216	528	524.3361344537815	A_110_02114	A_112_02213	A_61236_00341	A_61237_01061	A_61239_01362	A_61243_01225	A_61244_01221	A_61245_02316	A_61253_01011	A_61272_02190	A_61273_00689	A_61275_01031	A_61278_00259	A_61282_00008	A_61289_01584	A_61290_02170	A_75_00175	A_80378_01156	A_80381_01256	A_80389_01229	A_973N0003_00106	A_973N0004_02119	A_973N0007_01061	A_973N0008_00285	A_973N0010_02415	A_973N0013_01433	A_973N0016_00271	A_973N0018_01252	A_973N0019_01373	A_973N0021_01360	A_973N0022_00491	A_973N0031_00080	A_973N0037_01514	A_973N0044_00915	A_973N0049_01419	A_973N0050_00063
group_2982	nfo	deoxyribonuclease IV (phage-T(4)-induced)	356	356	1.0	1	4473				822	918	890.3089887640449	A_110_01079	A_112_01170	A_61236_01537	A_61237_00044	A_61239_00542	A_61243_00066	A_61244_00169	A_61245_00350	A_61253_00114	A_61272_00263	A_61273_00665	A_61275_00317	A_61278_00325	A_61282_00915	A_61289_02316	A_61290_00335	A_75_01682	A_80378_00027	A_80381_00219	A_80389_00720	A_973N0003_00954	A_973N0004_00928	A_973N0007_00969	A_973N0008_00747	A_973N0010_01281	A_973N0013_00065	A_973N0016_01247	A_973N0018_00729	A_973N0019_01969	A_973N0021_01395	A_973N0022_00127	A_973N0031_00607	A_973N0037_00127	A_973N0044_01407	A_973N0049_00135	A_973N0050_01242
telA---telA_2---telA_1	telA;telA_2;telA_1	toxic anion resistance protein TelA	356	364	1.0224719101123596	1	4466				108	1872	1113.5604395604396	A_110_00914	A_112_01008	A_61236_01445	A_61237_01883	A_61239_02245	A_61243_01690	A_61244_01440	A_61245_01827	A_61253_01778	A_61272_00629	A_61273_02013	A_61275_02165	A_61278_01117	A_61282_00263	A_61289_00767	A_61290_00078	A_75_01520	A_80378_01611	A_80381_01697	A_80389_01696	A_973N0003_02377	A_973N0004_02433	A_973N0007_01879	A_973N0008_01211	A_973N0010_00917	A_973N0013_00536	A_973N0016_01836	A_973N0018_00400	A_973N0019_01550	A_973N0021_01659	A_973N0022_01908	A_973N0031_02441	A_973N0037_02520	A_973N0044_01593	A_973N0049_00285	A_973N0050_01215
group_2973		alpha/beta hydrolase	356	359	1.0084269662921348	1	4460				93	813	779.7242339832869	A_110_00217	A_112_00311	A_61236_01683	A_61237_02415	A_61239_00218	A_61243_02508	A_61244_02388	A_61245_02484	A_61253_02520	A_61272_02027	A_61273_00116	A_61275_00800	A_61278_00540	A_61282_00122	A_61289_00555	A_61290_02239	A_75_00822	A_80378_00242	A_80381_01387	A_80389_00059	A_973N0003_02328	A_973N0004_01467	A_973N0007_00433	A_973N0008_00569	A_973N0010_00802	A_973N0013_00257	A_973N0016_01343	A_973N0018_00016	A_973N0019_00009;A_973N0019_00008	A_973N0021_02308	A_973N0022_01123	A_973N0031_00156	A_973N0037_02468	A_973N0044_02583	A_973N0049_00803	A_973N0050_00482
dnaI_1---dnaB---dnaI	dnaI_1;dnaB;dnaI	putative primosomal protein;chromosome replication initiation and membrane attachment protein	356	356	1.0	1	4444				225	2322	922.9803370786517	A_110_01195	A_112_01284	A_61236_01086	A_61237_00770	A_61239_01309	A_61243_01534	A_61244_00596	A_61245_01034	A_61253_00930	A_61272_02174	A_61273_01441	A_61275_00567	A_61278_01280	A_61282_01252	A_61289_02042	A_61290_01557	A_75_01797	A_80378_00437	A_80381_01486	A_80389_00835	A_973N0003_00601	A_973N0004_00998	A_973N0007_00089	A_973N0008_00054	A_973N0010_00485	A_973N0013_00183	A_973N0016_00037	A_973N0018_00246	A_973N0019_00129	A_973N0021_00089	A_973N0022_00013	A_973N0031_01317	A_973N0037_00013	A_973N0044_00321	A_973N0049_00020	A_973N0050_00295
pfbA	;pfbA	hypothetical protein;Plasmin and fibronectin-binding protein A	356	357	1.002808988764045	1	4433				120	1113	1098.7478991596638	A_110_01476	A_112_01563	A_61236_01827	A_61237_01100	A_61239_02209	A_61243_01138	A_61244_00983	A_61245_01662	A_61253_00972	A_61272_00420	A_61273_02169	A_61275_01904	A_61278_02072	A_61282_01625	A_61289_01886	A_61290_01294	A_75_02077	A_80378_01691	A_80381_02176	A_80389_01422	A_973N0003_01791	A_973N0004_01364	A_973N0007_01592	A_973N0008_01794	A_973N0010_01454	A_973N0013_01743	A_973N0016_00609	A_973N0018_01605	A_973N0019_01687	A_973N0021_01284	A_973N0022_01812	A_973N0031_01174	A_973N0037_02148	A_973N0044_02083	A_973N0049_01329	A_973N0050_01698
group_2936		thioesterase;Putative esterase	356	356	1.0	1	4410				276	411	410.42241379310343	A_110_02010	A_112_02107	A_61236_00358	A_61237_00229	A_61239_02121	A_61243_00956	A_61244_01373	A_61245_00091	A_61253_00639	A_61272_00879	A_61273_00214	A_61275_00009	A_61278_00816	A_61282_02017	A_61289_01001	A_61290_01505	A_75_00069	A_80378_01073	A_80381_01345	A_80389_01397	A_973N0003_00206	A_973N0004_01613	A_973N0007_00566	A_973N0008_00185	A_973N0010_01134	A_973N0013_02417	A_973N0016_00173	A_973N0018_02412	A_973N0019_01158	A_973N0021_01136	A_973N0022_02095	A_973N0031_01997	A_973N0037_00899	A_973N0044_00235	A_973N0049_02137	A_973N0050_00162
yycI_1---yycI---yycI_2	yycI_1;yycI;yycI_2	regulatory protein YycI	356	357	1.002808988764045	1	4409				303	789	786.546218487395	A_110_02219	A_112_02318	A_61236_02356	A_61237_00985	A_61239_01040	A_61243_01375	A_61244_00739	A_61245_02183	A_61253_02238	A_61272_02135	A_61273_00456	A_61275_02577	A_61278_00165	A_61282_00103	A_61289_02564	A_61290_02251	A_75_00280	A_80378_01559	A_80381_00421	A_80389_00813	A_973N0003_00008	A_973N0004_02296	A_973N0007_01494	A_973N0008_00829	A_973N0010_01908	A_973N0013_01617	A_973N0016_01741	A_973N0018_01520	A_973N0019_00936	A_973N0021_02415	A_973N0022_02456	A_973N0031_00703	A_973N0037_01728	A_973N0044_00999	A_973N0049_01969	A_973N0050_02234
group_2934		aromatic amino acid transferase	356	357	1.002808988764045	1	4407				387	1155	1146.9159663865546	A_110_00567	A_112_00659	A_61236_01924	A_61237_01530	A_61239_01614	A_61243_02504	A_61244_01607	A_61245_01401	A_61253_01905	A_61272_02320	A_61273_00930	A_61275_00493	A_61278_00770	A_61282_01140	A_61289_01264	A_61290_01973	A_75_01172	A_80378_00528	A_80381_00501	A_80389_00432	A_973N0003_01580	A_973N0004_01540	A_973N0007_02098	A_973N0008_00412	A_973N0010_00456	A_973N0013_02092	A_973N0016_01616	A_973N0018_02091	A_973N0019_01836	A_973N0021_01960	A_973N0022_01197	A_973N0031_01773	A_973N0037_00335	A_973N0044_02573	A_973N0049_00728	A_973N0050_01017
arsR---arsR_1---arsR_2	arsR;arsR_1;arsR_2	arsenical resistance operon repressor	356	356	1.0	1	4405				315	315	315.0	A_110_01284	A_112_01371	A_61236_00557	A_61237_02468	A_61239_01864	A_61243_02634	A_61244_01106	A_61245_01701	A_61253_02574	A_61272_01152	A_61273_01505	A_61275_01745	A_61278_00450	A_61282_01704	A_61289_00527	A_61290_01601	A_75_01885	A_80378_00282	A_80381_00330	A_80389_00194	A_973N0003_01953	A_973N0004_01668	A_973N0007_00174	A_973N0008_00139	A_973N0010_00570	A_973N0013_01326	A_973N0016_00122	A_973N0018_01032	A_973N0019_00387	A_973N0021_01095	A_973N0022_00874	A_973N0031_01831	A_973N0037_02488	A_973N0044_01106	A_973N0049_01525	A_973N0050_00210
trpG	trpG	anthranilate synthase glutamine amidotransferase component II	356	356	1.0	1	4398				519	576	572.4522471910112	A_110_00876	A_112_00969	A_61236_01224	A_61237_00960	A_61239_01437	A_61243_01296	A_61244_00948	A_61245_00948	A_61253_01034	A_61272_00594	A_61273_00880	A_61275_01399	A_61278_01080	A_61282_01542	A_61289_00732	A_61290_01067	A_75_01481	A_80378_02149	A_80381_01657	A_80389_01523	A_973N0003_01552	A_973N0004_00290	A_973N0007_01666	A_973N0008_01174	A_973N0010_00955	A_973N0013_00500	A_973N0016_01800	A_973N0018_00364	A_973N0019_01344	A_973N0021_01476	A_973N0022_01621	A_973N0031_01450	A_973N0037_02058	A_973N0044_00640	A_973N0049_00322	A_973N0050_01608
group_2922		glutamyl endopeptidase	356	357	1.002808988764045	1	4390				354	1248	1027.1764705882354	A_110_00566	A_112_00658	A_61236_01925	A_61237_01531	A_61239_01613	A_61243_02503	A_61244_01606	A_61245_01402	A_61253_01906	A_61272_02321	A_61273_00929	A_61275_00492	A_61278_00769	A_61282_01141	A_61289_01265	A_61290_01974	A_75_01171	A_80378_00527	A_80381_00502	A_80389_00431	A_973N0003_01579	A_973N0004_01539	A_973N0007_02099	A_973N0008_00413	A_973N0010_00455	A_973N0013_02093	A_973N0016_01618	A_973N0018_02090	A_973N0019_01835	A_973N0021_01961	A_973N0022_01196	A_973N0031_01774	A_973N0037_00334	A_973N0044_01865	A_973N0049_00729	A_973N0050_01016
trkG---trkG_2---trkG_1	trkG;trkG_2;trkG_1	Trk family potassium (K+) transporter ABC protein	356	359	1.0084269662921348	1	4389				138	1326	1288.8133704735376	A_110_01505	A_112_01591	A_61236_02437	A_61237_02444	A_61239_02353	A_61243_02701	A_61244_02456	A_61245_02515	A_61253_02691	A_61272_00335	A_61273_02547	A_61275_02603	A_61278_02236	A_61282_01712	A_61289_01847	A_61290_02634	A_75_02105	A_80378_01489	A_80381_01931	A_80389_02282	A_973N0003_01260	A_973N0004_01391	A_973N0007_02288	A_973N0008_01304	A_973N0010_01427	A_973N0013_01395	A_973N0016_00519	A_973N0018_01214	A_973N0019_02193	A_973N0021_00460	A_973N0022_01663	A_973N0031_01297	A_973N0037_01084	A_973N0044_02608	A_973N0049_01366	A_973N0050_01933
opp1A_2---opp1A_3---opp1A_1---opp1A	opp-1A_2;opp-1A_3;opp-1A_1;opp-1A	oligopeptide ABC superfamily ATP binding cassette transporter binding protein	356	359	1.0084269662921348	1	4386				210	1626	1586.757660167131	A_110_01949	A_112_02042	A_61236_02055	A_61237_01017	A_61239_01563	A_61243_00791	A_61244_01622	A_61245_00552	A_61253_02004	A_61272_00665	A_61273_02109	A_61275_01132	A_61278_02306	A_61282_02074	A_61289_00171	A_61290_01195	A_75_00003	A_80378_02212	A_80381_02231	A_80389_00989	A_973N0003_02404	A_973N0004_00256	A_973N0007_01826	A_973N0008_02353	A_973N0010_00178	A_973N0013_00825	A_973N0016_00780	A_973N0018_02500	A_973N0019_01709	A_973N0021_01807	A_973N0022_02339	A_973N0031_02163	A_973N0037_02094	A_973N0044_00081	A_973N0049_01105	A_973N0050_02158
aldH_1---aldH_2---aldH	aldH_1;aldH_2;aldH	putative aldehyde dehydrogenase	356	358	1.0056179775280898	1	4384				345	1380	1367.7653631284916	A_110_01479	A_112_01566	A_61236_01830	A_61237_01096	A_61239_02212	A_61243_01134	A_61244_00980	A_61245_01658	A_61253_00976	A_61272_00417	A_61273_02166	A_61275_01901	A_61278_02075	A_61282_01628	A_61289_01883	A_61290_01291	A_75_02080	A_80378_01694	A_80381_02173	A_80389_01419	A_973N0003_01788	A_973N0004_01368	A_973N0007_01595	A_973N0008_01791	A_973N0010_01450	A_973N0013_01740	A_973N0016_00606	A_973N0018_01602	A_973N0019_01690	A_973N0021_01287	A_973N0022_01809	A_973N0031_01171	A_973N0037_02151	A_973N0044_02436	A_973N0049_01332	A_973N0050_01701
sasC_2---sasC---sasC_1---sasC_3---sasC_4	sasC_2;sasC;sasC_1;sasC_3;sasC_4	cell-wall-anchored protein SasC	356	402	1.1292134831460674	1	4383				321	6591	5709.3432835820895	A_110_01268;A_110_01270;A_110_01269	A_112_01356;A_112_01355;A_112_01357	A_61236_00543	A_61237_00668	A_61239_01175	A_61243_01755	A_61244_01092	A_61245_01715	A_61253_01887	A_61272_01138	A_61273_02124	A_61275_01731	A_61278_00436	A_61282_01286	A_61289_00513	A_61290_02155	A_75_01870;A_75_01869;A_75_01871	A_80378_00296;A_80378_00297	A_80381_00344	A_80389_00208	A_973N0003_01939	A_973N0004_01653	A_973N0007_00159	A_973N0008_00125	A_973N0010_00556	A_973N0013_01312	A_973N0016_00108	A_973N0018_01046	A_973N0019_00373	A_973N0021_01109	A_973N0022_00860;A_973N0022_00859	A_973N0031_01948;A_973N0031_01947	A_973N0037_02198	A_973N0044_01373	A_973N0049_01539	A_973N0050_00224
group_2918		cell wall enzyme EbsB-like protein	356	356	1.0	1	4382				402	411	402.0252808988764	A_110_00939	A_112_01033	A_61236_02530	A_61237_02157	A_61239_00477	A_61243_01807	A_61244_00017	A_61245_00145	A_61253_02214	A_61272_02490	A_61273_02064	A_61275_01345	A_61278_02400	A_61282_00289	A_61289_00662	A_61290_00052	A_75_01545	A_80378_02553	A_80381_02599	A_80389_01586	A_973N0003_01578	A_973N0004_02384	A_973N0007_00901	A_973N0008_00923	A_973N0010_01703	A_973N0013_02595	A_973N0016_01000	A_973N0018_00843	A_973N0019_02499	A_973N0021_02547	A_973N0022_01045	A_973N0031_00580	A_973N0037_01635	A_973N0044_00661	A_973N0049_00257	A_973N0050_02528
group_2916		ABC superfamily ATP binding cassette transporter ABC protein	356	356	1.0	1	4379				591	978	781.3314606741573	A_110_01648	A_112_01738	A_61236_01592	A_61237_01853	A_61239_01741	A_61243_01607	A_61244_01416	A_61245_01816	A_61253_00823	A_61272_02163	A_61273_01894	A_61275_02207	A_61278_01861	A_61282_01984	A_61289_02209	A_61290_01449	A_75_02252	A_80378_01843	A_80381_00975	A_80389_01843	A_973N0003_02079	A_973N0004_00666	A_973N0007_02134	A_973N0008_02020	A_973N0010_02041	A_973N0013_01944	A_973N0016_02307	A_973N0018_01842	A_973N0019_01865	A_973N0021_01997	A_973N0022_02037	A_973N0031_01810	A_973N0037_00867	A_973N0044_02364	A_973N0049_01604	A_973N0050_02200
group_2901		Alcohol dehydrogenase zinc-binding type 1;alcohol dehydrogenase zinc-binding type 1	356	362	1.0168539325842696	1	4359				99	1008	990.646408839779	A_110_01679	A_112_01770	A_61236_00115	A_61237_00547	A_61239_00021	A_61243_00129	A_61244_00710	A_61245_01069	A_61253_01078	A_61272_01250	A_61273_01146	A_61275_00595	A_61278_01752	A_61282_00665	A_61289_00944	A_61290_01343	A_75_02284	A_80378_01774	A_80381_01812;A_80381_01813	A_80389_01812	A_973N0003_00442	A_973N0004_01866	A_973N0007_01790	A_973N0008_02212;A_973N0008_02213	A_973N0010_01737	A_973N0013_01170	A_973N0016_02168	A_973N0018_01714	A_973N0019_00666	A_973N0021_01893	A_973N0022_00972	A_973N0031_00757	A_973N0037_00656	A_973N0044_01217	A_973N0049_02345	A_973N0050_01118
yycJ_2---yycJ_1---yycJ	yycJ_2;yycJ_1;yycJ	metallo-beta-lactamase hydrolase	356	357	1.002808988764045	1	4357				225	801	798.2521008403361	A_110_02220	A_112_02319	A_61236_02357	A_61237_00984	A_61239_01041	A_61243_01376	A_61244_00738	A_61245_02182	A_61253_02237	A_61272_02136	A_61273_00455	A_61275_02578	A_61278_00164	A_61282_00104	A_61289_02563	A_61290_02252	A_75_00281	A_80378_01558	A_80381_00420	A_80389_00814	A_973N0003_00007	A_973N0004_02295	A_973N0007_01495	A_973N0008_00828	A_973N0010_01907	A_973N0013_01618	A_973N0016_01742	A_973N0018_01519	A_973N0019_00937	A_973N0021_02416	A_973N0022_02457	A_973N0031_00704	A_973N0037_01729	A_973N0044_01000	A_973N0049_01968	A_973N0050_02235
group_2899		hypothetical protein	356	356	1.0	1	4355				351	453	419.4269662921348	A_110_00620	A_112_00712	A_61236_00690	A_61237_00711	A_61239_00840	A_61243_00568	A_61244_00504	A_61245_00816	A_61253_00709	A_61272_01625	A_61273_02138	A_61275_00716	A_61278_00638	A_61282_01964	A_61289_01524	A_61290_00775	A_75_01225	A_80378_00957	A_80381_01154	A_80389_01033	A_973N0003_01690	A_973N0004_00770	A_973N0007_00793	A_973N0008_00359	A_973N0010_01553	A_973N0013_00602	A_973N0016_02431	A_973N0018_00458	A_973N0019_00781	A_973N0021_00651	A_973N0022_00712	A_973N0031_00898	A_973N0037_01136	A_973N0044_02421	A_973N0049_00674	A_973N0050_01346
group_2894		bifunctional pyrazinamidase/nicotinamidase	356	356	1.0	1	4350				330	576	559.9550561797753	A_110_01477	A_112_01564	A_61236_01828	A_61237_01099	A_61239_02210	A_61243_01137	A_61244_00982	A_61245_01661	A_61253_00973	A_61272_00419	A_61273_02168	A_61275_01903	A_61278_02073	A_61282_01626	A_61289_01885	A_61290_01293	A_75_02078	A_80378_01692	A_80381_02175	A_80389_01421	A_973N0003_01790	A_973N0004_01365	A_973N0007_01593	A_973N0008_01793	A_973N0010_01453	A_973N0013_01742	A_973N0016_00608	A_973N0018_01604	A_973N0019_01688	A_973N0021_01285	A_973N0022_01811	A_973N0031_01173	A_973N0037_02149	A_973N0044_02084	A_973N0049_01330	A_973N0050_01699
fabG	fabG	3-oxoacyl-ACP reductase	356	356	1.0	1	4345				735	735	735.0	A_110_00747	A_112_00839	A_61236_01029	A_61237_01273	A_61239_01253	A_61243_01415	A_61244_00566	A_61245_00880	A_61253_01290	A_61272_00036	A_61273_00756	A_61275_01264	A_61278_00084	A_61282_01042	A_61289_00036	A_61290_00884	A_75_01351	A_80378_01671	A_80381_00711	A_80389_00576	A_973N0003_01217	A_973N0004_02088	A_973N0007_01963	A_973N0008_01018	A_973N0010_00619	A_973N0013_00769	A_973N0016_00407	A_973N0018_00632	A_973N0019_01139	A_973N0021_01073	A_973N0022_01541	A_973N0031_01594	A_973N0037_00498	A_973N0044_00781	A_973N0049_00479	A_973N0050_01391
citM_2---citM---citM_1	citM_2;citM;citM_1	CitMHS family citrate-magnesium (Mg2+):proton (H+) citrate-calcium (Ca2+):proton (H+) symporter	356	361	1.0140449438202248	1	4342				180	1374	1350.0664819944598	A_110_02092	A_112_02189;A_112_02190	A_61236_00438;A_61236_00439	A_61237_01929	A_61239_00904	A_61243_00914	A_61244_00417	A_61245_00013	A_61253_01819	A_61272_00958	A_61273_00136	A_61275_00089	A_61278_01629	A_61282_00886	A_61289_01780	A_61290_02222	A_75_00151;A_75_00152	A_80378_01105	A_80381_01210	A_80389_01207	A_973N0003_00127	A_973N0004_01273	A_973N0007_00655	A_973N0008_00263	A_973N0010_01056	A_973N0013_01193	A_973N0016_00249	A_973N0018_01124	A_973N0019_00893	A_973N0021_00897;A_973N0021_00898	A_973N0022_01248	A_973N0031_00058	A_973N0037_00978	A_973N0044_00443	A_973N0049_01440	A_973N0050_00084
holA_1---holA_2---holA	holA_1;holA_2;holA	DNA polymerase III subunit delta	356	361	1.0140449438202248	1	4332				207	978	960.2742382271468	A_110_01108	A_112_01199	A_61236_01746	A_61237_00015	A_61239_00513	A_61243_00095	A_61244_02044	A_61245_02243	A_61253_02285	A_61272_00234	A_61273_01878	A_61275_02430	A_61278_00354	A_61282_01809	A_61289_02557	A_61290_01591	A_75_01711	A_80378_00351	A_80381_00248	A_80389_02114	A_973N0003_02393	A_973N0004_00957	A_973N0007_00004	A_973N0008_00776	A_973N0010_02532	A_973N0013_00094	A_973N0016_01276	A_973N0018_00700	A_973N0019_00214	A_973N0021_00003	A_973N0022_00098	A_973N0031_01125	A_973N0037_00098	A_973N0044_01290	A_973N0049_00106	A_973N0050_01271
slyA_2---slyA---slyA_1	slyA_2;slyA;slyA_1	transcriptional regulator SlyA	356	357	1.002808988764045	1	4322				135	456	453.53932584269666	A_110_02104	A_112_02203	A_61236_00450	A_61237_01918	A_61239_00893	A_61243_00903	A_61244_00428	A_61245_00002	A_61253_01830	A_61272_00970	A_61273_00125	A_61275_00100	A_61278_01640	A_61282_00898	A_61289_01768	A_61290_02210	A_75_00165	A_80378_01094	A_80381_01222	A_80389_01218	A_973N0003_00116	A_973N0004_01262	A_973N0007_00666	A_973N0008_00274	A_973N0010_01045	A_973N0013_01423	A_973N0016_00261	A_973N0018_01242	A_973N0019_00905	A_973N0021_00885	A_973N0022_01237	A_973N0031_00070	A_973N0037_00989	A_973N0044_02187	A_973N0049_01429	A_973N0050_00073
guaA_2---guaA_1---guaA	guaA_2;guaA_1;guaA	bifunctional GMP synthase/glutamine amidotransferase protein	356	357	1.002808988764045	1	4310				873	1542	1538.7226890756303	A_110_02547	A_112_00100	A_61236_01866	A_61237_01196	A_61239_00790	A_61243_02074	A_61244_01881	A_61245_00978	A_61253_01205	A_61272_01124	A_61273_00815	A_61275_02532	A_61278_02147	A_61282_02184	A_61289_00808	A_61290_02332	A_75_00611	A_80378_00988	A_80381_00924	A_80389_01137	A_973N0003_02231	A_973N0004_01974	A_973N0007_01091	A_973N0008_01614	A_973N0010_02396	A_973N0013_02162	A_973N0016_02547	A_973N0018_02135	A_973N0019_00596	A_973N0021_00134	A_973N0022_00672	A_973N0031_01576	A_973N0037_01403	A_973N0044_00066	A_973N0049_01901	A_973N0050_00675
group_2860	;rplL	hypothetical protein;50S ribosomal protein L7/L12	356	356	1.0	1	4302				246	369	368.4185393258427	A_110_00140	A_112_00233	A_61236_01557	A_61237_00880	A_61239_01393	A_61243_00880	A_61244_01014	A_61245_01311	A_61253_01349	A_61272_01204	A_61273_01253	A_61275_01231	A_61278_01479	A_61282_01832	A_61289_01744	A_61290_00454	A_75_00745	A_80378_01258	A_80381_01287	A_80389_01283	A_973N0003_01184	A_973N0004_01703	A_973N0007_01381	A_973N0008_01702	A_973N0010_01665	A_973N0013_01474	A_973N0016_01866	A_973N0018_01292	A_973N0019_01027	A_973N0021_01015	A_973N0022_01483	A_973N0031_01239	A_973N0037_01883	A_973N0044_01436	A_973N0049_02245	A_973N0050_01308
isdD_2---isdD_1---isdD	isdD_2;isdD_1;isdD	heme ABC transporter membrane component IsdD	356	361	1.0140449438202248	1	4300				201	1077	1055.1024930747922	A_110_00646	A_112_00738	A_61236_00664	A_61237_01642	A_61239_00866	A_61243_02245	A_61244_02096	A_61245_02306	A_61253_02248	A_61272_01599	A_61273_00837	A_61275_00690	A_61278_00664	A_61282_01864	A_61289_01550	A_61290_00748	A_75_01251	A_80378_00931	A_80381_01128	A_80389_01059	A_973N0003_01077	A_973N0004_00796	A_973N0007_00819	A_973N0008_00333	A_973N0010_00720	A_973N0013_00575	A_973N0016_02052	A_973N0018_00485	A_973N0019_00755	A_973N0021_00625	A_973N0022_00738	A_973N0031_02362	A_973N0037_01162	A_973N0044_00820	A_973N0049_00580	A_973N0050_01372
apt	apt	adenine phosphoribosyl transferase	356	356	1.0	1	4291				519	579	519.1685393258427	A_110_01156	A_112_01245	A_61236_01903	A_61237_01443	A_61239_01467	A_61243_01060	A_61244_01647	A_61245_01734	A_61253_00771	A_61272_01368	A_61273_01789	A_61275_00527	A_61278_02170	A_61282_01213	A_61289_01150	A_61290_01888	A_75_01758	A_80378_00398	A_80381_00294	A_80389_00878	A_973N0003_01521	A_973N0004_01757	A_973N0007_00050	A_973N0008_00009	A_973N0010_01891	A_973N0013_00140	A_973N0016_02148	A_973N0018_00203	A_973N0019_00168	A_973N0021_00050	A_973N0022_00052	A_973N0031_01080	A_973N0037_00052	A_973N0044_01389	A_973N0049_00060	A_973N0050_01660
group_2852		phosphoglycolate phosphatase;putative hydrolase haloacid dehalogenase-like protein	356	360	1.0112359550561798	1	4289				264	648	640.5416666666666	A_110_00173	A_112_00266	A_61236_02341	A_61237_02376	A_61239_01779	A_61243_02444	A_61244_02307	A_61245_02401	A_61253_02081	A_61272_01654	A_61273_01285	A_61275_01818	A_61278_01960	A_61282_01898	A_61289_02118	A_61290_01427	A_75_00778	A_80378_01418	A_80381_01628	A_80389_00009	A_973N0003_01341	A_973N0004_01951	A_973N0007_02246	A_973N0008_02093	A_973N0010_02559	A_973N0013_01967	A_973N0016_01300	A_973N0018_01956	A_973N0019_01889	A_973N0021_02044	A_973N0022_02077	A_973N0031_01382	A_973N0037_01915	A_973N0044_02007	A_973N0049_00760	A_973N0050_02073
group_2848		nitrilase/cyanide hydratase and apolipoprotein N-acyltransferase	356	362	1.0168539325842696	1	4280				96	810	773.121546961326	A_110_01532	A_112_01621	A_61236_02260	A_61237_02094	A_61239_01919	A_61243_02066	A_61244_01916	A_61245_02103	A_61253_01488	A_61272_02009	A_61273_01601	A_61275_02357	A_61278_02242	A_61282_01718	A_61289_01841	A_61290_01656	A_75_02135	A_80378_02427	A_80381_02466	A_80389_02290	A_973N0003_01270	A_973N0004_01399	A_973N0007_02294	A_973N0008_01337	A_973N0010_02083	A_973N0013_01389	A_973N0016_00510	A_973N0018_01208	A_973N0019_02538	A_973N0021_00430	A_973N0022_01673	A_973N0031_01289	A_973N0037_01093	A_973N0044_02530	A_973N0049_01372	A_973N0050_01927
group_2845		bifunctional AraC family transcriptional regulator/xylan 14-beta-xylosidase	356	363	1.0196629213483146	1	4277				276	2244	2193.528925619835	A_110_02240	A_112_02341	A_61236_02143	A_61237_02218	A_61239_02295	A_61243_02177	A_61244_02025	A_61245_02194	A_61253_02338	A_61272_02372	A_61273_02516	A_61275_01303	A_61278_02265	A_61282_01329	A_61289_01936	A_61290_02394	A_75_00302	A_80378_02549	A_80381_02555	A_80389_02616	A_973N0003_01129	A_973N0004_01434	A_973N0007_02449	A_973N0008_00793	A_973N0010_01417	A_973N0013_01786	A_973N0016_01662	A_973N0018_01648	A_973N0019_02446	A_973N0021_00847	A_973N0022_01722	A_973N0031_02496	A_973N0037_02003	A_973N0044_01906	A_973N0049_01154	A_973N0050_02470
lytR	lytR	two component transcriptional regulator LytR	356	356	1.0	1	4275				741	741	741.0	A_110_02406	A_112_02507	A_61236_01272	A_61237_01125	A_61239_02320	A_61243_02346	A_61244_02173	A_61245_02292	A_61253_01134	A_61272_00123	A_61273_02186	A_61275_02420	A_61278_01348	A_61282_02426	A_61289_00333	A_61290_02403	A_75_00469	A_80378_01312	A_80381_02457	A_80389_01547	A_973N0003_01441	A_973N0004_01179	A_973N0007_01556	A_973N0008_02436	A_973N0010_00038	A_973N0013_01255	A_973N0016_01975	A_973N0018_01130	A_973N0019_00262	A_973N0021_00567	A_973N0022_02355	A_973N0031_00861	A_973N0037_00640	A_973N0044_00935	A_973N0049_02295	A_973N0050_02285
group_2843		bifunctional cystathionine gamma-lyase/gamma-synthase	356	358	1.0056179775280898	1	4274				474	1488	1155.6284916201118	A_110_02516	A_112_00069	A_61236_01376	A_61237_01164	A_61239_00758	A_61243_01785	A_61244_01675	A_61245_01009	A_61253_01174	A_61272_01093	A_61273_00783	A_61275_01557	A_61278_01000	A_61282_00768	A_61289_00839	A_61290_00656	A_75_00580	A_80378_01019	A_80381_00893	A_80389_01106	A_973N0003_00746	A_973N0004_02150	A_973N0007_01146	A_973N0008_01584	A_973N0010_02442	A_973N0013_02311	A_973N0016_02093	A_973N0018_02263	A_973N0019_00628	A_973N0021_00165	A_973N0022_00641	A_973N0031_00445	A_973N0037_01372	A_973N0044_00037	A_973N0049_01703	A_973N0050_00643
metH_2---metE_3---metH---metH_1	metH_2;metE_3;metH;metH_1	bifunctional homocysteine S-methyltransferase/510-methylenetetrahydrofolate reductase;5- methyltetrahydropteroyltriglutamate/homocysteine S-methyltransferase	356	358	1.0056179775280898	1	4273				336	2391	1833.3603351955308	A_110_02515	A_112_00068	A_61236_01375	A_61237_01163	A_61239_00757	A_61243_01786	A_61244_01676	A_61245_01010	A_61253_01173	A_61272_01092	A_61273_00782	A_61275_01556	A_61278_01001	A_61282_00769	A_61289_00840	A_61290_00655	A_75_00579	A_80378_01020	A_80381_00892	A_80389_01105	A_973N0003_00747	A_973N0004_02149	A_973N0007_01147	A_973N0008_01583	A_973N0010_02443	A_973N0013_02310	A_973N0016_02094	A_973N0018_02264	A_973N0019_00629	A_973N0021_00166	A_973N0022_00640	A_973N0031_00446	A_973N0037_01371	A_973N0044_00036	A_973N0049_01704	A_973N0050_00642
dfrA_1---dfrA_2---dfrA	dfrA_1;dfrA_2;dfrA	trimethoprim-sensitive dihydrofolate reductase	356	357	1.002808988764045	1	4272				138	480	478.1932773109244	A_110_00933	A_112_01027	A_61236_01466	A_61237_02163	A_61239_00484	A_61243_01801	A_61244_00011	A_61245_00139	A_61253_02220	A_61272_00650	A_61273_02058	A_61275_02621	A_61278_02406	A_61282_00283	A_61289_00787	A_61290_00058	A_75_01539	A_80378_01630	A_80381_01677	A_80389_01676	A_973N0003_02458	A_973N0004_02390	A_973N0007_01859	A_973N0008_00929	A_973N0010_01697	A_973N0013_02509	A_973N0016_01006	A_973N0018_02491	A_973N0019_01570	A_973N0021_01639	A_973N0022_01888	A_973N0031_02461	A_973N0037_02348	A_973N0044_02327	A_973N0049_00263	A_973N0050_01195
group_2842		ABC superfamily ATP binding cassette transporter ABC protein	356	359	1.0084269662921348	1	4271				234	843	835.9303621169917	A_110_02509	A_112_00062	A_61236_01369	A_61237_02481	A_61239_00751	A_61243_01601	A_61244_02279	A_61245_01584	A_61253_02571	A_61272_01086	A_61273_00776	A_61275_01550	A_61278_01007	A_61282_00775	A_61289_00846	A_61290_00649	A_75_00573	A_80378_01026	A_80381_00886	A_80389_01099	A_973N0003_00753	A_973N0004_02037	A_973N0007_01153	A_973N0008_01971	A_973N0010_02619	A_973N0013_01497	A_973N0016_02100	A_973N0018_01363	A_973N0019_00635	A_973N0021_00172	A_973N0022_00634	A_973N0031_00452	A_973N0037_01365	A_973N0044_00030	A_973N0049_01710	A_973N0050_00636
papS_1---papS---papS_2	papS_1;papS;papS_2	polynucleotide adenylyltransferase	356	357	1.002808988764045	1	4270				663	1236	1198.4873949579833	A_110_00974	A_112_01067	A_61236_00758	A_61237_00135	A_61239_00453	A_61243_00304	A_61244_00042	A_61245_00169	A_61253_00023	A_61272_00556	A_61273_00247	A_61275_01436	A_61278_00956	A_61282_00314	A_61289_00687	A_61290_00028	A_75_01579	A_80378_00122	A_80381_01513	A_80389_01601	A_973N0003_01633	A_973N0004_01074	A_973N0007_00878	A_973N0008_00899	A_973N0010_01190	A_973N0013_00929	A_973N0016_00976	A_973N0018_00820	A_973N0019_01510	A_973N0021_01566	A_973N0022_01022	A_973N0031_00556	A_973N0037_01611	A_973N0044_01959	A_973N0049_00230	A_973N0050_00870
trpA---trpA_1---trpA_2	trpA;trpA_1;trpA_2	tryptophan synthase subunit alpha	356	359	1.0084269662921348	1	4265				219	729	722.1225626740948	A_110_00881	A_112_00974	A_61236_01219	A_61237_00955	A_61239_01432	A_61243_01291	A_61244_00953	A_61245_00943	A_61253_01039	A_61272_00599	A_61273_00885	A_61275_01405	A_61278_01085	A_61282_01547	A_61289_00737	A_61290_01072	A_75_01486	A_80378_02154	A_80381_01652	A_80389_01518	A_973N0003_01547	A_973N0004_00285	A_973N0007_01661	A_973N0008_01179	A_973N0010_00950	A_973N0013_00505	A_973N0016_01805	A_973N0018_00369	A_973N0019_01349	A_973N0021_01481	A_973N0022_01626	A_973N0031_01455	A_973N0037_02063	A_973N0044_00645	A_973N0049_00317	A_973N0050_01613
group_2830		myosin-cross-reactive antigen	356	360	1.0112359550561798	1	4256				360	1785	1755.325	A_110_02244	A_112_02345	A_61236_02139	A_61237_02214	A_61239_02291	A_61243_02181	A_61244_02021	A_61245_02190	A_61253_02334	A_61272_02376	A_61273_02444	A_61275_01307	A_61278_02269	A_61282_01325	A_61289_01940	A_61290_02390	A_75_00306	A_80378_02512	A_80381_00189	A_80389_02547	A_973N0003_01133	A_973N0004_01430	A_973N0007_01926	A_973N0008_01938	A_973N0010_01413	A_973N0013_01790	A_973N0016_01666	A_973N0018_01652	A_973N0019_02408	A_973N0021_00851	A_973N0022_01718	A_973N0031_01520	A_973N0037_02007	A_973N0044_01902	A_973N0049_01158	A_973N0050_01847
fpg_1---fpg_2---fpg	fpg_1;fpg_2;fpg	formamidopyrimidine-DNA glycosidase	356	358	1.0056179775280898	1	4250				306	885	870.1340782122905	A_110_01200	A_112_01289	A_61236_01091	A_61237_00765	A_61239_01314	A_61243_01539	A_61244_00591	A_61245_01029	A_61253_00935	A_61272_02179	A_61273_02199	A_61275_00572	A_61278_01275	A_61282_02451	A_61289_02037	A_61290_01932	A_75_01802	A_80378_00442	A_80381_01491	A_80389_00830	A_973N0003_00596	A_973N0004_01003	A_973N0007_00094	A_973N0008_00059	A_973N0010_00490	A_973N0013_00188	A_973N0016_00042	A_973N0018_00251	A_973N0019_00124	A_973N0021_00094	A_973N0022_00008	A_973N0031_01312	A_973N0037_00008	A_973N0044_00316	A_973N0049_00015	A_973N0050_00290
malR_1---malR---malR_2	malR_1;malR;malR_2	maltose operon transcriptional repressor	356	358	1.0056179775280898	1	4240				264	1020	1011.7793296089385	A_110_01023	A_112_01115	A_61236_01142	A_61237_00091	A_61239_00589	A_61243_00019	A_61244_00216	A_61245_00303	A_61253_00067	A_61272_00312	A_61273_00292	A_61275_00270	A_61278_00278	A_61282_00964	A_61289_01475	A_61290_00286	A_75_01627	A_80378_00077	A_80381_01766	A_80389_00671	A_973N0003_00907	A_973N0004_00880	A_973N0007_00920	A_973N0008_00700	A_973N0010_01234	A_973N0013_00018	A_973N0016_01195	A_973N0018_00776	A_973N0019_01639	A_973N0021_01735	A_973N0022_00176	A_973N0031_00656	A_973N0037_00174	A_973N0044_00274	A_973N0049_00183	A_973N0050_01463
group_2816		glyoxalase/bleomycin resistance protein/dioxygenase superfamily protein	356	356	1.0	1	4239				372	390	372.05056179775283	A_110_01024	A_112_01116	A_61236_01141	A_61237_00090	A_61239_00588	A_61243_00020	A_61244_00215	A_61245_00304	A_61253_00068	A_61272_00311	A_61273_00293	A_61275_00271	A_61278_00279	A_61282_00963	A_61289_01476	A_61290_00287	A_75_01628	A_80378_00076	A_80381_01767	A_80389_00672	A_973N0003_00908	A_973N0004_00881	A_973N0007_00921	A_973N0008_00701	A_973N0010_01235	A_973N0013_00019	A_973N0016_01196	A_973N0018_00775	A_973N0019_01638	A_973N0021_01734	A_973N0022_00175	A_973N0031_00655	A_973N0037_00173	A_973N0044_00275	A_973N0049_00182	A_973N0050_01462
dhaM	dhaM	dihydroxyacetone kinase phosphotransfer subunit	356	356	1.0	1	4238				321	417	362.9831460674157	A_110_00251	A_112_00345	A_61236_02414	A_61237_00385	A_61239_00252	A_61243_00734	A_61244_00904	A_61245_00251	A_61253_00317	A_61272_00456	A_61273_00081	A_61275_00835	A_61278_00503	A_61282_00174	A_61289_00589	A_61290_00246	A_75_00856	A_80378_00208	A_80381_00804	A_80389_00093	A_973N0003_00702	A_973N0004_01501	A_973N0007_00399	A_973N0008_00607	A_973N0010_00836	A_973N0013_00292	A_973N0016_01379	A_973N0018_00051	A_973N0019_00043	A_973N0021_01518	A_973N0022_01157	A_973N0031_00190	A_973N0037_01485	A_973N0044_01735	A_973N0049_00837	A_973N0050_00516
group_2815		dihydroxyacetone kinase family protein	356	358	1.0056179775280898	1	4237				135	972	964.9860335195531	A_110_00249	A_112_00343	A_61236_02416	A_61237_00383	A_61239_00250	A_61243_00732	A_61244_00902	A_61245_00253	A_61253_00319	A_61272_00454	A_61273_00083	A_61275_00833	A_61278_00505	A_61282_00172	A_61289_00587	A_61290_00248	A_75_00854	A_80378_00210	A_80381_00802	A_80389_00091	A_973N0003_00704	A_973N0004_01499	A_973N0007_00401	A_973N0008_00605	A_973N0010_00834	A_973N0013_00290	A_973N0016_01377	A_973N0018_00049	A_973N0019_00041	A_973N0021_01520	A_973N0022_01155	A_973N0031_00188	A_973N0037_01487	A_973N0044_01737	A_973N0049_00835	A_973N0050_00514
group_2801		prolyl oligopeptidase	356	359	1.0084269662921348	1	4221				189	771	764.3732590529248	A_110_01301	A_112_01388	A_61236_00573	A_61237_01998	A_61239_01880	A_61243_01825	A_61244_01716	A_61245_01944	A_61253_01981	A_61272_01170	A_61273_01520	A_61275_02398	A_61278_00468	A_61282_01689	A_61289_02477	A_61290_01616	A_75_01902	A_80378_00266	A_80381_02343	A_80389_00179	A_973N0003_02198	A_973N0004_02496	A_973N0007_02391	A_973N0008_00155	A_973N0010_00587	A_973N0013_01344	A_973N0016_00139	A_973N0018_01014	A_973N0019_02283	A_973N0021_02326	A_973N0022_02371	A_973N0031_01847	A_973N0037_02418	A_973N0044_01123	A_973N0049_01508	A_973N0050_02332
group_2799		hypothetical protein	356	356	1.0	1	4219				354	402	370.60955056179773	A_110_02528	A_112_00081	A_61236_01388	A_61237_01177	A_61239_00772	A_61243_01773	A_61244_01663	A_61245_00996	A_61253_01187	A_61272_01105	A_61273_00796	A_61275_01570	A_61278_00987	A_61282_02202	A_61289_00827	A_61290_02513	A_75_00592	A_80378_01006	A_80381_00906	A_80389_01119	A_973N0003_00734	A_973N0004_01992	A_973N0007_01109	A_973N0008_01596	A_973N0010_02429	A_973N0013_02323	A_973N0016_02081	A_973N0018_02251	A_973N0019_00614	A_973N0021_00152	A_973N0022_00654	A_973N0031_01557	A_973N0037_01385	A_973N0044_00048	A_973N0049_02523	A_973N0050_00657
group_2797		hypothetical protein	356	356	1.0	1	4217				120	822	264.7584269662921	A_110_02530	A_112_00083	A_61236_01390	A_61237_01179	A_61239_00774	A_61243_01771	A_61244_01661	A_61245_00994	A_61253_01189	A_61272_01107	A_61273_00798	A_61275_01572	A_61278_00985	A_61282_02200	A_61289_00825	A_61290_02511	A_75_00594	A_80378_01004	A_80381_00908	A_80389_01121	A_973N0003_00732	A_973N0004_01990	A_973N0007_01107	A_973N0008_01598	A_973N0010_02427	A_973N0013_02325	A_973N0016_02079	A_973N0018_02249	A_973N0019_00612	A_973N0021_00150	A_973N0022_00656	A_973N0031_01559	A_973N0037_01387	A_973N0044_00050	A_973N0049_02521	A_973N0050_00659
asp2---asp2_1---asp2_2	asp2;asp2_1;asp2_2	accessory secretory protein Asp2	356	366	1.0280898876404494	1	4216				90	1572	1520.8852459016393	A_110_02129	A_112_02228	A_61236_00328	A_61237_01074	A_61239_01348	A_61243_01212	A_61244_01234	A_61245_01923	A_61253_00998	A_61272_01917	A_61273_00702	A_61275_01044	A_61278_00246	A_61282_00021	A_61289_01597	A_61290_01792	A_75_00190	A_80378_01169	A_80381_01243	A_80389_01242	A_973N0003_00093	A_973N0004_02106	A_973N0007_01048	A_973N0008_00298	A_973N0010_02331	A_973N0013_01446	A_973N0016_00284	A_973N0018_01265	A_973N0019_01388	A_973N0021_01346	A_973N0022_00504	A_973N0031_00094	A_973N0037_01527	A_973N0044_00902	A_973N0049_01406	A_973N0050_00050
group_2796		hypothetical protein	356	356	1.0	1	4215				219	300	299.5449438202247	A_110_02051	A_112_02148	A_61236_00397	A_61237_00191	A_61239_00944	A_61243_01340	A_61244_00376	A_61245_00053	A_61253_00383	A_61272_00917	A_61273_00175	A_61275_00049	A_61278_00852	A_61282_00844	A_61289_02625	A_61290_00703	A_75_00110	A_80378_01145	A_80381_01170	A_80389_01167	A_973N0003_00167	A_973N0004_01314	A_973N0007_00612	A_973N0008_00224	A_973N0010_01096	A_973N0013_01234	A_973N0016_00211	A_973N0018_01083	A_973N0019_00853	A_973N0021_00939	A_973N0022_01287	A_973N0031_00019	A_973N0037_00939	A_973N0044_00481	A_973N0049_01480	A_973N0050_00123
group_2794		bacterial membrane flanked domain protein	356	358	1.0056179775280898	1	4213				132	480	477.25977653631287	A_110_01574	A_112_01663	A_61236_00606	A_61237_01324	A_61239_01802	A_61243_00415	A_61244_00845	A_61245_01263	A_61253_01236	A_61272_01674	A_61273_00569	A_61275_01083	A_61278_02120	A_61282_01113	A_61289_01240	A_61290_01749	A_75_02177	A_80378_02018	A_80381_01088	A_80389_02377	A_973N0003_01979	A_973N0004_00740	A_973N0007_01177	A_973N0008_01281	A_973N0010_01322	A_973N0013_01047	A_973N0016_02450	A_973N0018_00935	A_973N0019_01070	A_973N0021_02070	A_973N0022_02005	A_973N0031_01974	A_973N0037_00791	A_973N0044_00519	A_973N0049_01677	A_973N0050_01898
hrcA_2---hrcA---hrcA_1	hrcA_2;hrcA;hrcA_1	heat-inducible transcription repressor HrcA	356	358	1.0056179775280898	1	4212				207	978	965.413407821229	A_110_01104	A_112_01195	A_61236_01512	A_61237_00019	A_61239_00517	A_61243_00091	A_61244_00144	A_61245_00375	A_61253_00140	A_61272_00238	A_61273_02300	A_61275_00342	A_61278_00350	A_61282_01813	A_61289_02341	A_61290_00361	A_75_01707	A_80378_00002	A_80381_00244	A_80389_00745	A_973N0003_00979	A_973N0004_00953	A_973N0007_00995	A_973N0008_00772	A_973N0010_01306	A_973N0013_00090	A_973N0016_01272	A_973N0018_00704	A_973N0019_02383	A_973N0021_01370	A_973N0022_00102	A_973N0031_00582	A_973N0037_00102	A_973N0044_01294	A_973N0049_00110	A_973N0050_01267
group_2793		NIF3 (NGG1p interacting factor 3)	356	356	1.0	1	4211				690	1182	1099.8960674157304	A_110_01081	A_112_01172	A_61236_01535	A_61237_00042	A_61239_00540	A_61243_00068	A_61244_00167	A_61245_00352	A_61253_00116	A_61272_00261	A_61273_00667	A_61275_00319	A_61278_00327	A_61282_00913	A_61289_02318	A_61290_00337	A_75_01684	A_80378_00025	A_80381_00221	A_80389_00722	A_973N0003_00956	A_973N0004_00930	A_973N0007_00971	A_973N0008_00749	A_973N0010_01283	A_973N0013_00067	A_973N0016_01249	A_973N0018_00727	A_973N0019_01967	A_973N0021_01393	A_973N0022_00125	A_973N0031_00605	A_973N0037_00125	A_973N0044_01409	A_973N0049_00133	A_973N0050_01244
recN_2---recN_1---recN	recN_2;recN_1;recN	putative DNA repair protein	356	362	1.0168539325842696	1	4210				207	1680	1646.6519337016575	A_110_01042	A_112_01133	A_61236_01131	A_61237_00080	A_61239_00578	A_61243_00030	A_61244_00205	A_61245_00314	A_61253_00078	A_61272_00299	A_61273_00629	A_61275_00281	A_61278_00289	A_61282_00951	A_61289_01488	A_61290_00299	A_75_01645	A_80378_00064	A_80381_01779	A_80389_00684	A_973N0003_00918	A_973N0004_00891	A_973N0007_00933	A_973N0008_00711	A_973N0010_01245	A_973N0013_00029	A_973N0016_01210	A_973N0018_00765	A_973N0019_01626	A_973N0021_01722	A_973N0022_00163	A_973N0031_00643	A_973N0037_00163	A_973N0044_00285	A_973N0049_00172	A_973N0050_01451
group_2790		hypothetical protein;sugar efflux transporter;MFS family major facilitator transporter sugar:cation symporter	356	716	2.0112359550561796	1	4203				216	1707	862.3617318435754	A_110_00272;A_110_00273	A_112_00366;A_112_00367	A_61236_00879;A_61236_00878	A_61237_00406;A_61237_00407	A_61239_00273;A_61239_00274	A_61243_00857;A_61243_00856	A_61244_00355;A_61244_00356	A_61245_00229;A_61245_00230	A_61253_00296;A_61253_00295	A_61272_00477;A_61272_00478	A_61273_00059;A_61273_00058	A_61275_00910;A_61275_00909	A_61278_01456;A_61278_01457	A_61282_00197;A_61282_00196	A_61289_00610;A_61289_00611	A_61290_00225;A_61290_00224	A_75_00877;A_75_00878	A_80378_00187;A_80378_00186	A_80381_00825;A_80381_00827;A_80381_00826	A_80389_00115;A_80389_00114	A_973N0003_00681;A_973N0003_00680	A_973N0004_02381;A_973N0004_02382	A_973N0007_00376;A_973N0007_00377	A_973N0008_00628;A_973N0008_00629	A_973N0010_00857;A_973N0010_00858	A_973N0013_00314;A_973N0013_00313	A_973N0016_01401;A_973N0016_01400	A_973N0018_00073;A_973N0018_00072	A_973N0019_00066;A_973N0019_00065	A_973N0021_00944;A_973N0021_00942;A_973N0021_00943	A_973N0022_01358;A_973N0022_01357	A_973N0031_00212;A_973N0031_00211	A_973N0037_01463;A_973N0037_01464	A_973N0044_01784;A_973N0044_01785	A_973N0049_00858;A_973N0049_00859	A_973N0050_00538;A_973N0050_00537
pbp4_1---pbp4---pbp4_2	pbp4_1;pbp4;pbp4_2	serine-type D-Ala-D-Ala carboxypeptidase	356	357	1.002808988764045	1	4202				309	1332	1292.420168067227	A_110_00242	A_112_00336	A_61236_01708	A_61237_00376	A_61239_00243	A_61243_00725	A_61244_00895	A_61245_00260	A_61253_00326	A_61272_00447	A_61273_00090	A_61275_00825	A_61278_00512	A_61282_00165	A_61289_00580	A_61290_00256	A_75_00847	A_80378_00217	A_80381_00795	A_80389_00084	A_973N0003_00711	A_973N0004_01492	A_973N0007_00408	A_973N0008_00598	A_973N0010_00827	A_973N0013_00283	A_973N0016_01370	A_973N0018_00042	A_973N0019_00034	A_973N0021_01527	A_973N0022_01148	A_973N0031_00181	A_973N0037_01494	A_973N0044_01744	A_973N0049_00828	A_973N0050_00507
group_2786		drug resistance transporter EmrB/QacA subfamily protein	356	385	1.0814606741573034	1	4197				396	1443	1333.4296875	A_110_01660	A_112_01751	A_61236_00135	A_61237_02498	A_61239_00002	A_61243_02616	A_61244_02509	A_61245_02567	A_61253_02617	A_61272_01269	A_61273_01165	A_61275_00576	A_61278_01733	A_61282_00646	A_61289_00963	A_61290_01324	A_75_02265	A_80378_01755	A_80381_01793	A_80389_01793	A_973N0003_00461	A_973N0004_02574	A_973N0007_01809	A_973N0008_02348	A_973N0010_02627	A_973N0013_02552	A_973N0016_02187	A_973N0018_02580	A_973N0019_00647	A_973N0021_01874	A_973N0022_00991	A_973N0031_00738	A_973N0037_02440	A_973N0044_02116	A_973N0049_02446	A_973N0050_01099
gcvPA_1---gcvPA_2---gcvPA	gcvPA_1;gcvPA_2;gcvPA	glycine dehydrogenase subunit 1 (glycine cleavage system P protein)	356	359	1.0084269662921348	1	4192				246	1347	1335.643454038997	A_110_01058	A_112_01149	A_61236_01115	A_61237_00064	A_61239_00562	A_61243_00046	A_61244_00189	A_61245_00330	A_61253_00094	A_61272_00283	A_61273_00645	A_61275_00297	A_61278_00305	A_61282_00935	A_61289_01504	A_61290_00315	A_75_01661	A_80378_00048	A_80381_00199	A_80389_00700	A_973N0003_00934	A_973N0004_00907	A_973N0007_00949	A_973N0008_00727	A_973N0010_01261	A_973N0013_00045	A_973N0016_01226	A_973N0018_00749	A_973N0019_01989	A_973N0021_01415	A_973N0022_00147	A_973N0031_00627	A_973N0037_00147	A_973N0044_00301	A_973N0049_00156	A_973N0050_01435
group_2780		hypothetical protein	356	358	1.0056179775280898	1	4190				210	843	835.1229050279329	A_110_01484	A_112_01571	A_61236_02328	A_61237_01090	A_61239_02298	A_61243_01129	A_61244_00975	A_61245_01653	A_61253_00981	A_61272_00412	A_61273_02327	A_61275_02458	A_61278_01688	A_61282_02317	A_61289_01878	A_61290_02411	A_75_02085	A_80378_01471	A_80381_02489	A_80389_02452	A_973N0003_02428	A_973N0004_01373	A_973N0007_02434	A_973N0008_01786	A_973N0010_01445	A_973N0013_01412	A_973N0016_00601	A_973N0018_01231	A_973N0019_02303	A_973N0021_02451	A_973N0022_01645	A_973N0031_02453	A_973N0037_01820	A_973N0044_02278	A_973N0049_01337	A_973N0050_02402
sspB2_1---sspB2---sspB2_2	;sspB2_1;sspB2;sspB2_2	Staphopain A precursor;cysteine protease precursor SspB	356	360	1.0112359550561798	1	4189				561	1176	1144.7	A_110_01467	A_112_01554	A_61236_01818	A_61237_01109	A_61239_02200	A_61243_01147	A_61244_00992	A_61245_01671	A_61253_00963	A_61272_00429	A_61273_02178	A_61275_01913	A_61278_02063	A_61282_01616	A_61289_01895	A_61290_01303	A_75_02068	A_80378_01682	A_80381_02185	A_80389_01431	A_973N0003_01800	A_973N0004_01355	A_973N0007_01583	A_973N0008_01803	A_973N0010_01463	A_973N0013_01751	A_973N0016_00618	A_973N0018_01613	A_973N0019_01678	A_973N0021_01275	A_973N0022_01821	A_973N0031_01183	A_973N0037_02139	A_973N0044_02611	A_973N0049_01320	A_973N0050_01689
group_2779		glycerate kinase	356	357	1.002808988764045	1	4188				321	1125	1121.5378151260504	A_110_00340	A_112_00434	A_61236_01971	A_61237_01221	A_61239_01991	A_61243_00637	A_61244_00783	A_61245_01153	A_61253_01114	A_61272_01454	A_61273_01739	A_61275_02040	A_61278_01891	A_61282_01579	A_61289_01963	A_61290_01646	A_75_00945	A_80378_02233	A_80381_02049	A_80389_02245	A_973N0003_01471	A_973N0004_01792	A_973N0007_01627	A_973N0008_01920	A_973N0010_01837	A_973N0013_00381	A_973N0016_01415	A_973N0018_00140	A_973N0019_01309	A_973N0021_01436	A_973N0022_01789	A_973N0031_01415	A_973N0037_01682	A_973N0044_01850	A_973N0049_00926	A_973N0050_01573
group_2775		putative rRNA methylase	356	357	1.002808988764045	1	4181				261	564	562.1680672268908	A_110_01275	A_112_01362	A_61236_00548	A_61237_00673	A_61239_01180	A_61243_01760	A_61244_01097	A_61245_01710	A_61253_01892	A_61272_01143	A_61273_02129	A_61275_01736	A_61278_00441	A_61282_01291	A_61289_00518	A_61290_02160	A_75_01876	A_80378_00291	A_80381_00339	A_80389_00203	A_973N0003_01944	A_973N0004_01658;A_973N0004_01659	A_973N0007_00164	A_973N0008_00130	A_973N0010_00561	A_973N0013_01317	A_973N0016_00113	A_973N0018_01041	A_973N0019_00378	A_973N0021_01104	A_973N0022_00865	A_973N0031_01953	A_973N0037_02193	A_973N0044_01378	A_973N0049_01534	A_973N0050_00219
group_2769		hypothetical protein	356	356	1.0	1	4175				276	276	276.0	A_110_00627	A_112_00719	A_61236_00683	A_61237_00704	A_61239_00847	A_61243_00561	A_61244_00511	A_61245_00823	A_61253_00702	A_61272_01618	A_61273_00818	A_61275_00709	A_61278_00645	A_61282_01957	A_61289_01531	A_61290_00768	A_75_01232	A_80378_00950	A_80381_01147	A_80389_01040	A_973N0003_01683	A_973N0004_00777	A_973N0007_00800	A_973N0008_00352	A_973N0010_01560	A_973N0013_00595	A_973N0016_02438	A_973N0018_00465	A_973N0019_00774	A_973N0021_00644	A_973N0022_00719	A_973N0031_00891	A_973N0037_01143	A_973N0044_01803	A_973N0049_00667	A_973N0050_01353
fmt_2---fmt_1---fmt	fmt_2;fmt_1;fmt	methionyl-tRNA formyltransferase	356	360	1.0112359550561798	1	4174				168	936	925.325	A_110_00732;A_110_00731	A_112_00823	A_61236_01014	A_61237_01258	A_61239_01238	A_61243_01400	A_61244_00551	A_61245_00865	A_61253_01275	A_61272_00021	A_61273_00741	A_61275_01279	A_61278_00099	A_61282_01027	A_61289_00021	A_61290_00869	A_75_01336	A_80378_01656	A_80381_00696	A_80389_00561	A_973N0003_01232	A_973N0004_02073	A_973N0007_01948	A_973N0008_01033	A_973N0010_00634	A_973N0013_00754	A_973N0016_00422	A_973N0018_00617	A_973N0019_01124	A_973N0021_01058	A_973N0022_01526	A_973N0031_01609	A_973N0037_00513	A_973N0044_00766	A_973N0049_00494	A_973N0050_01406
lacD_2---lacD_1---lacD	lacD_2;lacD_1;lacD	tagatose 16-diphosphate aldolase	356	358	1.0056179775280898	1	4170				291	981	972.804469273743	A_110_01685	A_112_01776	A_61236_00109	A_61237_00553	A_61239_00027	A_61243_00135	A_61244_00716	A_61245_01075	A_61253_01072	A_61272_01244	A_61273_01140	A_61275_00601	A_61278_01758	A_61282_00671	A_61289_00938	A_61290_01349	A_75_02290;A_75_02291	A_80378_01780	A_80381_01819	A_80389_01818	A_973N0003_00436	A_973N0004_01860	A_973N0007_01784	A_973N0008_02219	A_973N0010_01731	A_973N0013_01164	A_973N0016_02162	A_973N0018_01720	A_973N0019_00672	A_973N0021_01899	A_973N0022_00966	A_973N0031_00763	A_973N0037_00662	A_973N0044_01223	A_973N0049_02352	A_973N0050_01124
group_2766		PTS system lactose/cellobiose-specific IIA component	356	356	1.0	1	4169				198	315	314.67134831460675	A_110_01684	A_112_01775	A_61236_00110	A_61237_00552	A_61239_00026	A_61243_00134	A_61244_00715	A_61245_01074	A_61253_01073	A_61272_01245	A_61273_01141	A_61275_00600	A_61278_01757	A_61282_00670	A_61289_00939	A_61290_01348	A_75_02289	A_80378_01779	A_80381_01818	A_80389_01817	A_973N0003_00437	A_973N0004_01861	A_973N0007_01785	A_973N0008_02218	A_973N0010_01732	A_973N0013_01165	A_973N0016_02163	A_973N0018_01719	A_973N0019_00671	A_973N0021_01898	A_973N0022_00967	A_973N0031_00762	A_973N0037_00661	A_973N0044_01222	A_973N0049_02351	A_973N0050_01123
group_2763		NADH-dependent FMN reductase	356	395	1.1095505617977528	1	4166				138	570	503.88607594936707	A_110_02498	A_112_00051	A_61236_01279	A_61237_01911	A_61239_00740	A_61243_01590	A_61244_01770	A_61245_01595	A_61253_01806	A_61272_01435	A_61273_01090	A_61275_01347	A_61278_01018	A_61282_00787	A_61289_00857	A_61290_00637	A_75_00562	A_80378_00731	A_80381_01582	A_80389_01631	A_973N0003_00764	A_973N0004_02049	A_973N0007_01733	A_973N0008_01982	A_973N0010_02262	A_973N0013_01508	A_973N0016_02111;A_973N0016_02112	A_973N0018_01352	A_973N0019_00313;A_973N0019_00312	A_973N0021_00183	A_973N0022_00623	A_973N0031_00463	A_973N0037_01354	A_973N0044_00020	A_973N0049_01721	A_973N0050_00625
group_2762		luciferase-like monooxygenase	356	359	1.0084269662921348	1	4165				285	1062	1052.866295264624	A_110_02497	A_112_00050	A_61236_01280	A_61237_01910	A_61239_00739	A_61243_01589	A_61244_01769	A_61245_01596	A_61253_01805	A_61272_01434	A_61273_01089	A_61275_01348	A_61278_01019	A_61282_00788	A_61289_00858	A_61290_00636	A_75_00561	A_80378_00732	A_80381_01581	A_80389_01632	A_973N0003_00765	A_973N0004_02050	A_973N0007_01734	A_973N0008_01983	A_973N0010_02261	A_973N0013_01509	A_973N0016_02113	A_973N0018_01351	A_973N0019_00311	A_973N0021_00184	A_973N0022_00622	A_973N0031_00464	A_973N0037_01353	A_973N0044_00019	A_973N0049_01722	A_973N0050_00624
addB_2---addB_1---addB	addB_2;addB_1;addB	ATP-dependent nuclease subunit B	356	361	1.0140449438202248	1	4164				414	3477	3428.7091412742384	A_110_00480	A_112_00572	A_61236_02220	A_61237_01375	A_61239_00657	A_61243_02018	A_61244_01400	A_61245_00687	A_61253_00907	A_61272_01278	A_61273_02093	A_61275_01016	A_61278_01361	A_61282_01499	A_61289_02449	A_61290_01095	A_75_01084	A_80378_02392	A_80381_02423	A_80389_02536	A_973N0003_01039	A_973N0004_00593	A_973N0007_01297	A_973N0008_02374	A_973N0010_00372	A_973N0013_01925	A_973N0016_01015	A_973N0018_01824	A_973N0019_02348	A_973N0021_00774	A_973N0022_02405	A_973N0031_02404	A_973N0037_00252	A_973N0044_00853	A_973N0049_01794	A_973N0050_00961
rplT	rplT	50S ribosomal protein L20	356	356	1.0	1	4160				240	357	355.6769662921348	A_110_01190	A_112_01279	A_61236_01081	A_61237_00775	A_61239_01304	A_61243_01529	A_61244_00601	A_61245_01039	A_61253_00925	A_61272_02169	A_61273_01446	A_61275_00562	A_61278_01285	A_61282_01247	A_61289_02047	A_61290_01552	A_75_01792	A_80378_00432	A_80381_01481	A_80389_00840	A_973N0003_00606	A_973N0004_00993	A_973N0007_00084	A_973N0008_00049	A_973N0010_00480	A_973N0013_00178	A_973N0016_00032	A_973N0018_00241	A_973N0019_00134	A_973N0021_00084	A_973N0022_00018	A_973N0031_01322	A_973N0037_00018	A_973N0044_00326	A_973N0049_00025	A_973N0050_00300
udk_2---udk_1---udk	udk_2;udk_1;udk	uridine kinase	356	357	1.002808988764045	1	4159				201	624	622.344537815126	A_110_01132	A_112_01222	A_61236_01772	A_61237_01420	A_61239_01490	A_61243_01037	A_61244_01806	A_61245_01980	A_61253_02071	A_61272_02407	A_61273_01856	A_61275_00504	A_61278_00377	A_61282_01787	A_61289_01127	A_61290_01569	A_75_01734	A_80378_00374	A_80381_00271	A_80389_02091	A_973N0003_01497	A_973N0004_01734	A_973N0007_00026	A_973N0008_02275	A_973N0010_01868	A_973N0013_00117	A_973N0016_02125	A_973N0018_00180	A_973N0019_00191	A_973N0021_00026	A_973N0022_00075	A_973N0031_01103	A_973N0037_00075	A_973N0044_01269	A_973N0049_00083	A_973N0050_01636
group_2759		ABC superfamily ATP binding cassette transporter binding protein	356	359	1.0084269662921348	1	4158				261	843	833.5403899721448	A_110_00054	A_112_00146	A_61236_02196	A_61237_01399	A_61239_01521	A_61243_02040	A_61244_01356	A_61245_02062	A_61253_01606	A_61272_02271	A_61273_01488	A_61275_01524	A_61278_01519	A_61282_01404	A_61289_01647	A_61290_01032	A_75_00657	A_80378_01536	A_80381_01730	A_80389_01729	A_973N0003_01776	A_973N0004_01838	A_973N0007_01974	A_973N0008_01663	A_973N0010_02108	A_973N0013_01571	A_973N0016_02000	A_973N0018_01437	A_973N0019_00986	A_973N0021_01692	A_973N0022_02194	A_973N0031_02195	A_973N0037_01976	A_973N0044_00683	A_973N0049_01953	A_973N0050_01769
group_2758		multi-copper polyphenol oxidoreductase laccase	356	357	1.002808988764045	1	4157				240	807	789.1344537815127	A_110_00700	A_112_00792	A_61236_02073	A_61237_01591	A_61239_02097	A_61243_02257	A_61244_01213	A_61245_01362	A_61253_01464	A_61272_01741	A_61273_01903	A_61275_01688	A_61278_00127	A_61282_00998	A_61289_02165	A_61290_02131	A_75_01305	A_80378_02116	A_80381_02079	A_80389_02057	A_973N0003_02063	A_973N0004_00851	A_973N0007_02213	A_973N0008_01061	A_973N0010_00665	A_973N0013_02037	A_973N0016_02368	A_973N0018_02013	A_973N0019_02086	A_973N0021_02139	A_973N0022_00793	A_973N0031_02271	A_973N0037_01217	A_973N0044_01056	A_973N0049_00524	A_973N0050_02025
ureE	ureE	urease accessory protein UreE	356	356	1.0	1	4155				246	453	451.7191011235955	A_110_01774	A_112_01866	A_61236_00023	A_61237_01797	A_61239_00113	A_61243_01988	A_61244_01821	A_61245_01994	A_61253_01380	A_61272_00836	A_61273_01032	A_61275_01485	A_61278_01664	A_61282_01664	A_61289_01071	A_61290_00576	A_75_02381	A_80378_01984	A_80381_01879	A_80389_01988	A_973N0003_00350	A_973N0004_00083	A_973N0007_01717	A_973N0008_00528	A_973N0010_02475	A_973N0013_02367	A_973N0016_01498	A_973N0018_02362	A_973N0019_01468	A_973N0021_01595	A_973N0022_01440	A_973N0031_01503	A_973N0037_00755	A_973N0044_00894	A_973N0049_02043	A_973N0050_02177
pdp_1---pdp_2---pdp	pdp_1;pdp_2;pdp	putative pyrimidine-nucleoside phosphorylase	356	358	1.0056179775280898	1	4151				228	1305	1296.326815642458	A_110_01635	A_112_01725	A_61236_01604	A_61237_01516	A_61239_01822	A_61243_00475	A_61244_01188	A_61245_01320	A_61253_01429	A_61272_01864	A_61273_02289	A_61275_01829	A_61278_01768	A_61282_01053	A_61289_01180	A_61290_01496	A_75_02239	A_80378_01705	A_80381_01028	A_80389_02472	A_973N0003_01821	A_973N0004_00680	A_973N0007_01237	A_973N0008_01221	A_973N0010_01382	A_973N0013_01107	A_973N0016_02293	A_973N0018_00995	A_973N0019_01774	A_973N0021_01832	A_973N0022_01881	A_973N0031_01682	A_973N0037_00851	A_973N0044_00532	A_973N0049_01617	A_973N0050_01704
dapA---dapA_1---asd---dapA_2	dapA;dapA_1;asd;dapA_2	dihydrodipicolinate synthase;aspartate semialdehyde dehydrogenase	356	356	1.0	1	4149				462	1605	888.2106741573034	A_110_00902	A_112_00996	A_61236_01434	A_61237_01871	A_61239_02256	A_61243_01678	A_61244_01452	A_61245_01839	A_61253_01766	A_61272_00618	A_61273_02002	A_61275_02176	A_61278_01106	A_61282_00252	A_61289_00756	A_61290_00089	A_75_01508	A_80378_01600	A_80381_01708	A_80389_01707	A_973N0003_02366	A_973N0004_02445	A_973N0007_01890	A_973N0008_01199	A_973N0010_00929	A_973N0013_00525	A_973N0016_01825	A_973N0018_00389	A_973N0019_01539	A_973N0021_01670	A_973N0022_01919	A_973N0031_02430	A_973N0037_02531	A_973N0044_01581	A_973N0049_00297	A_973N0050_01226
group_2753		hypothetical protein	356	359	1.0084269662921348	1	4147				147	549	480.1922005571031	A_110_02236	A_112_02336	A_61236_02146	A_61237_02409	A_61239_01055	A_61243_02317	A_61244_02377	A_61245_02477	A_61253_02354	A_61272_02444	A_61273_02252	A_61275_02547	A_61278_02262	A_61282_02525	A_61289_01910	A_61290_02568	A_75_00298	A_80378_01232	A_80381_00400	A_80389_02591	A_973N0003_01121	A_973N0004_02282	A_973N0007_01511	A_973N0008_00810;A_973N0008_00811	A_973N0010_02535	A_973N0013_01782	A_973N0016_01659	A_973N0018_01644	A_973N0019_02433	A_973N0021_00844	A_973N0022_02480	A_973N0031_00731	A_973N0037_01747	A_973N0044_00486	A_973N0049_01150	A_973N0050_02247
group_2751		MOP superfamily multidrug/oligosaccharidyl-lipid/polysaccharide flippase transporter	356	359	1.0084269662921348	1	4144				333	1431	1418.6908077994428	A_110_02271	A_112_02372	A_61236_01944	A_61237_01724	A_61239_01949	A_61243_01654	A_61244_02126	A_61245_01619	A_61253_02370	A_61272_02111	A_61273_01759	A_61275_01331	A_61278_02084	A_61282_01299	A_61289_02294	A_61290_01690	A_75_00333	A_80378_02175	A_80381_02165	A_80389_02195	A_973N0003_01157	A_973N0004_01406	A_973N0007_01901	A_973N0008_01963	A_973N0010_01389	A_973N0013_02203	A_973N0016_01689	A_973N0018_02117	A_973N0019_02183	A_973N0021_00877	A_973N0022_01693	A_973N0031_01546	A_973N0037_02034	A_973N0044_02303	A_973N0049_01185	A_973N0050_01824
group_2750		hypothetical protein	356	357	1.002808988764045	1	4142				264	753	678.0756302521008	A_110_01490	A_112_01577	A_61236_02334	A_61237_01084	A_61239_02304	A_61243_01123	A_61244_02267	A_61245_01647	A_61253_00987	A_61272_00406	A_61273_02333	A_61275_02452	A_61278_01694	A_61282_02311	A_61289_01872	A_61290_02417	A_75_02091	A_80378_01477	A_80381_02495	A_80389_02446	A_973N0003_02434	A_973N0004_01379	A_973N0007_02428	A_973N0008_01780	A_973N0010_01439	A_973N0013_01406	A_973N0016_00595	A_973N0018_01225	A_973N0019_02297	A_973N0021_02445	A_973N0022_01651	A_973N0031_02447	A_973N0037_01814	A_973N0044_01623	A_973N0049_01343	A_973N0050_02396
group_2749		NUDIX family hydrolase	356	356	1.0	1	4139				426	480	479.84831460674155	A_110_01302	A_112_01389	A_61236_00574	A_61237_01999	A_61239_01881	A_61243_01826	A_61244_01715	A_61245_01945	A_61253_01982	A_61272_01171	A_61273_01521	A_61275_02397	A_61278_00469	A_61282_01688	A_61289_02478	A_61290_01617	A_75_01903	A_80378_00265	A_80381_02344	A_80389_00178	A_973N0003_02197	A_973N0004_02495	A_973N0007_02392	A_973N0008_00156	A_973N0010_00588	A_973N0013_01345	A_973N0016_00140	A_973N0018_01013	A_973N0019_02282	A_973N0021_02327	A_973N0022_02372	A_973N0031_01848	A_973N0037_02419	A_973N0044_01124	A_973N0049_01507	A_973N0050_02331
group_2744		phosphotransferase family protein	356	357	1.002808988764045	1	4134				315	792	789.8151260504202	A_110_01261	A_112_01348	A_61236_02504	A_61237_00660	A_61239_01168	A_61243_00657	A_61244_02451	A_61245_02146	A_61253_01759	A_61272_01032	A_61273_02561	A_61275_02732	A_61278_00428	A_61282_01279	A_61289_00506	A_61290_02148	A_75_01862	A_80378_00304	A_80381_00351	A_80389_00215	A_973N0003_02347	A_973N0004_01645	A_973N0007_00152	A_973N0008_00118	A_973N0010_00548	A_973N0013_02383	A_973N0016_00101	A_973N0018_01053	A_973N0019_00366	A_973N0021_01116	A_973N0022_00851	A_973N0031_01940	A_973N0037_02205	A_973N0044_01366	A_973N0049_01546	A_973N0050_00231
menD_2---menD---menD_1	menD_2;menD;menD_1	2-succinyl-5-enolpyruvyl-6-hydroxy-3- cyclohexene-1-carboxylate synthase	356	360	1.0112359550561798	1	4130				204	1674	1655.175	A_110_00561	A_112_00653	A_61236_01930	A_61237_01536	A_61239_01608	A_61243_02169	A_61244_01601	A_61245_01407	A_61253_01911	A_61272_02393	A_61273_00924	A_61275_00487	A_61278_00764	A_61282_01146	A_61289_01270	A_61290_01979	A_75_01166	A_80378_00522	A_80381_00507	A_80389_00426	A_973N0003_02254	A_973N0004_01534	A_973N0007_02104	A_973N0008_00418	A_973N0010_00450	A_973N0013_02098	A_973N0016_01623	A_973N0018_02085	A_973N0019_01830	A_973N0021_01966	A_973N0022_01191	A_973N0031_01779	A_973N0037_00329	A_973N0044_01870	A_973N0049_00734	A_973N0050_01011
rpoE---rpoE_2---rpoE_1	rpoE;rpoE_2;rpoE_1	DNA-directed RNA polymerase subunit delta	356	359	1.0084269662921348	1	4127				240	549	526.9637883008356	A_110_01627	A_112_01717	A_61236_01612	A_61237_01508	A_61239_01830	A_61243_00467	A_61244_01180	A_61245_01328	A_61253_01421	A_61272_01872	A_61273_02281	A_61275_01837	A_61278_01776	A_61282_01061	A_61289_01188	A_61290_01488	A_75_02231	A_80378_01713	A_80381_01036	A_80389_02480	A_973N0003_01829	A_973N0004_00688	A_973N0007_01229	A_973N0008_01229	A_973N0010_01374	A_973N0013_01099	A_973N0016_02285	A_973N0018_00987	A_973N0019_01766	A_973N0021_01840	A_973N0022_01873	A_973N0031_01690	A_973N0037_00843	A_973N0044_00540	A_973N0049_01625	A_973N0050_01712
thiM---thiM_1---thiM_2	thiM;thiM_1;thiM_2	hydroxyethylthiazole kinase	356	358	1.0056179775280898	1	4126				270	1086	794.7067039106146	A_110_01591	A_112_01680;A_112_01681	A_61236_00623	A_61237_01341	A_61239_01819	A_61243_00432	A_61244_00862	A_61245_01280	A_61253_01219	A_61272_01691	A_61273_00586	A_61275_01066	A_61278_02524	A_61282_01096	A_61289_01223	A_61290_02579	A_75_02194;A_75_02195	A_80378_02001	A_80381_01071	A_80389_01888	A_973N0003_01996	A_973N0004_00723	A_973N0007_01194	A_973N0008_01264	A_973N0010_01339	A_973N0013_01064	A_973N0016_02539	A_973N0018_00952	A_973N0019_01052	A_973N0021_02053	A_973N0022_02022	A_973N0031_01957	A_973N0037_00808	A_973N0044_00575	A_973N0049_01660	A_973N0050_01881
aspS_1---aspS---aspS_2	aspS_1;aspS;aspS_2	aspartyl-tRNA synthetase	356	357	1.002808988764045	1	4125				288	1869	1762.4789915966387	A_110_01151	A_112_01240	A_61236_01908	A_61237_01438	A_61239_01472	A_61243_01055	A_61244_01652	A_61245_01729	A_61253_00776	A_61272_01363	A_61273_01794	A_61275_00522	A_61278_02175	A_61282_01208	A_61289_01145	A_61290_01893	A_75_01753	A_80378_00393	A_80381_00289	A_80389_00883	A_973N0003_01516	A_973N0004_01752	A_973N0007_00045	A_973N0008_00004	A_973N0010_01886	A_973N0013_00135	A_973N0016_02143	A_973N0018_00198	A_973N0019_00173	A_973N0021_00045	A_973N0022_00057	A_973N0031_01085	A_973N0037_00057	A_973N0044_01394	A_973N0049_00065	A_973N0050_01655
group_2739		hypothetical protein	356	356	1.0	1	4124				105	165	164.76404494382024	A_110_01743	A_112_01834	A_61236_00054	A_61237_00610	A_61239_00082	A_61243_00192	A_61244_01078	A_61245_01455	A_61253_01676	A_61272_02419	A_61273_02409	A_61275_00656	A_61278_01595	A_61282_00729	A_61289_01038	A_61290_00903	A_75_02349	A_80378_02063	A_80381_01983	A_80389_02004	A_973N0003_00381	A_973N0004_00052	A_973N0007_01686	A_973N0008_00560	A_973N0010_01791	A_973N0013_02176	A_973N0016_01529	A_973N0018_02178	A_973N0019_00728	A_973N0021_02086	A_973N0022_01409	A_973N0031_01472	A_973N0037_00724	A_973N0044_00862	A_973N0049_02074	A_973N0050_02109
hemX---hemX_1	hemX;hemX_1	hemA concentration negative effector hemX	356	356	1.0	1	4122				345	825	813.185393258427	A_110_01183	A_112_01272	A_61236_01074	A_61237_00782	A_61239_01297	A_61243_01522	A_61244_00608	A_61245_01046	A_61253_00918	A_61272_01395	A_61273_01453	A_61275_00555	A_61278_01292	A_61282_01240	A_61289_01177	A_61290_01545	A_75_01785	A_80378_00425	A_80381_01474	A_80389_00847	A_973N0003_00613	A_973N0004_00986	A_973N0007_00077	A_973N0008_00042	A_973N0010_00473	A_973N0013_00171	A_973N0016_00025	A_973N0018_00234	A_973N0019_00141	A_973N0021_00077	A_973N0022_00025	A_973N0031_01329	A_973N0037_00025	A_973N0044_00333	A_973N0049_00032	A_973N0050_00307
group_2737		hypothetical protein	356	356	1.0	1	4121				225	225	225.0	A_110_00220	A_112_00314	A_61236_01686	A_61237_02122	A_61239_00221	A_61243_00703	A_61244_00873	A_61245_00282	A_61253_00348	A_61272_02024	A_61273_00113	A_61275_00803	A_61278_00537	A_61282_00143	A_61289_00558	A_61290_02236	A_75_00825	A_80378_00239	A_80381_01390	A_80389_00062	A_973N0003_02325	A_973N0004_01470	A_973N0007_00430	A_973N0008_00572	A_973N0010_00805	A_973N0013_00261	A_973N0016_01346	A_973N0018_00020	A_973N0019_00012	A_973N0021_02311	A_973N0022_01126	A_973N0031_00159	A_973N0037_02465	A_973N0044_01764	A_973N0049_00806	A_973N0050_00485
graR	graR	winged helix family two component transcriptional regulator	356	356	1.0	1	4120				549	675	673.120786516854	A_110_00258	A_112_00352	A_61236_00864	A_61237_00392	A_61239_00259	A_61243_00741	A_61244_00370	A_61245_00244	A_61253_00310	A_61272_00463	A_61273_00074	A_61275_00842	A_61278_00496	A_61282_00181	A_61289_00596	A_61290_00239	A_75_00863	A_80378_00201	A_80381_00811	A_80389_00100	A_973N0003_00695	A_973N0004_01508	A_973N0007_00392	A_973N0008_00614	A_973N0010_00843	A_973N0013_00299	A_973N0016_01386	A_973N0018_00058	A_973N0019_00050	A_973N0021_01511	A_973N0022_01164	A_973N0031_00197	A_973N0037_01478	A_973N0044_02090	A_973N0049_00844	A_973N0050_00523
group_2736		GNAT family acetyltransferase	356	356	1.0	1	4119				288	507	506.09831460674155	A_110_00256	A_112_00350	A_61236_00862	A_61237_00390	A_61239_00257	A_61243_00739	A_61244_00372	A_61245_00246	A_61253_00312	A_61272_00461	A_61273_00076	A_61275_00840	A_61278_00498	A_61282_00179	A_61289_00594	A_61290_00241	A_75_00861	A_80378_00203	A_80381_00809	A_80389_00098	A_973N0003_00697	A_973N0004_01506	A_973N0007_00394	A_973N0008_00612	A_973N0010_00841	A_973N0013_00297	A_973N0016_01384	A_973N0018_00056	A_973N0019_00048	A_973N0021_01513	A_973N0022_01162	A_973N0031_00195	A_973N0037_01480	A_973N0044_02088	A_973N0049_00842	A_973N0050_00521
recQ---recQ_2---recQ_1	recQ;recQ_2;recQ_1	ATP-dependent DNA helicase	356	357	1.002808988764045	1	4118				273	1704	1376.8067226890757	A_110_00996	A_112_01089	A_61236_00735	A_61237_00113	A_61239_00430	A_61243_00282	A_61244_00064	A_61245_00191	A_61253_00045	A_61272_00533	A_61273_00270	A_61275_01459	A_61278_00978	A_61282_00337	A_61289_00710	A_61290_00005	A_75_01601	A_80378_00099	A_80381_01536	A_80389_01624	A_973N0003_01656	A_973N0004_01096	A_973N0007_00855	A_973N0008_00877	A_973N0010_01212	A_973N0013_00951	A_973N0016_00954	A_973N0018_00798	A_973N0019_01487	A_973N0021_01543	A_973N0022_00999	A_973N0031_00534	A_973N0037_01588	A_973N0044_01856	A_973N0049_00207	A_973N0050_00847
ebpS_2---ebpS---ebpS_1	ebpS_2;ebpS;ebpS_1	cell surface elastin binding protein	356	358	1.0056179775280898	1	4117				234	1788	1454.4217877094973	A_110_00995	A_112_01088	A_61236_00736	A_61237_00114	A_61239_00431	A_61243_00283	A_61244_00063	A_61245_00190	A_61253_00044	A_61272_00534	A_61273_00269	A_61275_01458	A_61278_00977	A_61282_00336	A_61289_00709	A_61290_00006	A_75_01600	A_80378_00100	A_80381_01535	A_80389_01623	A_973N0003_01655	A_973N0004_01095	A_973N0007_00856	A_973N0008_00878	A_973N0010_01211	A_973N0013_00950	A_973N0016_00955	A_973N0018_00799	A_973N0019_01488	A_973N0021_01544	A_973N0022_01000	A_973N0031_00535	A_973N0037_01589	A_973N0044_01857	A_973N0049_00208	A_973N0050_00848
fbp_2---fbp_1---fbp---fbp_3	fbp_2;fbp_1;fbp;fbp_3	fructose-16-bisphosphatase	356	365	1.0252808988764044	1	4116				399	1974	1921.6356164383562	A_110_01988	A_112_02084	A_61236_01844	A_61237_00251	A_61239_02033	A_61243_00978	A_61244_00637	A_61245_00113	A_61253_00661	A_61272_00901	A_61273_01721	A_61275_01974	A_61278_00796	A_61282_02101	A_61289_01023	A_61290_01775	A_75_00046	A_80378_01441	A_80381_02100	A_80389_02132	A_973N0003_02107	A_973N0004_01591	A_973N0007_02269	A_973N0008_01537	A_973N0010_01156	A_973N0013_02478	A_973N0016_02407	A_973N0018_02459	A_973N0019_02149	A_973N0021_02209	A_973N0022_02169	A_973N0031_02097	A_973N0037_02260	A_973N0044_00255	A_973N0049_02159	A_973N0050_00184
group_2735		phospholipase/carboxylesterase	356	361	1.0140449438202248	1	4115				231	759	586.6454293628809	A_110_01990	A_112_02086	A_61236_01842	A_61237_00249	A_61239_02031	A_61243_00976	A_61244_00639	A_61245_00111	A_61253_00659	A_61272_00899	A_61273_01719	A_61275_01972	A_61278_00798	A_61282_02099	A_61289_01021	A_61290_01773	A_75_00048	A_80378_01439	A_80381_02098	A_80389_02134	A_973N0003_02105	A_973N0004_01593	A_973N0007_02271	A_973N0008_01535	A_973N0010_01154	A_973N0013_02480	A_973N0016_02409	A_973N0018_02457	A_973N0019_02151	A_973N0021_02211	A_973N0022_02167	A_973N0031_02099;A_973N0031_02100	A_973N0037_02258	A_973N0044_00253	A_973N0049_02157	A_973N0050_00182
ndk_2---ndk	ndk_2;ndk	nucleoside diphosphate kinase superfamily protein	356	356	1.0	1	4114				351	450	449.7219101123595	A_110_00984	A_112_01077	A_61236_00747	A_61237_00125	A_61239_00442	A_61243_00294	A_61244_00052	A_61245_00179	A_61253_00033	A_61272_00545	A_61273_00258	A_61275_01447	A_61278_00966	A_61282_00325	A_61289_00698	A_61290_00017	A_75_01589	A_80378_00111	A_80381_01524	A_80389_01612	A_973N0003_01644	A_973N0004_01084	A_973N0007_00867	A_973N0008_00889	A_973N0010_01200	A_973N0013_00939	A_973N0016_00966	A_973N0018_00810	A_973N0019_01499	A_973N0021_01555	A_973N0022_01011	A_973N0031_00546	A_973N0037_01600	A_973N0044_02473	A_973N0049_00219	A_973N0050_00859
group_2734		NAD-dependent epimerase/dehydratase family protein	356	359	1.0084269662921348	1	4113				312	1029	966.3593314763231	A_110_02267	A_112_02368	A_61236_01948	A_61237_01720	A_61239_01954	A_61243_01658	A_61244_02122	A_61245_01623	A_61253_02366	A_61272_02115	A_61273_01763	A_61275_01327	A_61278_02088	A_61282_01303	A_61289_02298	A_61290_01694	A_75_00329	A_80378_02180	A_80381_02161	A_80389_02191	A_973N0003_01153	A_973N0004_01410	A_973N0007_01905	A_973N0008_01958;A_973N0008_01959	A_973N0010_01393	A_973N0013_02207	A_973N0016_01685	A_973N0018_02113	A_973N0019_02179	A_973N0021_00873	A_973N0022_01697	A_973N0031_01542	A_973N0037_02030	A_973N0044_02299	A_973N0049_01181	A_973N0050_01828
group_2733		4-oxalocrotonate tautomerase	356	356	1.0	1	4112				111	216	188.8567415730337	A_110_00871	A_112_00964	A_61236_01229	A_61237_00965	A_61239_01442	A_61243_01301	A_61244_00943	A_61245_00953	A_61253_01029	A_61272_00589	A_61273_00875	A_61275_01394	A_61278_01075	A_61282_01537	A_61289_00727	A_61290_01062	A_75_01476	A_80378_02144	A_80381_01662	A_80389_01528	A_973N0003_01557	A_973N0004_00295	A_973N0007_01671	A_973N0008_01169	A_973N0010_00960	A_973N0013_00495	A_973N0016_01795	A_973N0018_00359	A_973N0019_01339	A_973N0021_01471	A_973N0022_01616	A_973N0031_01445	A_973N0037_02053	A_973N0044_00635	A_973N0049_00327	A_973N0050_01603
group_2731		hypothetical protein	356	356	1.0	1	4110				267	270	269.9915730337079	A_110_00056	A_112_00148	A_61236_02179	A_61237_01397	A_61239_01523	A_61243_02338	A_61244_01354	A_61245_01956	A_61253_01608	A_61272_02239	A_61273_01490	A_61275_01522	A_61278_01517	A_61282_01402	A_61289_01649	A_61290_01034	A_75_00659	A_80378_01538	A_80381_01732	A_80389_01727	A_973N0003_01778	A_973N0004_01840	A_973N0007_01972	A_973N0008_01665	A_973N0010_02110	A_973N0013_01573	A_973N0016_01998	A_973N0018_01439	A_973N0019_00988	A_973N0021_01694	A_973N0022_02192	A_973N0031_02193	A_973N0037_01974	A_973N0044_00685	A_973N0049_01955	A_973N0050_01771
sstB---sstB_2---sstB_1	sstB;sstB_2;sstB_1	iron (Fe+3) ABC superfamily ATP binding cassette transporter membrane protein	356	359	1.0084269662921348	1	4109				111	957	947.0473537604457	A_110_00332	A_112_00426	A_61236_02508	A_61237_01229	A_61239_00333	A_61243_00629	A_61244_00775	A_61245_01145	A_61253_01122	A_61272_01462	A_61273_02570	A_61275_02740	A_61278_01899	A_61282_01571	A_61289_01971	A_61290_01654	A_75_00937	A_80378_02576	A_80381_02579	A_80389_02648	A_973N0003_01479	A_973N0004_01800	A_973N0007_01635	A_973N0008_01928	A_973N0010_01829	A_973N0013_00373	A_973N0016_01423	A_973N0018_00132	A_973N0019_01317	A_973N0021_01428	A_973N0022_01781	A_973N0031_01423	A_973N0037_01690	A_973N0044_01710	A_973N0049_00918	A_973N0050_01581
group_2730		Putative polyribitolphosphotransferase	356	362	1.0168539325842696	1	4107				123	1689	1631.9171270718232	A_110_02402	A_112_02503	A_61236_01268	A_61237_02442	A_61239_00337	A_61243_02541	A_61244_00936	A_61245_00679	A_61253_02555	A_61272_00127	A_61273_02182	A_61275_02424	A_61278_01344	A_61282_02430	A_61289_00337	A_61290_02399	A_75_00465	A_80378_01308	A_80381_02461	A_80389_01551	A_973N0003_01445	A_973N0004_00530	A_973N0007_01560	A_973N0008_02442	A_973N0010_00043	A_973N0013_01898	A_973N0016_01979	A_973N0018_01757	A_973N0019_00258	A_973N0021_00571	A_973N0022_02351	A_973N0031_00857	A_973N0037_00636	A_973N0044_00939	A_973N0049_02291	A_973N0050_02289
group_2729		ABC superfamily ATP binding cassette transporter binding protein	356	358	1.0056179775280898	1	4106				222	678	673.8100558659218	A_110_02455	A_112_00008	A_61236_01310	A_61237_01736	A_61239_00709	A_61243_01629	A_61244_01581	A_61245_01778	A_61253_01720	A_61272_01405	A_61273_01060	A_61275_01377	A_61278_01047	A_61282_00817	A_61289_02406	A_61290_02055	A_75_00518	A_80378_00830	A_80381_01550	A_80389_01661	A_973N0003_02159	A_973N0004_01228	A_973N0007_01764	A_973N0008_01846	A_973N0010_02276	A_973N0013_01538	A_973N0016_00472	A_973N0018_01322	A_973N0019_00279	A_973N0021_00215	A_973N0022_00592	A_973N0031_00493	A_973N0037_01324	A_973N0044_00128	A_973N0049_01751	A_973N0050_00595
group_2728		thioredoxin	356	356	1.0	1	4105				297	297	297.0	A_110_00417	A_112_00509	A_61236_00930	A_61237_02486	A_61239_02228	A_61243_02572	A_61244_02477	A_61245_02041	A_61253_02591	A_61272_00721	A_61273_02380	A_61275_02593	A_61278_02539	A_61282_01385	A_61289_02223	A_61290_00956	A_75_01021	A_80378_01324	A_80381_01406	A_80389_01452	A_973N0003_01402	A_973N0004_00534	A_973N0007_01239	A_973N0008_01776	A_973N0010_00313	A_973N0013_01654	A_973N0016_01098	A_973N0018_01478	A_973N0019_01196	A_973N0021_00716	A_973N0022_01602	A_973N0031_00989	A_973N0037_00194	A_973N0044_02403	A_973N0049_01853	A_973N0050_00903
isdB_2---isdB---isdB_1	isdB_2;isdB;isdB_1	iron transport associated domain-containing protein	356	363	1.0196629213483146	1	4102				363	2010	1890.98347107438	A_110_00643	A_112_00735	A_61236_00667	A_61237_01645	A_61239_00863	A_61243_02242	A_61244_02092;A_61244_02093	A_61245_02309	A_61253_02245	A_61272_01602	A_61273_00834	A_61275_00693	A_61278_00661	A_61282_01861	A_61289_01547	A_61290_00751	A_75_01248	A_80378_00934	A_80381_01131	A_80389_01056	A_973N0003_01080	A_973N0004_00793	A_973N0007_00816	A_973N0008_00336	A_973N0010_00723	A_973N0013_00579	A_973N0016_02055	A_973N0018_00481	A_973N0019_00758	A_973N0021_00628	A_973N0022_00735	A_973N0031_02365	A_973N0037_01159	A_973N0044_00823	A_973N0049_00583	A_973N0050_01369
group_2726		hypothetical protein	356	357	1.002808988764045	1	4101				285	867	863.3277310924369	A_110_00347	A_112_00441	A_61236_01978	A_61237_01214	A_61239_01984	A_61243_00644	A_61244_00790	A_61245_01160	A_61253_01107	A_61272_01447	A_61273_01746	A_61275_02047	A_61278_01884	A_61282_01586	A_61289_01956	A_61290_01639	A_75_00952	A_80378_02240	A_80381_02042	A_80389_02238	A_973N0003_01464	A_973N0004_01785	A_973N0007_01620	A_973N0008_01913	A_973N0010_01844	A_973N0013_00388	A_973N0016_01408	A_973N0018_00147	A_973N0019_01302	A_973N0021_01443	A_973N0022_01796	A_973N0031_01408	A_973N0037_01675	A_973N0044_01843	A_973N0049_00933	A_973N0050_01566
group_2725		hypothetical protein	356	356	1.0	1	4100				180	276	275.46067415730334	A_110_02065	A_112_02162	A_61236_00410	A_61237_00178	A_61239_00931	A_61243_00942	A_61244_00389	A_61245_00040	A_61253_00370	A_61272_00930	A_61273_00162	A_61275_00062	A_61278_00867	A_61282_00857	A_61289_01808	A_61290_00716	A_75_00124	A_80378_01132	A_80381_01183	A_80389_01180	A_973N0003_00154	A_973N0004_01301	A_973N0007_00625	A_973N0008_00237	A_973N0010_01083	A_973N0013_01221	A_973N0016_00224	A_973N0018_01096	A_973N0019_00866	A_973N0021_00926	A_973N0022_01274	A_973N0031_00032	A_973N0037_00952	A_973N0044_00468	A_973N0049_01467	A_973N0050_00110
pyrD_1---pyrD_2---pyrD	pyrD_1;pyrD_2;pyrD	putative dihydroorotate dehydrogenase	356	357	1.002808988764045	1	4099				432	1065	1062.857142857143	A_110_02064	A_112_02161	A_61236_00409	A_61237_00179	A_61239_00932	A_61243_00943	A_61244_00388	A_61245_00041	A_61253_00371	A_61272_00929	A_61273_00163	A_61275_00061	A_61278_00866	A_61282_00856	A_61289_01809	A_61290_00715	A_75_00123	A_80378_01133	A_80381_01182	A_80389_01179	A_973N0003_00155	A_973N0004_01302	A_973N0007_00624	A_973N0008_00236	A_973N0010_01084	A_973N0013_01222	A_973N0016_00223	A_973N0018_01095	A_973N0019_00865	A_973N0021_00927	A_973N0022_01275	A_973N0031_00031	A_973N0037_00951	A_973N0044_00469	A_973N0049_01468	A_973N0050_00111
group_2722		hypothetical protein	356	356	1.0	1	4095				396	498	438.05056179775283	A_110_00935	A_112_01029	A_61236_01468	A_61237_02161	A_61239_00482	A_61243_01803	A_61244_00013	A_61245_00141	A_61253_02218	A_61272_00652	A_61273_02060	A_61275_02619	A_61278_02404	A_61282_00285	A_61289_00789	A_61290_00056	A_75_01541	A_80378_01632	A_80381_01675	A_80389_01674	A_973N0003_02460	A_973N0004_02388	A_973N0007_01857	A_973N0008_00927	A_973N0010_01699	A_973N0013_02507	A_973N0016_01004	A_973N0018_02493	A_973N0019_01572	A_973N0021_01637	A_973N0022_01886	A_973N0031_02459	A_973N0037_02350	A_973N0044_00657	A_973N0049_00261	A_973N0050_01193
ribB	ribB	riboflavin synthase subunit alpha	356	356	1.0	1	4088				531	633	632.629213483146	A_110_01281	A_112_01368	A_61236_00554	A_61237_00679	A_61239_01861	A_61243_01766	A_61244_01103	A_61245_01704	A_61253_01898	A_61272_01149	A_61273_01502	A_61275_01742	A_61278_00447	A_61282_01707	A_61289_00524	A_61290_01598	A_75_01882	A_80378_00285	A_80381_00333	A_80389_00197	A_973N0003_01950	A_973N0004_01665	A_973N0007_00170	A_973N0008_00136	A_973N0010_00567	A_973N0013_01323	A_973N0016_00119	A_973N0018_01035	A_973N0019_00384	A_973N0021_01098	A_973N0022_00871	A_973N0031_01828	A_973N0037_02491	A_973N0044_02243	A_973N0049_01528	A_973N0050_00213
group_2715		hypothetical protein	356	361	1.0140449438202248	1	4085				183	672	663.2742382271468	A_110_01630	A_112_01720	A_61236_01609	A_61237_01511	A_61239_01827	A_61243_00470	A_61244_01183	A_61245_01325	A_61253_01424	A_61272_01869	A_61273_02284	A_61275_01834	A_61278_01773	A_61282_01058	A_61289_01185	A_61290_01491	A_75_02234	A_80378_01710	A_80381_01033	A_80389_02477	A_973N0003_01826	A_973N0004_00685	A_973N0007_01232	A_973N0008_01226	A_973N0010_01377	A_973N0013_01102	A_973N0016_02288	A_973N0018_00990	A_973N0019_01769	A_973N0021_01837	A_973N0022_01876	A_973N0031_01687	A_973N0037_00846	A_973N0044_00537	A_973N0049_01622	A_973N0050_01709
group_2714		luciferase-like monooxygenase	356	356	1.0	1	4084				1002	1068	1008.4550561797753	A_110_02483	A_112_00036	A_61236_01296	A_61237_01896	A_61239_00724	A_61243_01575	A_61244_01755	A_61245_01610	A_61253_01791	A_61272_01419	A_61273_01074	A_61275_01363	A_61278_01033	A_61282_00803	A_61289_00873	A_61290_00620	A_75_00547	A_80378_00747	A_80381_01565	A_80389_01647	A_973N0003_00780	A_973N0004_02064	A_973N0007_01750	A_973N0008_01860	A_973N0010_02247	A_973N0013_01523	A_973N0016_00457	A_973N0018_01337	A_973N0019_00294	A_973N0021_00200	A_973N0022_00607	A_973N0031_00479	A_973N0037_01338	A_973N0044_00003	A_973N0049_01736	A_973N0050_00609
group_2713		lipase 2 precursor;lipase precursor	356	376	1.0561797752808988	1	4083				93	2076	1941.0558510638298	A_110_02466	A_112_00019	A_61236_01299	A_61237_01747	A_61239_00721;A_61239_00720	A_61243_01640	A_61244_01570	A_61245_01789	A_61253_01731	A_61272_01416	A_61273_01071	A_61275_01366	A_61278_01036	A_61282_00806	A_61289_02395	A_61290_02044	A_75_00529	A_80378_00819	A_80381_01561;A_80381_01562	A_80389_01650	A_973N0003_02170	A_973N0004_01239	A_973N0007_01753	A_973N0008_01857	A_973N0010_02287	A_973N0013_01526	A_973N0016_00460	A_973N0018_01334	A_973N0019_00291;A_973N0019_00290	A_973N0021_00204;A_973N0021_00203	A_973N0022_00604	A_973N0031_00482	A_973N0037_01335	A_973N0044_00139	A_973N0049_01739	A_973N0050_00606
group_2710		hypothetical protein	356	356	1.0	1	4080				96	201	200.4185393258427	A_110_02101	A_112_02200	A_61236_00447	A_61237_01921	A_61239_00896	A_61243_00906	A_61244_00425	A_61245_00005	A_61253_01827	A_61272_00967	A_61273_00128	A_61275_00097	A_61278_01637	A_61282_00895	A_61289_01771	A_61290_02213	A_75_00162	A_80378_01097	A_80381_01219	A_80389_01215	A_973N0003_00119	A_973N0004_01265	A_973N0007_00663	A_973N0008_00271	A_973N0010_01048	A_973N0013_01420	A_973N0016_00258	A_973N0018_01239	A_973N0019_00902	A_973N0021_00888	A_973N0022_01240	A_973N0031_00067	A_973N0037_00986	A_973N0044_02184	A_973N0049_01432	A_973N0050_00076
argR	argR	ArgR family transcriptional regulator	356	356	1.0	1	4079				450	450	450.0	A_110_02112	A_112_02211	A_61236_00343	A_61237_01059	A_61239_01364	A_61243_01227	A_61244_02211	A_61245_02364	A_61253_01013	A_61272_02192	A_61273_00687	A_61275_01029	A_61278_02427	A_61282_00006	A_61289_01582	A_61290_02168	A_75_00173	A_80378_01154	A_80381_01258	A_80389_01227	A_973N0003_00108	A_973N0004_02534	A_973N0007_01063	A_973N0008_00282	A_973N0010_02417	A_973N0013_01431	A_973N0016_00269	A_973N0018_01250	A_973N0019_01371	A_973N0021_01362	A_973N0022_00489	A_973N0031_00078	A_973N0037_01512	A_973N0044_02203	A_973N0049_01421	A_973N0050_00065
glpQ_2---glpQ---glpQ_1	glpQ_2;glpQ;glpQ_1	glycerophosphoryl diester phosphodiesterase	356	359	1.0084269662921348	1	4077				120	930	920.1142061281337	A_110_00473	A_112_00565	A_61236_02227	A_61237_01368	A_61239_00664	A_61243_02011	A_61244_01393	A_61245_00694	A_61253_00900	A_61272_01271	A_61273_02100	A_61275_01009	A_61278_01368	A_61282_01492	A_61289_02442	A_61290_01088	A_75_01077	A_80378_02385	A_80381_02430	A_80389_02529	A_973N0003_01046	A_973N0004_00586	A_973N0007_01290	A_973N0008_02367	A_973N0010_00365	A_973N0013_01918	A_973N0016_01022	A_973N0018_01817	A_973N0019_02355	A_973N0021_00767	A_973N0022_02412	A_973N0031_02411	A_973N0037_00245	A_973N0044_00860	A_973N0049_01801	A_973N0050_00954
fabZ_1---fabZ	fabZ_1;fabZ	(3R)-hydroxymyristoyl-ACP dehydratase	356	356	1.0	1	4075				441	498	441.16011235955057	A_110_01598	A_112_01688	A_61236_00629	A_61237_01347	A_61239_02356	A_61243_00438	A_61244_00868	A_61245_01286	A_61253_01213	A_61272_01697	A_61273_00592	A_61275_02727	A_61278_01805	A_61282_01090	A_61289_01217	A_61290_02573	A_75_02202	A_80378_01742	A_80381_01065	A_80389_01882	A_973N0003_01858	A_973N0004_00717	A_973N0007_01200	A_973N0008_01258	A_973N0010_01345	A_973N0013_01070	A_973N0016_02567	A_973N0018_00958	A_973N0019_01737	A_973N0021_01869	A_973N0022_01844	A_973N0031_01719	A_973N0037_00814	A_973N0044_00569	A_973N0049_01654	A_973N0050_01741
group_2706		haloacid dehalogenase-like hydrolase	356	375	1.053370786516854	1	4073				213	792	686.832	A_110_00885	A_112_00978	A_61236_01216	A_61237_00952;A_61237_00951	A_61239_01428	A_61243_01287;A_61243_01288	A_61244_00957;A_61244_00956	A_61245_00939;A_61245_00940	A_61253_01043;A_61253_01042	A_61272_00603	A_61273_00888	A_61275_01409	A_61278_01088	A_61282_01550	A_61289_00741	A_61290_01075	A_75_01490	A_80378_02157	A_80381_01649	A_80389_01515	A_973N0003_01543	A_973N0004_00282;A_973N0004_00281	A_973N0007_01657	A_973N0008_01182	A_973N0010_00947;A_973N0010_00946	A_973N0013_00508	A_973N0016_01808	A_973N0018_00372	A_973N0019_01352	A_973N0021_01484	A_973N0022_01630	A_973N0031_01458	A_973N0037_02066	A_973N0044_00648	A_973N0049_00314	A_973N0050_01616
hemL---hemL_1---hemL_2	hemL;hemL_1;hemL_2	glutamate-1-semialdehyde aminotransferase	356	357	1.002808988764045	1	4071				144	1287	1282.890756302521	A_110_01179	A_112_01268	A_61236_01070	A_61237_00786	A_61239_01293	A_61243_01518	A_61244_00612	A_61245_01050	A_61253_00914	A_61272_01391	A_61273_01457	A_61275_00551	A_61278_01296	A_61282_01236	A_61289_01173	A_61290_01541	A_75_01781	A_80378_00421	A_80381_01470	A_80389_00851	A_973N0003_00617	A_973N0004_00982	A_973N0007_00073	A_973N0008_00038	A_973N0010_00469	A_973N0013_00167	A_973N0016_00021	A_973N0018_00230	A_973N0019_00145	A_973N0021_00073	A_973N0022_00029	A_973N0031_01333	A_973N0037_00029	A_973N0044_00337	A_973N0049_00036	A_973N0050_00311
hemD	hemD	uroporphyrinogen III synthase HEM4	356	356	1.0	1	4070				540	675	674.5196629213483	A_110_01181	A_112_01270	A_61236_01072	A_61237_00784	A_61239_01295	A_61243_01520	A_61244_00610	A_61245_01048	A_61253_00916	A_61272_01393	A_61273_01455	A_61275_00553	A_61278_01294	A_61282_01238	A_61289_01175	A_61290_01543	A_75_01783	A_80378_00423	A_80381_01472	A_80389_00849	A_973N0003_00615	A_973N0004_00984	A_973N0007_00075	A_973N0008_00040	A_973N0010_00471	A_973N0013_00169	A_973N0016_00023	A_973N0018_00232	A_973N0019_00143	A_973N0021_00075	A_973N0022_00027	A_973N0031_01331	A_973N0037_00027	A_973N0044_00335	A_973N0049_00034	A_973N0050_00309
group_2705		hypothetical protein	356	356	1.0	1	4068				231	930	926.2162921348314	A_110_01188	A_112_01277	A_61236_01079	A_61237_00777	A_61239_01302	A_61243_01527	A_61244_00603	A_61245_01041	A_61253_00923	A_61272_02167	A_61273_01448	A_61275_00560	A_61278_01287	A_61282_01245	A_61289_02049	A_61290_01550	A_75_01790	A_80378_00430	A_80381_01479	A_80389_00842	A_973N0003_00608	A_973N0004_00991	A_973N0007_00082	A_973N0008_00047	A_973N0010_00478	A_973N0013_00176	A_973N0016_00030	A_973N0018_00239	A_973N0019_00136	A_973N0021_00082	A_973N0022_00020	A_973N0031_01324	A_973N0037_00020	A_973N0044_00328	A_973N0049_00027	A_973N0050_00302
cysM---cysM_1---cysM_2	cysM;cysM_1;cysM_2	Cystathionine beta-synthase CysM;cysteine synthase/cystathionine beta-synthase family protein	356	357	1.002808988764045	1	4067				210	1080	914.09243697479	A_110_00050	A_112_00142	A_61236_02200;A_61236_02201	A_61237_01403	A_61239_01517	A_61243_02044	A_61244_01360	A_61245_02066	A_61253_01602	A_61272_02275	A_61273_01484	A_61275_01528	A_61278_01523	A_61282_01408	A_61289_01643	A_61290_01028	A_75_00653	A_80378_01532	A_80381_01726	A_80389_01733	A_973N0003_01772	A_973N0004_01834	A_973N0007_01978	A_973N0008_01659	A_973N0010_02104	A_973N0013_01567	A_973N0016_02004	A_973N0018_01433	A_973N0019_00982	A_973N0021_01688	A_973N0022_02198	A_973N0031_02199	A_973N0037_01980	A_973N0044_00679	A_973N0049_01948	A_973N0050_01765
group_2701		hypothetical protein	356	356	1.0	1	4063				246	531	529.2050561797753	A_110_01452	A_112_01539	A_61236_02399	A_61237_02352	A_61239_02077	A_61243_02365	A_61244_02202	A_61245_02530	A_61253_00507	A_61272_02434	A_61273_02482	A_61275_02670	A_61278_02451	A_61282_01603	A_61289_02620	A_61290_01316	A_75_02053	A_80378_02481	A_80381_02518	A_80389_01444	A_973N0003_01813	A_973N0004_01340	A_973N0007_01570	A_973N0008_01816	A_973N0010_01479	A_973N0013_01870	A_973N0016_00631	A_973N0018_01762	A_973N0019_01664	A_973N0021_01262	A_973N0022_01834	A_973N0031_01196	A_973N0037_02126	A_973N0044_01352	A_973N0049_01307	A_973N0050_01676
dps	dps	putative non-heme iron-containing ferritin	356	356	1.0	1	4061				444	444	444.0	A_110_01638	A_112_01728	A_61236_01602	A_61237_02282	A_61239_01751	A_61243_02201	A_61244_02235	A_61245_02287	A_61253_00810	A_61272_02429	A_61273_02426	A_61275_02659	A_61278_01849	A_61282_01974	A_61289_02219	A_61290_01459	A_75_02242	A_80378_01856	A_80381_00963	A_80389_01831	A_973N0003_02507	A_973N0004_00676	A_973N0007_02124	A_973N0008_02031	A_973N0010_02029	A_973N0013_01956	A_973N0016_02297	A_973N0018_01830	A_973N0019_01877	A_973N0021_01985	A_973N0022_02027	A_973N0031_01798	A_973N0037_00855	A_973N0044_02142	A_973N0049_01614	A_973N0050_02407
group_2699		cobalt ABC transporter permease	356	356	1.0	1	4060				576	954	577.061797752809	A_110_00594	A_112_00686	A_61236_00717	A_61237_00737	A_61239_00814	A_61243_00594	A_61244_01917	A_61245_02116	A_61253_00735	A_61272_01003	A_61273_01328	A_61275_02100	A_61278_00612	A_61282_02354	A_61289_02491	A_61290_02384	A_75_01199	A_80378_02425	A_80381_01365	A_80389_02213	A_973N0003_01607	A_973N0004_01567	A_973N0007_00767	A_973N0008_00385	A_973N0010_01527	A_973N0013_00628	A_973N0016_01588	A_973N0018_00432	A_973N0019_02236	A_973N0021_02397	A_973N0022_01224	A_973N0031_00924	A_973N0037_00362	A_973N0044_01191	A_973N0049_00700	A_973N0050_01175
purD_2---purD_1---purD_3---purD	purD_2;purD_1;purD_3;purD	phosphoribosylamine--glycine ligase PurD	356	360	1.0112359550561798	1	4059				243	1248	1234.2916666666667	A_110_00591	A_112_00683	A_61236_00720	A_61237_00740	A_61239_00811	A_61243_00597	A_61244_01920	A_61245_02119	A_61253_00738	A_61272_01000	A_61273_01325	A_61275_02097	A_61278_00609	A_61282_02357	A_61289_02494	A_61290_02381	A_75_01196	A_80378_02422	A_80381_01368	A_80389_02216	A_973N0003_01604	A_973N0004_01564	A_973N0007_00764	A_973N0008_00388	A_973N0010_01524	A_973N0013_00631	A_973N0016_01591	A_973N0018_00429	A_973N0019_02233	A_973N0021_02400	A_973N0022_01221	A_973N0031_00927	A_973N0037_00359	A_973N0044_01194	A_973N0049_00703	A_973N0050_01178
group_2698		M42 glutamyl aminopeptidase	356	359	1.0084269662921348	1	4058				267	1092	1023.158774373259	A_110_00874	A_112_00967	A_61236_01226	A_61237_00962	A_61239_01439	A_61243_01298	A_61244_00946	A_61245_00950	A_61253_01032	A_61272_00592	A_61273_00878	A_61275_01397	A_61278_01078	A_61282_01540	A_61289_00730	A_61290_01065	A_75_01479	A_80378_02147	A_80381_01659	A_80389_01525	A_973N0003_01554	A_973N0004_00292	A_973N0007_01668	A_973N0008_01172	A_973N0010_00957	A_973N0013_00498	A_973N0016_01798	A_973N0018_00362	A_973N0019_01342	A_973N0021_01474	A_973N0022_01619	A_973N0031_01448	A_973N0037_02056	A_973N0044_00638	A_973N0049_00324	A_973N0050_01606
group_2697		hypothetical protein	356	356	1.0	1	4057				330	576	572.9157303370787	A_110_02180	A_112_02279	A_61236_00283	A_61237_01782	A_61239_01001	A_61243_00366	A_61244_01683	A_61245_01125	A_61253_01636	A_61272_01853	A_61273_00530	A_61275_00766	A_61278_00204	A_61282_00064	A_61289_00437	A_61290_01286	A_75_00241	A_80378_01907	A_80381_00463	A_80389_00771	A_973N0003_00047	A_973N0004_01135	A_973N0007_01008	A_973N0008_00869	A_973N0010_01994	A_973N0013_01724	A_973N0016_01697	A_973N0018_01555	A_973N0019_01399	A_973N0021_01211	A_973N0022_00548	A_973N0031_00138	A_973N0037_01571	A_973N0044_00994	A_973N0049_02009	A_973N0050_00006
group_2693		Protein SprT-like protein	356	356	1.0	1	4051				432	456	455.86516853932585	A_110_01562	A_112_01651	A_61236_00593	A_61237_01312	A_61239_01790	A_61243_00403	A_61244_00833	A_61245_01251	A_61253_01248	A_61272_02512	A_61273_00557	A_61275_01095	A_61278_02132	A_61282_01125	A_61289_02706	A_61290_01737	A_75_02165	A_80378_02030	A_80381_01100	A_80389_02389	A_973N0003_01967	A_973N0004_00752	A_973N0007_01165	A_973N0008_01293	A_973N0010_01310	A_973N0013_01035	A_973N0016_02462	A_973N0018_00923	A_973N0019_01082	A_973N0021_02082	A_973N0022_01993	A_973N0031_01986	A_973N0037_00779	A_973N0044_00531	A_973N0049_01689	A_973N0050_01910
group_2692		PTS system trehalose-specific IIBC component	356	366	1.0280898876404494	1	4050				90	1437	1396.467213114754	A_110_00065	A_112_00157	A_61236_02188	A_61237_01388	A_61239_01532	A_61243_02397	A_61244_02287	A_61245_01965	A_61253_02450	A_61272_02230	A_61273_02472	A_61275_01513	A_61278_01508	A_61282_01393	A_61289_01658	A_61290_01043	A_75_00668	A_80378_01547	A_80381_01741	A_80389_01718	A_973N0003_02465	A_973N0004_02541	A_973N0007_02488	A_973N0008_01674	A_973N0010_02119	A_973N0013_01582	A_973N0016_01989	A_973N0018_01448	A_973N0019_00997;A_973N0019_00998;A_973N0019_00999	A_973N0021_01703	A_973N0022_02470	A_973N0031_02184	A_973N0037_01966	A_973N0044_00694	A_973N0049_02471	A_973N0050_02432
scrB	scrB	sucrose-6-phosphate hydrolase	356	356	1.0	1	4049				1485	1494	1493.9494382022472	A_110_01538	A_112_01627	A_61236_02267	A_61237_02100	A_61239_01912	A_61243_02060	A_61244_01910	A_61245_02097	A_61253_01494	A_61272_02001	A_61273_01608	A_61275_02364	A_61278_02249	A_61282_01725	A_61289_01834	A_61290_01663	A_75_02141	A_80378_02434	A_80381_02473	A_80389_02297	A_973N0003_01277	A_973N0004_02505	A_973N0007_02301	A_973N0008_01343	A_973N0010_02077	A_973N0013_01383	A_973N0016_00503	A_973N0018_01202	A_973N0019_02375	A_973N0021_00423	A_973N0022_01680	A_973N0031_01282	A_973N0037_01100	A_973N0044_01052	A_973N0049_01379	A_973N0050_01920
ilvC_1---ilvC	ilvC_1;ilvC	ketol-acid reductoisomerase	356	356	1.0	1	4048				249	1005	1000.2640449438202	A_110_01553	A_112_01642	A_61236_02279	A_61237_02229	A_61239_01897	A_61243_02191	A_61244_02068	A_61245_02253	A_61253_01509	A_61272_01986	A_61273_01623	A_61275_02379	A_61278_02361	A_61282_01740	A_61289_01819	A_61290_01678	A_75_02156	A_80378_02404	A_80381_02388	A_80389_02495	A_973N0003_01292	A_973N0004_02453	A_973N0007_02414	A_973N0008_01358	A_973N0010_02062	A_973N0013_01368	A_973N0016_00488	A_973N0018_01187	A_973N0019_02312	A_973N0021_02390	A_973N0022_02397	A_973N0031_01267	A_973N0037_01115	A_973N0044_01036	A_973N0049_01394	A_973N0050_02342
leuC_1---leuC_2---leuC	leuC_1;leuC_2;leuC	3-isopropylmalate dehydratase large subunit	356	370	1.0393258426966292	1	4047				129	1374	1319.9674796747968	A_110_01556	A_112_01645	A_61236_02276	A_61237_02232	A_61239_01894	A_61243_02188	A_61244_02065	A_61245_02256	A_61253_01512	A_61272_01983	A_61273_01626	A_61275_02382	A_61278_02364	A_61282_01743	A_61289_01816	A_61290_01681	A_75_02159	A_80378_02407	A_80381_02385	A_80389_02499;A_80389_02498	A_973N0003_01295	A_973N0004_02450	A_973N0007_02417	A_973N0008_01361	A_973N0010_02059	A_973N0013_01365	A_973N0016_00485	A_973N0018_01184	A_973N0019_02309	A_973N0021_02393	A_973N0022_02400	A_973N0031_01264	A_973N0037_01118	A_973N0044_01033	A_973N0049_01397	A_973N0050_02339
group_2691		short chain dehydrogenase	356	362	1.0168539325842696	1	4046				120	819	768.4309392265193	A_110_01954	A_112_02047	A_61236_02050	A_61237_02028	A_61239_01558	A_61243_00796	A_61244_01627	A_61245_00557	A_61253_02010	A_61272_00660	A_61273_02104	A_61275_01127	A_61278_02301	A_61282_02069	A_61289_00166	A_61290_01169	A_75_00008	A_80378_02207	A_80381_02226	A_80389_00994	A_973N0003_02399	A_973N0004_00261	A_973N0007_01831	A_973N0008_01577	A_973N0010_00173	A_973N0013_02523	A_973N0016_00785	A_973N0018_02529	A_973N0019_01714	A_973N0021_01812	A_973N0022_02334	A_973N0031_02168	A_973N0037_02099	A_973N0044_00076	A_973N0049_01110	A_973N0050_02163
group_2685		cysteine desulfurase	356	357	1.002808988764045	1	4039				540	1167	1163.6050420168067	A_110_01227	A_112_01315	A_61236_02298	A_61237_00628	A_61239_01136	A_61243_00689	A_61244_00822	A_61245_01761	A_61253_00794	A_61272_01065	A_61273_01953	A_61275_01198	A_61278_00396	A_61282_02293	A_61289_00474	A_61290_02310	A_75_01828	A_80378_00337	A_80381_00383	A_80389_00253	A_973N0003_00570	A_973N0004_01029	A_973N0007_00120	A_973N0008_00085	A_973N0010_00516	A_973N0013_00215	A_973N0016_00069	A_973N0018_00278	A_973N0019_00334	A_973N0021_01237	A_973N0022_00819	A_973N0031_02064	A_973N0037_01841	A_973N0044_00712	A_973N0049_01578	A_973N0050_00263
group_2683		acetyltransferase (GNAT) family protein	356	356	1.0	1	4036				279	549	524.376404494382	A_110_00068	A_112_00160	A_61236_02191	A_61237_01385	A_61239_01535	A_61243_02394	A_61244_02284	A_61245_01968	A_61253_02447	A_61272_02227	A_61273_02469	A_61275_01510	A_61278_01505	A_61282_01390	A_61289_01661	A_61290_01046	A_75_00671	A_80378_01550	A_80381_01744	A_80389_01715	A_973N0003_02468	A_973N0004_02544	A_973N0007_02491	A_973N0008_01677	A_973N0010_02122	A_973N0013_01585	A_973N0016_01986	A_973N0018_01451	A_973N0019_01002	A_973N0021_01706	A_973N0022_02473	A_973N0031_02181	A_973N0037_01963	A_973N0044_00697	A_973N0049_02474	A_973N0050_02429
group_2681		acetolactate synthase 1 regulatory subunit	356	356	1.0	1	4033				195	270	254.87359550561797	A_110_01552	A_112_01641	A_61236_02280	A_61237_02228	A_61239_01898	A_61243_02192	A_61244_02069	A_61245_02252	A_61253_01508	A_61272_01987	A_61273_01622	A_61275_02378	A_61278_02360	A_61282_01739	A_61289_01820	A_61290_01677	A_75_02155	A_80378_02403	A_80381_02389	A_80389_02494	A_973N0003_01291	A_973N0004_02454	A_973N0007_02413	A_973N0008_01357	A_973N0010_02063	A_973N0013_01369	A_973N0016_00489	A_973N0018_01188	A_973N0019_02313	A_973N0021_02389	A_973N0022_02396	A_973N0031_01268	A_973N0037_01114	A_973N0044_01037	A_973N0049_01393	A_973N0050_02343
sbnE---sbnE_1---sbnE_2	sbnE;sbnE_1;sbnE_2	siderophore biosynthesis protein IucA/IucC family	356	359	1.0084269662921348	1	4031				243	1758	1738.2367688022284	A_110_02259	A_112_02360	A_61236_01956	A_61237_01712	A_61239_01962	A_61243_01666	A_61244_01939	A_61245_01631	A_61253_02176	A_61272_02122	A_61273_01770	A_61275_01319	A_61278_02096	A_61282_01311	A_61289_02305	A_61290_01702	A_75_00321	A_80378_02188	A_80381_02153	A_80389_02183	A_973N0003_01145	A_973N0004_01418	A_973N0007_01912	A_973N0008_01950	A_973N0010_01401	A_973N0013_02215	A_973N0016_01678	A_973N0018_02105	A_973N0019_02171	A_973N0021_00865	A_973N0022_01705	A_973N0031_01535	A_973N0037_02022	A_973N0044_01631	A_973N0049_01172	A_973N0050_01835
sbnD_1---sbnD_2---sbnD	sbnD_1;sbnD_2;sbnD	MFS family major facilitator transporter	356	357	1.002808988764045	1	4030				453	1266	1180.7058823529412	A_110_02258	A_112_02359	A_61236_01957	A_61237_01711	A_61239_01963	A_61243_01667	A_61244_01938	A_61245_01632	A_61253_02175	A_61272_02123	A_61273_01771	A_61275_01318	A_61278_02097	A_61282_01312	A_61289_02306	A_61290_01703	A_75_00320	A_80378_02189	A_80381_02152	A_80389_02182	A_973N0003_01144	A_973N0004_01419	A_973N0007_01913	A_973N0008_01949	A_973N0010_01402	A_973N0013_02216	A_973N0016_01677	A_973N0018_02104	A_973N0019_02170	A_973N0021_00864	A_973N0022_01706	A_973N0031_01534	A_973N0037_02021	A_973N0044_01632	A_973N0049_01171	A_973N0050_01836
mtlA_2---mtlA_3---mtlA_1	mtlA_2;mtlA_3;mtlA_1	PTS system mannitol-specific IIBC component	356	361	1.0140449438202248	1	4029				231	1551	1521.6565096952909	A_110_01650	A_112_01740	A_61236_01590	A_61237_01857	A_61239_01739	A_61243_01611	A_61244_01420	A_61245_01812	A_61253_00827	A_61272_02161	A_61273_01892	A_61275_02209	A_61278_01863	A_61282_01986	A_61289_02207	A_61290_01447	A_75_02254	A_80378_01841	A_80381_00977	A_80389_01845	A_973N0003_02081	A_973N0004_00662	A_973N0007_02136	A_973N0008_02018	A_973N0010_02045	A_973N0013_01942	A_973N0016_02309	A_973N0018_01844	A_973N0019_01863	A_973N0021_01999	A_973N0022_02039	A_973N0031_01812	A_973N0037_00869	A_973N0044_00944	A_973N0049_01602	A_973N0050_02202
phoU---phoU_1---phoU_2	phoU;phoU_1;phoU_2	phosphate uptake regulator	356	357	1.002808988764045	1	4027				279	642	639.7899159663865	A_110_00893	A_112_00986	A_61236_01208	A_61237_00943	A_61239_01420	A_61243_01279	A_61244_00965	A_61245_00931	A_61253_01051	A_61272_00611	A_61273_00896	A_61275_01417	A_61278_01097	A_61282_01558	A_61289_00749	A_61290_01083	A_75_01498	A_80378_02165	A_80381_01641	A_80389_01507	A_973N0003_01535	A_973N0004_00273	A_973N0007_01649	A_973N0008_01190	A_973N0010_00938	A_973N0013_00516	A_973N0016_01816	A_973N0018_00380	A_973N0019_01360	A_973N0021_01492	A_973N0022_01638	A_973N0031_01466	A_973N0037_02074	A_973N0044_02384	A_973N0049_00306	A_973N0050_01624
lysP	lysP	APC family amino acid-polyamine-organocation transporter	356	356	1.0	1	4025				1332	1494	1493.4775280898875	A_110_01193	A_112_01282	A_61236_01084	A_61237_00772	A_61239_01307	A_61243_01532	A_61244_00598	A_61245_01036	A_61253_00928	A_61272_02172	A_61273_01443	A_61275_00565	A_61278_01282	A_61282_01250	A_61289_02044	A_61290_01555	A_75_01795	A_80378_00435	A_80381_01484	A_80389_00837	A_973N0003_00603	A_973N0004_00996	A_973N0007_00087	A_973N0008_00052	A_973N0010_00483	A_973N0013_00181	A_973N0016_00035	A_973N0018_00244	A_973N0019_00131	A_973N0021_00087	A_973N0022_00015	A_973N0031_01319	A_973N0037_00015	A_973N0044_00323	A_973N0049_00022	A_973N0050_00297
rplI_1---rplI_2---rplI	rplI_1;rplI_2;rplI	50S ribosomal protein L9	356	360	1.0112359550561798	1	4023				183	453	447.1166666666667	A_110_02211	A_112_02310	A_61236_00251	A_61237_00993	A_61239_01032	A_61243_01368	A_61244_01315	A_61245_01579	A_61253_01549	A_61272_02088	A_61273_00499	A_61275_00735	A_61278_00173	A_61282_00095	A_61289_02285	A_61290_01732	A_75_00272	A_80378_02053	A_80381_00429	A_80389_00805	A_973N0003_00016	A_973N0004_01104	A_973N0007_01486	A_973N0008_00837	A_973N0010_01916	A_973N0013_01609	A_973N0016_01733	A_973N0018_01528	A_973N0019_00928	A_973N0021_01176	A_973N0022_00579	A_973N0031_00695	A_973N0037_01720	A_973N0044_01451	A_973N0049_01977	A_973N0050_02382
kbl_1---kbl	kbl_1;kbl	putative pyridoxal phosphate-dependent acyltransferase	356	356	1.0	1	4018				510	1197	1195.0702247191011	A_110_00150	A_112_00243	A_61236_02258	A_61237_00870	A_61239_01403	A_61243_00890	A_61244_02006	A_61245_02227	A_61253_02257	A_61272_01194	A_61273_02265	A_61275_01221	A_61278_01469	A_61282_02418	A_61289_01734	A_61290_02437	A_75_00755	A_80378_01247	A_80381_01297	A_80389_01293	A_973N0003_01174	A_973N0004_01693	A_973N0007_01371	A_973N0008_01692	A_973N0010_01675	A_973N0013_01484	A_973N0016_01856	A_973N0018_01282	A_973N0019_01017	A_973N0021_01005	A_973N0022_01473	A_973N0031_01229	A_973N0037_01873	A_973N0044_01426	A_973N0049_02235	A_973N0050_01298
group_2673		amino acid carrier protein	356	356	1.0	1	4013				330	1476	1462.120786516854	A_110_00865	A_112_00958	A_61236_01235	A_61237_00971	A_61239_01448	A_61243_01307	A_61244_02354	A_61245_00959	A_61253_01023	A_61272_00583	A_61273_00869	A_61275_01388	A_61278_01069	A_61282_01531	A_61289_00721	A_61290_01056	A_75_01470	A_80378_02443	A_80381_01668	A_80389_01534	A_973N0003_01563	A_973N0004_00301	A_973N0007_01677	A_973N0008_01163	A_973N0010_00966	A_973N0013_00489	A_973N0016_01754	A_973N0018_00353	A_973N0019_01333	A_973N0021_01465	A_973N0022_01610	A_973N0031_01439	A_973N0037_02047	A_973N0044_00629	A_973N0049_00333	A_973N0050_01597
piuB_2---piuB_1---piuB	piuB_2;piuB_1;piuB	putative iron-regulated membrane protein	356	362	1.0168539325842696	1	4008				258	1341	1313.254143646409	A_110_00958	A_112_01052	A_61236_00773	A_61237_00150	A_61239_00468	A_61243_00320;A_61243_00319	A_61244_00026;A_61244_00027	A_61245_00154	A_61253_00008	A_61272_00571	A_61273_00232	A_61275_01337	A_61278_00941	A_61282_00299	A_61289_00672	A_61290_00043	A_75_01564	A_80378_01746	A_80381_01584	A_80389_01578	A_973N0003_01570	A_973N0004_01059	A_973N0007_00893	A_973N0008_00914	A_973N0010_01175	A_973N0013_00914	A_973N0016_00991	A_973N0018_00835	A_973N0019_01525	A_973N0021_01625	A_973N0022_01037	A_973N0031_00571	A_973N0037_01626	A_973N0044_01777	A_973N0049_00245	A_973N0050_00885
group_2669		MarR family transcriptional regulator	356	356	1.0	1	4004				210	420	414.51404494382024	A_110_00569	A_112_00661	A_61236_01922	A_61237_01528	A_61239_01616	A_61243_02506	A_61244_01609	A_61245_01399	A_61253_01903	A_61272_02318	A_61273_00932	A_61275_00495	A_61278_00772	A_61282_01138	A_61289_01262	A_61290_01971	A_75_01174	A_80378_00530	A_80381_00499	A_80389_00434	A_973N0003_01582	A_973N0004_01542	A_973N0007_02096	A_973N0008_00410	A_973N0010_00458	A_973N0013_02090	A_973N0016_01614	A_973N0018_02093	A_973N0019_01838	A_973N0021_01958	A_973N0022_01199	A_973N0031_01771	A_973N0037_00337	A_973N0044_02374	A_973N0049_00726	A_973N0050_01019
gltC	gltC	transcriptional activator of glutamate synthase operon	356	356	1.0	1	4003				750	885	883.8623595505618	A_110_00061	A_112_00153	A_61236_02184	A_61237_01392	A_61239_01528	A_61243_02333	A_61244_01349	A_61245_01961	A_61253_01613	A_61272_02234	A_61273_01495	A_61275_01517	A_61278_01512	A_61282_01397	A_61289_01654	A_61290_01039	A_75_00664	A_80378_01543	A_80381_01737	A_80389_01722	A_973N0003_01783	A_973N0004_01845	A_973N0007_01967	A_973N0008_01670	A_973N0010_02115	A_973N0013_01578	A_973N0016_01993	A_973N0018_01444	A_973N0019_00993	A_973N0021_01699	A_973N0022_02187	A_973N0031_02188	A_973N0037_01969	A_973N0044_00690	A_973N0049_01960	A_973N0050_01776
group_2657		alpha/beta family hydrolase	356	357	1.002808988764045	1	3988				267	828	825.655462184874	A_110_02481	A_112_00034	A_61236_01298	A_61237_01894	A_61239_00722	A_61243_01573	A_61244_01753	A_61245_01612	A_61253_01789	A_61272_01417	A_61273_01072	A_61275_01365	A_61278_01035	A_61282_00805	A_61289_00875	A_61290_00618	A_75_00545	A_80378_00749	A_80381_01563	A_80389_01649	A_973N0003_00782	A_973N0004_02066	A_973N0007_01752	A_973N0008_01858	A_973N0010_02245	A_973N0013_01525	A_973N0016_00459	A_973N0018_01335	A_973N0019_00292	A_973N0021_00202	A_973N0022_00605	A_973N0031_00481	A_973N0037_01336	A_973N0044_00001	A_973N0049_01738	A_973N0050_00607
dra---ssb_1---ssb	dra;ssb_1;ssb	deoxyribose-phosphate aldolase 1;ssDNA-binding protein	356	356	1.0	1	3978				237	609	502.34831460674155	A_110_02524	A_112_00077	A_61236_01384	A_61237_01172	A_61239_00766	A_61243_01777	A_61244_01667	A_61245_01001	A_61253_01182	A_61272_01101	A_61273_00791	A_61275_01565	A_61278_00992	A_61282_00760	A_61289_00831	A_61290_00664	A_75_00588	A_80378_01011	A_80381_00901	A_80389_01114	A_973N0003_00738	A_973N0004_02158	A_973N0007_01138	A_973N0008_01592	A_973N0010_02434	A_973N0013_02319	A_973N0016_02085	A_973N0018_02255	A_973N0019_00620	A_973N0021_00157	A_973N0022_00649	A_973N0031_01552	A_973N0037_01380	A_973N0044_00045	A_973N0049_01695	A_973N0050_00651
paaJ	paaJ	acetyl-CoA acetyltransferase	356	356	1.0	1	3977				1143	1182	1181.8904494382023	A_110_02512	A_112_00065	A_61236_01372	A_61237_01160	A_61239_00754	A_61243_01789	A_61244_01679	A_61245_01013	A_61253_01170	A_61272_01089	A_61273_00779	A_61275_01553	A_61278_01004	A_61282_00772	A_61289_00843	A_61290_00652	A_75_00576	A_80378_01023	A_80381_00889	A_80389_01102	A_973N0003_00750	A_973N0004_02146	A_973N0007_01150	A_973N0008_01580	A_973N0010_02446	A_973N0013_02307	A_973N0016_02097	A_973N0018_02267	A_973N0019_00632	A_973N0021_00169	A_973N0022_00637	A_973N0031_00449	A_973N0037_01368	A_973N0044_00033	A_973N0049_01707	A_973N0050_00639
group_2649		toxin regulatorly-like protein	356	356	1.0	1	3976				927	1056	1055.5756578947369	A_110_02044	A_112_02141	2_refound_42	3_refound_69	4_refound_93	A_61243_00351	6_refound_122	7_refound_137	A_61253_00607	A_61272_00976	A_61273_00181	A_61275_00043	A_61278_00846	13_refound_226	A_61289_00968	15_refound_253	A_75_00103	A_80378_01039	A_80381_01312	A_80389_01365	A_973N0003_00173	A_973N0004_01320	A_973N0007_00606	A_973N0008_00218	24_refound_364	25_refound_385	A_973N0016_00205	27_refound_411	A_973N0019_01191	A_973N0021_01169	30_refound_442	A_973N0031_00013	A_973N0037_00933	33_refound_472	A_973N0049_01486	A_973N0050_00129
kdpA---kdpA_2---kdpA_3---kdpA_1	kdpA;kdpA_2;kdpA_3;kdpA_1	P-ATPase superfamily P-type ATPase potassium (K+) transporter subunit A	356	360	1.0112359550561798	1	3973				258	1677	1656.8083333333334	A_110_01577	A_112_01666	A_61236_00609	A_61237_01327	A_61239_01805	A_61243_00418	A_61244_00848	A_61245_01266	A_61253_01233	A_61272_01677	A_61273_00572	A_61275_01080	A_61278_02117	A_61282_01110	A_61289_01237	A_61290_01752	A_75_02180	A_80378_02015	A_80381_01085	A_80389_02374;A_80389_02373	A_973N0003_01982	A_973N0004_00737	A_973N0007_01180	A_973N0008_01278	A_973N0010_01325	A_973N0013_01050	A_973N0016_02447	A_973N0018_00938	A_973N0019_01067	A_973N0021_02067	A_973N0022_02008	A_973N0031_01971	A_973N0037_00794	A_973N0044_00516	A_973N0049_01674	A_973N0050_01895
nadE---nadE_1---nadE_2	nadE;nadE_1;nadE_2	NH(3)-dependent NAD+ synthetase	356	358	1.0056179775280898	1	3972				210	822	816.3603351955308	A_110_01471	A_112_01558	A_61236_01822	A_61237_01105	A_61239_02204	A_61243_01143	A_61244_00988	A_61245_01667	A_61253_00967	A_61272_00425	A_61273_02174	A_61275_01909	A_61278_02067	A_61282_01620	A_61289_01891	A_61290_01299	A_75_02072	A_80378_01686	A_80381_02181	A_80389_01427	A_973N0003_01796	A_973N0004_01359	A_973N0007_01587	A_973N0008_01799	A_973N0010_01459	A_973N0013_01748	A_973N0016_00614	A_973N0018_01610	A_973N0019_01682	A_973N0021_01279	A_973N0022_01817	A_973N0031_01179	A_973N0037_02143	A_973N0044_02078	A_973N0049_01324	A_973N0050_01693
group_2647		hypothetical protein	356	356	1.0	1	3971				174	174	174.0	A_110_01469	A_112_01556	A_61236_01820	A_61237_01107	A_61239_02202	A_61243_01145	A_61244_00990	A_61245_01669	A_61253_00965	A_61272_00427	A_61273_02176	A_61275_01911	A_61278_02065	A_61282_01618	A_61289_01893	A_61290_01301	A_75_02070	A_80378_01684	A_80381_02183	A_80389_01429	A_973N0003_01798	A_973N0004_01357	A_973N0007_01585	A_973N0008_01801	A_973N0010_01461	25_refound_384	A_973N0016_00616	27_refound_410	A_973N0019_01680	A_973N0021_01277	A_973N0022_01819	A_973N0031_01181	A_973N0037_02141	A_973N0044_02076	A_973N0049_01322	A_973N0050_01691
recO---recO_2---recO_1	recO;recO_2;recO_1	putative recombinational DNA repair protein (RecF pathway)	356	357	1.002808988764045	1	3970				294	747	744.9831932773109	A_110_01088	A_112_01179	A_61236_01528	A_61237_00035	A_61239_00533	A_61243_00075	A_61244_00160	A_61245_00359	A_61253_00123	A_61272_00254	A_61273_00674	A_61275_00326	A_61278_00334	A_61282_00906	A_61289_02325	A_61290_00344	A_75_01691	A_80378_00018	A_80381_00228	A_80389_00729	A_973N0003_00963	A_973N0004_00937	A_973N0007_00978	A_973N0008_00756	A_973N0010_01290	A_973N0013_00074	A_973N0016_01256	A_973N0018_00720	A_973N0019_01960	A_973N0021_01386	A_973N0022_00118	A_973N0031_00598	A_973N0037_00118	A_973N0044_01416	A_973N0049_00126	A_973N0050_01251
dnaG	dnaG	DNA primase	356	356	1.0	1	3969				1782	1836	1835.8483146067415	A_110_01084	A_112_01175	A_61236_01532	A_61237_00039	A_61239_00537	A_61243_00071	A_61244_00164	A_61245_00355	A_61253_00119	A_61272_00258	A_61273_00670	A_61275_00322	A_61278_00330	A_61282_00910	A_61289_02321	A_61290_00340	A_75_01687	A_80378_00022	A_80381_00224	A_80389_00725	A_973N0003_00959	A_973N0004_00933	A_973N0007_00974	A_973N0008_00752	A_973N0010_01286	A_973N0013_00070	A_973N0016_01252	A_973N0018_00724	A_973N0019_01964	A_973N0021_01390	A_973N0022_00122	A_973N0031_00602	A_973N0037_00122	A_973N0044_01412	A_973N0049_00130	A_973N0050_01247
group_2646		hypothetical protein	356	356	1.0	1	3968				219	219	219.0	A_110_01054	A_112_01145	A_61236_01119	A_61237_00068	A_61239_00566	A_61243_00042	A_61244_00193	A_61245_00326	A_61253_00090	A_61272_00287	A_61273_00641	A_61275_00293	A_61278_00301	A_61282_00939	A_61289_01500	A_61290_00311	A_75_01657	A_80378_00052	A_80381_01791	A_80389_00696	A_973N0003_00930	A_973N0004_00903	A_973N0007_00945	A_973N0008_00723	A_973N0010_01257	A_973N0013_00041	A_973N0016_01222	A_973N0018_00753	A_973N0019_01614	A_973N0021_01710	A_973N0022_00151	A_973N0031_00631	A_973N0037_00151	A_973N0044_00297	A_973N0049_00160	A_973N0050_01439
group_2645		putative rhodanese domain sulfurtransferase	356	356	1.0	1	3967				351	387	386.78932584269666	A_110_01056	A_112_01147	A_61236_01117	A_61237_00066	A_61239_00564	A_61243_00044	A_61244_00191	A_61245_00328	A_61253_00092	A_61272_00285	A_61273_00643	A_61275_00295	A_61278_00303	A_61282_00937	A_61289_01502	A_61290_00313	A_75_01659	A_80378_00050	A_80381_00197	A_80389_00698	A_973N0003_00932	A_973N0004_00905	A_973N0007_00947	A_973N0008_00725	A_973N0010_01259	A_973N0013_00043	A_973N0016_01224	A_973N0018_00751	A_973N0019_01991	A_973N0021_01417	A_973N0022_00149	A_973N0031_00629	A_973N0037_00149	A_973N0044_00299	A_973N0049_00158	A_973N0050_01437
group_2642		M20/M25/M40 family peptidase	356	360	1.0112359550561798	1	3963				333	1353	1121.0833333333333	A_110_01034	A_112_01125	A_61236_01139	A_61237_00088	A_61239_00586	A_61243_00022	A_61244_00213	A_61245_00306	A_61253_00070	A_61272_00308	A_61273_00621	A_61275_00273	A_61278_00281	A_61282_00959	A_61289_01479	A_61290_00291	A_75_01637	A_80378_00072	A_80381_01771	A_80389_00676	A_973N0003_00910	A_973N0004_00883	A_973N0007_00925	A_973N0008_00703	A_973N0010_01237	A_973N0013_00021	A_973N0016_01202;A_973N0016_01201	A_973N0018_00773	A_973N0019_01634	A_973N0021_01730	A_973N0022_00171	A_973N0031_00651	A_973N0037_00171	A_973N0044_00277	A_973N0049_00180	A_973N0050_01459
group_2640		aldo/keto oxidoreductase	356	358	1.0056179775280898	1	3961				99	930	903.2178770949721	A_110_01015	A_112_01107	A_61236_01150	A_61237_00099	A_61239_00598	A_61243_00011	A_61244_00224	A_61245_00295	A_61253_00059	A_61272_00320	A_61273_00284	A_61275_00262	A_61278_00270	A_61282_00972	A_61289_01467	A_61290_00278	A_75_01619	A_80378_00085	A_80381_01758	A_80389_00663	A_973N0003_00899	A_973N0004_00872	A_973N0007_00912	A_973N0008_00692	A_973N0010_01226	A_973N0013_00010	A_973N0016_01187	A_973N0018_00784	A_973N0019_01647	A_973N0021_01743	A_973N0022_00184	A_973N0031_00664	A_973N0037_00182	A_973N0044_00266	A_973N0049_00191	A_973N0050_01471
srrB_2---srrB_1---srrB	srrB_2;srrB_1;srrB	integral membrane sensor signal transduction histidine kinase	356	358	1.0056179775280898	1	3960				519	1752	1741.9357541899442	A_110_01006	A_112_01098	A_61236_01159	A_61237_00108	A_61239_00607	A_61243_00002	A_61244_00233	A_61245_00286	A_61253_00050	A_61272_00329	A_61273_00275	A_61275_00253	A_61278_00261	A_61282_00981	A_61289_01458	A_61290_00269	A_75_01610	A_80378_00094	A_80381_01749	A_80389_00654	A_973N0003_00890	A_973N0004_00863	A_973N0007_00903	A_973N0008_00683	A_973N0010_01217	A_973N0013_00001	A_973N0016_01178	A_973N0018_00793	A_973N0019_01656	A_973N0021_01752	A_973N0022_00193	A_973N0031_00673	A_973N0037_00191	A_973N0044_00257	A_973N0049_00200	A_973N0050_01480
rluB---rluB_4---rluB_3---rluB_2---rluB_1	rluB;rluB_4;rluB_3;rluB_2;rluB_1	ribosomal large subunit pseudouridine synthase B RluB	356	359	1.0084269662921348	1	3959				96	747	731.816155988858	A_110_01008	A_112_01100	A_61236_01157	A_61237_00106	A_61239_00605	A_61243_00004	A_61244_00231	A_61245_00288	A_61253_00052	A_61272_00327	A_61273_00277	A_61275_00255	A_61278_00263	A_61282_00979	A_61289_01460	A_61290_00271	A_75_01612	A_80378_00092	A_80381_01751	A_80389_00656	A_973N0003_00892	A_973N0004_00865	A_973N0007_00905	A_973N0008_00685	A_973N0010_01219	A_973N0013_00003	A_973N0016_01180	A_973N0018_00791	A_973N0019_01654	A_973N0021_01750	A_973N0022_00191	A_973N0031_00671	A_973N0037_00189	A_973N0044_00259	A_973N0049_00198	A_973N0050_01478
prfC_2---prfC---prfC_1	;prfC_2;prfC;prfC_1	peptide chain release factor 3	356	359	1.0084269662921348	1	3956				219	1563	1548.4189944134077	A_110_00534	A_112_00625	A_61236_02240	3_refound_68	A_61239_01583	A_61243_01239	A_61244_00688	A_61245_00623	A_61253_00189	A_61272_01711	A_61273_01434	A_61275_00461	A_61278_00741	A_61282_01169	A_61289_01293	A_61290_00521	A_75_01138	A_80378_00499	A_80381_00530	A_80389_00403	A_973N0003_00987	A_973N0004_00644	A_973N0007_01352	A_973N0008_01473	A_973N0010_00426	A_973N0013_02465	A_973N0016_02233	A_973N0018_02448	A_973N0019_00844	A_973N0021_00783	A_973N0022_01344	A_973N0031_01064	A_973N0037_00304	A_973N0044_01099	A_973N0049_02218	A_973N0050_00986
mnhC_2	mnhC_2	CPA3 family monovalent cation:proton (H+) antiporter-3 subunit C	356	356	1.0	1	3952				279	342	341.64606741573033	A_110_00464	A_112_00556	A_61236_00972	A_61237_01359	A_61239_00673	A_61243_01198	A_61244_01125	A_61245_00703	A_61253_00891	A_61272_00786	A_61273_01212	A_61275_01000	A_61278_01377	A_61282_01343	A_61289_01381	A_61290_00998	A_75_01068	A_80378_01366	A_80381_01448	A_80389_01494	A_973N0003_01359	A_973N0004_00577	A_973N0007_01281	A_973N0008_01733	A_973N0010_00356	A_973N0013_01909	A_973N0016_01031	A_973N0018_01808	A_973N0019_01239	A_973N0021_00758	A_973N0022_01560	A_973N0031_00947	A_973N0037_00236	A_973N0044_01926	A_973N0049_01811	A_973N0050_00945
group_2638		pyridine nucleotide-disulfide oxidoreductase	356	360	1.0112359550561798	1	3951				333	1155	1142.3	A_110_00459	A_112_00551	A_61236_00967	A_61237_01354	A_61239_00678	A_61243_01193	A_61244_01130	A_61245_00708	A_61253_00886	A_61272_00781	A_61273_01218;A_61273_01217	A_61275_00995	A_61278_01382	A_61282_01348	A_61289_01376	A_61290_00993	A_75_01063	A_80378_01361	A_80381_01443	A_80389_01489	A_973N0003_01365	A_973N0004_00572	A_973N0007_01276	A_973N0008_01738	A_973N0010_00351	A_973N0013_01904	A_973N0016_01036	A_973N0018_01803	A_973N0019_01234	A_973N0021_00753	A_973N0022_01565	A_973N0031_00952	A_973N0037_00231	A_973N0044_01931	A_973N0049_01816	A_973N0050_00940
uppP---bacA	uppP;bacA	undecaprenyl pyrophosphate phosphatase;bacitracin resistance protein undecaprenyl pyrophosphate phosphatase	356	356	1.0	1	3948				780	900	876.2696629213483	A_110_00282	A_112_00376	A_61236_00888	A_61237_00416	A_61239_00283	A_61243_00847	A_61244_00346	A_61245_00220	A_61253_00286	A_61272_00487	A_61273_00049	A_61275_00920	A_61278_01447	A_61282_00206	A_61289_00620	A_61290_00215	A_75_00887	A_80378_00177	A_80381_00836	A_80389_00124	A_973N0003_00671	A_973N0004_02372	A_973N0007_00367	A_973N0008_00638	A_973N0010_00867	A_973N0013_00323	A_973N0016_01474	A_973N0018_00082	A_973N0019_00075	A_973N0021_00953	A_973N0022_01367	A_973N0031_00221	A_973N0037_01454	A_973N0044_01794	A_973N0049_00868	A_973N0050_00547
group_2636		hypothetical protein	356	357	1.002808988764045	1	3947				129	474	472.73949579831935	A_110_00269	A_112_00363	A_61236_00875	A_61237_00403	A_61239_00270	A_61243_00752	A_61244_00359	A_61245_00233	A_61253_00299	A_61272_00474	A_61273_00062	A_61275_00853	A_61278_00485	A_61282_00193	A_61289_00607	A_61290_00228	A_75_00874	A_80378_00190	A_80381_00822	A_80389_00111	A_973N0003_00684	A_973N0004_02562	A_973N0007_00380	A_973N0008_00625	A_973N0010_00854	A_973N0013_00310	A_973N0016_01397	A_973N0018_00069	A_973N0019_00062	A_973N0021_01499	A_973N0022_01354	A_973N0031_00208	A_973N0037_01467	A_973N0044_01781	A_973N0049_00855	A_973N0050_00534
fhuB_1---fhuB_2---fhuB	fhuB_1;fhuB_2;fhuB	iron (Fe3+) ABC superfamily ATP binding cassette transporter membrane protein	356	358	1.0056179775280898	1	3946				501	1005	999.8379888268156	A_110_00247	A_112_00341	A_61236_02418	A_61237_00381	A_61239_00248	A_61243_00730	A_61244_00900	A_61245_00255	A_61253_00321	A_61272_00452	A_61273_00085	A_61275_00831	A_61278_00507	A_61282_00170	A_61289_00585	A_61290_00251	A_75_00852	A_80378_00212	A_80381_00800	A_80389_00089	A_973N0003_00706	A_973N0004_01497	A_973N0007_00403	A_973N0008_00603	A_973N0010_00832	A_973N0013_00288	A_973N0016_01375	A_973N0018_00047	A_973N0019_00039	A_973N0021_01522	A_973N0022_01153	A_973N0031_00186	A_973N0037_01489	A_973N0044_01739	A_973N0049_00833	A_973N0050_00512
group_2635		hypothetical protein	356	359	1.0084269662921348	1	3945				276	1125	744.050139275766	A_110_00235	A_112_00329	A_61236_01701	A_61237_00369	A_61239_00236	A_61243_00718	A_61244_00888	A_61245_00267	A_61253_00333	A_61272_00440	A_61273_00097;A_61273_00098	A_61275_00818	A_61278_00519	A_61282_00158	A_61289_00573	A_61290_00263	A_75_00840	A_80378_00224	A_80381_00788	A_80389_00077	A_973N0003_00718	A_973N0004_01485	A_973N0007_00415	A_973N0008_00591	A_973N0010_00820	A_973N0013_00276	A_973N0016_01363	A_973N0018_00035	A_973N0019_00027	A_973N0021_01534	A_973N0022_01141	A_973N0031_00174	A_973N0037_01501	A_973N0044_01749	A_973N0049_00821	A_973N0050_00500
group_2634		putative heme peroxidase	356	356	1.0	1	3944				753	789	753.1011235955057	A_110_00187	A_112_00280	A_61236_02101	A_61237_01458	A_61239_01765	A_61243_01473	A_61244_01522	A_61245_01855	A_61253_01859	A_61272_01640	A_61273_01299	A_61275_01804	A_61278_01974	A_61282_01912	A_61289_02104	A_61290_01413	A_75_00792	A_80378_01404	A_80381_01613	A_80389_00023	A_973N0003_01327	A_973N0004_01937	A_973N0007_02232	A_973N0008_02079	A_973N0010_00772	A_973N0013_01981	A_973N0016_01314	A_973N0018_01942	A_973N0019_01904	A_973N0021_02029	A_973N0022_02063	A_973N0031_01368	A_973N0037_01929	A_973N0044_02053	A_973N0049_00774	A_973N0050_02059
group_2633		MOP superfamily PST family polysaccharide transporter	356	356	1.0	1	3943				1527	1527	1527.0	A_110_00095	A_112_00187	A_61236_01495	A_61237_01695	A_61239_01671	A_61243_01494	A_61244_01261	A_61245_01471	A_61253_01522	A_61272_01530	A_61273_01190	A_61275_01596	A_61278_01823	A_61282_01760	A_61289_02066	A_61290_01375	A_75_00698	A_80378_01805	A_80381_01003	A_80389_01768	A_973N0003_01885	A_973N0004_01899	A_973N0007_02071	A_973N0008_02171	A_973N0010_02149	A_973N0013_01810	A_973N0016_02203	A_973N0018_01672	A_973N0019_01799	A_973N0021_01924	A_973N0022_01936	A_973N0031_01737	A_973N0037_02177	A_973N0044_01488	A_973N0049_02330	A_973N0050_01794
csbD	;csbD	putative CsbD family general stress response protein;sigma-B mediated bacterial general stress response protein	356	356	1.0	1	3933				105	195	182.1067415730337	A_110_01147	A_112_01236	A_61236_01912	A_61237_01434	A_61239_01476	A_61243_01051	A_61244_01656	A_61245_01725	A_61253_00780	A_61272_01359	A_61273_01798	A_61275_00518	A_61278_02179	A_61282_01204	A_61289_01141	A_61290_01897	A_75_01749	A_80378_00389	A_80381_00285	A_80389_00887	A_973N0003_01512	A_973N0004_01748	A_973N0007_00041	A_973N0008_02289	A_973N0010_01882	A_973N0013_00131	A_973N0016_02139	A_973N0018_00194	A_973N0019_00177	A_973N0021_00041	A_973N0022_00061	A_973N0031_01089	A_973N0037_00061	A_973N0044_01398	A_973N0049_00069	A_973N0050_01651
group_2621		putative transcriptional regulator	356	356	1.0	1	3929				204	204	204.0	A_110_02507	A_112_00060	A_61236_01367	A_61237_02479	A_61239_00749	A_61243_01599	A_61244_02277	A_61245_01586	A_61253_02569	A_61272_01084	A_61273_00774	A_61275_01548	A_61278_01009	A_61282_00777	A_61289_00848	A_61290_00647	A_75_00571	A_80378_01028	A_80381_00884	A_80389_01097	A_973N0003_00755	A_973N0004_02040	A_973N0007_01155	A_973N0008_01973	A_973N0010_02621	A_973N0013_01499	A_973N0016_02102	A_973N0018_01361	A_973N0019_00637	A_973N0021_00174	A_973N0022_00632	A_973N0031_00454	A_973N0037_01363	A_973N0044_00028	A_973N0049_01712	A_973N0050_00634
group_2620		hypothetical protein	356	356	1.0	1	3928				144	210	209.76404494382024	A_110_01585	A_112_01674	A_61236_00617	A_61237_01335	A_61239_01813	A_61243_00426	A_61244_00856	A_61245_01274	A_61253_01225	A_61272_01685	A_61273_00580	A_61275_01072	A_61278_02109	A_61282_01102	A_61289_01229	A_61290_01760	A_75_02188	A_80378_02007	A_80381_01077	A_80389_01894	A_973N0003_01990	A_973N0004_00729	A_973N0007_01188	A_973N0008_01270	A_973N0010_01333	A_973N0013_01058	A_973N0016_02545	A_973N0018_00946	A_973N0019_01059	A_973N0021_02059	A_973N0022_02016	A_973N0031_01963	A_973N0037_00802	A_973N0044_00508	A_973N0049_01666	A_973N0050_01887
atpI	atpI	ATP synthase I AtpI	356	356	1.0	1	3926				354	354	354.0	A_110_01609	A_112_01699	A_61236_01630	A_61237_01490	A_61239_01848	A_61243_00449	A_61244_01162	A_61245_01346	A_61253_01403	A_61272_01890	A_61273_00603	A_61275_01855	A_61278_01794	A_61282_01079	A_61289_01206	A_61290_01470	A_75_02213	A_80378_01731	A_80381_01054	A_80389_01871	A_973N0003_01847	A_973N0004_00706	A_973N0007_01211	A_973N0008_01247	A_973N0010_01356	A_973N0013_01081	A_973N0016_02267	A_973N0018_00969	A_973N0019_01748	A_973N0021_01858	A_973N0022_01855	A_973N0031_01708	A_973N0037_00825	A_973N0044_00558	A_973N0049_01643	A_973N0050_01730
group_2618		putative TM2 domain-containing protein	356	356	1.0	1	3924				216	216	216.0	A_110_00557	A_112_00649	A_61236_01934	A_61237_01540	A_61239_01604	A_61243_02165	A_61244_01597	A_61245_01411	A_61253_01915	A_61272_02389	A_61273_00920	A_61275_00483	A_61278_00760	A_61282_01150	A_61289_01274	A_61290_01983	A_75_01162	A_80378_00518	A_80381_00511	A_80389_00422	A_973N0003_02258	A_973N0004_01530	A_973N0007_02108	A_973N0008_00422	A_973N0010_00446	A_973N0013_02102	A_973N0016_01627	A_973N0018_02081	A_973N0019_01826	A_973N0021_01970	A_973N0022_01187	A_973N0031_01783	A_973N0037_00325	A_973N0044_01874	A_973N0049_00738	A_973N0050_01007
group_2615		peptidoglycan hydrolysis related protein	356	357	1.002808988764045	1	3921				186	840	825.9159663865546	A_110_00354	A_112_00448	A_61236_01984	A_61237_01208	A_61239_01977;A_61239_01978	A_61243_00650	A_61244_00796	A_61245_01166	A_61253_01101	A_61272_01441	A_61273_01752	A_61275_02053	A_61278_02368	A_61282_01592	A_61289_01950	A_61290_01633	A_75_00959	A_80378_02246	A_80381_02036	A_80389_02232	A_973N0003_01458	A_973N0004_01779	A_973N0007_01614	A_973N0008_01907	A_973N0010_01850	A_973N0013_00394	A_973N0016_02536	A_973N0018_00153	A_973N0019_01296	A_973N0021_01449	A_973N0022_01802	A_973N0031_01402	A_973N0037_01669	A_973N0044_01956	A_973N0049_00939	A_973N0050_01560
group_2614		small integral membrane protein	356	356	1.0	1	3920				240	261	240.05898876404495	A_110_01676	A_112_01767	A_61236_00118	A_61237_00544	A_61239_00018	A_61243_00126	A_61244_00707	A_61245_01066	A_61253_01081	A_61272_01253	A_61273_01149	A_61275_00592	A_61278_01749	A_61282_00662	A_61289_00947	A_61290_01340	A_75_02281	A_80378_01771	A_80381_01809	A_80389_01809	A_973N0003_00445	A_973N0004_01869	A_973N0007_01793	A_973N0008_02209	A_973N0010_01740	A_973N0013_01173	A_973N0016_02171	A_973N0018_01711	A_973N0019_00663	A_973N0021_01890	A_973N0022_00975	A_973N0031_00754	A_973N0037_00653	A_973N0044_01214	A_973N0049_02429	A_973N0050_01115
group_2612		hypothetical protein	356	356	1.0	1	3918				201	255	253.46629213483146	A_110_02531	A_112_00084	A_61236_01391	A_61237_01180	A_61239_00775	A_61243_01770	A_61244_01660	A_61245_00993	A_61253_01190	A_61272_01108	A_61273_00799	A_61275_01573	A_61278_00984	A_61282_02199	A_61289_00824	A_61290_02510	A_75_00595	A_80378_01003	A_80381_00909	A_80389_01122	A_973N0003_00731	A_973N0004_01989	A_973N0007_01106	A_973N0008_01599	A_973N0010_02426	A_973N0013_02326	A_973N0016_02078	A_973N0018_02248	A_973N0019_00611	A_973N0021_00149	A_973N0022_00657	A_973N0031_01560	A_973N0037_01388	A_973N0044_00051	A_973N0049_02520	A_973N0050_00660
group_2610		UTP-glucose-1-phosphate uridylyltransferase;UTP-glucose-1-phosphate uridylyltransferase family protein	356	356	1.0	1	3916				972	1218	1187.4775280898875	A_110_01664	A_112_01755	A_61236_00131	A_61237_00532	A_61239_00006	A_61243_00114	A_61244_00695	A_61245_01054	A_61253_01093	A_61272_01265	A_61273_01161	A_61275_00580	A_61278_01737	A_61282_00650	A_61289_00959	A_61290_01328	A_75_02269	A_80378_01759	A_80381_01797	A_80389_01797	A_973N0003_00457	A_973N0004_01881	A_973N0007_01805	A_973N0008_02344	A_973N0010_01752	A_973N0013_01185	A_973N0016_02183	A_973N0018_01699	A_973N0019_00651	A_973N0021_01878	A_973N0022_00987	A_973N0031_00742	A_973N0037_02444	A_973N0044_02120	A_973N0049_02441	A_973N0050_01103
group_2609		hypothetical protein	356	356	1.0	1	3915				261	261	261.0	A_110_01666	A_112_01757	A_61236_00128	A_61237_00534	A_61239_00008	A_61243_00116	A_61244_00697	A_61245_01056	A_61253_01091	A_61272_01263	A_61273_01159	A_61275_00582	A_61278_01739	A_61282_00652	A_61289_00957	A_61290_01330	A_75_02271	A_80378_01761	A_80381_01799	A_80389_01799	A_973N0003_00455	A_973N0004_01879	A_973N0007_01803	A_973N0008_02342	A_973N0010_01750	A_973N0013_01183	A_973N0016_02181	A_973N0018_01701	A_973N0019_00653	A_973N0021_01880	A_973N0022_00985	A_973N0031_00744	A_973N0037_02446	A_973N0044_02122	A_973N0049_02439	A_973N0050_01105
group_2602		rhodanese domain-containing protein	356	356	1.0	1	3906				180	312	311.6292134831461	A_110_01271	A_112_01358	A_61236_00544	A_61237_00669	A_61239_01176	A_61243_01756	A_61244_01093	A_61245_01714	A_61253_01888	A_61272_01139	A_61273_02125	A_61275_01732	A_61278_00437	A_61282_01287	A_61289_00514	A_61290_02156	A_75_01872	A_80378_00295	A_80381_00343	A_80389_00207	A_973N0003_01940	A_973N0004_01654	A_973N0007_00160	A_973N0008_00126	A_973N0010_00557	A_973N0013_01313	A_973N0016_00109	A_973N0018_01045	A_973N0019_00374	A_973N0021_01108	A_973N0022_00861	A_973N0031_01949	A_973N0037_02197	A_973N0044_01374	A_973N0049_01538	A_973N0050_00223
group_2601		ferrichrome ABC transporter subunit	356	382	1.0730337078651686	1	3905				198	981	892.5314136125654	A_110_00554;A_110_00555	A_112_00647;A_112_00646	A_61236_01936	A_61237_01542	A_61239_01602;A_61239_01601	A_61243_02163	A_61244_01595	A_61245_01413	A_61253_01917	A_61272_02387	A_61273_00918	A_61275_00481	A_61278_00758	A_61282_01152	A_61289_01276	A_61290_01985	A_75_01160;A_75_01159	A_80378_00516	A_80381_00513	A_80389_00420	A_973N0003_02260	A_973N0004_01528	A_973N0007_02110	A_973N0008_00424	A_973N0010_00444	A_973N0013_02104	A_973N0016_01629	A_973N0018_02079	A_973N0019_01824	A_973N0021_01972	A_973N0022_01185;A_973N0022_01184	A_973N0031_01785	A_973N0037_00323	A_973N0044_01876	A_973N0049_00740	A_973N0050_01005
group_2600		hypothetical protein	356	356	1.0	1	3904				111	315	314.4253521126761	A_110_00335	A_112_00429	A_61236_01966	A_61237_01226	A_61239_01996	A_61243_00632	A_61244_00778	A_61245_01148	A_61253_01119	A_61272_01459	A_61273_01734	A_61275_02035	A_61278_01896	A_61282_01574	A_61289_01968	A_61290_01651	A_75_00940	A_80378_02228	A_80381_02054	A_80389_02250	A_973N0003_01476	A_973N0004_01797	A_973N0007_01632	A_973N0008_01925	A_973N0010_01832	A_973N0013_00376	A_973N0016_01420	A_973N0018_00135	A_973N0019_01314	A_973N0021_01431	A_973N0022_01784	A_973N0031_01420	A_973N0037_01687	A_973N0044_01713	A_973N0049_00921	A_973N0050_01578
rplU_1---rplU	rplU_1;rplU	50S ribosomal protein L21	356	357	1.002808988764045	1	3902				156	309	307.60504201680675	A_110_01168	A_112_01257	A_61236_01891	A_61237_00797	A_61239_01455	A_61243_02328	A_61244_02141	A_61245_01746	A_61253_00759	A_61272_01380	A_61273_01468	A_61275_00539	A_61278_01307	A_61282_01225	A_61289_01162	A_61290_01529	A_75_01770	A_80378_00410	A_80381_01459	A_80389_00866	A_973N0003_00628	A_973N0004_01769	A_973N0007_00062	A_973N0008_00021	A_973N0010_02556	A_973N0013_00152	A_973N0016_00010	A_973N0018_00215	A_973N0019_00156	A_973N0021_00062	A_973N0022_00040	A_973N0031_01344	A_973N0037_00040	A_973N0044_00358	A_973N0049_00048	A_973N0050_00322
group_2598		hypothetical protein	356	358	1.0056179775280898	1	3901				96	330	328.2067039106145	A_110_01069	A_112_01160	A_61236_01547	A_61237_00054	A_61239_00552	A_61243_00056	A_61244_00179	A_61245_00340	A_61253_00104	A_61272_00273	A_61273_00655	A_61275_00307	A_61278_00315	A_61282_00925	A_61289_01514	A_61290_00325	A_75_01672	A_80378_00037	A_80381_00209	A_80389_00710	A_973N0003_00944	A_973N0004_00918	A_973N0007_00959	A_973N0008_00737	A_973N0010_01271	A_973N0013_00055	A_973N0016_01237	A_973N0018_00739	A_973N0019_01979	A_973N0021_01405	A_973N0022_00137	A_973N0031_00617	A_973N0037_00137	A_973N0044_00311	A_973N0049_00145;A_973N0049_00146	A_973N0050_01232
lysA---lysA_1---lysA_2	lysA;lysA_1;lysA_2	diaminopimelate decarboxylase	356	357	1.002808988764045	1	3890				327	1266	1261.3529411764705	A_110_00907	A_112_01001	A_61236_01439	A_61237_01876	A_61239_02251	A_61243_01683	A_61244_01447	A_61245_01834	A_61253_01771	A_61272_00623	A_61273_02007	A_61275_02171	A_61278_01111	A_61282_00257	A_61289_00761	A_61290_00084	A_75_01513	A_80378_01605	A_80381_01703	A_80389_01702	A_973N0003_02371	A_973N0004_02440	A_973N0007_01885	A_973N0008_01204	A_973N0010_00924	A_973N0013_00530	A_973N0016_01830	A_973N0018_00394	A_973N0019_01544	A_973N0021_01665	A_973N0022_01914	A_973N0031_02435	A_973N0037_02526	A_973N0044_01586	A_973N0049_00292	A_973N0050_01221
group_2587		SAM dependent methyltransferase	356	356	1.0	1	3889				687	762	761.1825842696629	A_110_02412	A_112_02513	A_61236_02499	A_61237_01132	A_61239_01946	A_61243_01571	A_61244_01319	A_61245_01532	A_61253_01141	A_61272_01471	A_61273_02553	A_61275_02014	A_61278_02050	A_61282_02601	A_61289_00327	A_61290_02670	A_75_00475	A_80378_01318	A_80381_02116	A_80389_02146	A_973N0003_01435	A_973N0004_01186	A_973N0007_01549	A_973N0008_02461	A_973N0010_00031	A_973N0013_01261	A_973N0016_01968	A_973N0018_01136	A_973N0019_00269	A_973N0021_00559	A_973N0022_02361	A_973N0031_00867	A_973N0037_00646	A_973N0044_00928	A_973N0049_02302	A_973N0050_02279
group_2579		hypothetical protein	356	356	1.0	1	3879				306	705	687.126404494382	A_110_00274	A_112_00368	A_61236_00880	A_61237_00408	A_61239_00275	A_61243_00855	A_61244_00354	A_61245_00228	A_61253_00294	A_61272_00479	A_61273_00057	A_61275_00911	A_61278_01455	A_61282_00198	A_61289_00612	A_61290_00223	A_75_00879	A_80378_00185	A_80381_00828	A_80389_00116	A_973N0003_00679	A_973N0004_02380	A_973N0007_00375	A_973N0008_00630	A_973N0010_00859	A_973N0013_00315	A_973N0016_01482	A_973N0018_00074	A_973N0019_00067	A_973N0021_00945	A_973N0022_01359	A_973N0031_00213	A_973N0037_01462	A_973N0044_01786	A_973N0049_00860	A_973N0050_00539
mnhE_2---mnhE_3---mnhE_1	mnhE_2;mnhE_3;mnhE_1	monovalent cation antiporter-3 MnhE_1	356	356	1.0	1	3877				135	483	481.4831460674157	A_110_00227	A_112_00321	A_61236_01693	A_61237_02115	A_61239_00228	A_61243_00710	A_61244_00880	A_61245_00275	A_61253_00341	A_61272_02017	A_61273_00106	A_61275_00810	A_61278_00530	A_61282_00150	A_61289_00565	A_61290_02229	A_75_00832	A_80378_00232	A_80381_01397	A_80389_00069	A_973N0003_02318	A_973N0004_01477	A_973N0007_00423	A_973N0008_00579	A_973N0010_00812	A_973N0013_00268	A_973N0016_01353	A_973N0018_00027	A_973N0019_00019	A_973N0021_02318	A_973N0022_01133	A_973N0031_00166	A_973N0037_02458	A_973N0044_01757	A_973N0049_00813	A_973N0050_00492
group_2578	mnhG_1;mnhG_2	monovalent cation antiporter-3 MnhG_1	356	356	1.0	1	3876				321	456	436.82022471910113	A_110_00229	A_112_00323	A_61236_01695	A_61237_02113	A_61239_00230	A_61243_00712	A_61244_00882	A_61245_00273	A_61253_00339	A_61272_02015	A_61273_00104	A_61275_00812	A_61278_00528	A_61282_00152	A_61289_00567	A_61290_02227	A_75_00834	A_80378_00230	A_80381_01399	A_80389_00071	A_973N0003_02316	A_973N0004_01479	A_973N0007_00421	A_973N0008_00581	A_973N0010_00814	A_973N0013_00270	A_973N0016_01355	A_973N0018_00029	A_973N0019_00021	A_973N0021_02320	A_973N0022_01135	A_973N0031_00168	A_973N0037_02456	A_973N0044_01755	A_973N0049_00815	A_973N0050_00494
luxS	luxS	autoinducer-2 production protein LuxS	356	356	1.0	1	3869				471	504	471.0926966292135	A_110_01633	A_112_01723	A_61236_01606	A_61237_01514	A_61239_01824	A_61243_00473	A_61244_01186	A_61245_01322	A_61253_01427	A_61272_01866	A_61273_02287	A_61275_01831	A_61278_01770	A_61282_01055	A_61289_01182	A_61290_01494	A_75_02237	A_80378_01707	A_80381_01030	A_80389_02474	A_973N0003_01823	A_973N0004_00682	A_973N0007_01235	A_973N0008_01223	A_973N0010_01380	A_973N0013_01105	A_973N0016_02291	A_973N0018_00993	A_973N0019_01772	A_973N0021_01834	A_973N0022_01879	A_973N0031_01684	A_973N0037_00849	A_973N0044_00534	A_973N0049_01619	A_973N0050_01706
group_2569		hypothetical protein	356	398	1.1179775280898876	1	3866				111	1035	848.5929648241206	A_110_00728;A_110_00727	A_112_00820;A_112_00819	A_61236_01011	A_61237_01255	A_61239_02139	A_61243_01397	A_61244_00548	A_61245_00862	A_61253_01272	A_61272_00018	A_61273_00738	A_61275_01282	A_61278_00102	A_61282_01024	A_61289_00018	A_61290_00866	A_75_01332;A_75_01333	A_80378_01653	A_80381_00693	A_80389_00558	A_973N0003_01235	A_973N0004_02070	A_973N0007_01945	A_973N0008_01036	A_973N0010_00637	A_973N0013_00751	A_973N0016_00425	A_973N0018_00614	A_973N0019_01121	A_973N0021_01055	A_973N0022_01523	A_973N0031_01612	A_973N0037_00516	A_973N0044_00763	A_973N0049_00497;A_973N0049_00498	A_973N0050_01409
group_2568		membrane-flanked domain-containing protein	356	356	1.0	1	3865				432	495	494.8230337078652	A_110_01572	A_112_01661	A_61236_00603	A_61237_01322	A_61239_01800	A_61243_00413	A_61244_00843	A_61245_01261	A_61253_01238	A_61272_01672	A_61273_00567	A_61275_01085	A_61278_02122	A_61282_01115	A_61289_01242	A_61290_01747	A_75_02175	A_80378_02020	A_80381_01090	A_80389_02379	A_973N0003_01977	A_973N0004_00742	A_973N0007_01175	A_973N0008_01283	A_973N0010_01320	A_973N0013_01045	A_973N0016_02452	A_973N0018_00933	A_973N0019_01072	A_973N0021_02072	A_973N0022_02003	A_973N0031_01976	A_973N0037_00789	A_973N0044_00521	A_973N0049_01679	A_973N0050_01900
tpx_1---tpx---tpx_2	tpx_1;tpx;tpx_2	thiol peroxidase	356	357	1.002808988764045	1	3864				138	510	492.84033613445376	A_110_01224	A_112_01312	A_61236_02295	A_61237_00625	A_61239_01133	A_61243_00692	A_61244_00825	A_61245_01764	A_61253_00791	A_61272_01068	A_61273_01950	A_61275_01201	A_61278_00393	A_61282_02290	A_61289_00471	A_61290_02313	A_75_01825	A_80378_00340	A_80381_00386	A_80389_00256	A_973N0003_00573	A_973N0004_01026	A_973N0007_00117	A_973N0008_00082	A_973N0010_00513	A_973N0013_00212	A_973N0016_00066	A_973N0018_00275	A_973N0019_00331	A_973N0021_01234	A_973N0022_00816	A_973N0031_02067	A_973N0037_01838	A_973N0044_00709	A_973N0049_01581	A_973N0050_00266
scpB	scpB	Putative transcriptional regulators (Ypuh-like)	356	356	1.0	1	3861				312	543	538.2050561797753	A_110_01009	A_112_01101	A_61236_01156	A_61237_00105	A_61239_00604	A_61243_00005	A_61244_00230	A_61245_00289	A_61253_00053	A_61272_00326	A_61273_00278	A_61275_00256	A_61278_00264	A_61282_00978	A_61289_01461	A_61290_00272	A_75_01613	A_80378_00091	A_80381_01752	A_80389_00657	A_973N0003_00893	A_973N0004_00866	A_973N0007_00906	A_973N0008_00686	A_973N0010_01220	A_973N0013_00004	A_973N0016_01181	A_973N0018_00790	A_973N0019_01653	A_973N0021_01749	A_973N0022_00190	A_973N0031_00670	A_973N0037_00188	A_973N0044_00260	A_973N0049_00197	A_973N0050_01477
group_2564		hypothetical protein;major facilitator superfamily transporter	356	357	1.002808988764045	1	3858				222	804	510.218487394958	A_110_02183	A_112_02282	A_61236_00279	A_61237_01785	A_61239_01004	A_61243_00363	A_61244_01109	A_61245_01128	A_61253_01639	A_61272_01856	A_61273_00527	A_61275_00763	A_61278_00201	A_61282_00067	A_61289_00434	A_61290_02655	A_75_00244	A_80378_01904	A_80381_00460	A_80389_00774	A_973N0003_00044	A_973N0004_01132	A_973N0007_01005	A_973N0008_00866	A_973N0010_01991	A_973N0013_01727	A_973N0016_01701	A_973N0018_01552	A_973N0019_01396	A_973N0021_01208	A_973N0022_00551	A_973N0031_00141	A_973N0037_01574	A_973N0044_00991	A_973N0049_02006	A_973N0050_00003
group_2563		acyl-CoA thioester hydrolase	356	356	1.0	1	3857				531	531	531.0	A_110_01434	A_112_01521	A_61236_01999	A_61237_02314	A_61239_02007	A_61243_02285	A_61244_02146	A_61245_02337	A_61253_00525	A_61272_00711	A_61273_01813	A_61275_02075	A_61278_02201	A_61282_02172	A_61289_02012	A_61290_01919	A_75_02035	A_80378_02268	A_80381_02258	A_80389_02268	A_973N0003_02140	A_973N0004_02270	A_973N0007_02319	A_973N0008_02189	A_973N0010_01497	A_973N0013_01852	A_973N0016_00649	A_973N0018_01780	A_973N0019_02265	A_973N0021_02265	A_973N0022_02245	A_973N0031_02213	A_973N0037_02540	A_973N0044_01894	A_973N0049_01289	A_973N0050_01080
group_2561		ribosomal-protein-serine N-acetyltransferase	356	356	1.0	1	3853				435	546	545.4016853932584	A_110_02500	A_112_00053	A_61236_01361	A_61237_01913	A_61239_00742	A_61243_01592	A_61244_02270	A_61245_01593	A_61253_01808	A_61272_01077	A_61273_00767	A_61275_01541	A_61278_01016	A_61282_00784	A_61289_00855	A_61290_00640	A_75_00564	A_80378_01035	A_80381_00877	A_80389_01090	A_973N0003_00762	A_973N0004_02047	A_973N0007_01162	A_973N0008_01980	A_973N0010_02264	A_973N0013_01506	A_973N0016_02109	A_973N0018_01354	A_973N0019_00645	A_973N0021_00181	A_973N0022_00625	A_973N0031_00461	A_973N0037_01356	A_973N0044_00022	A_973N0049_01719	A_973N0050_00627
group_2560		putative 6-phospho-3-hexuloisomerase	356	356	1.0	1	3852				549	549	549.0	A_110_00172	A_112_00265	A_61236_02342	A_61237_02377	A_61239_01780	A_61243_02445	A_61244_02306	A_61245_02400	A_61253_02082	A_61272_01655	A_61273_01284	A_61275_01819	A_61278_01959	A_61282_01897	A_61289_02119	A_61290_01428	A_75_00777	A_80378_01419	A_80381_01629	A_80389_00008	A_973N0003_01342	A_973N0004_01952	A_973N0007_02247	A_973N0008_02094	A_973N0010_02560	A_973N0013_01966	A_973N0016_01299	A_973N0018_01957	A_973N0019_01888	A_973N0021_02045	A_973N0022_02078	A_973N0031_01383	A_973N0037_01914	A_973N0044_02008	A_973N0049_00759	A_973N0050_02074
nagB---nagB_2	nagB;nagB_2	glucosamine/galactosamine-6-phosphate isomerase NagB;glucosamine/galactosamine-6-phosphate isomerase	356	356	1.0	1	3851				642	774	773.4606741573034	A_110_00170	A_112_00263	A_61236_02344	A_61237_02379	A_61239_01782	A_61243_02447	A_61244_02304	A_61245_02398	A_61253_02084	A_61272_01657	A_61273_01282	A_61275_01821	A_61278_01957	A_61282_01895	A_61289_02121	A_61290_01430	A_75_00775	A_80378_01421	A_80381_01631	A_80389_00006	A_973N0003_01344	A_973N0004_01954	A_973N0007_02249	A_973N0008_02096	A_973N0010_02562	A_973N0013_01964	A_973N0016_01297	A_973N0018_01959	A_973N0019_01886	A_973N0021_02047	A_973N0022_02080	A_973N0031_01385	A_973N0037_01912	A_973N0044_02010	A_973N0049_00757	A_973N0050_02076
group_2557		lipoyltransferase and lipoate-protein ligase	356	363	1.0196629213483146	1	3848				111	1449	968.7438016528926	A_110_00543	A_112_00634	A_61236_02230	A_61237_02490	A_61239_01592	A_61243_02593	A_61244_02487	A_61245_00632	A_61253_02579	A_61272_01702	A_61273_02595	A_61275_00470	A_61278_00750	A_61282_01160	A_61289_01284	A_61290_01993	A_75_01147	A_80378_00508	A_80381_00521	A_80389_00412	A_973N0003_02271	A_973N0004_01519	A_973N0007_02118	A_973N0008_00433	A_973N0010_00435	A_973N0013_02115	A_973N0016_01639	A_973N0018_02068	A_973N0019_01816	A_973N0021_01980	A_973N0022_01175	A_973N0031_01793	A_973N0037_00313	A_973N0044_02564	A_973N0049_00748	A_973N0050_00995
group_2551		deoxyribonucleotide triphosphate pyrophosphatase	356	356	1.0	1	3840				588	588	588.0	A_110_00665	A_112_00757	A_61236_00645	A_61237_01623	A_61239_00885	A_61243_01999	A_61244_02003	A_61245_02015	A_61253_02140	A_61272_02295	A_61273_00856	A_61275_00671	A_61278_00683	A_61282_01883	A_61289_01569	A_61290_02296	A_75_01270	A_80378_00912	A_80381_01109	A_80389_01078	A_973N0003_01058	A_973N0004_00815	A_973N0007_00838	A_973N0008_00314	A_973N0010_00701	A_973N0013_00556	A_973N0016_02033	A_973N0018_00504	A_973N0019_00736	A_973N0021_00606	A_973N0022_00757	A_973N0031_02290	A_973N0037_01181	A_973N0044_00801	A_973N0049_00561	A_973N0050_02264
group_2548		MutT/Nudix hydrolase family protein	356	358	1.0056179775280898	1	3836				90	609	604.9608938547486	A_110_01189	A_112_01278	A_61236_01080	A_61237_00776	A_61239_01303	A_61243_01528	A_61244_00602	A_61245_01040	A_61253_00924	A_61272_02168	A_61273_01447	A_61275_00561	A_61278_01286	A_61282_01246	A_61289_02048	A_61290_01551	A_75_01791	A_80378_00431	A_80381_01480	A_80389_00841	A_973N0003_00607	A_973N0004_00992	A_973N0007_00083	A_973N0008_00048	A_973N0010_00479	A_973N0013_00177	A_973N0016_00031	A_973N0018_00240	A_973N0019_00135	A_973N0021_00083	A_973N0022_00019	A_973N0031_01323	A_973N0037_00019	A_973N0044_00327	A_973N0049_00026	A_973N0050_00301
group_2547		thioesterase	356	357	1.002808988764045	1	3835				171	468	466.11764705882354	A_110_00860	A_112_00953	A_61236_01240	A_61237_00976	A_61239_01453	A_61243_02562	A_61244_02458	A_61245_00964	A_61253_00602	A_61272_02502	A_61273_00864	A_61275_02736	A_61278_01064	A_61282_02643	A_61289_00716	A_61290_01051	A_75_01465	A_80378_02448	A_80381_02583	A_80389_01539	A_973N0003_01568	A_973N0004_00306	A_973N0007_01682;A_973N0007_01683	A_973N0008_01158	A_973N0010_00971	A_973N0013_00484	A_973N0016_01759	A_973N0018_00348	A_973N0019_01328	A_973N0021_01460	A_973N0022_01605	A_973N0031_01434	A_973N0037_02042	A_973N0044_00624	A_973N0049_00338	A_973N0050_01592
tyrS	tyrS	tyrosyl-tRNA synthetase TyrS	356	356	1.0	1	3832				1263	1263	1263.0	A_110_01240	A_112_01327	A_61236_01412	A_61237_00640	A_61239_01148	A_61243_00677	A_61244_00810	A_61245_01749	A_61253_00806	A_61272_01053	A_61273_02512	A_61275_01186	A_61278_00408	A_61282_01259	A_61289_00486	A_61290_02186	A_75_01841	A_80378_00325	A_80381_00371	A_80389_00241	A_973N0003_00558	A_973N0004_01041	A_973N0007_00132	A_973N0008_00097	A_973N0010_00528	A_973N0013_00227	A_973N0016_00081	A_973N0018_00290	A_973N0019_00346	A_973N0021_01249	A_973N0022_00831	A_973N0031_02325	A_973N0037_01853	A_973N0044_00724	A_973N0049_01566	A_973N0050_00251
phrB---phrB_2---phrB_1	phrB;phrB_2;phrB_1	deoxyribodipyrimidine photolyase	356	361	1.0140449438202248	1	3831				123	1374	1354.7617728531857	A_110_00290	A_112_00384	A_61236_00896	A_61237_00424	A_61239_00291	A_61243_00839	A_61244_00338	A_61245_00212	A_61253_00278	A_61272_00495	A_61273_00041	A_61275_00928	A_61278_01439	A_61282_00214	A_61289_00628	A_61290_00207	A_75_00895	A_80378_00169	A_80381_00844	A_80389_00132	A_973N0003_00663	A_973N0004_02413	A_973N0007_00359	A_973N0008_00646	A_973N0010_00875	A_973N0013_00331	A_973N0016_01466	A_973N0018_00090	A_973N0019_00083	A_973N0021_00961	A_973N0022_01375	A_973N0031_00229	A_973N0037_01446	A_973N0044_01912	A_973N0049_00876	A_973N0050_00555
group_2545		allophanate hydrolase subunit 1	356	359	1.0084269662921348	1	3830				249	735	726.8022284122562	A_110_01130	A_112_01220	A_61236_01769;A_61236_01770	A_61237_01418	A_61239_01492	A_61243_01035	A_61244_01804	A_61245_01978	A_61253_02465	A_61272_02472	A_61273_01858	A_61275_00502	A_61278_00375	A_61282_01789	A_61289_01125	A_61290_01571	A_75_01732	A_80378_00372	A_80381_00269	A_80389_02093	A_973N0003_01495	A_973N0004_01732	A_973N0007_00024	A_973N0008_02273	A_973N0010_01866	A_973N0013_00115	A_973N0016_02123	A_973N0018_00178	A_973N0019_00193	A_973N0021_00024	A_973N0022_00077	A_973N0031_01105	A_973N0037_00077	A_973N0044_01271	A_973N0049_00085	A_973N0050_01634
potB_2---potB---potB_1	potB_2;potB;potB_1	binding-protein-dependent transport system inner membrane protein	356	357	1.002808988764045	1	3826				198	798	790.6470588235294	A_110_00616	A_112_00708	A_61236_00694	A_61237_00715	A_61239_00836	A_61243_00572	A_61244_00500	A_61245_00812	A_61253_00713	A_61272_01026	A_61273_02134	A_61275_00720	A_61278_00634	A_61282_01968	A_61289_02372	A_61290_00779	A_75_01221	A_80378_00961	A_80381_01158	A_80389_01029	A_973N0003_01694	A_973N0004_00766	A_973N0007_00789	A_973N0008_00363	A_973N0010_01549	A_973N0013_00606	A_973N0016_02427	A_973N0018_00454	A_973N0019_00785	A_973N0021_00655	A_973N0022_00708	A_973N0031_00902	A_973N0037_01132	A_973N0044_02425	A_973N0049_00678	A_973N0050_01342
group_2540		GlcNAc-PI de-N-acetylasee;GlcNAc-PI de-N-acetylase	356	356	1.0	1	3822				666	666	666.0	A_110_00168	A_112_00261	A_61236_02346	A_61237_02381	A_61239_01784	A_61243_02449	A_61244_02302	A_61245_02396	A_61253_02086	A_61272_01659	A_61273_01280	A_61275_01823	A_61278_01955	A_61282_01893	A_61289_02123	A_61290_01432	A_75_00773	A_80378_01423	A_80381_01633	A_80389_00004	A_973N0003_01346	A_973N0004_01956	A_973N0007_02251	A_973N0008_02098	A_973N0010_02564	A_973N0013_01962	A_973N0016_01295	A_973N0018_01961	A_973N0019_01884	A_973N0021_02049	A_973N0022_02082	A_973N0031_01387	A_973N0037_01910	A_973N0044_02012	A_973N0049_00755	A_973N0050_02078
group_2539		putative GTP cyclohydrolase	356	358	1.0056179775280898	1	3821				180	879	874.1061452513967	A_110_00167	A_112_00260	A_61236_02347	A_61237_02382	A_61239_01785	A_61243_02450	A_61244_02301	A_61245_02395	A_61253_02087	A_61272_01660	A_61273_01279	A_61275_01824	A_61278_01954	A_61282_01892	A_61289_02124	A_61290_01433	A_75_00772	A_80378_01424	A_80381_01634	A_80389_00003	A_973N0003_01347	A_973N0004_01957	A_973N0007_02252	A_973N0008_02099	A_973N0010_02565	A_973N0013_01961	A_973N0016_01294	A_973N0018_01962	A_973N0019_01883	A_973N0021_02050	A_973N0022_02083	A_973N0031_01388	A_973N0037_01909	A_973N0044_02013	A_973N0049_00754	A_973N0050_02079
group_2538		thiamine/molybdopterin biosynthesis ThiF/MoeB-like protein	356	357	1.002808988764045	1	3820				219	1005	1002.3025210084033	A_110_01760	A_112_01852	A_61236_00037	A_61237_02201	A_61239_00099	A_61243_02148	A_61244_01982	A_61245_02167	A_61253_01366	A_61272_00850	A_61273_01018	A_61275_01471	A_61278_01650	A_61282_02467	A_61289_01057	A_61290_00562	A_75_02367	A_80378_01970	A_80381_01893	A_80389_01974	A_973N0003_00364	A_973N0004_00069	A_973N0007_01703	A_973N0008_00542	A_973N0010_01808	A_973N0013_02193	A_973N0016_01512	A_973N0018_02195	A_973N0019_01454	A_973N0021_01609	A_973N0022_01426	A_973N0031_01489	A_973N0037_00741	A_973N0044_00880	A_973N0049_02057	A_973N0050_02092
bshC_1---bshC---bshC_2	bshC_1;bshC;bshC_2	Putative cysteine ligase BshC	356	359	1.0084269662921348	1	3815				228	1629	1593.593314763231	A_110_00690	A_112_00782	A_61236_02083	A_61237_01601	A_61239_02107	A_61243_01942	A_61244_01203	A_61245_01372	A_61253_01474	A_61272_01751	A_61273_01913	A_61275_01678	A_61278_00137	A_61282_00988	A_61289_02175	A_61290_02141	A_75_01295	A_80378_02126	A_80381_02069	A_80389_02067	A_973N0003_02053	A_973N0004_00841	A_973N0007_02203	A_973N0008_01071	A_973N0010_00675	A_973N0013_02047	A_973N0016_02378	A_973N0018_02023	A_973N0019_02076	A_973N0021_02149	A_973N0022_00783	A_973N0031_02261	A_973N0037_01207	A_973N0044_01676	A_973N0049_00534	A_973N0050_02035
cidC_1---cidC_2---cidC	cidC_1;cidC_2;cidC	thiamine pyrophosphate enzyme	356	358	1.0056179775280898	1	3811				414	1740	1730.6564245810057	A_110_02012	A_112_02109	A_61236_00360	A_61237_00227	A_61239_02119	A_61243_00954	A_61244_01375	A_61245_00089	A_61253_00637	A_61272_00877	A_61273_00212	A_61275_00011	A_61278_00818	A_61282_02015	A_61289_00999	A_61290_01507	A_75_00071	A_80378_01071	A_80381_01343	A_80389_01395	A_973N0003_00204	A_973N0004_01615	A_973N0007_00568	A_973N0008_00187	A_973N0010_01132	A_973N0013_02243	A_973N0016_00175	A_973N0018_02227	A_973N0019_01160	A_973N0021_01138	A_973N0022_02097	A_973N0031_01999	A_973N0037_00901	A_973N0044_00233	A_973N0049_02135	A_973N0050_00160
ureF	ureF	urease accessory protein UreF	356	356	1.0	1	3810				690	690	690.0	A_110_01775	A_112_01867	A_61236_00022	A_61237_01798	A_61239_00114	A_61243_01987	A_61244_01822	A_61245_01995	A_61253_01381	A_61272_00835	A_61273_01033	A_61275_01486	A_61278_01665	A_61282_01663	A_61289_01072	A_61290_00577	A_75_02382	A_80378_01985	A_80381_01878	A_80389_01989	A_973N0003_00349	A_973N0004_00084	A_973N0007_01718	A_973N0008_00527	A_973N0010_02476	A_973N0013_02366	A_973N0016_01497	A_973N0018_02361	A_973N0019_01469	A_973N0021_01594	A_973N0022_01441	A_973N0031_01504	A_973N0037_00756	A_973N0044_00895	A_973N0049_02042	A_973N0050_02178
tenA_2---tenA_1---tenA	tenA_2;tenA_1;tenA	thiaminase-2	356	359	1.0084269662921348	1	3807				99	690	683.841225626741	A_110_01593	A_112_01683	A_61236_00625	A_61237_01343	A_61239_01821	A_61243_00434	A_61244_00864	A_61245_01282	A_61253_01217	A_61272_01693	A_61273_00588	A_61275_01064	A_61278_02522	A_61282_01094	A_61289_01221	A_61290_02577	A_75_02197	A_80378_01999	A_80381_01069	A_80389_01886	A_973N0003_01998	A_973N0004_00721	A_973N0007_01196	A_973N0008_01262	A_973N0010_01341	A_973N0013_01066	A_973N0016_02537	A_973N0018_00954	A_973N0019_01050	A_973N0021_02051	A_973N0022_02024	A_973N0031_01955	A_973N0037_00810	A_973N0044_00573	A_973N0049_01658	A_973N0050_01879
valS_1---valS_2---valS	valS_1;valS_2;valS	valyl-tRNA synthetase	356	360	1.0112359550561798	1	3806				480	2631	2601.6833333333334	A_110_01176	A_112_01265	A_61236_01067	A_61237_00789	A_61239_01290	A_61243_02320	A_61244_02133	A_61245_02324	A_61253_00751	A_61272_01388	A_61273_01460	A_61275_00548	A_61278_01299	A_61282_01233	A_61289_01170	A_61290_01538	A_75_01778	A_80378_00418	A_80381_01467	A_80389_00854	A_973N0003_00620	A_973N0004_00979	A_973N0007_00070	A_973N0008_00035	A_973N0010_02548	A_973N0013_00164	A_973N0016_00018	A_973N0018_00227	A_973N0019_00148	A_973N0021_00070	A_973N0022_00032	A_973N0031_01336	A_973N0037_00032	A_973N0044_00340	A_973N0049_00039	A_973N0050_00314
group_2531		esterase/lipase	356	356	1.0	1	3805				735	735	735.0	A_110_00048	A_112_00140	A_61236_02204	A_61237_01405	A_61239_01514	A_61243_02046	A_61244_01362	A_61245_02068	A_61253_01600	A_61272_02277	A_61273_01481	A_61275_01530	A_61278_01526	A_61282_01411	A_61289_01641	A_61290_01025	A_75_00651	A_80378_01529	A_80381_01723	A_80389_01736	A_973N0003_01770	A_973N0004_01832	A_973N0007_01980	A_973N0008_01657	A_973N0010_02102	A_973N0013_01565	A_973N0016_02006	A_973N0018_01431	A_973N0019_00980	A_973N0021_01685	A_973N0022_02200	A_973N0031_02302	A_973N0037_01983	A_973N0044_00677	A_973N0049_01946	A_973N0050_01762
sbnl	sbnl	siderophore staphylobactin biosynthesis protein SbnI	356	356	1.0	1	3803				765	984	765.6151685393259	A_110_02263	A_112_02364	A_61236_01952	A_61237_01716	A_61239_01958	A_61243_01662	A_61244_01943	A_61245_01627	A_61253_02180	A_61272_02118	A_61273_01766	A_61275_01323	A_61278_02092	A_61282_01307	A_61289_02301	A_61290_01698	A_75_00325	A_80378_02184	A_80381_02157	A_80389_02187	A_973N0003_01149	A_973N0004_01414	A_973N0007_01908	A_973N0008_01954	A_973N0010_01397	A_973N0013_02211	A_973N0016_01682	A_973N0018_02109	A_973N0019_02175	A_973N0021_00869	A_973N0022_01701	A_973N0031_01539	A_973N0037_02026	A_973N0044_01627	A_973N0049_01176	A_973N0050_01831
ylbJ	;ylbJ	hypothetical protein;Sporulation integral membrane protein YlbJ	356	364	1.0224719101123596	1	3795				237	1362	1326.3379120879122	A_110_02465	A_112_00018	A_61236_01300	A_61237_01746	A_61239_00719	A_61243_01639	A_61244_01571	A_61245_01788	A_61253_01730	A_61272_01415	A_61273_01070	A_61275_01367	A_61278_01037	A_61282_00807	A_61289_02396	A_61290_02045	A_75_00528	A_80378_00820	A_80381_01560	A_80389_01651	A_973N0003_02169	A_973N0004_01238	A_973N0007_01754	A_973N0008_01856	A_973N0010_02286	A_973N0013_01528;A_973N0013_01527	A_973N0016_00461	A_973N0018_01332;A_973N0018_01333	A_973N0019_00289	A_973N0021_00205	A_973N0022_00602;A_973N0022_00603	A_973N0031_00483	A_973N0037_01334	A_973N0044_00138	A_973N0049_01740	A_973N0050_00605
group_2526		haloacid dehalogenase-like hydrolase	356	356	1.0	1	3794				627	804	802.1713483146067	A_110_01997	A_112_02093	A_61236_01835	A_61237_00242	A_61239_02138	A_61243_00969	A_61244_00646	A_61245_00104	A_61253_00652	A_61272_00892	A_61273_01712	A_61275_01964	A_61278_00805	A_61282_02092	A_61289_01014	A_61290_01766	A_75_00055	A_80378_01432	A_80381_02091	A_80389_02141	A_973N0003_02098	A_973N0004_01600	A_973N0007_02278	A_973N0008_01528	A_973N0010_01147	A_973N0013_02406	A_973N0016_02592	A_973N0018_02401	A_973N0019_02158	A_973N0021_02218	A_973N0022_02160	A_973N0031_02107	A_973N0037_02251	A_973N0044_00246	A_973N0049_02150	A_973N0050_00175
group_2525		nitroreductase family protein	356	364	1.0224719101123596	1	3793				219	672	656.0521978021978	A_110_01995	A_112_02091	A_61236_01837	A_61237_00244	A_61239_02026	A_61243_00971	A_61244_00644	A_61245_00106	A_61253_00654	A_61272_00894	A_61273_01714	A_61275_01966	A_61278_00803	A_61282_02094	A_61289_01016	A_61290_01768	A_75_00053	A_80378_01434	A_80381_02093	A_80389_02139	A_973N0003_02100	A_973N0004_01598	A_973N0007_02276	A_973N0008_01530	A_973N0010_01149	A_973N0013_02404	A_973N0016_02414	A_973N0018_02399	A_973N0019_02156	A_973N0021_02216	A_973N0022_02162	A_973N0031_02105	A_973N0037_02253	A_973N0044_00248	A_973N0049_02152	A_973N0050_00177
truA---truA_1---truA_2	truA;truA_1;truA_2	putative tRNA pseudouridine synthase	356	357	1.002808988764045	1	3792				357	804	801.8487394957983	A_110_01703	A_112_01794	A_61236_00093	A_61237_00571	A_61239_00043	A_61243_00153	A_61244_01039	A_61245_02441	A_61253_02416	A_61272_02047	A_61273_01569	A_61275_00617	A_61278_01556	A_61282_00690	A_61289_00915	A_61290_00942	A_75_02309	A_80378_02102	A_80381_01944	A_80389_02043	A_973N0003_00420	A_973N0004_00013	A_973N0007_02010	A_973N0008_02110	A_973N0010_01713	A_973N0013_01145	A_973N0016_01568	A_973N0018_01922	A_973N0019_00689	A_973N0021_02125	A_973N0022_02265	A_973N0031_00780	A_973N0037_00685	A_973N0044_01178	A_973N0049_02113	A_973N0050_01164
rpsI	rpsI	30S ribosomal protein S9	356	356	1.0	1	3791				399	459	399.1685393258427	A_110_01701	A_112_01792	A_61236_00095	A_61237_00569	A_61239_00041	A_61243_00151	A_61244_01037	A_61245_02443	A_61253_02418	A_61272_02045	A_61273_01571	A_61275_00615	A_61278_01554	A_61282_00688	A_61289_00917	A_61290_00944	A_75_02307	A_80378_02104	A_80381_01942	A_80389_02045	A_973N0003_00422	A_973N0004_00011	A_973N0007_02008	A_973N0008_02108	A_973N0010_01715	A_973N0013_01147	A_973N0016_01570	A_973N0018_01924	A_973N0019_00687	A_973N0021_02127	A_973N0022_02263	A_973N0031_00778	A_973N0037_00683	A_973N0044_01180	A_973N0049_02115	A_973N0050_01166
group_2521		hypothetical protein	356	356	1.0	1	3786				237	300	252.8932584269663	A_110_00178	A_112_00271	A_61236_02110	A_61237_01449	A_61239_01774	A_61243_01482	A_61244_01513	A_61245_01846	A_61253_02402	A_61272_01649	A_61273_01290	A_61275_01813	A_61278_01965	A_61282_01903	A_61289_02113	A_61290_01422	A_75_00783	A_80378_01413	A_80381_01622	A_80389_00014	A_973N0003_01336	A_973N0004_01946	A_973N0007_02241	A_973N0008_02088	A_973N0010_00763	A_973N0013_01972	A_973N0016_01305	A_973N0018_01951	A_973N0019_01895	A_973N0021_02038	A_973N0022_02072	A_973N0031_01377	A_973N0037_01920	A_973N0044_02034	A_973N0049_00765	A_973N0050_02068
group_2520		aldo/keto reductase	356	356	1.0	1	3785				432	852	832.0870786516854	A_110_01297	A_112_01384	A_61236_00569	A_61237_01994	A_61239_01876	A_61243_01821	A_61244_01720	A_61245_01940	A_61253_01977	A_61272_01166	A_61273_01516	A_61275_02402	A_61278_00464	A_61282_01693	A_61289_02473	A_61290_01612	A_75_01898	A_80378_00270	A_80381_02339	A_80389_00183	A_973N0003_02202	A_973N0004_01680	A_973N0007_02387	A_973N0008_00151	A_973N0010_00583	A_973N0013_01340	A_973N0016_00135	A_973N0018_01018	A_973N0019_02287	A_973N0021_02322	A_973N0022_02367	A_973N0031_01843	A_973N0037_02575	A_973N0044_01119	A_973N0049_01512	A_973N0050_02336
group_2518		modification methylase HemK family protein	356	356	1.0	1	3783				837	837	837.0	A_110_01616	A_112_01706	A_61236_01623	A_61237_01497	A_61239_01841	A_61243_00456	A_61244_01169	A_61245_01339	A_61253_01410	A_61272_01883	A_61273_00610	A_61275_01848	A_61278_01787	A_61282_01072	A_61289_01199	A_61290_01477	A_75_02220	A_80378_01724	A_80381_01047	A_80389_01864	A_973N0003_01840	A_973N0004_00699	A_973N0007_01218	A_973N0008_01240	A_973N0010_01363	A_973N0013_01088	A_973N0016_02274	A_973N0018_00976	A_973N0019_01755	A_973N0021_01851	A_973N0022_01862	A_973N0031_01701	A_973N0037_00832	A_973N0044_00551	A_973N0049_01636	A_973N0050_01723
group_2517		membrane protein	356	357	1.002808988764045	1	3782				162	450	395.05882352941177	A_110_02189	A_112_02288	A_61236_00273	A_61237_01791	A_61239_01010	A_61243_00357	A_61244_01115	A_61245_01134	A_61253_01645	A_61272_01862	A_61273_00521	A_61275_00757	A_61278_00195	A_61282_00073	A_61289_00428	A_61290_02649	A_75_00250	A_80378_01895	A_80381_00451	A_80389_00783	A_973N0003_00038	A_973N0004_01126	A_973N0007_00999	A_973N0008_00859	A_973N0010_01985	A_973N0013_02609	A_973N0016_01711	A_973N0018_02590	A_973N0019_02503	A_973N0021_01198	A_973N0022_00557	A_973N0031_00147	A_973N0037_01580	A_973N0044_00985	A_973N0049_01999	A_973N0050_02532
group_2515		fatty acid-binding protein DegV family	356	356	1.0	1	3780				702	840	839.6123595505618	A_110_00932	A_112_01026	A_61236_01465	A_61237_02164	A_61239_00485	A_61243_01800	A_61244_00010	A_61245_00138	A_61253_02221	A_61272_00649	A_61273_02057	A_61275_02622	A_61278_02407	A_61282_00282	A_61289_00786	A_61290_00059	A_75_01538	A_80378_01629	A_80381_01678	A_80389_01677	A_973N0003_02457	A_973N0004_02391	A_973N0007_01860	A_973N0008_00930	A_973N0010_01696	A_973N0013_02510	A_973N0016_01007	A_973N0018_02490	A_973N0019_01569	A_973N0021_01640	A_973N0022_01889	A_973N0031_02462	A_973N0037_02347	A_973N0044_02328	A_973N0049_00264	A_973N0050_01196
lgt	lgt	prolipoprotein diacylglyceryl transferase	356	356	1.0	1	3779				597	852	843.2443820224719	A_110_00360	A_112_00454	A_61236_00992	A_61237_02438	A_61239_02363	A_61243_02536	A_61244_02439	A_61245_02506	A_61253_02557	A_61272_02494	A_61273_02557	A_61275_02708	A_61278_02374	A_61282_02608	A_61289_01116	A_61290_02690	A_75_00965	A_80378_02561	A_80381_02030	A_80389_02640	A_973N0003_01452	A_973N0004_01773	A_973N0007_01608	A_973N0008_02457	A_973N0010_01856	A_973N0013_00400	A_973N0016_02530	A_973N0018_00159	A_973N0019_01290	A_973N0021_01455	A_973N0022_02514	A_973N0031_01396	A_973N0037_01663	A_973N0044_01950	A_973N0049_00945	A_973N0050_01554
hprK_1---hprK_2---hprK	hprK_1;hprK_2;hprK	HPr(Ser) kinase/phosphatase	356	358	1.0056179775280898	1	3778				102	933	926.9162011173185	A_110_00359	A_112_00453	A_61236_00993	A_61237_02439	A_61239_02362	A_61243_02537	A_61244_02440	A_61245_02507	A_61253_02556	A_61272_02495	A_61273_02558	A_61275_02709	A_61278_02373	A_61282_02607	A_61289_01117	A_61290_02691	A_75_00964	A_80378_02560	A_80381_02031	A_80389_02641	A_973N0003_01453	A_973N0004_01774	A_973N0007_01609	A_973N0008_02456	A_973N0010_01855	A_973N0013_00399	A_973N0016_02531	A_973N0018_00158	A_973N0019_01291	A_973N0021_01454	A_973N0022_02513	A_973N0031_01397	A_973N0037_01664	A_973N0044_01951	A_973N0049_00944	A_973N0050_01555
group_2511		ABC superfamily ATP binding cassette transporter binding protein	356	357	1.002808988764045	1	3773				177	822	816.8487394957983	A_110_00420	A_112_00512	A_61236_00933	A_61237_02483	A_61239_02225	A_61243_02575	A_61244_02480	A_61245_02044	A_61253_02594	A_61272_00724	A_61273_02383	A_61275_02590	A_61278_02542	A_61282_01382	A_61289_02226	A_61290_00959	A_75_01024	A_80378_01327	A_80381_01409	A_80389_01455	A_973N0003_01399	A_973N0004_00537	A_973N0007_01242	A_973N0008_01773	A_973N0010_00316	A_973N0013_01657	A_973N0016_01095	A_973N0018_01481	A_973N0019_01199	A_973N0021_00719	A_973N0022_01599	A_973N0031_00986	A_973N0037_00197	A_973N0044_02406	A_973N0049_01850	A_973N0050_00906
cbiO_2---cbiO_1	cbiO_2;cbiO_1	cobalt transporter ATP-binding subunit	356	356	1.0	1	3768				768	861	859.4325842696629	A_110_01705	A_112_01796	A_61236_00091	A_61237_00573	A_61239_00045	A_61243_00155	A_61244_01041	A_61245_02439	A_61253_02414	A_61272_02049	A_61273_01567	A_61275_00619	A_61278_01558	A_61282_00692	A_61289_00913	A_61290_00940	A_75_02311	A_80378_02100	A_80381_01946	A_80389_02041	A_973N0003_00418	A_973N0004_00015	A_973N0007_02012	A_973N0008_02112	A_973N0010_01711	A_973N0013_01143	A_973N0016_01566	A_973N0018_01920	A_973N0019_00691	A_973N0021_02123	A_973N0022_02267	A_973N0031_00782	A_973N0037_00687	A_973N0044_01176	A_973N0049_02111	A_973N0050_01162
group_2505		ABC superfamily ATP binding cassette transporter ABC protein	356	356	1.0	1	3766				678	870	868.4662921348314	A_110_00159	A_112_00252	A_61236_02249	A_61237_00861	A_61239_01412	A_61243_00899	A_61244_02015	A_61245_02218	A_61253_02266	A_61272_01185	A_61273_02275	A_61275_01212	A_61278_01460	A_61282_02409	A_61289_01725	A_61290_02428	A_75_00764	A_80378_01238	A_80381_01306	A_80389_01302	A_973N0003_01165	A_973N0004_01684	A_973N0007_01362	A_973N0008_01683	A_973N0010_01684	A_973N0013_01493	A_973N0016_01847	A_973N0018_01273	A_973N0019_01008	A_973N0021_00996	A_973N0022_01464	A_973N0031_01220	A_973N0037_01864	A_973N0044_02320	A_973N0049_02226	A_973N0050_01288
group_2504		tRNA-specific adenosine deaminase	356	357	1.002808988764045	1	3765				198	471	469.78991596638656	A_110_00158	A_112_00251	A_61236_02250	A_61237_00862	A_61239_01411	A_61243_00898	A_61244_02014	A_61245_02219	A_61253_02265	A_61272_01186	A_61273_02274	A_61275_01213	A_61278_01461	A_61282_02410	A_61289_01726	A_61290_02429	A_75_00763	A_80378_01239	A_80381_01305	A_80389_01301	A_973N0003_01166	A_973N0004_01685	A_973N0007_01363	A_973N0008_01684	A_973N0010_01683	A_973N0013_01492	A_973N0016_01848	A_973N0018_01274	A_973N0019_01009	A_973N0021_00997	A_973N0022_01465	A_973N0031_01221	A_973N0037_01865	A_973N0044_02321	A_973N0049_02227	A_973N0050_01289
group_2503		N-acetylmuramoyl-L-alanine amidase	356	356	1.0	1	3764				432	432	432.0	A_110_02017	A_112_02114	A_61236_00365	A_61237_00222	A_61239_02114	5_refound_106	6_refound_121	A_61245_00084	A_61253_00632	A_61272_00872	A_61273_00207	A_61275_00016	A_61278_00823	A_61282_02010	A_61289_00994	A_61290_01512	A_75_00076	A_80378_01066	A_80381_01338	A_80389_01390	A_973N0003_00199	A_973N0004_01620	A_973N0007_00573	A_973N0008_00192	A_973N0010_01127	A_973N0013_02238	A_973N0016_00180	A_973N0018_02232	A_973N0019_01165	A_973N0021_01143	A_973N0022_02102	A_973N0031_02004	A_973N0037_00906	A_973N0044_00228	A_973N0049_02130	A_973N0050_00155
group_2498		truncated MHC class II analog protein	356	356	1.0	1	3759				255	426	421.07865168539325	A_110_01698	A_112_01789	A_61236_00098	A_61237_00565	A_61239_00038	A_61243_00147	A_61244_00728	A_61245_01087	A_61253_01060	A_61272_01232	A_61273_01574	A_61275_00612	A_61278_01550	A_61282_00685	A_61289_00926	A_61290_00947	A_75_02304	A_80378_02107	A_80381_01939	A_80389_02048	A_973N0003_00425	A_973N0004_00008	A_973N0007_02004	A_973N0008_02232	A_973N0010_01719	A_973N0013_01151	A_973N0016_01574	A_973N0018_01928	A_973N0019_00684	A_973N0021_02130	A_973N0022_00895	A_973N0031_00775	A_973N0037_00675	A_973N0044_02347	A_973N0049_02366	A_973N0050_01169
[truncated: 8,230 more rows]
[truncated: 320 more columns]
