# Supplementary material for: Forecasting Staphylococcus aureus Infections Using Genome-Wide Association Studies, Machine Learning, and Transcriptomic Approaches
Source: mSystems. 2022 Jul 5;7(4):e00378-22. doi: 10.1128/msystems.00378-22 (PMC9426533; doi:10.1128/msystems.00378-22)
Supplement: TABLE S3 [file msystems.00378-22-st003.xlsx]

## Sheet: scoary_AvsH
Gene	Non-unique Gene name	Annotation	Number_pos_present_in	Number_neg_present_in	Number_pos_not_present_in	Number_neg_not_present_in	Sensitivity	Specificity	Odds_ratio	Naive_p	Bonferroni_p	Benjamini_H_p	Max_Pairwise_comparisons	Max_supporting_pairs	Max_opposing_pairs	Best_pairwise_comp_p	Worst_pairwise_comp_p
scn~~~scn_2~~~scn_1	scn;scn_2;scn_1	staphylococcal complement inhibitor SCIN	276	9	17	54	94.19795221843003	85.71428571428571	97.41176470588235	3.8870002938069175e-39	2.8522808155955163e-35	2.85228e-35	26	20	7	0.00935531	0.028959274291992188
group_4207		phage tail protein	250	14	43	49	85.32423208191126	77.77777777777779	20.348837209302324	2.8313853147447267e-22	2.0776705439596806e-18	1.03884e-18	24	20	8	0.00154388	0.15158963203430176
sak_1~~~sak_2~~~sak	sak_1;sak_2;sak	staphylokinase	218	7	75	56	74.40273037542661	88.88888888888889	23.253333333333334	3.2617659724570265e-21	2.393483870588966e-17	7.97828e-18	25	20	7	0.00407732	0.043285250663757324
group_3780	;coa_1	von Willebrand factor-binding protein;staphylocoagulase precursor Coa_1	2	23	291	40	0.6825938566552902	63.49206349206349	0.011952786493351263	2.4453705626584353e-17	1.79441291887876e-13	2.24302e-14	11	2	11	0.000976562	0.0654296875
group_3965		hypothetical protein	231	15	62	48	78.839590443686	76.19047619047619	11.92258064516129	1.9759108897081388e-16	1.4499234108678322e-12	1.44992e-13	25	21	7	0.000910521	0.043285250663757324
recT~~~recT_3~~~recT_4~~~recT_1	recT;recT_3;recT_4;recT_1	putative phage-related DNA recombination protein	192	7	101	56	65.52901023890784	88.88888888888889	15.207920792079207	5.576731873439877e-16	4.092205848730182e-12	2.72814e-13	27	21	6	0.00592461	0.005924612283706665
group_3324		pathogenicity island protein integrase;integrase-like protein	5	24	288	39	1.7064846416382253	61.904761904761905	0.028211805555555556	8.138720172791705e-16	5.972192862794553e-12	3.31877e-13	12	3	11	0.00634766	0.14599609375
group_3745		bacteriophage integrase	232	16	61	47	79.18088737201366	74.60317460317461	11.172131147540984	8.140895600756901e-16	5.973789191835414e-12	3.31877e-13	25	20	7	0.00407732	0.043285250663757324
group_4075		hypothetical protein	157	2	136	61	53.58361774744027	96.82539682539682	35.20955882352941	9.333948534069525e-16	6.849251434300217e-12	3.60487e-13	21	20	2	2.09808e-05	0.00022125244140625
group_3143		hypothetical protein	177	5	116	58	60.40955631399317	92.06349206349206	17.7	1.7451310882505122e-15	1.280577192558226e-11	5.56773e-13	26	23	4	8.79765e-05	0.0005335211753845215
group_4379		hypothetical protein	180	6	113	57	61.43344709897611	90.47619047619048	15.132743362831858	6.0110582291541335e-15	4.410914528553303e-11	1.57533e-12	26	23	5	8.79765e-05	0.002493917942047119
scn~~~scn_2	;scn;scn_2	hypothetical protein;staphylococcal complement inhibitor SCIN	2	20	291	43	0.6825938566552902	68.25396825396825	0.014776632302405498	9.414441919473598e-15	6.908317480509726e-11	2.38218e-12	10	2	10	0.00195312	0.109375
group_3155		transcriptional activator	196	10	97	53	66.89419795221842	84.12698412698413	10.709278350515463	7.678028222539555e-14	5.634137109699525e-10	1.6571e-11	26	20	9	0.00935531	0.16863754391670227
group_3983		SH3 domain-containing protein	158	4	135	59	53.92491467576792	93.65079365079364	17.262962962962963	1.743596888269709e-13	1.2794513966123124e-09	3.55403e-11	20	17	4	0.00257683	0.01181793212890625
ssb2_1~~~ssb2~~~ssb2_3~~~ssb2_2	ssb2_1;ssb2;ssb2_3;ssb2_2	putative single-strand DNA-binding protein	172	6	121	57	58.703071672354945	90.47619047619048	13.50413223140496	2.0503155246243714e-13	1.5045215319693637e-09	4.06627e-11	23	19	6	0.00259948	0.03468966484069824
group_3910		hypothetical protein	140	2	153	61	47.781569965870304	96.82539682539682	27.908496732026144	5.198163359855749e-13	3.8144122734621486e-09	8.87073e-11	22	20	2	0.000121117	0.00012111663818359375
group_4650		PemK-like growth inhibitor;hypothetical protein	139	2	154	61	47.44027303754266	96.82539682539682	27.52922077922078	5.419116528553303e-13	3.976547708652414e-09	9.03761e-11	20	19	2	4.00543e-05	0.0004024505615234375
group_3653		truncated transposase for IS1272;putative transposase for IS1272;ISSau3 transposase	138	2	155	61	47.098976109215016	96.82539682539682	27.15483870967742	6.26954471365556e-13	4.60059191088045e-09	1.02235e-10	14	13	1	0.00183105	0.0018310546875
group_2089		putative transposase for IS1272	166	6	127	57	56.655290102389074	90.47619047619048	12.417322834645669	9.539265747034875e-13	6.999913205174191e-09	1.52172e-10	16	15	4	0.000518799	0.076812744140625
group_4481		hypothetical protein	59	42	234	21	20.13651877133106	33.33333333333333	0.12606837606837606	1.9660505118205014e-12	1.442687865573884e-08	2.7744e-10	12	8	11	0.00634766	0.3876953125
group_4480		hypothetical protein	59	42	234	21	20.13651877133106	33.33333333333333	0.12606837606837606	1.9660505118205014e-12	1.442687865573884e-08	2.7744e-10	12	8	11	0.00634766	0.3876953125
group_3390		hypothetical protein	243	24	50	39	82.93515358361775	61.904761904761905	7.8975	3.5782524309166155e-12	2.6257216338066123e-08	4.52711e-10	24	20	8	0.00154388	0.15158963203430176
group_4677		ISSau3 transposase;putative transposase for IS1272;truncated transposase for IS1272	172	8	121	55	58.703071672354945	87.3015873015873	9.772727272727273	8.491008879295305e-12	6.230702315626894e-08	9.89e-10	22	19	4	0.000855446	0.004343509674072266
group_1384		hypothetical protein	136	3	157	60	46.41638225255973	95.23809523809523	17.32484076433121	1.849095414113696e-11	1.35686621487663e-07	2.02517e-09	20	19	3	4.00543e-05	0.0025768280029296875
group_596		hypothetical protein	136	3	157	60	46.41638225255973	95.23809523809523	17.32484076433121	1.849095414113696e-11	1.35686621487663e-07	2.02517e-09	19	18	3	7.62939e-05	0.004425048828125
group_1341	mecR1	methicillin-resistance regulatory protein MecR1	127	2	166	61	43.344709897610926	96.82539682539682	23.33433734939759	2.293998423397433e-11	1.6833360430890365e-07	2.47549e-09	15	14	1	0.000976562	0.0009765625
group_3769		truncated transposase for IS1272;putative transposase for IS1272;ISSau3 transposase;coenzyme A disulfide reductase	162	7	131	56	55.2901023890785	88.88888888888889	9.893129770992367	2.7936305123014177e-11	2.0499660699267803e-07	2.97097e-09	19	17	3	0.000728607	0.004425048828125
rusA_1~~~rusA~~~rusA_2	rusA_1;rusA;rusA_2	endodeoxyribonuclease RusA	124	2	169	61	42.32081911262799	96.82539682539682	22.37869822485207	5.492542609022658e-11	4.0304277665008265e-07	5.62141e-09	14	13	2	0.00183105	0.012939453125
group_4324		hypothetical protein	122	2	171	61	41.63822525597269	96.82539682539682	21.760233918128655	1.2592739226172335e-10	9.240552044165259e-07	1.26583e-08	15	14	2	0.000976562	0.00738525390625
group_2029		Exonuclease RNase T and DNA polymerase III;hypothetical protein	137	4	156	59	46.75767918088737	93.65079365079364	12.95352564102564	1.7946208294938496e-10	1.3168927646825869e-06	1.77958e-08	20	18	4	0.000402451	0.01181793212890625
group_2965		hypothetical protein	135	4	158	59	46.075085324232084	93.65079365079364	12.602848101265822	2.107686498684207e-10	1.5466203527344712e-06	2.06216e-08	20	18	4	0.000402451	0.01181793212890625
group_4365		hypothetical protein	125	3	168	60	42.66211604095563	95.23809523809523	14.880952380952381	5.740492410628084e-10	4.212373330918888e-06	5.01473e-08	22	20	3	0.000121117	0.0008554458618164062
group_4602		phage protein	158	8	135	55	53.92491467576792	87.3015873015873	8.046296296296296	6.136459407085467e-10	4.502933912919316e-06	5.18062e-08	22	18	6	0.00434351	0.052478790283203125
group_1932		abortive infection bacteriophage resistance protein	105	1	188	62	35.83617747440273	98.4126984126984	34.62765957446808	6.301078925182461e-10	4.62373171529889e-06	5.1952e-08	13	13	1	0.000244141	0.00341796875
group_4203		PemK-like growth inhibitor;hypothetical protein	95	0	198	63	32.42320819112628	100.0	inf	6.778307145396375e-10	4.97392178329186e-06	5.41858e-08	11	11	0	0.000976562	0.0009765625
group_4622		putative transposase for IS1272;truncated transposase for IS1272;ISSau3 transposase	123	3	170	60	41.979522184300336	95.23809523809523	14.470588235294118	6.79352558066875e-10	4.985089071094729e-06	5.41858e-08	16	14	3	0.00418091	0.021270751953125
group_3641		putative transposase for IS1272;truncated transposase for IS1272;ISSau3 transposase	128	4	165	59	43.68600682593857	93.65079365079364	11.442424242424243	2.230478870873627e-09	1.6367253954470674e-05	1.70492e-07	19	17	4	0.000728607	0.0192108154296875
lukSPV_1~~~lukSPV_2~~~lukSPV	lukS-PV_1;lukS-PV_2;lukS-PV	Panton-Valentine leukocidin chain S	101	1	192	62	34.470989761092156	98.4126984126984	32.614583333333336	2.4805904062710996e-09	1.820257240121733e-05	1.85741e-07	13	12	1	0.00341797	0.00341796875
sem_1~~~sem	sem_1;sem	staphylococcal enterotoxin type I	88	0	205	63	30.034129692832767	100.0	inf	2.8768576152182886e-09	2.1110381180471803e-05	2.11104e-07	10	10	0	0.00195312	0.001953125
group_2988		phage holin	233	26	60	37	79.5221843003413	58.730158730158735	5.526282051282052	4.905477307271126e-09	3.599639248075552e-05	3.39589e-07	23	19	6	0.00259948	0.03468966484069824
group_3115		phage protein	85	0	208	63	29.01023890784983	100.0	inf	6.011323423660152e-09	4.4111091282818196e-05	4.08436e-07	8	8	0	0.0078125	0.0078125
group_3600		ISSau3 transposase;putative transposase for IS1272	106	2	187	61	36.177474402730375	96.82539682539682	17.288770053475936	6.930969705183459e-09	5.0859455696636223e-05	4.66601e-07	14	13	1	0.00183105	0.0018310546875
group_3415		phage protein;hypothetical protein	114	3	179	60	38.907849829351534	95.23809523809523	12.737430167597765	1.2899781425709064e-08	9.465859610185311e-05	7.9545e-07	19	18	3	7.62939e-05	0.004425048828125
group_3162		hypothetical protein;transposase for IS256	114	3	179	60	38.907849829351534	95.23809523809523	12.737430167597765	1.2899781425709064e-08	9.465859610185311e-05	7.9545e-07	20	17	3	0.00257683	0.0025768280029296875
group_3693		putative transposase for IS1272;truncated transposase for IS1272;ISSau3 transposase;hypothetical protein	126	5	167	58	43.003412969283275	92.06349206349206	8.752095808383233	1.886484349675573e-08	0.00013843022157919354	1.06485e-06	16	14	4	0.00418091	0.076812744140625
add	add;	Adenosine deaminase;Aminodeoxyfutalosine deaminase	2	12	291	51	0.6825938566552902	80.95238095238095	0.029209621993127148	2.521632680770479e-08	0.00018503740611493775	1.4018e-06	8	2	8	0.0078125	0.2890625
group_1980		hypothetical protein	137	7	156	56	46.75767918088737	88.88888888888889	7.0256410256410255	3.619710000999085e-08	0.00026561431987331285	1.95305e-06	21	18	6	0.00148964	0.0783538818359375
citB_2~~~repN_2	;citB_2;repN_2	hypothetical protein;aconitate hydratase;Replication initiation protein	89	1	204	62	30.37542662116041	98.4126984126984	27.04901960784314	4.5419189745616986e-08	0.00033328601435333744	2.38061e-06	15	14	1	0.000976562	0.0009765625

## Sheet: scoary_CvsI
Gene	Non-unique Gene name	Annotation	Number_pos_present_in	Number_neg_present_in	Number_pos_not_present_in	Number_neg_not_present_in	Sensitivity	Specificity	Odds_ratio	Naive_p	Bonferroni_p	Benjamini_H_p	Max_Pairwise_comparisons	Max_supporting_pairs	Max_opposing_pairs	Best_pairwise_comp_p	Worst_pairwise_comp_p
mecA~~~mecA_3~~~mecA_2~~~mecA_1	mecA;mecA_3;mecA_2;mecA_1	penicillin-binding protein 2 prime	106	36	46	105	69.73684210526315	74.46808510638297	6.721014492753623	2.765876754478743e-14	1.5984e-10	7.992e-11	22	19	7	0.000855446	0.13380050659179688
maoC	maoC	MaoC domain-containing protein dehydratase	106	36	46	105	69.73684210526315	74.46808510638297	6.721014492753623	2.765876754478743e-14	1.5984e-10	7.992e-11	22	19	7	0.000855446	0.13380050659179688
ugpQ_1	ugpQ_1	glycerophosphoryl diester phosphodiesterase UgpQ_1	105	36	47	105	69.07894736842105	74.46808510638297	6.51595744680851	6.935539571929248e-14	4.00805e-10	1.33602e-10	21	18	7	0.00148964	0.18924713134765625
yezG_2	yezG_2;	putative antitoxin YezG;transposase for IS431mec;transposase for IS-like element;hypothetical protein	87	26	65	115	57.23684210526315	81.56028368794325	5.920118343195266	7.997914359945354e-12	4.62199e-08	1.1555e-08	32	26	11	0.000535053	0.11018416518345475
group_5658		hypothetical protein	56	103	96	38	36.84210526315789	26.95035460992908	0.215210355987055	4.081248500712791e-10	2.35855e-06	4.71711e-07	37	10	33	1.08439e-06	0.007632078602910042
group_1341	mecR1	methicillin-resistance regulatory protein MecR1	92	35	60	106	60.526315789473685	75.177304964539	4.643809523809524	6.187083293362583e-10	3.57552e-06	5.88856e-07	18	15	6	0.00753784	0.237884521484375
group_5656		hypothetical protein	97	39	55	102	63.81578947368421	72.3404255319149	4.612587412587413	7.132708423080555e-10	4.12199e-06	5.88856e-07	37	33	10	1.08439e-06	0.007632078602910042
citB_2~~~repN_2	;citB_2;repN_2	hypothetical protein;aconitate hydratase;Replication initiation protein	69	20	83	121	45.39473684210527	85.81560283687944	5.029518072289156	5.965898084056838e-09	3.44769e-05	3.5594e-06	22	18	7	0.00434351	0.13380050659179688
deoC2_1~~~deoC2_2~~~drm_1~~~drm_2~~~deoC2_3	deoC2_1;deoC2_2;drm_1;drm_2;deoC2_3	putative deoxyribose-phosphate aldolase;putative phosphopentomutase	3	32	149	109	1.9736842105263157	77.30496453900709	0.06858221476510067	2.2993807551343988e-08	0.000132881	1.02216e-05	28	3	25	2.74405e-05	2.744048833847046e-05
mvaS_2~~~mvaS_1	mvaS_2;;mvaS_1	3-hydroxy-3-methylglutaryl coenzyme A synthase;hypothetical protein	85	34	67	107	55.92105263157895	75.88652482269504	3.9925373134328357	3.3142121697044326e-08	0.000191528	1.36806e-05	22	18	7	0.00434351	0.13380050659179688
group_1267		hypothetical protein	52	13	100	128	34.21052631578947	90.78014184397163	5.12	2.2897510140623332e-07	0.00132325	7.78381e-05	15	13	6	0.00738525	0.6072387695312499
group_1578	deoC2_1	putative deoxyribose-phosphate aldolase	2	26	150	115	1.3157894736842104	81.56028368794325	0.05897435897435897	2.821809242357619e-07	0.00163072	8.74434e-05	20	2	18	0.000402451	0.0004024505615234375
group_4510		hypothetical protein	85	37	67	104	55.92105263157895	73.75886524822694	3.5659540137152077	2.874934359780902e-07	0.00166142	8.74434e-05	18	16	7	0.00131226	0.480682373046875
deoC2_2~~~dra~~~deoC2_1~~~deoC2_3~~~dra_2~~~dra_1~~~deoC2	deoC2_2;dra;deoC2_1;deoC2_3;dra_2;dra_1;deoC2	putative deoxyribose-phosphate aldolase;deoxyribose-phosphate aldolase 1	51	89	101	52	33.55263157894737	36.87943262411347	0.29502725553454223	4.4398197448390595e-07	0.00256577	0.000128289	55	15	45	2.05726e-06	0.0010158471941252854
sdrC_2~~~sdrE_1~~~sdrE_2~~~sdrD_1~~~sdrE~~~sdrD~~~sdrE_3	sdrC_2;;sdrE_1;sdrE_2;sdrD_1;sdrE;sdrD;sdrE_3	Ser-Asp rich fibrinogen/bone sialoprotein-binding protein SdrC;Ser-Asp rich fibrinogen/bone sialoprotein-binding protein SdrE;Ser-Asp rich fibrinogen/bone sialoprotein-binding protein SdrD	126	79	26	62	82.89473684210526	43.97163120567376	3.803310613437196	5.455118374058194e-07	0.00315251	0.00015012	27	21	11	0.00592461	0.44206833839416504

## Sheet: scoary_CvsNS
Gene	Non-unique Gene name	Annotation	Number_pos_present_in	Number_neg_present_in	Number_pos_not_present_in	Number_neg_not_present_in	Sensitivity	Specificity	Odds_ratio	Naive_p	Bonferroni_p	Benjamini_H_p	Max_Pairwise_comparisons	Max_supporting_pairs	Max_opposing_pairs	Best_pairwise_comp_p	Worst_pairwise_comp_p
group_5656		hypothetical protein	42	39	19	102	68.85245901639344	72.3404255319149	5.781376518218623	6.169818508619137e-08	0.000315525	2.62937e-05	26	25	5	8.04663e-07	0.002493917942047119
group_5658		hypothetical protein	20	103	41	38	32.78688524590164	26.95035460992908	0.17996684821217143	1.238779815339171e-07	0.000633512	3.72654e-05	26	5	25	8.04663e-07	0.002493917942047119
group_3695		hypothetical protein	59	91	2	50	96.72131147540983	35.46099290780142	16.208791208791208	1.6425525854560973e-07	0.000840001	4.66667e-05	9	9	2	0.00390625	0.1796875
group_4694		putative lipoprotein;putative staphylococcal tandem lipoprotein;lipoprotein	9	79	52	62	14.754098360655737	43.97163120567376	0.13583252190847128	3.146331163141699e-08	0.000160903	1.46276e-05	12	5	11	0.00634766	0.7744140625

## Sheet: scoary_CvsS
Gene	Non-unique Gene name	Annotation	Number_pos_present_in	Number_neg_present_in	Number_pos_not_present_in	Number_neg_not_present_in	Sensitivity	Specificity	Odds_ratio	Naive_p	Bonferroni_p	Benjamini_H_p	Max_Pairwise_comparisons	Max_supporting_pairs	Max_opposing_pairs	Best_pairwise_comp_p	Worst_pairwise_comp_p
deoC2_2~~~dra~~~deoC2_1~~~deoC2_3~~~dra_2~~~dra_1~~~deoC2	deoC2_2;dra;deoC2_1;deoC2_3;dra_2;dra_1;deoC2	putative deoxyribose-phosphate aldolase;deoxyribose-phosphate aldolase 1	16	89	75	52	17.582417582417584	36.87943262411347	0.1246441947565543	5.27183859107122e-12	2.59374e-08	2.5937445868070402e-08	46	8	40	3.1028037028590916e-07	9.24769992138863e-06
mecA~~~mecA_3~~~mecA_2~~~mecA_1	mecA;mecA_3;mecA_2;mecA_1	penicillin-binding protein 2 prime	58	36	33	105	63.73626373626373	74.46808510638297	5.126262626262626	1.1719951194294286e-08	5.76622e-05	1.922071995864263e-05	18	17	6	0.00014495849609375	0.237884521484375
maoC	maoC	MaoC domain-containing protein dehydratase	58	36	33	105	63.73626373626373	74.46808510638297	5.126262626262626	1.1719951194294286e-08	5.76622e-05	1.922071995864263e-05	18	17	6	0.00014495849609375	0.237884521484375
ugpQ_1	ugpQ_1	glycerophosphoryl diester phosphodiesterase UgpQ_1	57	36	34	105	62.637362637362635	74.46808510638297	4.889705882352941	2.6368301679404526e-08	0.000129732	3.243301106566757e-05	17	16	6	0.000274658203125	0.332305908203125
yezG_2	yezG_2;	putative antitoxin YezG;transposase for IS431mec;transposase for IS-like element;hypothetical protein	47	26	44	115	51.64835164835166	81.56028368794325	4.72465034965035	1.4561894246824527e-07	0.000716445	0.00014328903938875336	26	20	11	0.009355306625366211	0.557197093963623

## Sheet: scoary_NSvsS
Gene	Non-unique Gene name	Annotation	Number_pos_present_in	Number_neg_present_in	Number_pos_not_present_in	Number_neg_not_present_in	Sensitivity	Specificity	Odds_ratio	Naive_p	Bonferroni_p	Benjamini_H_p	Max_Pairwise_comparisons	Max_supporting_pairs	Max_opposing_pairs	Best_pairwise_comp_p	Worst_pairwise_comp_p
deoC2_2~~~dra~~~deoC2_1~~~deoC2_3~~~dra_2~~~dra_1~~~deoC2	deoC2_2;dra;deoC2_1;deoC2_3;dra_2;dra_1;deoC2	putative deoxyribose-phosphate aldolase;deoxyribose-phosphate aldolase 1	16	35	75	26	17.582417582417584	42.62295081967213	0.15847619047619046	5.574657185853016e-07	0.00258776	0.00258775586567297	27	7	20	0.0191572904586792	0.0191572904586792
pls~~~sdrE_2~~~dra~~~sdrE_1~~~sdrC_2~~~fnbA_1~~~fnbA_2~~~fnbA~~~sspB2_2~~~sasG	;pls;sdrE_2;dra;sdrE_1;sdrC_2;fnbA_1;fnbA_2;fnbA;sspB2_2;sasG	Putative surface protein;Surface protein;acetyltransferase (GNAT) family protein;Ser-Asp rich fibrinogen/bone sialoprotein-binding protein SdrE_1;deoxyribose-phosphate aldolase 1;hypothetical protein;Ser-Asp rich fibrinogen/bone sialoprotein-binding protein SdrC;fibronectin-binding protein A FnbA;cysteine protease precursor SspB;Ser-Asp rich fibrinogen/bone sialoprotein-binding protein SdrE;Surfa…	40	50	51	11	43.956043956043956	18.0327868852459	0.17254901960784313	2.261215521222158e-06	0.0104966	0.005248281224756629	14	4	13	0.0018310546875	0.1795654296875

## Sheet: scoary_IGRs
	Number_pos_present_in	Number_neg_present_in	Number_pos_not_present_in	Number_neg_not_present_in	Sensitivity	Specificity	Odds_ratio	Naive_p	Bonferroni_p	Benjamini_H_p	Max_Pairwise_comparisons	Max_supporting_pairs	Max_opposing_pairs	Best_pairwise_comp_p	Worst_pairwise_comp_p	Flanking genes	Flanking gene 1			Flanking gene 2
Animal vs Human
Cluster_15862	0	225	63	68	0.0	23.208191126279864	0.0	2.1271742256909264e-33	5.497894503720768e-29	5.49789e-29	29	0	29	3.72529e-09	3.725290298461914e-09	NS_NCTC8325_+_+_NS_NCTC8325_02129_+_+_NS_NCTC8325_02130_+_+_CO_R	NS_NCTC8325_02129	dps	putative non-heme iron-containing ferritin	NS_NCTC8325_02130	group_4028	putative thiol-disulfide oxidoreductase DCC family
Cluster_15817	62	68	1	225	98.4126984126984	76.79180887372013	205.14705882352942	2.3230041582240936e-31	6.004036547345992e-27	3.00202e-27	29	28	1	1.11759e-07	1.117587089538574e-07	C_080_+_+_C_080_01265_+_+_C_080_01266_+_+_CO_F	C_080_01265	group_4028	putative thiol-disulfide oxidoreductase DCC family	C_080_01266	dps	putative non-heme iron-containing ferritin
Cluster_24735	21	267	42	26	33.33333333333333	8.873720136518772	0.04868913857677903	2.3339512779661804e-21	6.032330473031389e-17	2.01078e-17	26	4	25	8.04663e-07	0.0005335211753845216	NS_NCTC8325_+_+_NS_NCTC8325_00429_+_+_NS_NCTC8325_00430_+_+_CO_F	NS_NCTC8325_00429	rRNA	5S ribosomal RNA (partial)	NS_NCTC8325_00430	tRNA	tRNA-Val(tac)
Cluster_1970	57	134	6	159	90.47619047619048	54.26621160409556	11.272388059701493	9.30185556310437e-12	2.4041575888399556e-07	4.62338e-09	26	24	4	1.04904e-05	0.0005335211753845216	NS_MRSA-S5_+_+_NS_MRSA-S5_02634_+_+_NS_MRSA-S5_02635_+_+_DP	NS_MRSA-S5_02634	rpmH	50S ribosomal protein L34	NS_MRSA-S5_02635	dnaA	chromosomal replication initiator protein DnaA
Cluster_19642	59	184	4	109	93.65079365079364	37.20136518771331	8.737771739130435	2.1180283191273412e-07	0.005474255993616526	2.24355e-05	22	21	3	1.09673e-05	0.000855445861816406	C_080_+_+_C_080_00001_+_+_C_080_00002_+_+_CO_F	C_080_00001	rpmH	50S ribosomal protein L34	C_080_00002	rnpA	ribonuclease P
Cluster_24820	10	194	53	99	15.873015873015872	33.78839590443686	0.09628476950009726	1.3287960763202976e-13	3.4344063388574412e-09	1.32093e-10	29	8	26	1.52364e-05	0.024119544774293886	NS_NCTC8325_+_+_NS_NCTC8325_01785_+_+_NS_NCTC8325_01786_+_+_CO_R	NS_NCTC8325_01785	tRNA	tRNA-Val(tac)	NS_NCTC8325_01786	rRNA	5S ribosomal RNA (partial)
Cluster_23887	10	144	53	149	15.873015873015872	50.85324232081911	0.19523060796645703	6.008104148587691e-07	0.015528545982439747	5.60597e-05	24	5	22	3.5882e-05	0.006610751152038574	NS_NCTC8325_+_+_NS_NCTC8325_01992_+_+_NS_NCTC8325_01993_+_+_DP	NS_NCTC8325_01992	group_3965	hypothetical protein	NS_NCTC8325_01993	group_2665	hypothetical protein
Cluster_24115	6	199	57	94	9.523809523809524	32.081911262798634	0.04972229568897117	2.4313144212617463e-18	6.28397525319311e-14	8.97711e-15	24	6	22	3.5882e-05	0.02265584468841553	NS_NCTC8325_+_+_NS_NCTC8325_02004_+_+_NS_NCTC8325_02005_+_+_CO_F	NS_NCTC8325_02004	group_3745	bacteriophage integrase	NS_NCTC8325_02005	group_4157	phospholipase C
Cluster_11006	6	204	57	89	9.523809523809524	30.37542662116041	0.04592363261093911	2.515332306453991e-19	6.501127879260985e-15	1.30023e-15	23	6	21	6.60419e-05	0.03468966484069824	C_080_+_+_C_080_01142_+_+_C_080_01143_+_+_CO_F	C_080_01142	group_4466	phage major tail protein	C_080_01143	group_2425	hypothetical protein
Cluster_24521	9	206	54	87	14.285714285714285	29.692832764505116	0.0703883495145631	1.179857770957571e-16	3.049460394816938e-12	2.54122e-13	23	6	21	6.60419e-05	0.03468966484069824	C_080_+_+_C_080_01143_+_+_C_080_01144_+_+_CO_F	C_080_01143	group_2425	hypothetical protein	C_080_01144	group_3170	hypothetical protein
Cluster_24081	9	206	54	87	14.285714285714285	29.692832764505116	0.0703883495145631	1.179857770957571e-16	3.049460394816938e-12	2.54122e-13	23	6	21	6.60419e-05	0.03468966484069824	C_080_+_+_C_080_01144_+_+_C_080_01145_+_+_CO_F	C_080_01144	group_3170	hypothetical protein	C_080_01145	group_3418	bacteriophage tail tape measure protein
Cluster_24176	3	97	60	196	4.761904761904762	66.89419795221842	0.10103092783505155	7.769978345797525e-07	0.02008228603254828	6.67186e-05	23	3	21	6.60419e-05	0.0004882812500000001	S_chock14_+_+_S_chock14_01831_+_+_S_chock14_01832_+_+_CO_R	S_chock14_01831	group_3884	hypothetical protein	S_chock14_01832	group_3872	hypothetical protein
Cluster_15614	3	126	60	167	4.761904761904762	56.996587030716725	0.06626984126984127	2.943179441228271e-10	7.606941583798589e-06	8.32504e-08	19	3	18	7.62939e-05	0.004425048828125002	NS_NCTC8325_+_+_NS_NCTC8325_01387_+_+_NS_NCTC8325_01388_+_+_CO_F	NS_NCTC8325_01387	group_2965	hypothetical protein	NS_NCTC8325_01388	pseudogene	hypothetical protein
Cluster_2418	5	187	58	106	7.936507936507936	36.177474402730375	0.048865941360870364	3.619382660704814e-17	9.35465642485766e-13	1.03941e-13	26	4	23	8.79765e-05	0.0005335211753845216	NS_NCTC8325_+_+_NS_NCTC8325_01941_+_+_NS_NCTC8325_01942_+_+_CO_R	NS_NCTC8325_01941	group_3983	SH3 domain-containing protein	NS_NCTC8325_01942	sak	staphylokinase
Cluster_16230	7	217	56	76	11.11111111111111	25.938566552901023	0.04377880184331797	5.493193288972102e-21	1.4197707374677294e-16	3.54943e-17	26	5	23	8.79765e-05	0.0024939179420471187	NS_NCTC8325_+_+_NS_NCTC8325_01942_+_+_NS_NCTC8325_01943_+_+_CO_R	NS_NCTC8325_01942	sak	staphylokinase	NS_NCTC8325_01943	ami	N-acetylmuramoyl-L-alanine amidase
Cluster_20958	6	170	57	123	9.523809523809524	41.979522184300336	0.0761609907120743	2.5639262770832693e-13	6.626723855749418e-09	1.89335e-10	22	5	20	0.000121117	0.016900539398193356	NS_NCTC8325_+_+_NS_NCTC8325_01940_+_+_NS_NCTC8325_01941_+_+_DT	NS_NCTC8325_01940	chs	chemotaxis-inhibiting protein CHIPS	NS_NCTC8325_01941	group_3983	SH3 domain-containing protein
Cluster_24522	6	158	57	135	9.523809523809524	46.075085324232084	0.0899400399733511	1.978748028332937e-11	5.114272154029308e-07	7.7489e-09	22	6	20	0.000121117	0.052478790283203125	S_chock14_+_+_S_chock14_01880_+_+_S_chock14_01881_+_+_DP	S_chock14_01880	group_2900	hypothetical protein	S_chock14_01881	group_5331	hypothetical protein
Cluster_15258	8	205	55	88	12.698412698412698	30.034129692832767	0.0624390243902439	1.9784144749417782e-17	5.11341005193452e-13	6.39176e-14	25	8	22	0.000156522	0.10775214433670036	C_080_+_+_C_080_01111_+_+_C_080_01112_+_+_CO_F	C_080_01111	recT	putative phage-related DNA recombination protein	C_080_01112	group_4379	hypothetical protein
Cluster_24822	23	252	40	41	36.507936507936506	13.993174061433447	0.0935515873015873	5.506990358275293e-15	1.423336727999832e-10	7.94541e-12	25	6	22	0.000156522	0.01463329792022705	NS_NCTC8325_+_+_NS_NCTC8325_01946_+_+_NS_NCTC8325_01947_+_+_CO_R	NS_NCTC8325_01946	group_3151	hypothetical protein	NS_NCTC8325_01947	group_3411	hypothetical protein
Cluster_14292	8	199	55	94	12.698412698412698	32.081911262798634	0.06870717222476017	2.7901804872617625e-16	7.211500487376752e-12	5.54731e-13	21	8	19	0.000221252	0.38331031799316395	C_080_+_+_C_080_01130_+_+_C_080_01131_+_+_CO_F	C_080_01130	group_3071	putative phage transcriptional activator	C_080_01131	group_2237	HNH endonuclease
Cluster_8620	1	90	62	203	1.5873015873015872	69.28327645051195	0.03637992831541219	4.209884085358884e-08	0.001088086640701857	6.28054e-06	13	1	13	0.000244141	0.0034179687499999996	NS_MRSA-S5_+_+_NS_MRSA-S5_01376_+_+_NS_MRSA-S5_01377_+_+_CO_R	NS_MRSA-S5_01376	lukS-PV	Panton-Valentine leukocidin chain S	NS_MRSA-S5_01377	group_3980	bacteriophage amidase;SH3 domain-containing protein
Cluster_10829	1	116	62	177	1.5873015873015872	60.40955631399317	0.02461067853170189	2.6755883840948108e-11	6.915325737531448e-07	1.01696e-08	17	1	16	0.000274658	0.000274658203125	NS_Mu50-omega_+_+_NS_Mu50-omega_00026_+_+_NS_Mu50-omega_00027_+_+_CO_F	NS_Mu50-omega_00026	group_2159	rRNA large subunit methyltransferase	NS_Mu50-omega_00027	group_4324	hypothetical protein
Cluster_11405	30	244	33	49	47.61904761904761	16.723549488054605	0.1825633383010432	2.347935574554549e-08	0.0006068474285993688	3.72299e-06	24	4	21	0.000277162	0.0015438795089721682	NS_NCTC8325_+_+_NS_NCTC8325_02126_+_+_NS_NCTC8325_02127_+_+_CO_R	NS_NCTC8325_02126	pdp	putative pyrimidine-nucleoside phosphorylase	NS_NCTC8325_02127	deoC2	putative deoxyribose-phosphate aldolase;deoxyribose-phosphate aldolase 1
Cluster_19351	8	186	55	107	12.698412698412698	36.51877133105802	0.08367546432062561	5.276587696307013e-14	1.3637868559875106e-09	6.49422e-11	20	8	18	0.000402451	0.5034446716308595	C_080_+_+_C_080_01131_+_+_C_080_01132_+_+_CO_F	C_080_01131	group_2237	HNH endonuclease	C_080_01132	group_1505	hypothetical protein
Cluster_7915	1	83	62	210	1.5873015873015872	71.67235494880546	0.04080839486980179	3.0541938433880787e-07	0.007893869407620827	3.09564e-05	16	1	15	0.000518799	0.000518798828125	NS_Mu50-omega_+_+_NS_Mu50-omega_00027_+_+_NS_Mu50-omega_00028_+_+_CO_F	NS_Mu50-omega_00027	group_4324	hypothetical protein	NS_Mu50-omega_00028	citB_2~~~repN_2	hypothetical protein;aconitate hydratase;Replication initiation protein
Cluster_19700	1	98	62	195	1.5873015873015872	66.55290102389078	0.03209348255431205	5.183892835179324e-09	0.00013398289421804482	1.04674e-06	15	1	14	0.000976562	0.0009765624999999998	NS_MRSA-S5_+_+_NS_MRSA-S5_01437_+_+_NS_MRSA-S5_01438_+_+_DP	NS_MRSA-S5_01437	group_4701	hypothetical protein	NS_MRSA-S5_01438	group_2483	pathogenicity island protein integrase
Cluster_3034	2	128	61	165	3.1746031746031744	56.31399317406144	0.042264344262295084	2.2704055096967147e-11	5.868090080362129e-07	8.75834e-09	15	2	14	0.000976562	0.007385253906249998	NS_NCTC8325_+_+_NS_NCTC8325_02308_+_+_NS_NCTC8325_02309_+_+_DT	NS_NCTC8325_02308	group_227	helix-turn-helix domain-containing protein	NS_NCTC8325_02309	group_2970	hypothetical protein
Cluster_6742	4	134	59	159	6.349206349206349	54.26621160409556	0.0804452314697698	4.2696530876795513e-10	1.1035345370416568e-05	1.14952e-07	15	1	14	0.000976562	0.0009765624999999998	NS_NCTC8325_+_+_NS_NCTC8325_02698_+_+_NS_NCTC8325_02699_+_+_DP	NS_NCTC8325_02698	group_2051	hypothetical protein	NS_NCTC8325_02699	group_4152	Type I restriction-modification system methyltransferase subunit;hypothetical protein
Cluster_22547	0	80	63	213	0.0	72.6962457337884	0.0	2.306283538151306e-08	0.0005960820432705865	3.67952e-06	11	0	11	0.000976562	0.0009765625	C_070_+_+_C_070_02481_+_+_C_070_02482_+_+_CO_F	C_070_02481	group_91	hypothetical protein	C_070_02482	group_4203	PemK-like growth inhibitor;hypothetical protein
Cluster_21897	0	82	63	211	0.0	72.01365187713311	0.0	1.2540405179017561e-08	0.00032411931225688787	2.23531e-06	11	0	11	0.000976562	0.0009765625	NS_MRSA-S5_+_+_NS_MRSA-S5_00778_+_+_NS_MRSA-S5_00779_+_+_CO_R	NS_MRSA-S5_00778	int	pathogenicity island protein integrase	NS_MRSA-S5_00779	sei	extracellular enterotoxin type I;staphylococcal enterotoxin type I
Cluster_5991	0	65	63	228	0.0	77.81569965870307	0.0	1.0517012352824746e-06	0.02718227012711084	8.79685e-05	11	0	11	0.000976562	0.0009765625	NS_MRSA-S5_+_+_NS_MRSA-S5_01832_+_+_NS_MRSA-S5_01833_+_+_DT	NS_MRSA-S5_01832	group_1331	hypothetical protein	NS_MRSA-S5_01833	group_4436	hypothetical protein
Cluster_6925	1	121	62	172	1.5873015873015872	58.703071672354945	0.022927219408157826	9.13100855726594e-12	2.360000471710955e-07	4.62338e-09	11	0	11	0.000976562	0.0009765625	NS_NCTC8325_+_+_NS_NCTC8325_02524_+_+_NS_NCTC8325_02525_+_+_DT	NS_NCTC8325_02524	pseudogene	hypothetical protein	NS_NCTC8325_02525	group_5656	hypothetical protein
Carriage vs infection
Cluster_21327	6	58	135	94	4.25531914893617	61.8421052631579	0.07203065134099616	1.679432104627391e-13	3.2792591274954437e-09	8.19815e-10	35	5	33	3.6729e-08	2.2361520677804957e-05	NS_NCTC8325_+_+_NS_NCTC8325_01789_+_+_NS_NCTC8325_01790_+_+_CO_R NS_NCTC8325_+_+_NS_NCTC8325_02162_+_+_NS_NCTC8325_02163_+_+_CO_R	NS_NCTC8325_01789	tRNA	tRNA-Ile(gat)	NS_NCTC8325_01790	rRNA	16S ribosomal RNA
Cluster_25463	59	129	82	23	41.843971631205676	15.131578947368421	0.12828512006050294	9.959131726873594e-15	1.944620060989338e-10	1.94462e-10	50	12	43	2.09868e-07	0.0003058640016035954	NS_NCTC8325_+_+_NS_NCTC8325_01772_+_+_NS_NCTC8325_01773_+_+_CO_R	NS_NCTC8325_01772	tRNA	tRNA-Ser(tga)	NS_NCTC8325_01773	tRNA	tRNA-Asp(gtc)
Cluster_16189	12	52	129	100	8.51063829787234	65.78947368421053	0.17889087656529518	8.237839274703363e-08	0.0016085204967785788	9.46189e-05	22	5	22	4.76837e-07	0.016900539398193356	NS_Mu50-omega_+_+_NS_Mu50-omega_00062_+_+_NS_Mu50-omega_00063_+_+_CO_R	NS_Mu50-omega_00062	group_4199	hypothetical protein	NS_Mu50-omega_00063	group_1267	hypothetical protein
Cluster_21420	5	55	136	97	3.546099290780142	63.81578947368421	0.06483957219251336	3.003966837150753e-13	5.86554564622056e-09	9.77591e-10	22	2	22	4.76837e-07	0.00012111663818359382	NS_Mu50-omega_+_+_NS_Mu50-omega_02607_+_+_NS_Mu50-omega_02608_+_+_CO_R	NS_Mu50-omega_02607	group_3185	cobalamin synthesis related protein CobW	NS_Mu50-omega_02608	group_2459	FeoB family ferrous iron (Fe2+) uptake protein
Cluster_21209	136	97	5	55	96.45390070921985	36.18421052631579	15.422680412371134	3.0039668371507523e-13	5.865545646220559e-09	9.77591e-10	22	22	2	4.76837e-07	0.00012111663818359382	NS_NCTC8325_+_+_NS_NCTC8325_02578_+_+_NS_NCTC8325_02579_+_+_CO_R	NS_NCTC8325_02578	group_3185	cobalamin synthesis related protein CobW	NS_NCTC8325_02579	group_2459	FeoB family ferrous iron (Fe2+) uptake protein
Cluster_1153	9	52	132	100	6.382978723404255	65.78947368421053	0.13111888111888112	2.608059926444075e-09	5.092497812374701e-05	5.0925e-06	33	9	30	1.40117e-06	0.013530986849218614	NS_NCTC8325_+_+_NS_NCTC8325_01790_+_+_NS_NCTC8325_01791_+_+_CO_R	NS_NCTC8325_01790	rRNA	16S ribosomal RNA	NS_NCTC8325_01791	perR	transcriptional regulator Fur family protein
Cluster_12238	112	152	29	0	79.43262411347519	0.0	0.0	1.1641691373773878e-10	2.2731566576430872e-06	3.24737e-07	20	0	20	1.90735e-06	1.9073486328125e-06	NS_NCTC8325_+_+_NS_NCTC8325_00001_+_+_NS_NCTC8325_00002_+_+_CO_F	NS_NCTC8325_00001	dnaA	chromosomal replication initiator protein DnaA	NS_NCTC8325_00002	dnaN	DNA-directed DNA polymerase beta subunit
Cluster_19750	13	61	128	91	9.219858156028367	59.86842105263158	0.15151127049180327	5.583637944993036e-10	1.0902611451393402e-05	1.36283e-06	38	8	33	4.25596e-06	0.00047198674292303643	NS_NCTC8325_+_+_NS_NCTC8325_00437_+_+_NS_NCTC8325_00438_+_+_CO_F	NS_NCTC8325_00437	tRNA	tRNA-Ala(tgc)	NS_NCTC8325_00438	rRNA	16S ribosomal RNA
Cluster_7915	20	63	121	89	14.184397163120568	58.55263157894737	0.23350386986750624	1.7143090885545505e-07	0.0033473599263116154	0.000152153	31	9	28	4.64916e-06	0.029449373483657858	NS_Mu50-omega_+_+_NS_Mu50-omega_00027_+_+_NS_Mu50-omega_00028_+_+_CO_F	NS_Mu50-omega_00027	group_4324	hypothetical protein	NS_Mu50-omega_00028	citB_2~~~repN_2	hypothetical protein;aconitate hydratase;Replication initiation protein
Cluster_5558	16	65	125	87	11.347517730496454	57.23684210526315	0.1713230769230769	9.839059600616158e-10	1.921174777616311e-05	2.13464e-06	34	10	30	6.16489e-06	0.024306510109454397	NS_Mu50-omega_+_+_NS_Mu50-omega_02199_+_+_NS_Mu50-omega_02200_+_+_CO_R	NS_Mu50-omega_02199	rRNA	16S ribosomal RNA	NS_Mu50-omega_02200	group_3305	chromosome partitioning ATPase
Cluster_287	11	53	130	99	7.801418439716312	65.13157894736842	0.15805515239477502	1.421409301310554e-08	0.0002775443801738988	2.52313e-05	34	9	29	3.85582e-05	0.009041185490787033	NS_NCTC8325_+_+_NS_NCTC8325_00388_+_+_NS_NCTC8325_00389_+_+_CO_F	NS_NCTC8325_00388	recR	putative recombination protein	NS_NCTC8325_00389	rRNA	16S ribosomal RNA
Cluster_14339	34	84	107	68	24.113475177304963	44.73684210526316	0.25723186470850024	6.28476805879961e-08	0.0012271638111612118	7.66977e-05	19	8	18	7.62939e-05	0.6476058959960938	NS_Mu50-omega_+_+_NS_Mu50-omega_00060_+_+_NS_Mu50-omega_00061_+_+_CO_R	NS_Mu50-omega_00060	ccrA	cassette chromosome recombinase A1	NS_Mu50-omega_00061	group_4485	hypothetical protein
Cluster_8836	8	40	133	112	5.673758865248227	73.68421052631578	0.16842105263157894	1.178234971544977e-06	0.023006216054387223	0.000742136	28	7	24	0.000179991	0.012540951371192932	NS_NCTC8325_+_+_NS_NCTC8325_00389_+_+_NS_NCTC8325_00390_+_+_CO_F NS_NCTC8325_+_+_NS_NCTC8325_00438_+_+_NS_NCTC8325_00439_+_+_CO_F	NS_NCTC8325_00389	rRNA	16S ribosomal RNA	NS_NCTC8325_00390	rRNA	23S ribosomal RNA
Cluster_5247	30	81	111	71	21.27659574468085	46.71052631578947	0.23690357023690356	2.0717132312352255e-08	0.00040452272553099015	3.11171e-05	21	8	19	0.000221252	0.38331031799316395	NS_Mu50-omega_+_+_NS_Mu50-omega_00058_+_+_NS_Mu50-omega_00059_+_+_CO_R	NS_Mu50-omega_00058	group_4510	hypothetical protein	NS_Mu50-omega_00059	ccrB	cassette chromosome recombinase B
Cluster_13309	29	73	112	79	20.56737588652482	51.973684210526315	0.28021037181996084	7.978323321301381e-07	0.015578474117173077	0.000556374	30	13	25	0.000324914	0.5846647117286928	NS_Mu50-omega_+_+_NS_Mu50-omega_00035_+_+_NS_Mu50-omega_00036_+_+_DP	NS_Mu50-omega_00035	group_4093	transposase for IS431mec	NS_Mu50-omega_00036	mvaS_1	3-hydroxy-3-methylglutaryl coenzyme A synthase;hypothetical protein
Cluster_14959	17	0	124	152	12.056737588652481	100.0	inf	2.3398697026077235e-06	0.04568829581311841	0.00138449	12	12	0	0.000488281	0.00048828125	C_115_+_+_C_115_02319_+_+_C_115_02320_+_+_CO_F	C_115_02319	ssaA_1	Secretory antigen precursor SsaA_1	C_115_02320	ssaA_2	Secretory antigen precursor SsaA_1
Cluster_24904	36	105	105	47	25.53191489361702	30.92105263157895	0.15346938775510205	6.935539571929199e-14	1.3542334568148954e-09	4.51411e-10	23	10	20	0.000488281	0.6776394844055175	NS_Mu50-omega_+_+_NS_Mu50-omega_00038_+_+_NS_Mu50-omega_00039_+_+_DT	NS_Mu50-omega_00038	maoC	MaoC domain-containing protein dehydratase	NS_Mu50-omega_00039	mecA	penicillin-binding protein 2 prime
Cluster_20016	9	47	132	105	6.382978723404255	69.07894736842105	0.15232108317214701	4.350273042146769e-08	0.0008494343142095781	6.06739e-05	29	9	24	0.000546113	0.06142834573984148	NS_NCTC8325_+_+_NS_NCTC8325_02050_+_+_NS_NCTC8325_02051_+_+_CO_R	NS_NCTC8325_02050	rRNA	16S ribosomal RNA	NS_NCTC8325_02051	tRNA	tRNA-Gly(tcc)
Cluster_21396	36	105	105	47	25.53191489361702	30.92105263157895	0.15346938775510205	6.935539571929199e-14	1.3542334568148954e-09	4.51411e-10	22	10	19	0.000855446	0.831811904907225	NS_Mu50-omega_+_+_NS_Mu50-omega_00037_+_+_NS_Mu50-omega_00038_+_+_CO_F	NS_Mu50-omega_00037	ugpQ_1	glycerophosphoryl diester phosphodiesterase UgpQ_1	NS_Mu50-omega_00038	maoC	MaoC domain-containing protein dehydratase
Cluster_23384	49	98	92	54	34.751773049645394	35.526315789473685	0.29347826086956524	4.3222632347653433e-07	0.008439651192202809	0.00031258	31	13	25	0.00087791	0.4731296598911284	NS_NCTC8325_+_+_NS_NCTC8325_02362_+_+_NS_NCTC8325_02363_+_+_DT	NS_NCTC8325_02362	group_2454	membrane protein	NS_NCTC8325_02363	mqo1	putative malate:quinone oxidoreductase 1
Cluster_137	42	91	99	61	29.78723404255319	40.131578947368425	0.28438228438228436	2.2863506543346978e-07	0.004464328287653931	0.000184806	28	10	22	0.00371917	0.18493334203958517	NS_NCTC8325_+_+_NS_NCTC8325_01228_+_+_NS_NCTC8325_01229_+_+_CO_R	NS_NCTC8325_01228	pstS	phosphate ABC transporter periplasmic protein	NS_NCTC8325_01229	cvfB_2~~~cvfB~~~cvfB_1	Conserved virulence factor B
Cluster_10829	33	83	108	69	23.404255319148938	45.39473684210527	0.2540160642570281	5.6488273631812616e-08	0.001102990030934773	7.35327e-05	22	10	18	0.00434351	0.831811904907225	NS_Mu50-omega_+_+_NS_Mu50-omega_00026_+_+_NS_Mu50-omega_00027_+_+_CO_F	NS_Mu50-omega_00026	group_2159	rRNA large subunit methyltransferase	NS_Mu50-omega_00027	group_4324	hypothetical protein
Cluster_21224	35	87	106	65	24.822695035460992	42.76315789473684	0.24669269139015398	1.9196602231928555e-08	0.000374832855180637	3.11171e-05	22	9	18	0.00434351	0.5234670639038081	NS_Mu50-omega_+_+_NS_Mu50-omega_00039_+_+_NS_Mu50-omega_00040_+_+_DP	NS_Mu50-omega_00039	mecA	penicillin-binding protein 2 prime	NS_Mu50-omega_00040	mecR1	methicillin-resistance regulatory protein MecR1
Cluster_14395	10	43	131	109	7.092198581560284	71.71052631578947	0.19350257411681165	1.6656615527062098e-06	0.03252370747814145	0.00101637	30	9	23	0.00522288	0.04277394525706768	NS_NCTC8325_+_+_NS_NCTC8325_01787_+_+_NS_NCTC8325_01788_+_+_CO_R	NS_NCTC8325_01787	rRNA	23S ribosomal RNA	NS_NCTC8325_01788	tRNA	tRNA-Ala(tgc)
Cluster_3365	1	27	140	125	0.7092198581560284	82.23684210526315	0.03306878306878307	1.0150796595793282e-07	0.001982044543294596	0.000110114	8	1	8	0.0078125	0.0703125	NS_Mu50-omega_+_+_NS_Mu50-omega_00077_+_+_NS_Mu50-omega_00078_+_+_CO_F	NS_Mu50-omega_00077	pknB_1	non-specific serine/threonine protein kinase	NS_Mu50-omega_00078	group_2929	hypothetical protein
Carriage vs nonsevere
Cluster_21327	6	22	135	39	4.25531914893617	63.934426229508205	0.07878787878787878	1.4324476865762078e-08	0.00021952260796780383	2.74403e-05	21	4	19	0.000221252	0.0071973800659179705	NS_NCTC8325_+_+_NS_NCTC8325_01789_+_+_NS_NCTC8325_01790_+_+_CO_R NS_NCTC8325_+_+_NS_NCTC8325_02162_+_+_NS_NCTC8325_02163_+_+_CO_R	NS_NCTC8325_01789	tRNA	tRNA-Ile(gat)	NS_NCTC8325_01790	rRNA	16S ribosomal RNA
Cluster_21420	5	25	136	36	3.546099290780142	59.01639344262295	0.052941176470588235	7.077008962507683e-11	1.0845516235043024e-06	2.71138e-07	13	2	13	0.000244141	0.022460937500000003	NS_Mu50-omega_+_+_NS_Mu50-omega_02607_+_+_NS_Mu50-omega_02608_+_+_CO_R	NS_Mu50-omega_02607	group_3185	cobalamin synthesis related protein CobW	NS_Mu50-omega_02608	group_2459	FeoB family ferrous iron (Fe2+) uptake protein
Cluster_21209	136	36	5	25	96.45390070921985	40.98360655737705	18.88888888888889	7.077008962507683e-11	1.0845516235043024e-06	2.71138e-07	13	13	2	0.000244141	0.022460937500000003	NS_NCTC8325_+_+_NS_NCTC8325_02578_+_+_NS_NCTC8325_02579_+_+_CO_R	NS_NCTC8325_02578	group_3185	cobalamin synthesis related protein CobW	NS_NCTC8325_02579	group_2459	FeoB family ferrous iron (Fe2+) uptake protein
Cluster_7172	83	56	58	5	58.86524822695035	8.19672131147541	0.12777093596059114	1.0682523953741414e-06	0.016370967959108716	0.000481499	12	3	12	0.000488281	0.14599609375000003	NS_NCTC8325_+_+_NS_NCTC8325_00997_+_+_NS_NCTC8325_00998_+_+_DP	NS_NCTC8325_00997	group_3181	superantigen-like protein;Ser-Asp rich fibrinogen/bone sialoprotein-binding protein SdrD	NS_NCTC8325_00998	argF	ornithine carbamoyltransferase
Carriage vs severe
Cluster_25463	59	83	82	8	41.843971631205676	8.791208791208792	0.06935057302380253	4.196195188494179e-15	6.484800044298904e-11	6.4848e-11	37	6	35	1.02445e-08	4.1257590055465685e-05	NS_NCTC8325_+_+_NS_NCTC8325_01772_+_+_NS_NCTC8325_01773_+_+_CO_R	NS_NCTC8325_01772	tRNA	tRNA-Ser(tga)	NS_NCTC8325_01773	tRNA	tRNA-Asp(gtc)
Cluster_24904	36	58	105	33	25.53191489361702	36.26373626373626	0.19507389162561575	1.1719951194294253e-08	0.00018112012575662338	2.58743e-05	19	6	19	3.8147e-06	0.16706848144531244	NS_Mu50-omega_+_+_NS_Mu50-omega_00038_+_+_NS_Mu50-omega_00039_+_+_DT	NS_Mu50-omega_00038	maoC	MaoC domain-containing protein dehydratase	NS_Mu50-omega_00039	mecA	penicillin-binding protein 2 prime
Cluster_12238	112	91	29	0	79.43262411347519	0.0	0.0	1.8791388412343954e-07	0.002904021165243635	0.000271182	19	0	19	3.8147e-06	3.814697265625e-06	NS_NCTC8325_+_+_NS_NCTC8325_00001_+_+_NS_NCTC8325_00002_+_+_CO_F	NS_NCTC8325_00001	dnaA	chromosomal replication initiator protein DnaA	NS_NCTC8325_00002	dnaN	DNA-directed DNA polymerase beta subunit
Cluster_21396	36	57	105	34	25.53191489361702	37.362637362637365	0.20451127819548873	2.6368301679404507e-08	0.00040749573415351724	4.52773e-05	18	6	18	7.62939e-06	0.23788452148437486	NS_Mu50-omega_+_+_NS_Mu50-omega_00037_+_+_NS_Mu50-omega_00038_+_+_CO_F	NS_Mu50-omega_00037	ugpQ_1	glycerophosphoryl diester phosphodiesterase UgpQ_1	NS_Mu50-omega_00038	maoC	MaoC domain-containing protein dehydratase
Cluster_13309	29	47	112	44	20.56737588652482	48.35164835164835	0.24240121580547114	1.6227128797089483e-06	0.025077404843022087	0.00177941	22	7	21	1.09673e-05	0.13380050659179688	NS_Mu50-omega_+_+_NS_Mu50-omega_00035_+_+_NS_Mu50-omega_00036_+_+_DP	NS_Mu50-omega_00035	group_4093	transposase for IS431mec	NS_Mu50-omega_00036	mvaS_1	3-hydroxy-3-methylglutaryl coenzyme A synthase;hypothetical protein
Cluster_21420	5	30	136	61	3.546099290780142	67.03296703296702	0.07475490196078431	1.1615665265889187e-09	1.795084910190515e-05	4.48771e-06	13	2	13	0.000244141	0.022460937500000003	NS_Mu50-omega_+_+_NS_Mu50-omega_02607_+_+_NS_Mu50-omega_02608_+_+_CO_R	NS_Mu50-omega_02607	group_3185	cobalamin synthesis related protein CobW	NS_Mu50-omega_02608	group_2459	FeoB family ferrous iron (Fe2+) uptake protein
Cluster_21209	136	61	5	30	96.45390070921985	32.967032967032964	13.37704918032787	1.161566526588919e-09	1.7950849101905153e-05	4.48771e-06	13	13	2	0.000244141	0.022460937500000003	NS_NCTC8325_+_+_NS_NCTC8325_02578_+_+_NS_NCTC8325_02579_+_+_CO_R	NS_NCTC8325_02578	group_3185	cobalamin synthesis related protein CobW	NS_NCTC8325_02579	group_2459	FeoB family ferrous iron (Fe2+) uptake protein
Cluster_21327	6	36	135	55	4.25531914893617	60.43956043956044	0.06790123456790123	9.809365938607757e-12	1.5159394121524428e-07	7.5797e-08	26	4	22	0.000533521	0.0005335211753845216	NS_NCTC8325_+_+_NS_NCTC8325_01789_+_+_NS_NCTC8325_01790_+_+_CO_R NS_NCTC8325_+_+_NS_NCTC8325_02162_+_+_NS_NCTC8325_02163_+_+_CO_R	NS_NCTC8325_01789	tRNA	tRNA-Ile(gat)	NS_NCTC8325_01790	rRNA	16S ribosomal RNA

## Sheet: scoary_SNPs
AnimalvsHuman
#CHROM	POS	ID	Number_pos_present_in	Number_neg_present_in	Number_pos_not_present_in	Number_neg_not_present_in	Sensitivity	Specificity	Odds_ratio	Naive_p	Bonferroni_p	Benjamini_H_p	Max_Pairwise_comparisons	Max_supporting_pairs	Max_opposing_pairs	Best_pairwise_comp_p	Worst_pairwise_comp_p
1	501123	.	20	228	43	65	31.746031746031743	22.18430034129693	0.13259893920848634	5.450420322108072e-12	1.4485582090066625e-07	6.46678e-10	9	4	9	0.00390625	1.0
1	614865	.	22	220	41	73	34.92063492063492	24.914675767918087	0.17804878048780487	3.4150391915628615e-09	9.076149659416617e-05	1.33669e-07	9	9	4	0.00390625	1.0
1	57405	.	6	156	57	137	9.523809523809524	46.75767918088737	0.09244264507422402	2.479124866962099e-11	6.58877015892517e-07	2.09167e-09	8	4	8	0.0078125	1.0
1	710037	.	10	175	53	118	15.873015873015872	40.27303754266212	0.12722371967654986	9.994314198425085e-11	2.6561888845154348e-06	7.00841e-09	8	5	8	0.0078125	0.7265625000000002
Carriagevsnonsevere
#CHROM	POS	ID	Number_pos_present_in	Number_neg_present_in	Number_pos_not_present_in	Number_neg_not_present_in	Sensitivity	Specificity	Odds_ratio	Naive_p	Bonferroni_p	Benjamini_H_p	Max_Pairwise_comparisons	Max_supporting_pairs	Max_opposing_pairs	Best_pairwise_comp_p	Worst_pairwise_comp_p
Carriagevssevere
#CHROM	POS	ID	Number_pos_present_in	Number_neg_present_in	Number_pos_not_present_in	Number_neg_not_present_in	Sensitivity	Specificity	Odds_ratio	Naive_p	Bonferroni_p	Benjamini_H_p	Max_Pairwise_comparisons	Max_supporting_pairs	Max_opposing_pairs	Best_pairwise_comp_p	Worst_pairwise_comp_p
Nonseverevssevere
"#CHROM"	POS	ID	Number_pos_present_in	Number_neg_present_in	Number_pos_not_present_in	Number_neg_not_present_in	Sensitivity	Specificity	Odds_ratio	Naive_p	Bonferroni_p	Benjamini_H_p	Max_Pairwise_comparisons	Max_supporting_pairs	Max_opposing_pairs	Best_pairwise_comp_p	Worst_pairwise_comp_p
