# Supplementary material for: Forecasting Staphylococcus aureus Infections Using Genome-Wide Association Studies, Machine Learning, and Transcriptomic Approaches
Source: mSystems. 2022 Jul 5;7(4):e00378-22. doi: 10.1128/msystems.00378-22 (PMC9426533; doi:10.1128/msystems.00378-22)
Supplement: TABLE S4 [file msystems.00378-22-st004.xlsx]

## Sheet: AvsH
CDS
variant	annotation	lrt-pvalue	af	filter-pvalue	beta	beta-std-err	intercept	PC1	PC2	PC3	PC4	PC5	PC6	PC7	PC8	PC9	PC10	PC11	PC12	k-samples	nk-samples	notes
scn---scn_2---scn_1	staphylococcal complement inhibitor SCIN	3.53e-08	8.01E-01	5.10E-47	3.25	6.24E-01	5.42E-01	-8.14E-01	-3.61E+00	9.68E-01	-9.53E-01	-2.38E+00	-4.14E+00	-1.14E+00	2.14E+00	-2.93E-01	-1.07E+00	-1.26E+00	-2.96E+00	A_61278,A_61282,A_973N0016,A_973N0037,A_973N0049,A_973N0050,A_973N0064,A_973N0073,A_973N0088,C_034,C_035,C_036,C_037,C_038,C_039,C_040,C_041,C_042,C_043,C_044,C_045,C_046,C_047,C_048,C_049,C_05-25,C_050,C_051,C_052,C_053,C_054,C_055,C_056,C_057,C_058,C_060,C_061,C_062,C_063,C_064,C_066,C_067,C_068,C_070,C_071,C_073,C_074,C_075,C_076,C_077,C_078,C_079,C_080,C_081,C_082,C_084,C_085,C_087,C_088,C_08…	A_110,A_112,A_61236,A_61237,A_61239,A_61243,A_61244,A_61245,A_61253,A_61272,A_61273,A_61275,A_61289,A_61290,A_75,A_80378,A_80381,A_80389,A_9,A_973N0003,A_973N0004,A_973N0007,A_973N0008,A_973N0010,A_973N0013,A_973N0018,A_973N0019,A_973N0021,A_973N0022,A_973N0031,A_973N0044,A_973N0057,A_973N0058,A_973N0061,A_973N0070,A_973N0075,A_973N0078,A_973N0080,A_973N0084,A_973N0086,A_973N0090,A_AB106,A_ED133,…
group_4652	hypothetical protein	5.44e-07	1.01E-01	8.48E-08	-3.58	7.99E-01	4.50E+00	-1.33E+00	-6.31E+00	8.18E+00	-4.47E-01	-1.71E+01	-2.17E+01	-1.22E+00	4.01E+00	-2.62E+00	-1.18E+00	-4.58E+00	-3.70E+00	A_61243,A_61245,A_61253,A_61273,A_61275,A_61278,A_61282,A_61290,A_80389,A_9,A_973N0003,A_973N0013,A_973N0018,A_973N0031,A_973N0044,A_973N0050,A_973N0084,A_S1,C_071,C_101,C_117,C_C1378,C_C1410,C_C2304,C_M109,NS_08-02119,NS_AMRF2,NS_C1667,NS_E1470,NS_LVP5,NS_VRS6,NS_VRS8,S_01-19,S_C1782,S_CA14,S_HUV01	A_110,A_112,A_61236,A_61237,A_61239,A_61244,A_61272,A_61289,A_75,A_80378,A_80381,A_973N0004,A_973N0007,A_973N0008,A_973N0010,A_973N0016,A_973N0019,A_973N0021,A_973N0022,A_973N0037,A_973N0049,A_973N0057,A_973N0058,A_973N0061,A_973N0064,A_973N0070,A_973N0073,A_973N0075,A_973N0078,A_973N0080,A_973N0086,A_973N0088,A_973N0090,A_AB106,A_ED133,A_ED98,A_LGA251,A_Newbould-305,A_O11,A_O46,A_RF122,A_S0462,A…
group_1073	hypothetical protein	3.78e-06	1.60E-01	7.28E-03	4.07	1.28E+00	2.87E+00	-6.99E-01	-6.07E+00	6.09E+00	-7.69E-01	-1.01E+01	-1.48E+01	-1.27E+00	5.44E+00	-1.17E+00	-2.34E+00	-3.23E+00	-5.92E+00	A_61237,A_61275,A_973N0050,C_036,C_037,C_061,C_063,C_066,C_078,C_084,C_095,C_096,C_099,C_106,C_111,C_113,C_115,C_117,C_121,C_122,C_126,C_502A,C_Por19,C_RKI4,C_S2398,C_ST1413-10S,NS_08-02119,NS_08BA02176,NS_11819-97,NS_AMRF1,NS_Gv69,NS_M013,NS_MUM270,NS_NCTC8325,NS_S2397,S_99-06,S_99-48,S_B6,S_Bmb9393,S_JH1,S_JH9,S_NGS-ED-1006,S_SA16,S_SA268,S_SA957,S_ST20130942,S_ST20130943,S_XQ,S_chock14,S_chock…	A_110,A_112,A_61236,A_61239,A_61243,A_61244,A_61245,A_61253,A_61272,A_61273,A_61278,A_61282,A_61289,A_61290,A_75,A_80378,A_80381,A_80389,A_9,A_973N0003,A_973N0004,A_973N0007,A_973N0008,A_973N0010,A_973N0013,A_973N0016,A_973N0018,A_973N0019,A_973N0021,A_973N0022,A_973N0031,A_973N0037,A_973N0044,A_973N0049,A_973N0057,A_973N0058,A_973N0061,A_973N0064,A_973N0070,A_973N0073,A_973N0075,A_973N0078,A_973…
group_91	hypothetical protein	5.99e-06	3.20E-01	2.45E-05	2.77	7.14E-01	2.60E+00	-6.45E-01	-5.33E+00	4.97E+00	-1.60E+00	-9.13E+00	-1.34E+01	-4.37E-01	4.60E+00	-5.54E-01	-2.51E+00	-3.28E+00	-5.13E+00	A_61253,A_61272,A_61289,A_973N0016,A_973N0064,A_973N0073,C_036,C_037,C_039,C_041,C_046,C_048,C_049,C_055,C_061,C_062,C_063,C_065,C_066,C_067,C_070,C_075,C_076,C_078,C_081,C_084,C_087,C_088,C_095,C_096,C_098,C_099,C_103,C_104,C_106,C_111,C_113,C_115,C_121,C_122,C_124,C_126,C_127,C_130,C_132,C_133,C_134,C_136,C_502A,C_COL,C_N315,C_Por19,C_RKI4,C_S1800,C_S1805,C_ST1413-10S,C_por15,C_por21,C_por23,C_…	A_110,A_112,A_61236,A_61237,A_61239,A_61243,A_61244,A_61245,A_61273,A_61275,A_61278,A_61282,A_61290,A_75,A_80378,A_80381,A_80389,A_9,A_973N0003,A_973N0004,A_973N0007,A_973N0008,A_973N0010,A_973N0013,A_973N0018,A_973N0019,A_973N0021,A_973N0022,A_973N0031,A_973N0037,A_973N0044,A_973N0049,A_973N0050,A_973N0057,A_973N0058,A_973N0061,A_973N0070,A_973N0075,A_973N0078,A_973N0080,A_973N0084,A_973N0086,A_…
hsdS_2---hsdS_1---hsdS_3---hsdS_4	restriction endonuclease S subunit;type I restriction modification system site specificity determination subunit HsdS_1;type I restriction modification DNA specificity protein	7.28e-06	1.38E-01	3.48E-01	5.76	1.57E+00	2.77E+00	5.74E-02	-6.90E+00	7.66E+00	-7.84E-01	-1.22E+01	-1.84E+01	-3.27E+00	5.28E+00	1.64E+00	-6.48E-01	-2.25E+00	-9.20E+00	A_61290,A_80378,A_80381,A_80389,A_973N0019,A_973N0021,A_973N0050,A_973N0057,A_973N0075,A_AB106,A_Newbould-305,C_034,C_036,C_037,C_040,C_041,C_052,C_053,C_075,C_085,C_101,C_104,C_108,C_110,C_111,C_117,C_120,C_129,C_131,C_135,C_S1800,C_S1805,C_ST1413-10S,C_VH221,C_por4,C_porL45,NS_08-02119,NS_11819-97,NS_AMRF2,NS_LVP5,NS_MUF168,S_ST20130938,S_ST20130939,S_ST20130940,S_ST20130941,S_XQ,S_chock11,S_ch…	A_110,A_112,A_61236,A_61237,A_61239,A_61243,A_61244,A_61245,A_61253,A_61272,A_61273,A_61275,A_61278,A_61282,A_61289,A_75,A_9,A_973N0003,A_973N0004,A_973N0007,A_973N0008,A_973N0010,A_973N0013,A_973N0016,A_973N0018,A_973N0022,A_973N0031,A_973N0037,A_973N0044,A_973N0049,A_973N0058,A_973N0061,A_973N0064,A_973N0070,A_973N0073,A_973N0078,A_973N0080,A_973N0084,A_973N0086,A_973N0088,A_973N0090,A_ED133,A_…
group_2988	phage holin	1.73e-05	7.28E-01	6.15E-10	2.7	6.80E-01	1.59E+00	-9.31E-01	-4.42E+00	4.13E+00	-3.11E-01	-9.16E+00	-1.08E+01	-1.84E-02	5.03E+00	-1.12E+00	-1.98E+00	-3.14E+00	-3.45E+00	A_110,A_112,A_61237,A_61243,A_61244,A_61245,A_61253,A_61278,A_75,A_973N0004,A_973N0010,A_973N0016,A_973N0037,A_973N0049,A_973N0058,A_973N0061,A_973N0064,A_973N0073,A_973N0078,A_973N0080,A_973N0086,A_973N0088,A_ED133,A_O11,A_O46,A_RF122,C_035,C_036,C_037,C_038,C_039,C_043,C_044,C_045,C_046,C_048,C_049,C_05-25,C_050,C_051,C_054,C_055,C_056,C_057,C_058,C_060,C_061,C_062,C_063,C_064,C_066,C_067,C_068…	A_61236,A_61239,A_61272,A_61273,A_61275,A_61282,A_61289,A_61290,A_80378,A_80381,A_80389,A_9,A_973N0003,A_973N0007,A_973N0008,A_973N0013,A_973N0018,A_973N0019,A_973N0021,A_973N0022,A_973N0031,A_973N0044,A_973N0050,A_973N0057,A_973N0070,A_973N0075,A_973N0084,A_973N0090,A_AB106,A_ED98,A_LGA251,A_Newbould-305,A_S0462,A_S1,A_S123,A_S130,A_SP17,C_034,C_040,C_041,C_042,C_047,C_052,C_053,C_065,C_073,C_07…
group_2597	hypothetical protein	3.19e-05	1.10E-01	2.93E-02	6.04	1.93E+00	2.97E+00	-7.61E-01	-6.61E+00	7.46E+00	-4.67E-01	-1.20E+01	-1.60E+01	-1.04E+00	6.24E+00	-6.70E-01	-2.47E+00	-2.55E+00	-8.35E+00	A_61253,A_61289,C_036,C_037,C_044,C_045,C_047,C_055,C_061,C_066,C_078,C_088,C_105,C_111,C_114,C_123,C_133,C_COL,C_S1800,C_S1805,C_S2398,C_ST1413-10S,NS_11819-97,NS_Gv69,NS_M013,NS_MRSA-S10,S_99-06,S_99-48,S_B6,S_NGS-ED-1006,S_SA-ST125-MupR,S_SA268,S_SA957,S_XQ,S_chock14,S_chock57,S_chock89,S_seps59,S_seps86	A_110,A_112,A_61236,A_61237,A_61239,A_61243,A_61244,A_61245,A_61272,A_61273,A_61275,A_61278,A_61282,A_61290,A_75,A_80378,A_80381,A_80389,A_9,A_973N0003,A_973N0004,A_973N0007,A_973N0008,A_973N0010,A_973N0013,A_973N0016,A_973N0018,A_973N0019,A_973N0021,A_973N0022,A_973N0031,A_973N0037,A_973N0044,A_973N0049,A_973N0050,A_973N0057,A_973N0058,A_973N0061,A_973N0064,A_973N0070,A_973N0073,A_973N0075,A_973…
fnbA_3---fnbA_2---fnbA_1	fibronectin-binding protein B;fibronectin-binding protein A FnbA;fibronectin-binding protein A	4.11e-05	8.99E-02	3.70E-08	-2.68	6.79E-01	4.10E+00	-4.81E-01	-5.09E+00	6.83E+00	1.67E-01	-1.47E+01	-1.96E+01	-9.07E-01	4.32E+00	-1.63E+00	-2.67E+00	-3.83E+00	-4.31E+00	A_61237,A_61239,A_61245,A_61253,A_61272,A_61273,A_61278,A_61282,A_61290,A_973N0013,A_973N0018,A_973N0019,A_973N0031,A_973N0050,A_973N0070,A_973N0078,A_973N0086,C_040,C_041,C_042,C_044,C_046,C_075,C_085,C_093,C_099,C_105,C_123,C_129,NS_VRS5,S_CA14,S_JKD6159	A_110,A_112,A_61236,A_61243,A_61244,A_61275,A_61289,A_75,A_80378,A_80381,A_80389,A_9,A_973N0003,A_973N0004,A_973N0007,A_973N0008,A_973N0010,A_973N0016,A_973N0021,A_973N0022,A_973N0037,A_973N0044,A_973N0049,A_973N0057,A_973N0058,A_973N0061,A_973N0064,A_973N0073,A_973N0075,A_973N0080,A_973N0084,A_973N0088,A_973N0090,A_AB106,A_ED133,A_ED98,A_LGA251,A_Newbould-305,A_O11,A_O46,A_RF122,A_S0462,A_S1,A_S…
sak_1---sak_2---sak	staphylokinase	4.67e-05	6.32E-01	3.38E-21	2.55	6.81E-01	1.80E+00	-5.86E-01	-3.97E+00	3.17E+00	3.13E-02	-7.69E+00	-9.85E+00	-4.39E-01	4.33E+00	-1.28E+00	-2.06E+00	-3.18E+00	-3.64E+00	A_61278,A_973N0016,A_973N0037,A_973N0049,A_973N0064,A_973N0073,A_973N0088,C_035,C_036,C_037,C_038,C_039,C_043,C_044,C_045,C_048,C_049,C_05-25,C_050,C_051,C_054,C_055,C_056,C_057,C_058,C_060,C_061,C_062,C_063,C_064,C_066,C_067,C_068,C_070,C_071,C_074,C_078,C_079,C_080,C_081,C_082,C_084,C_087,C_091,C_093,C_095,C_096,C_097,C_098,C_099,C_102,C_103,C_105,C_106,C_107,C_109,C_112,C_113,C_114,C_115,C_116…	A_110,A_112,A_61236,A_61237,A_61239,A_61243,A_61244,A_61245,A_61253,A_61272,A_61273,A_61275,A_61282,A_61289,A_61290,A_75,A_80378,A_80381,A_80389,A_9,A_973N0003,A_973N0004,A_973N0007,A_973N0008,A_973N0010,A_973N0013,A_973N0018,A_973N0019,A_973N0021,A_973N0022,A_973N0031,A_973N0044,A_973N0050,A_973N0057,A_973N0058,A_973N0061,A_973N0070,A_973N0075,A_973N0078,A_973N0080,A_973N0084,A_973N0086,A_973N00…
group_1989	putative lipoprotein	5.66e-05	4.21E-02	7.97E-09	-3.26	8.47E-01	3.70E+00	-6.83E-01	-4.93E+00	6.08E+00	1.48E-01	-1.18E+01	-1.64E+01	-1.29E+00	3.37E+00	-9.97E-01	-2.72E+00	-3.18E+00	-5.55E+00	A_61239,A_61272,A_61289,A_80389,A_973N0003,A_973N0019,A_973N0021,A_973N0031,A_973N0050,A_973N0057,A_973N0070,C_044,C_S2396,NS_VRS3a,NS_VRS4	A_110,A_112,A_61236,A_61237,A_61243,A_61244,A_61245,A_61253,A_61273,A_61275,A_61278,A_61282,A_61290,A_75,A_80378,A_80381,A_9,A_973N0004,A_973N0007,A_973N0008,A_973N0010,A_973N0013,A_973N0016,A_973N0018,A_973N0022,A_973N0037,A_973N0044,A_973N0049,A_973N0058,A_973N0061,A_973N0064,A_973N0073,A_973N0075,A_973N0078,A_973N0080,A_973N0084,A_973N0086,A_973N0088,A_973N0090,A_AB106,A_ED133,A_ED98,A_LGA251,…
group_4152	Type I restriction-modification system methyltransferase subunit;hypothetical protein	7.43e-05	5.37E-01	6.35E-03	3.55	1.04E+00	2.28E+00	3.51E-01	-6.45E+00	7.43E+00	5.52E-01	-1.13E+01	-1.59E+01	-1.83E+00	2.37E+00	6.73E-02	-1.94E+00	-2.45E+00	-7.18E+00	A_110,A_112,A_61282,A_61290,A_75,A_80378,A_80381,A_80389,A_973N0004,A_973N0013,A_973N0021,A_973N0037,A_973N0058,A_973N0061,A_973N0080,A_973N0090,A_AB106,A_ED133,A_LGA251,A_Newbould-305,A_O11,A_O46,A_RF122,A_SP17,C_034,C_036,C_037,C_038,C_039,C_040,C_041,C_042,C_043,C_045,C_049,C_05-25,C_050,C_051,C_052,C_053,C_061,C_063,C_066,C_073,C_074,C_075,C_077,C_081,C_084,C_085,C_086,C_088,C_090,C_092,C_095…	A_61236,A_61237,A_61239,A_61243,A_61244,A_61245,A_61253,A_61272,A_61273,A_61275,A_61278,A_61289,A_9,A_973N0003,A_973N0007,A_973N0008,A_973N0010,A_973N0016,A_973N0018,A_973N0019,A_973N0022,A_973N0031,A_973N0044,A_973N0049,A_973N0050,A_973N0057,A_973N0064,A_973N0070,A_973N0073,A_973N0075,A_973N0078,A_973N0084,A_973N0086,A_973N0088,A_ED98,A_S0462,A_S1,A_S123,A_S130,C_035,C_044,C_046,C_047,C_048,C_05…
group_4552	extracellular matrix binding protein	9.38e-05	2.72E-01	9.47E-15	-2.16	5.77E-01	4.52E+00	-6.83E-01	-4.47E+00	6.81E+00	-1.14E-01	-1.56E+01	-2.10E+01	-1.68E+00	4.06E+00	-1.02E+00	-2.34E+00	-3.83E+00	-4.71E+00	A_110,A_112,A_61236,A_61237,A_61243,A_61244,A_61253,A_61272,A_61273,A_61278,A_61282,A_61289,A_75,A_80378,A_80381,A_9,A_973N0004,A_973N0008,A_973N0013,A_973N0018,A_973N0019,A_973N0021,A_973N0037,A_973N0050,A_973N0057,A_973N0058,A_973N0061,A_973N0064,A_973N0070,A_973N0073,A_973N0075,A_973N0078,A_973N0080,A_973N0084,A_973N0086,A_973N0090,A_AB106,A_ED98,A_Newbould-305,A_O11,A_O46,A_RF122,C_042,C_045,…	A_61239,A_61245,A_61275,A_61290,A_80389,A_973N0003,A_973N0007,A_973N0010,A_973N0016,A_973N0022,A_973N0031,A_973N0044,A_973N0049,A_973N0088,A_ED133,A_LGA251,A_S0462,A_S1,A_S123,A_S130,A_SP17,C_034,C_035,C_036,C_037,C_038,C_039,C_040,C_041,C_043,C_044,C_046,C_047,C_048,C_049,C_051,C_052,C_053,C_054,C_055,C_056,C_057,C_058,C_060,C_061,C_062,C_063,C_064,C_065,C_066,C_067,C_068,C_070,C_074,C_075,C_078…
ssb2---ssb2_1---ssb2_2	putative single-strand DNA-binding protein	9.77e-05	1.38E-01	4.73E-04	7.3	5.39E-01	2.06E+00	-6.98E-01	-4.31E+00	7.81E-01	-1.70E+00	8.26E-01	-2.38E+00	-8.04E-01	3.90E+00	-9.21E-01	-6.84E-01	-3.50E+00	-8.01E+00	C_036,C_037,C_043,C_044,C_048,C_056,C_057,C_063,C_077,C_078,C_082,C_095,C_098,C_107,C_130,C_132,C_134,C_C1979,C_S1800,C_S1805,C_S2396,NS_11819-97,NS_H-EMRSA-15,NS_MRSA-S17,NS_MRSA-S22,NS_MRSA-S28,NS_MUF256,NS_MUM475,NS_VRS10,NS_VRS5,NS_VRS9,S_C1782,S_CA-347,S_CN79,S_FCFHV36,S_HO-5096-0412,S_JH1,S_JH9,S_JKD6008,S_MSSA476,S_MW2,S_TW20,S_VRS7,S_XQ,S_chock89,S_seps18,S_seps52,S_seps71,S_seps86	A_110,A_112,A_61236,A_61237,A_61239,A_61243,A_61244,A_61245,A_61253,A_61272,A_61273,A_61275,A_61278,A_61282,A_61289,A_61290,A_75,A_80378,A_80381,A_80389,A_9,A_973N0003,A_973N0004,A_973N0007,A_973N0008,A_973N0010,A_973N0013,A_973N0016,A_973N0018,A_973N0019,A_973N0021,A_973N0022,A_973N0031,A_973N0037,A_973N0044,A_973N0049,A_973N0050,A_973N0057,A_973N0058,A_973N0061,A_973N0064,A_973N0070,A_973N0073,…	bad-chisq
blaZ---blaZ_5---blaZ_1---blaZ_3---blaZ_2	beta-lactamase precursor BlaZ	0.000104	4.58E-01	5.64E-02	-2.42	6.93E-01	4.84E+00	-8.97E-01	-7.48E+00	6.35E+00	-3.91E-01	-1.32E+01	-1.91E+01	-1.79E+00	3.59E+00	-2.14E+00	-1.17E+00	-4.18E+00	-4.95E+00	A_61236,A_61245,A_61253,A_61275,A_61282,A_61289,A_61290,A_80389,A_9,A_973N0007,A_973N0016,A_973N0019,A_973N0031,A_973N0044,A_973N0050,A_973N0064,A_973N0070,A_973N0073,A_973N0088,A_AB106,A_LGA251,A_S130,C_048,C_049,C_05-25,C_053,C_054,C_055,C_057,C_061,C_062,C_066,C_071,C_074,C_079,C_080,C_081,C_085,C_088,C_097,C_101,C_103,C_113,C_114,C_115,C_117,C_118,C_119,C_121,C_125,C_130,C_133,C_C1378,C_C1396…	A_110,A_112,A_61237,A_61239,A_61243,A_61244,A_61272,A_61273,A_61278,A_75,A_80378,A_80381,A_973N0003,A_973N0004,A_973N0008,A_973N0010,A_973N0013,A_973N0018,A_973N0021,A_973N0022,A_973N0037,A_973N0049,A_973N0057,A_973N0058,A_973N0061,A_973N0075,A_973N0078,A_973N0080,A_973N0084,A_973N0086,A_973N0090,A_ED133,A_ED98,A_Newbould-305,A_O11,A_O46,A_RF122,A_S0462,A_S1,A_S123,A_SP17,C_034,C_035,C_036,C_037,…
group_3413	hypothetical protein;putative ERF superfamily phage protein	0.000104	8.43E-02	4.46E-25	-2.98	8.09E-01	3.47E+00	-4.22E-01	-5.36E+00	5.12E+00	-1.06E-01	-1.00E+01	-1.36E+01	-1.39E+00	2.62E+00	-2.18E+00	8.67E-02	-4.03E+00	-3.77E+00	A_61237,A_61243,A_61244,A_61245,A_61253,A_61273,A_61275,A_61282,A_61289,A_80381,A_80389,A_973N0003,A_973N0004,A_973N0010,A_973N0044,A_973N0075,A_AB106,A_ED133,A_ED98,A_LGA251,A_Newbould-305,A_O11,A_O46,A_S0462,A_S1,A_S130,C_089,NS_VRS11a,NS_VRS11b,S_chock57	A_110,A_112,A_61236,A_61239,A_61272,A_61278,A_61290,A_75,A_80378,A_9,A_973N0007,A_973N0008,A_973N0013,A_973N0016,A_973N0018,A_973N0019,A_973N0021,A_973N0022,A_973N0031,A_973N0037,A_973N0049,A_973N0050,A_973N0057,A_973N0058,A_973N0061,A_973N0064,A_973N0070,A_973N0073,A_973N0078,A_973N0080,A_973N0084,A_973N0086,A_973N0088,A_973N0090,A_RF122,A_S123,A_SP17,C_034,C_035,C_036,C_037,C_038,C_039,C_040,C_…
group_2089	putative transposase for IS1272	0.000109	4.83E-01	1.11E-11	2.5	6.97E-01	2.66E+00	9.76E-01	-4.81E+00	6.66E+00	-6.39E-01	-1.51E+01	-2.00E+01	-1.13E+00	2.86E+00	-8.51E-01	-2.10E+00	-2.81E+00	-4.69E+00	A_61272,A_61282,A_973N0007,A_973N0073,A_ED98,A_SP17,C_034,C_040,C_041,C_043,C_044,C_045,C_05-25,C_050,C_051,C_052,C_053,C_058,C_063,C_066,C_070,C_075,C_076,C_078,C_084,C_085,C_086,C_087,C_092,C_093,C_099,C_101,C_104,C_108,C_109,C_110,C_112,C_117,C_120,C_121,C_122,C_124,C_129,C_131,C_135,C_502A,C_C1378,C_C1396,C_C1407,C_C1979,C_C2304,C_C2403,C_COL,C_M109,C_M120,C_M121,C_MRSA-S11,C_MRSA-S12,C_MRSA-…	A_110,A_112,A_61236,A_61237,A_61239,A_61243,A_61244,A_61245,A_61253,A_61273,A_61275,A_61278,A_61289,A_61290,A_75,A_80378,A_80381,A_80389,A_9,A_973N0003,A_973N0004,A_973N0008,A_973N0010,A_973N0013,A_973N0016,A_973N0018,A_973N0019,A_973N0021,A_973N0022,A_973N0031,A_973N0037,A_973N0044,A_973N0049,A_973N0050,A_973N0057,A_973N0058,A_973N0061,A_973N0064,A_973N0070,A_973N0075,A_973N0078,A_973N0080,A_973…
group_3714	hypothetical protein;recombinase/resolvase	0.000116	3.17E-01	3.70E-01	-2.38	6.48E-01	4.44E+00	-1.52E+00	-6.49E+00	6.52E+00	-7.55E-01	-1.26E+01	-1.78E+01	-1.75E+00	3.69E+00	-2.07E+00	-1.46E+00	-4.29E+00	-5.02E+00	A_110,A_112,A_61236,A_61243,A_61245,A_61253,A_61275,A_61278,A_61282,A_61289,A_61290,A_75,A_9,A_973N0019,A_973N0031,A_973N0050,A_973N0058,A_973N0061,A_973N0064,A_973N0070,A_973N0080,A_973N0088,A_RF122,C_05-25,C_053,C_071,C_079,C_085,C_101,C_117,C_119,C_C1378,C_C1396,C_C1407,C_C1410,C_C1427,C_C1555,C_C2191,C_C2304,C_C2403,C_M109,C_M120,C_MRSA-S11,C_MRSA-S12,C_MRSA-S2,C_MRSA-S20,C_MRSA-S4,C_MRSA-S8,…	A_61237,A_61239,A_61244,A_61272,A_61273,A_80378,A_80381,A_80389,A_973N0003,A_973N0004,A_973N0007,A_973N0008,A_973N0010,A_973N0013,A_973N0016,A_973N0018,A_973N0021,A_973N0022,A_973N0037,A_973N0044,A_973N0049,A_973N0057,A_973N0073,A_973N0075,A_973N0078,A_973N0084,A_973N0086,A_973N0090,A_AB106,A_ED133,A_ED98,A_LGA251,A_Newbould-305,A_O11,A_O46,A_S0462,A_S1,A_S123,A_S130,A_SP17,C_034,C_035,C_036,C_03…
group_4677	ISSau3 transposase;putative transposase for IS1272;truncated transposase for IS1272	0.000167	5.06E-01	3.45E-11	2.41	6.95E-01	2.84E+00	-2.41E-01	-4.83E+00	6.94E+00	-6.34E-01	-1.38E+01	-1.98E+01	-5.91E-01	2.18E+00	-1.11E+00	-1.79E+00	-2.96E+00	-4.90E+00	A_61243,A_61272,A_9,A_ED98,A_Newbould-305,A_S1,A_S123,A_S130,C_035,C_036,C_039,C_041,C_042,C_043,C_045,C_046,C_047,C_048,C_049,C_05-25,C_050,C_052,C_062,C_066,C_070,C_073,C_074,C_075,C_077,C_078,C_081,C_085,C_087,C_088,C_090,C_092,C_093,C_097,C_101,C_104,C_108,C_110,C_112,C_113,C_114,C_117,C_118,C_123,C_125,C_129,C_130,C_131,C_132,C_133,C_135,C_136,C_502A,C_71193,C_C1378,C_C1396,C_C1407,C_C1410,C…	A_110,A_112,A_61236,A_61237,A_61239,A_61244,A_61245,A_61253,A_61273,A_61275,A_61278,A_61282,A_61289,A_61290,A_75,A_80378,A_80381,A_80389,A_973N0003,A_973N0004,A_973N0007,A_973N0008,A_973N0010,A_973N0013,A_973N0016,A_973N0018,A_973N0019,A_973N0021,A_973N0022,A_973N0031,A_973N0037,A_973N0044,A_973N0049,A_973N0050,A_973N0057,A_973N0058,A_973N0061,A_973N0064,A_973N0070,A_973N0073,A_973N0075,A_973N007…
group_2049	hypothetical protein	0.000169	1.12E-01	9.72E-01	-5.62	1.77E+00	4.75E+00	1.62E+00	-8.50E+00	5.76E+00	2.17E-01	-1.54E+01	-2.32E+01	-1.15E+00	3.44E+00	-1.65E+00	-1.59E+00	-3.97E+00	-3.29E+00	A_61236,A_61243,A_61253,A_61278,A_61282,A_61290,A_973N0037,C_047,C_048,C_049,C_054,C_055,C_057,C_061,C_062,C_074,C_080,C_081,C_088,C_089,C_097,C_103,C_105,C_113,C_114,C_115,C_118,C_123,C_125,C_127,C_130,C_133,C_136,S_MRSA252,S_NGS-ED-1006,S_UAMS-1,S_chock89,S_seps52,S_seps59,S_seps86	A_110,A_112,A_61237,A_61239,A_61244,A_61245,A_61272,A_61273,A_61275,A_61289,A_75,A_80378,A_80381,A_80389,A_9,A_973N0003,A_973N0004,A_973N0007,A_973N0008,A_973N0010,A_973N0013,A_973N0016,A_973N0018,A_973N0019,A_973N0021,A_973N0022,A_973N0031,A_973N0044,A_973N0049,A_973N0050,A_973N0057,A_973N0058,A_973N0061,A_973N0064,A_973N0070,A_973N0073,A_973N0075,A_973N0078,A_973N0080,A_973N0084,A_973N0086,A_97…
deoC2_2---deoC2_5---deoC2_1---deoC2_4---deoC2_3---deoC2	putative deoxyribose-phosphate aldolase	0.000178	2.58E-01	6.84E-01	2.92	9.84E-01	3.01E+00	-1.13E+00	-5.85E+00	7.38E+00	-3.79E-01	-1.22E+01	-1.82E+01	-9.88E-01	4.29E+00	-1.31E+00	-1.82E+00	-3.33E+00	-5.91E+00	A_110,A_112,A_75,A_80381,A_973N0075,A_973N0086,A_ED133,A_LGA251,A_Newbould-305,A_O46,A_RF122,A_S1,A_S123,A_S130,A_SP17,C_035,C_036,C_042,C_046,C_047,C_048,C_049,C_050,C_054,C_055,C_062,C_063,C_067,C_068,C_073,C_074,C_075,C_076,C_077,C_078,C_080,C_081,C_082,C_084,C_085,C_087,C_088,C_097,C_099,C_107,C_109,C_113,C_114,C_115,C_117,C_123,C_127,C_133,C_136,C_71193,C_C1427,C_ST1413-10S,C_VH221,C_VH60,C_…	A_61236,A_61237,A_61239,A_61243,A_61244,A_61245,A_61253,A_61272,A_61273,A_61275,A_61278,A_61282,A_61289,A_61290,A_80378,A_80389,A_9,A_973N0003,A_973N0004,A_973N0007,A_973N0008,A_973N0010,A_973N0013,A_973N0016,A_973N0018,A_973N0019,A_973N0021,A_973N0022,A_973N0031,A_973N0037,A_973N0044,A_973N0049,A_973N0050,A_973N0057,A_973N0058,A_973N0061,A_973N0064,A_973N0070,A_973N0073,A_973N0078,A_973N0080,A_9…
group_1826	hypothetical protein	0.000178	3.09E-02	1.51E-08	7.85	2.24E+00	3.57E+00	-1.55E-01	-5.82E+00	7.54E+00	-5.10E-01	-1.50E+01	-2.01E+01	-1.98E+00	4.24E+00	-2.23E+00	-2.26E+00	-4.76E+00	-9.91E+00	A_80378,A_80381,A_80389,A_973N0019,A_973N0021,A_973N0057,A_973N0075,A_AB106,A_Newbould-305,C_036,C_037	A_110,A_112,A_61236,A_61237,A_61239,A_61243,A_61244,A_61245,A_61253,A_61272,A_61273,A_61275,A_61278,A_61282,A_61289,A_61290,A_75,A_9,A_973N0003,A_973N0004,A_973N0007,A_973N0008,A_973N0010,A_973N0013,A_973N0016,A_973N0018,A_973N0022,A_973N0031,A_973N0037,A_973N0044,A_973N0049,A_973N0050,A_973N0058,A_973N0061,A_973N0064,A_973N0070,A_973N0073,A_973N0078,A_973N0080,A_973N0084,A_973N0086,A_973N0088,A_…
group_2950	hypothetical protein	0.000209	9.02E-01	4.00E-01	-4.25	1.50E+00	7.07E+00	-1.22E+00	-6.96E+00	4.26E+00	1.46E-02	-1.28E+01	-1.62E+01	-1.57E+00	5.45E+00	-1.72E+00	-1.15E+00	-3.95E+00	-7.84E+00	A_110,A_112,A_61236,A_61237,A_61239,A_61243,A_61244,A_61245,A_61253,A_61272,A_61273,A_61275,A_61278,A_61282,A_61289,A_61290,A_75,A_80378,A_80381,A_80389,A_9,A_973N0003,A_973N0004,A_973N0007,A_973N0008,A_973N0010,A_973N0013,A_973N0016,A_973N0018,A_973N0019,A_973N0031,A_973N0037,A_973N0044,A_973N0050,A_973N0058,A_973N0061,A_973N0064,A_973N0070,A_973N0073,A_973N0075,A_973N0078,A_973N0080,A_973N0086,…	A_973N0021,A_973N0022,A_973N0049,A_973N0057,A_973N0084,A_973N0088,A_AB106,A_SP17,C_035,C_036,C_037,C_056,C_060,C_064,C_068,C_091,C_096,C_102,C_109,C_110,C_111,C_116,C_128,C_RKI4,C_S1800,C_ST1413-10S,C_por8,S_CA-347,S_KS,S_MCRF184,S_XQ,S_chock14,S_chock45,S_seps49,S_seps71
group_4471	hypothetical protein	0.000209	7.30E-02	3.93E-01	4.45	1.67E+00	3.45E+00	-2.76E-01	-5.57E+00	6.70E+00	-5.99E-01	-1.37E+01	-1.88E+01	-1.72E+00	4.24E+00	-1.86E+00	-3.07E+00	-3.98E+00	-6.03E+00	A_80378,A_973N0073,A_973N0075,C_036,C_037,C_071,C_079,C_095,C_096,C_111,C_119,C_121,C_122,C_124,C_502A,C_Por19,NS_3957,NS_AMRF2,NS_NCTC8325,NS_Newman,NS_Tager-104,NS_VRS5,S_ST20130942,S_ST20130943,S_chock11,S_seps91	A_110,A_112,A_61236,A_61237,A_61239,A_61243,A_61244,A_61245,A_61253,A_61272,A_61273,A_61275,A_61278,A_61282,A_61289,A_61290,A_75,A_80381,A_80389,A_9,A_973N0003,A_973N0004,A_973N0007,A_973N0008,A_973N0010,A_973N0013,A_973N0016,A_973N0018,A_973N0019,A_973N0021,A_973N0022,A_973N0031,A_973N0037,A_973N0044,A_973N0049,A_973N0050,A_973N0057,A_973N0058,A_973N0061,A_973N0064,A_973N0070,A_973N0078,A_973N00…
group_4398	hypothetical protein	0.000221	4.47E-01	8.64E-02	-2.24	6.66E-01	4.65E+00	-8.42E-01	-7.13E+00	6.06E+00	-3.86E-01	-1.25E+01	-1.82E+01	-1.63E+00	3.58E+00	-1.80E+00	-1.30E+00	-4.11E+00	-5.09E+00	A_61245,A_61253,A_61275,A_61282,A_61289,A_61290,A_80389,A_9,A_973N0007,A_973N0016,A_973N0019,A_973N0031,A_973N0044,A_973N0050,A_973N0061,A_973N0064,A_973N0070,A_973N0073,A_973N0084,A_973N0088,A_AB106,A_S123,C_048,C_049,C_05-25,C_053,C_054,C_055,C_057,C_061,C_062,C_066,C_071,C_074,C_079,C_080,C_081,C_085,C_088,C_097,C_101,C_103,C_113,C_114,C_115,C_117,C_118,C_119,C_121,C_125,C_130,C_133,C_C1378,C_…	A_110,A_112,A_61236,A_61237,A_61239,A_61243,A_61244,A_61272,A_61273,A_61278,A_75,A_80378,A_80381,A_973N0003,A_973N0004,A_973N0008,A_973N0010,A_973N0013,A_973N0018,A_973N0021,A_973N0022,A_973N0037,A_973N0049,A_973N0057,A_973N0058,A_973N0075,A_973N0078,A_973N0080,A_973N0086,A_973N0090,A_ED133,A_ED98,A_LGA251,A_Newbould-305,A_O11,A_O46,A_RF122,A_S0462,A_S1,A_S130,A_SP17,C_034,C_035,C_036,C_037,C_038…
group_3320	hypothetical protein	0.000228	9.27E-02	9.32E-05	-3.56	1.01E+00	4.17E+00	-4.05E-01	-5.36E+00	7.89E+00	-1.65E-01	-1.72E+01	-2.27E+01	-1.33E+00	3.00E+00	-1.27E+00	-2.69E+00	-4.19E+00	-4.34E+00	A_61237,A_61243,A_61244,A_61253,A_61278,A_9,A_973N0004,A_973N0010,A_973N0031,A_973N0078,A_973N0086,A_ED133,A_O11,A_O46,C_038,C_039,C_058,C_071,C_079,C_095,C_098,C_106,C_119,C_126,C_132,C_134,NS_08-02300,NS_AMRF1,NS_H-EMRSA-15,NS_MUM270,S_CN1,S_HO-5096-0412,S_chock30	A_110,A_112,A_61236,A_61239,A_61245,A_61272,A_61273,A_61275,A_61282,A_61289,A_61290,A_75,A_80378,A_80381,A_80389,A_973N0003,A_973N0007,A_973N0008,A_973N0013,A_973N0016,A_973N0018,A_973N0019,A_973N0021,A_973N0022,A_973N0037,A_973N0044,A_973N0049,A_973N0050,A_973N0057,A_973N0058,A_973N0061,A_973N0064,A_973N0070,A_973N0073,A_973N0075,A_973N0080,A_973N0084,A_973N0088,A_973N0090,A_AB106,A_ED98,A_LGA25…
group_3549	hypothetical protein	0.000248	2.02E-01	2.60E-01	2.97	9.25E-01	3.16E+00	-6.23E-01	-6.14E+00	7.50E+00	-6.75E-01	-1.39E+01	-1.85E+01	-1.36E+00	5.96E+00	-8.67E-01	-4.03E+00	-2.83E+00	-4.39E+00	A_61237,A_61243,A_61244,A_61245,A_61253,A_61289,A_61290,A_973N0004,A_973N0010,A_973N0073,A_973N0078,A_973N0086,A_ED133,A_ED98,A_O11,A_O46,C_036,C_037,C_055,C_066,C_067,C_078,C_082,C_084,C_096,C_099,C_107,C_111,C_113,C_118,C_121,C_122,C_124,C_130,C_133,C_502A,C_Por19,C_S1800,C_S1805,C_S2396,C_S2398,C_ST1413-10S,C_por21,NS_11819-97,NS_AMRF1,NS_Gv69,NS_MRSA-S10,NS_MUF256,NS_MUM270,NS_MUM475,NS_NCTC8…	A_110,A_112,A_61236,A_61239,A_61272,A_61273,A_61275,A_61278,A_61282,A_75,A_80378,A_80381,A_80389,A_9,A_973N0003,A_973N0007,A_973N0008,A_973N0013,A_973N0016,A_973N0018,A_973N0019,A_973N0021,A_973N0022,A_973N0031,A_973N0037,A_973N0044,A_973N0049,A_973N0050,A_973N0057,A_973N0058,A_973N0061,A_973N0064,A_973N0070,A_973N0075,A_973N0080,A_973N0084,A_973N0088,A_973N0090,A_AB106,A_LGA251,A_Newbould-305,A_…
group_3547	hypothetical protein	0.000248	2.02E-01	2.60E-01	2.97	9.25E-01	3.16E+00	-6.23E-01	-6.14E+00	7.50E+00	-6.75E-01	-1.39E+01	-1.85E+01	-1.36E+00	5.96E+00	-8.67E-01	-4.03E+00	-2.83E+00	-4.39E+00	A_61237,A_61243,A_61244,A_61245,A_61253,A_61289,A_61290,A_973N0004,A_973N0010,A_973N0073,A_973N0078,A_973N0086,A_ED133,A_ED98,A_O11,A_O46,C_036,C_037,C_055,C_066,C_067,C_078,C_082,C_084,C_096,C_099,C_107,C_111,C_113,C_118,C_121,C_122,C_124,C_130,C_133,C_502A,C_Por19,C_S1800,C_S1805,C_S2396,C_S2398,C_ST1413-10S,C_por21,NS_11819-97,NS_AMRF1,NS_Gv69,NS_MRSA-S10,NS_MUF256,NS_MUM270,NS_MUM475,NS_NCTC8…	A_110,A_112,A_61236,A_61239,A_61272,A_61273,A_61275,A_61278,A_61282,A_75,A_80378,A_80381,A_80389,A_9,A_973N0003,A_973N0007,A_973N0008,A_973N0013,A_973N0016,A_973N0018,A_973N0019,A_973N0021,A_973N0022,A_973N0031,A_973N0037,A_973N0044,A_973N0049,A_973N0050,A_973N0057,A_973N0058,A_973N0061,A_973N0064,A_973N0070,A_973N0075,A_973N0080,A_973N0084,A_973N0088,A_973N0090,A_AB106,A_LGA251,A_Newbould-305,A_…
group_3531	hypothetical protein	0.000248	2.02E-01	2.60E-01	2.97	9.25E-01	3.16E+00	-6.23E-01	-6.14E+00	7.50E+00	-6.75E-01	-1.39E+01	-1.85E+01	-1.36E+00	5.96E+00	-8.67E-01	-4.03E+00	-2.83E+00	-4.39E+00	A_61237,A_61243,A_61244,A_61245,A_61253,A_61289,A_61290,A_973N0004,A_973N0010,A_973N0073,A_973N0078,A_973N0086,A_ED133,A_ED98,A_O11,A_O46,C_036,C_037,C_055,C_066,C_067,C_078,C_082,C_084,C_096,C_099,C_107,C_111,C_113,C_118,C_121,C_122,C_124,C_130,C_133,C_502A,C_Por19,C_S1800,C_S1805,C_S2396,C_S2398,C_ST1413-10S,C_por21,NS_11819-97,NS_AMRF1,NS_Gv69,NS_MRSA-S10,NS_MUF256,NS_MUM270,NS_MUM475,NS_NCTC8…	A_110,A_112,A_61236,A_61239,A_61272,A_61273,A_61275,A_61278,A_61282,A_75,A_80378,A_80381,A_80389,A_9,A_973N0003,A_973N0007,A_973N0008,A_973N0013,A_973N0016,A_973N0018,A_973N0019,A_973N0021,A_973N0022,A_973N0031,A_973N0037,A_973N0044,A_973N0049,A_973N0050,A_973N0057,A_973N0058,A_973N0061,A_973N0064,A_973N0070,A_973N0075,A_973N0080,A_973N0084,A_973N0088,A_973N0090,A_AB106,A_LGA251,A_Newbould-305,A_…
group_3483	hypothetical protein	0.000248	2.02E-01	2.60E-01	2.97	9.25E-01	3.16E+00	-6.23E-01	-6.14E+00	7.50E+00	-6.75E-01	-1.39E+01	-1.85E+01	-1.36E+00	5.96E+00	-8.67E-01	-4.03E+00	-2.83E+00	-4.39E+00	A_61237,A_61243,A_61244,A_61245,A_61253,A_61289,A_61290,A_973N0004,A_973N0010,A_973N0073,A_973N0078,A_973N0086,A_ED133,A_ED98,A_O11,A_O46,C_036,C_037,C_055,C_066,C_067,C_078,C_082,C_084,C_096,C_099,C_107,C_111,C_113,C_118,C_121,C_122,C_124,C_130,C_133,C_502A,C_Por19,C_S1800,C_S1805,C_S2396,C_S2398,C_ST1413-10S,C_por21,NS_11819-97,NS_AMRF1,NS_Gv69,NS_MRSA-S10,NS_MUF256,NS_MUM270,NS_MUM475,NS_NCTC8…	A_110,A_112,A_61236,A_61239,A_61272,A_61273,A_61275,A_61278,A_61282,A_75,A_80378,A_80381,A_80389,A_9,A_973N0003,A_973N0007,A_973N0008,A_973N0013,A_973N0016,A_973N0018,A_973N0019,A_973N0021,A_973N0022,A_973N0031,A_973N0037,A_973N0044,A_973N0049,A_973N0050,A_973N0057,A_973N0058,A_973N0061,A_973N0064,A_973N0070,A_973N0075,A_973N0080,A_973N0084,A_973N0088,A_973N0090,A_AB106,A_LGA251,A_Newbould-305,A_…
group_3373	phage head-tail joining protein	0.000248	2.02E-01	2.60E-01	2.97	9.25E-01	3.16E+00	-6.23E-01	-6.14E+00	7.50E+00	-6.75E-01	-1.39E+01	-1.85E+01	-1.36E+00	5.96E+00	-8.67E-01	-4.03E+00	-2.83E+00	-4.39E+00	A_61237,A_61243,A_61244,A_61245,A_61253,A_61289,A_61290,A_973N0004,A_973N0010,A_973N0073,A_973N0078,A_973N0086,A_ED133,A_ED98,A_O11,A_O46,C_036,C_037,C_055,C_066,C_067,C_078,C_082,C_084,C_096,C_099,C_107,C_111,C_113,C_118,C_121,C_122,C_124,C_130,C_133,C_502A,C_Por19,C_S1800,C_S1805,C_S2396,C_S2398,C_ST1413-10S,C_por21,NS_11819-97,NS_AMRF1,NS_Gv69,NS_MRSA-S10,NS_MUF256,NS_MUM270,NS_MUM475,NS_NCTC8…	A_110,A_112,A_61236,A_61239,A_61272,A_61273,A_61275,A_61278,A_61282,A_75,A_80378,A_80381,A_80389,A_9,A_973N0003,A_973N0007,A_973N0008,A_973N0013,A_973N0016,A_973N0018,A_973N0019,A_973N0021,A_973N0022,A_973N0031,A_973N0037,A_973N0044,A_973N0049,A_973N0050,A_973N0057,A_973N0058,A_973N0061,A_973N0064,A_973N0070,A_973N0075,A_973N0080,A_973N0084,A_973N0088,A_973N0090,A_AB106,A_LGA251,A_Newbould-305,A_…
group_3207	hypothetical protein	0.000248	2.02E-01	2.60E-01	2.97	9.25E-01	3.16E+00	-6.23E-01	-6.14E+00	7.50E+00	-6.75E-01	-1.39E+01	-1.85E+01	-1.36E+00	5.96E+00	-8.67E-01	-4.03E+00	-2.83E+00	-4.39E+00	A_61237,A_61243,A_61244,A_61245,A_61253,A_61289,A_61290,A_973N0004,A_973N0010,A_973N0073,A_973N0078,A_973N0086,A_ED133,A_ED98,A_O11,A_O46,C_036,C_037,C_055,C_066,C_067,C_078,C_082,C_084,C_096,C_099,C_107,C_111,C_113,C_118,C_121,C_122,C_124,C_130,C_133,C_502A,C_Por19,C_S1800,C_S1805,C_S2396,C_S2398,C_ST1413-10S,C_por21,NS_11819-97,NS_AMRF1,NS_Gv69,NS_MRSA-S10,NS_MUF256,NS_MUM270,NS_MUM475,NS_NCTC8…	A_110,A_112,A_61236,A_61239,A_61272,A_61273,A_61275,A_61278,A_61282,A_75,A_80378,A_80381,A_80389,A_9,A_973N0003,A_973N0007,A_973N0008,A_973N0013,A_973N0016,A_973N0018,A_973N0019,A_973N0021,A_973N0022,A_973N0031,A_973N0037,A_973N0044,A_973N0049,A_973N0050,A_973N0057,A_973N0058,A_973N0061,A_973N0064,A_973N0070,A_973N0075,A_973N0080,A_973N0084,A_973N0088,A_973N0090,A_AB106,A_LGA251,A_Newbould-305,A_…
group_3013	hypothetical protein	0.000248	2.02E-01	2.60E-01	2.97	9.25E-01	3.16E+00	-6.23E-01	-6.14E+00	7.50E+00	-6.75E-01	-1.39E+01	-1.85E+01	-1.36E+00	5.96E+00	-8.67E-01	-4.03E+00	-2.83E+00	-4.39E+00	A_61237,A_61243,A_61244,A_61245,A_61253,A_61289,A_61290,A_973N0004,A_973N0010,A_973N0073,A_973N0078,A_973N0086,A_ED133,A_ED98,A_O11,A_O46,C_036,C_037,C_055,C_066,C_067,C_078,C_082,C_084,C_096,C_099,C_107,C_111,C_113,C_118,C_121,C_122,C_124,C_130,C_133,C_502A,C_Por19,C_S1800,C_S1805,C_S2396,C_S2398,C_ST1413-10S,C_por21,NS_11819-97,NS_AMRF1,NS_Gv69,NS_MRSA-S10,NS_MUF256,NS_MUM270,NS_MUM475,NS_NCTC8…	A_110,A_112,A_61236,A_61239,A_61272,A_61273,A_61275,A_61278,A_61282,A_75,A_80378,A_80381,A_80389,A_9,A_973N0003,A_973N0007,A_973N0008,A_973N0013,A_973N0016,A_973N0018,A_973N0019,A_973N0021,A_973N0022,A_973N0031,A_973N0037,A_973N0044,A_973N0049,A_973N0050,A_973N0057,A_973N0058,A_973N0061,A_973N0064,A_973N0070,A_973N0075,A_973N0080,A_973N0084,A_973N0088,A_973N0090,A_AB106,A_LGA251,A_Newbould-305,A_…
group_3011	hypothetical protein	0.000248	2.02E-01	2.60E-01	2.97	9.25E-01	3.16E+00	-6.23E-01	-6.14E+00	7.50E+00	-6.75E-01	-1.39E+01	-1.85E+01	-1.36E+00	5.96E+00	-8.67E-01	-4.03E+00	-2.83E+00	-4.39E+00	A_61237,A_61243,A_61244,A_61245,A_61253,A_61289,A_61290,A_973N0004,A_973N0010,A_973N0073,A_973N0078,A_973N0086,A_ED133,A_ED98,A_O11,A_O46,C_036,C_037,C_055,C_066,C_067,C_078,C_082,C_084,C_096,C_099,C_107,C_111,C_113,C_118,C_121,C_122,C_124,C_130,C_133,C_502A,C_Por19,C_S1800,C_S1805,C_S2396,C_S2398,C_ST1413-10S,C_por21,NS_11819-97,NS_AMRF1,NS_Gv69,NS_MRSA-S10,NS_MUF256,NS_MUM270,NS_MUM475,NS_NCTC8…	A_110,A_112,A_61236,A_61239,A_61272,A_61273,A_61275,A_61278,A_61282,A_75,A_80378,A_80381,A_80389,A_9,A_973N0003,A_973N0007,A_973N0008,A_973N0013,A_973N0016,A_973N0018,A_973N0019,A_973N0021,A_973N0022,A_973N0031,A_973N0037,A_973N0044,A_973N0049,A_973N0050,A_973N0057,A_973N0058,A_973N0061,A_973N0064,A_973N0070,A_973N0075,A_973N0080,A_973N0084,A_973N0088,A_973N0090,A_AB106,A_LGA251,A_Newbould-305,A_…
group_2141	hypothetical protein	0.000248	2.02E-01	2.60E-01	2.97	9.25E-01	3.16E+00	-6.23E-01	-6.14E+00	7.50E+00	-6.75E-01	-1.39E+01	-1.85E+01	-1.36E+00	5.96E+00	-8.67E-01	-4.03E+00	-2.83E+00	-4.39E+00	A_61237,A_61243,A_61244,A_61245,A_61253,A_61289,A_61290,A_973N0004,A_973N0010,A_973N0073,A_973N0078,A_973N0086,A_ED133,A_ED98,A_O11,A_O46,C_036,C_037,C_055,C_066,C_067,C_078,C_082,C_084,C_096,C_099,C_107,C_111,C_113,C_118,C_121,C_122,C_124,C_130,C_133,C_502A,C_Por19,C_S1800,C_S1805,C_S2396,C_S2398,C_ST1413-10S,C_por21,NS_11819-97,NS_AMRF1,NS_Gv69,NS_MRSA-S10,NS_MUF256,NS_MUM270,NS_MUM475,NS_NCTC8…	A_110,A_112,A_61236,A_61239,A_61272,A_61273,A_61275,A_61278,A_61282,A_75,A_80378,A_80381,A_80389,A_9,A_973N0003,A_973N0007,A_973N0008,A_973N0013,A_973N0016,A_973N0018,A_973N0019,A_973N0021,A_973N0022,A_973N0031,A_973N0037,A_973N0044,A_973N0049,A_973N0050,A_973N0057,A_973N0058,A_973N0061,A_973N0064,A_973N0070,A_973N0075,A_973N0080,A_973N0084,A_973N0088,A_973N0090,A_AB106,A_LGA251,A_Newbould-305,A_…
group_3459	hypothetical protein;spore coat protein	0.000259	1.35E-01	1.55E-01	4.8	1.62E+00	3.42E+00	-6.26E-01	-5.36E+00	7.92E+00	-4.17E-01	-1.52E+01	-1.98E+01	-1.68E+00	4.10E+00	-1.69E+00	-2.24E+00	-4.29E+00	-6.87E+00	A_973N0057,A_973N0061,A_973N0080,A_O11,A_RF122,C_036,C_037,C_047,C_048,C_051,C_054,C_057,C_061,C_062,C_065,C_080,C_081,C_088,C_097,C_099,C_103,C_105,C_109,C_114,C_118,C_125,C_127,C_130,C_S2396,C_VH60,C_por23,NS_3957,NS_Gv69,NS_LVP2,NS_LVP5,NS_VRS9,S_118,S_120,S_333,S_Bmb9393,S_CUHK-HK188,S_HOU1444-VR,S_JKD6008,S_KT-Y21,S_MRSA252,S_chock89,S_seps52,S_seps86	A_110,A_112,A_61236,A_61237,A_61239,A_61243,A_61244,A_61245,A_61253,A_61272,A_61273,A_61275,A_61278,A_61282,A_61289,A_61290,A_75,A_80378,A_80381,A_80389,A_9,A_973N0003,A_973N0004,A_973N0007,A_973N0008,A_973N0010,A_973N0013,A_973N0016,A_973N0018,A_973N0019,A_973N0021,A_973N0022,A_973N0031,A_973N0037,A_973N0044,A_973N0049,A_973N0050,A_973N0058,A_973N0064,A_973N0070,A_973N0073,A_973N0075,A_973N0078,…
group_4108	IS1181 transposase	0.000264	2.95E-01	3.53E-05	2.92	9.29E-01	2.98E+00	1.90E-01	-5.54E+00	7.83E+00	2.53E-01	-1.53E+01	-1.95E+01	-3.60E-01	4.02E+00	-1.70E+00	-1.31E+00	-3.76E+00	-5.58E+00	A_61243,A_61245,A_61278,A_973N0008,A_ED98,C_035,C_036,C_037,C_043,C_044,C_045,C_046,C_05-25,C_051,C_058,C_063,C_078,C_086,C_087,C_092,C_093,C_099,C_111,C_C1378,C_C1396,C_C1407,C_C1410,C_C1427,C_C1555,C_C1979,C_C2191,C_C2304,C_M109,C_M120,C_M121,C_MRSA-S4,C_MRSA-S8,C_P333,C_Van023-SW,C_por15,C_por21,NS_C123,NS_C1667,NS_C679,NS_E1470,NS_E404,NS_Gv69,NS_HUV03,NS_MRSA-S15,NS_NCTC8325,NS_USA500,NS_VRS…	A_110,A_112,A_61236,A_61237,A_61239,A_61244,A_61253,A_61272,A_61273,A_61275,A_61282,A_61289,A_61290,A_75,A_80378,A_80381,A_80389,A_9,A_973N0003,A_973N0004,A_973N0007,A_973N0010,A_973N0013,A_973N0016,A_973N0018,A_973N0019,A_973N0021,A_973N0022,A_973N0031,A_973N0037,A_973N0044,A_973N0049,A_973N0050,A_973N0057,A_973N0058,A_973N0061,A_973N0064,A_973N0070,A_973N0073,A_973N0075,A_973N0078,A_973N0080,A_…
ami_2---ami_1---ami_3---ami	N-acetylmuramoyl-L-alanine amidase	0.000267	6.99E-01	4.46E-08	2.23	6.56E-01	2.07E+00	-8.44E-01	-4.50E+00	5.00E+00	1.21E-02	-1.07E+01	-1.32E+01	-5.17E-01	4.84E+00	-1.09E+00	-2.37E+00	-3.15E+00	-3.80E+00	A_110,A_112,A_61237,A_61243,A_61244,A_61245,A_61253,A_61278,A_75,A_973N0004,A_973N0010,A_973N0016,A_973N0037,A_973N0049,A_973N0058,A_973N0061,A_973N0064,A_973N0073,A_973N0078,A_973N0080,A_973N0086,A_973N0088,A_ED133,A_O11,A_O46,A_RF122,C_035,C_036,C_037,C_038,C_039,C_043,C_044,C_045,C_048,C_049,C_05-25,C_050,C_051,C_054,C_055,C_056,C_057,C_058,C_060,C_061,C_062,C_063,C_064,C_066,C_067,C_068,C_070…	A_61236,A_61239,A_61272,A_61273,A_61275,A_61282,A_61289,A_61290,A_80378,A_80381,A_80389,A_9,A_973N0003,A_973N0007,A_973N0008,A_973N0013,A_973N0018,A_973N0019,A_973N0021,A_973N0022,A_973N0031,A_973N0044,A_973N0050,A_973N0057,A_973N0070,A_973N0075,A_973N0084,A_973N0090,A_AB106,A_ED98,A_LGA251,A_Newbould-305,A_S0462,A_S1,A_S123,A_S130,A_SP17,C_034,C_040,C_041,C_042,C_046,C_047,C_052,C_053,C_065,C_07…
dpnM---mboIR	Modification methylase DpnIIA;Type-2 restriction enzyme MboI	0.000275	1.12E-02	1.44E-05	-4.85	5.62E-01	3.51E+00	1.15E-01	-4.77E+00	5.82E+00	1.52E-01	-1.29E+01	-1.77E+01	-1.34E+00	2.83E+00	-6.67E-01	-3.10E+00	-2.30E+00	-4.30E+00	A_973N0016,A_973N0064,A_ED98,A_S130	A_110,A_112,A_61236,A_61237,A_61239,A_61243,A_61244,A_61245,A_61253,A_61272,A_61273,A_61275,A_61278,A_61282,A_61289,A_61290,A_75,A_80378,A_80381,A_80389,A_9,A_973N0003,A_973N0004,A_973N0007,A_973N0008,A_973N0010,A_973N0013,A_973N0018,A_973N0019,A_973N0021,A_973N0022,A_973N0031,A_973N0037,A_973N0044,A_973N0049,A_973N0050,A_973N0057,A_973N0058,A_973N0061,A_973N0070,A_973N0073,A_973N0075,A_973N0078,…	bad-chisq
group_3199	hypothetical protein	0.000297	1.66E-01	1.99E-01	2.26	7.22E-01	3.22E+00	-3.76E-01	-5.78E+00	6.60E+00	-6.10E-01	-1.28E+01	-1.80E+01	-1.15E+00	4.12E+00	-8.78E-01	-2.92E+00	-3.82E+00	-5.36E+00	A_61237,A_61275,A_973N0013,A_973N0018,A_973N0050,A_AB106,A_S0462,C_036,C_037,C_041,C_063,C_066,C_078,C_084,C_095,C_096,C_099,C_106,C_113,C_117,C_121,C_122,C_124,C_126,C_502A,C_Por19,C_RKI4,C_ST1413-10S,C_porL45,NS_11819-97,NS_AMRF1,NS_Gv69,NS_MUM270,NS_NCTC8325,NS_USA500,NS_VRS1,NS_VRS10,NS_VRS2,NS_VRS5,S_99-06,S_99-48,S_Bmb9393,S_CA-347,S_JH1,S_JH9,S_NGS-ED-1006,S_SA16,S_ST20130942,S_ST20130943,…	A_110,A_112,A_61236,A_61239,A_61243,A_61244,A_61245,A_61253,A_61272,A_61273,A_61278,A_61282,A_61289,A_61290,A_75,A_80378,A_80381,A_80389,A_9,A_973N0003,A_973N0004,A_973N0007,A_973N0008,A_973N0010,A_973N0016,A_973N0019,A_973N0021,A_973N0022,A_973N0031,A_973N0037,A_973N0044,A_973N0049,A_973N0057,A_973N0058,A_973N0061,A_973N0064,A_973N0070,A_973N0073,A_973N0075,A_973N0078,A_973N0080,A_973N0084,A_973…
group_2573	phage protein	0.000302	2.02E-01	2.60E-01	2.89	9.03E-01	3.22E+00	-5.99E-01	-6.11E+00	7.64E+00	-6.51E-01	-1.44E+01	-1.90E+01	-1.39E+00	5.88E+00	-8.65E-01	-4.07E+00	-2.90E+00	-4.42E+00	A_61237,A_61243,A_61244,A_61245,A_61253,A_61289,A_61290,A_973N0004,A_973N0010,A_973N0073,A_973N0078,A_973N0086,A_ED133,A_ED98,A_O11,A_O46,C_036,C_037,C_055,C_061,C_066,C_078,C_082,C_084,C_096,C_099,C_107,C_111,C_113,C_118,C_121,C_122,C_124,C_130,C_133,C_502A,C_Por19,C_S1800,C_S1805,C_S2396,C_S2398,C_ST1413-10S,C_por21,NS_11819-97,NS_AMRF1,NS_Gv69,NS_MRSA-S10,NS_MUF256,NS_MUM270,NS_MUM475,NS_NCTC8…	A_110,A_112,A_61236,A_61239,A_61272,A_61273,A_61275,A_61278,A_61282,A_75,A_80378,A_80381,A_80389,A_9,A_973N0003,A_973N0007,A_973N0008,A_973N0013,A_973N0016,A_973N0018,A_973N0019,A_973N0021,A_973N0022,A_973N0031,A_973N0037,A_973N0044,A_973N0049,A_973N0050,A_973N0057,A_973N0058,A_973N0061,A_973N0064,A_973N0070,A_973N0075,A_973N0080,A_973N0084,A_973N0088,A_973N0090,A_AB106,A_LGA251,A_Newbould-305,A_…
group_3487	hypothetical protein	0.000303	1.97E-01	3.61E-01	2.88	9.03E-01	3.22E+00	-5.89E-01	-6.12E+00	7.63E+00	-6.47E-01	-1.44E+01	-1.90E+01	-1.39E+00	5.86E+00	-8.73E-01	-4.06E+00	-2.91E+00	-4.41E+00	A_61237,A_61243,A_61244,A_61245,A_61253,A_61289,A_61290,A_973N0004,A_973N0073,A_973N0078,A_973N0086,A_ED133,A_ED98,A_O11,A_O46,C_036,C_037,C_055,C_066,C_078,C_082,C_084,C_096,C_099,C_107,C_111,C_113,C_118,C_121,C_122,C_124,C_130,C_133,C_502A,C_Por19,C_S1800,C_S1805,C_S2396,C_S2398,C_ST1413-10S,C_por21,NS_11819-97,NS_AMRF1,NS_Gv69,NS_MRSA-S10,NS_MUF256,NS_MUM270,NS_MUM475,NS_NCTC8325,NS_S2395,NS_S…	A_110,A_112,A_61236,A_61239,A_61272,A_61273,A_61275,A_61278,A_61282,A_75,A_80378,A_80381,A_80389,A_9,A_973N0003,A_973N0007,A_973N0008,A_973N0010,A_973N0013,A_973N0016,A_973N0018,A_973N0019,A_973N0021,A_973N0022,A_973N0031,A_973N0037,A_973N0044,A_973N0049,A_973N0050,A_973N0057,A_973N0058,A_973N0061,A_973N0064,A_973N0070,A_973N0075,A_973N0080,A_973N0084,A_973N0088,A_973N0090,A_AB106,A_LGA251,A_Newb…
yezG_1---yezG_4---yezG_5---yezG_9---yezG_6---murE_1---yezG_2	putative antitoxin YezG;hypothetical protein;UDP-N-acetylmuramoyl-L-alanyl-D-glutamate--2 6-diaminopimelate ligase	0.000304	4.07E-01	1.10E-01	2.38	7.63E-01	2.85E+00	1.20E-02	-6.16E+00	7.55E+00	5.16E-01	-1.35E+01	-1.79E+01	-1.09E+00	3.46E+00	-1.85E+00	-2.43E+00	-3.83E+00	-4.63E+00	A_110,A_112,A_61239,A_61243,A_61275,A_75,A_80389,A_973N0008,A_973N0010,A_973N0057,A_973N0058,A_973N0061,A_973N0073,A_973N0075,A_973N0080,A_973N0090,A_ED133,A_Newbould-305,A_RF122,A_SP17,C_035,C_036,C_037,C_041,C_042,C_043,C_044,C_045,C_05-25,C_050,C_051,C_058,C_063,C_066,C_073,C_077,C_086,C_090,C_092,C_096,C_111,C_112,C_121,C_122,C_124,C_C1378,C_C1396,C_C1407,C_C1410,C_C1427,C_C1555,C_C1979,C_C23…	A_61236,A_61237,A_61244,A_61245,A_61253,A_61272,A_61273,A_61278,A_61282,A_61289,A_61290,A_80378,A_80381,A_9,A_973N0003,A_973N0004,A_973N0007,A_973N0013,A_973N0016,A_973N0018,A_973N0019,A_973N0021,A_973N0022,A_973N0031,A_973N0037,A_973N0044,A_973N0049,A_973N0050,A_973N0064,A_973N0070,A_973N0078,A_973N0084,A_973N0086,A_973N0088,A_AB106,A_ED98,A_LGA251,A_O11,A_O46,A_S0462,A_S1,A_S123,A_S130,C_034,C_…
group_4250	hypothetical protein	0.000307	1.97E-02	8.28E-09	-5.5	4.98E-01	3.70E+00	-1.75E-01	-4.47E+00	6.91E+00	-8.39E-02	-1.53E+01	-2.00E+01	-1.49E+00	2.94E+00	-2.99E-01	-3.67E+00	-2.65E+00	-4.49E+00	A_61253,A_61272,A_61278,A_973N0013,A_973N0044,A_AB106,A_S123	A_110,A_112,A_61236,A_61237,A_61239,A_61243,A_61244,A_61245,A_61273,A_61275,A_61282,A_61289,A_61290,A_75,A_80378,A_80381,A_80389,A_9,A_973N0003,A_973N0004,A_973N0007,A_973N0008,A_973N0010,A_973N0016,A_973N0018,A_973N0019,A_973N0021,A_973N0022,A_973N0031,A_973N0037,A_973N0049,A_973N0050,A_973N0057,A_973N0058,A_973N0061,A_973N0064,A_973N0070,A_973N0073,A_973N0075,A_973N0078,A_973N0080,A_973N0084,A_…	bad-chisq
group_3565	phage portal protein	0.000308	1.99E-01	2.32E-01	2.88	9.04E-01	3.22E+00	-5.89E-01	-6.12E+00	7.65E+00	-6.46E-01	-1.44E+01	-1.91E+01	-1.39E+00	5.88E+00	-8.65E-01	-4.07E+00	-2.90E+00	-4.43E+00	A_61237,A_61243,A_61244,A_61245,A_61253,A_61289,A_61290,A_973N0004,A_973N0010,A_973N0073,A_973N0078,A_973N0086,A_ED133,A_ED98,A_O11,A_O46,C_036,C_037,C_055,C_066,C_078,C_082,C_084,C_096,C_099,C_107,C_111,C_113,C_118,C_121,C_122,C_124,C_130,C_133,C_502A,C_Por19,C_S1800,C_S1805,C_S2396,C_S2398,C_ST1413-10S,C_por21,NS_11819-97,NS_AMRF1,NS_Gv69,NS_MRSA-S10,NS_MUF256,NS_MUM270,NS_MUM475,NS_NCTC8325,NS…	A_110,A_112,A_61236,A_61239,A_61272,A_61273,A_61275,A_61278,A_61282,A_75,A_80378,A_80381,A_80389,A_9,A_973N0003,A_973N0007,A_973N0008,A_973N0013,A_973N0016,A_973N0018,A_973N0019,A_973N0021,A_973N0022,A_973N0031,A_973N0037,A_973N0044,A_973N0049,A_973N0050,A_973N0057,A_973N0058,A_973N0061,A_973N0064,A_973N0070,A_973N0075,A_973N0080,A_973N0084,A_973N0088,A_973N0090,A_AB106,A_LGA251,A_Newbould-305,A_…
group_3387	phage terminase large subunit;hypothetical protein	0.000308	1.99E-01	2.32E-01	2.88	9.04E-01	3.22E+00	-5.89E-01	-6.12E+00	7.65E+00	-6.46E-01	-1.44E+01	-1.91E+01	-1.39E+00	5.88E+00	-8.65E-01	-4.07E+00	-2.90E+00	-4.43E+00	A_61237,A_61243,A_61244,A_61245,A_61253,A_61289,A_61290,A_973N0004,A_973N0010,A_973N0073,A_973N0078,A_973N0086,A_ED133,A_ED98,A_O11,A_O46,C_036,C_037,C_055,C_066,C_078,C_082,C_084,C_096,C_099,C_107,C_111,C_113,C_118,C_121,C_122,C_124,C_130,C_133,C_502A,C_Por19,C_S1800,C_S1805,C_S2396,C_S2398,C_ST1413-10S,C_por21,NS_11819-97,NS_AMRF1,NS_Gv69,NS_MRSA-S10,NS_MUF256,NS_MUM270,NS_MUM475,NS_NCTC8325,NS…	A_110,A_112,A_61236,A_61239,A_61272,A_61273,A_61275,A_61278,A_61282,A_75,A_80378,A_80381,A_80389,A_9,A_973N0003,A_973N0007,A_973N0008,A_973N0013,A_973N0016,A_973N0018,A_973N0019,A_973N0021,A_973N0022,A_973N0031,A_973N0037,A_973N0044,A_973N0049,A_973N0050,A_973N0057,A_973N0058,A_973N0061,A_973N0064,A_973N0070,A_973N0075,A_973N0080,A_973N0084,A_973N0088,A_973N0090,A_AB106,A_LGA251,A_Newbould-305,A_…
group_3060	hypothetical protein	0.000308	1.99E-01	2.32E-01	2.88	9.04E-01	3.22E+00	-5.89E-01	-6.12E+00	7.65E+00	-6.46E-01	-1.44E+01	-1.91E+01	-1.39E+00	5.88E+00	-8.65E-01	-4.07E+00	-2.90E+00	-4.43E+00	A_61237,A_61243,A_61244,A_61245,A_61253,A_61289,A_61290,A_973N0004,A_973N0010,A_973N0073,A_973N0078,A_973N0086,A_ED133,A_ED98,A_O11,A_O46,C_036,C_037,C_055,C_066,C_078,C_082,C_084,C_096,C_099,C_107,C_111,C_113,C_118,C_121,C_122,C_124,C_130,C_133,C_502A,C_Por19,C_S1800,C_S1805,C_S2396,C_S2398,C_ST1413-10S,C_por21,NS_11819-97,NS_AMRF1,NS_Gv69,NS_MRSA-S10,NS_MUF256,NS_MUM270,NS_MUM475,NS_NCTC8325,NS…	A_110,A_112,A_61236,A_61239,A_61272,A_61273,A_61275,A_61278,A_61282,A_75,A_80378,A_80381,A_80389,A_9,A_973N0003,A_973N0007,A_973N0008,A_973N0013,A_973N0016,A_973N0018,A_973N0019,A_973N0021,A_973N0022,A_973N0031,A_973N0037,A_973N0044,A_973N0049,A_973N0050,A_973N0057,A_973N0058,A_973N0061,A_973N0064,A_973N0070,A_973N0075,A_973N0080,A_973N0084,A_973N0088,A_973N0090,A_AB106,A_LGA251,A_Newbould-305,A_…
group_3059	hypothetical protein	0.000308	1.99E-01	2.32E-01	2.88	9.04E-01	3.22E+00	-5.89E-01	-6.12E+00	7.65E+00	-6.46E-01	-1.44E+01	-1.91E+01	-1.39E+00	5.88E+00	-8.65E-01	-4.07E+00	-2.90E+00	-4.43E+00	A_61237,A_61243,A_61244,A_61245,A_61253,A_61289,A_61290,A_973N0004,A_973N0010,A_973N0073,A_973N0078,A_973N0086,A_ED133,A_ED98,A_O11,A_O46,C_036,C_037,C_055,C_066,C_078,C_082,C_084,C_096,C_099,C_107,C_111,C_113,C_118,C_121,C_122,C_124,C_130,C_133,C_502A,C_Por19,C_S1800,C_S1805,C_S2396,C_S2398,C_ST1413-10S,C_por21,NS_11819-97,NS_AMRF1,NS_Gv69,NS_MRSA-S10,NS_MUF256,NS_MUM270,NS_MUM475,NS_NCTC8325,NS…	A_110,A_112,A_61236,A_61239,A_61272,A_61273,A_61275,A_61278,A_61282,A_75,A_80378,A_80381,A_80389,A_9,A_973N0003,A_973N0007,A_973N0008,A_973N0013,A_973N0016,A_973N0018,A_973N0019,A_973N0021,A_973N0022,A_973N0031,A_973N0037,A_973N0044,A_973N0049,A_973N0050,A_973N0057,A_973N0058,A_973N0061,A_973N0064,A_973N0070,A_973N0075,A_973N0080,A_973N0084,A_973N0088,A_973N0090,A_AB106,A_LGA251,A_Newbould-305,A_…
group_2228	phage HNH endonuclease;HNH endonuclease	0.000308	1.99E-01	2.32E-01	2.88	9.04E-01	3.22E+00	-5.89E-01	-6.12E+00	7.65E+00	-6.46E-01	-1.44E+01	-1.91E+01	-1.39E+00	5.88E+00	-8.65E-01	-4.07E+00	-2.90E+00	-4.43E+00	A_61237,A_61243,A_61244,A_61245,A_61253,A_61289,A_61290,A_973N0004,A_973N0010,A_973N0073,A_973N0078,A_973N0086,A_ED133,A_ED98,A_O11,A_O46,C_036,C_037,C_055,C_066,C_078,C_082,C_084,C_096,C_099,C_107,C_111,C_113,C_118,C_121,C_122,C_124,C_130,C_133,C_502A,C_Por19,C_S1800,C_S1805,C_S2396,C_S2398,C_ST1413-10S,C_por21,NS_11819-97,NS_AMRF1,NS_Gv69,NS_MRSA-S10,NS_MUF256,NS_MUM270,NS_MUM475,NS_NCTC8325,NS…	A_110,A_112,A_61236,A_61239,A_61272,A_61273,A_61275,A_61278,A_61282,A_75,A_80378,A_80381,A_80389,A_9,A_973N0003,A_973N0007,A_973N0008,A_973N0013,A_973N0016,A_973N0018,A_973N0019,A_973N0021,A_973N0022,A_973N0031,A_973N0037,A_973N0044,A_973N0049,A_973N0050,A_973N0057,A_973N0058,A_973N0061,A_973N0064,A_973N0070,A_973N0075,A_973N0080,A_973N0084,A_973N0088,A_973N0090,A_AB106,A_LGA251,A_Newbould-305,A_…
group_2900	hypothetical protein	0.000345	1.15E-01	6.41E-02	4.35	1.59E+00	3.17E+00	-5.59E-01	-6.02E+00	7.26E+00	-4.88E-01	-1.30E+01	-1.73E+01	-1.14E+00	5.35E+00	-5.64E-01	-3.24E+00	-2.37E+00	-7.59E+00	A_61253,A_61289,A_61290,C_036,C_037,C_044,C_045,C_047,C_055,C_066,C_078,C_088,C_105,C_111,C_113,C_114,C_123,C_COL,C_S1800,C_S1805,C_S2398,C_ST1413-10S,NS_11819-97,NS_AMRF1,NS_M013,NS_MUM270,NS_S2397,S_99-06,S_99-48,S_B6,S_HOU1444-VR,S_SA-ST125-MupR,S_SA268,S_SA957,S_V2200,S_XQ,S_chock14,S_chock57,S_chock89,S_seps59,S_seps86	A_110,A_112,A_61236,A_61237,A_61239,A_61243,A_61244,A_61245,A_61272,A_61273,A_61275,A_61278,A_61282,A_75,A_80378,A_80381,A_80389,A_9,A_973N0003,A_973N0004,A_973N0007,A_973N0008,A_973N0010,A_973N0013,A_973N0016,A_973N0018,A_973N0019,A_973N0021,A_973N0022,A_973N0031,A_973N0037,A_973N0044,A_973N0049,A_973N0050,A_973N0057,A_973N0058,A_973N0061,A_973N0064,A_973N0070,A_973N0073,A_973N0075,A_973N0078,A_…
group_3158	hypothetical protein	0.000364	1.26E-01	5.59E-17	-2.26	6.29E-01	3.59E+00	-4.97E-01	-5.59E+00	5.32E+00	-2.58E-01	-1.01E+01	-1.38E+01	-1.32E+00	2.78E+00	-2.23E+00	3.93E-03	-4.18E+00	-4.48E+00	A_61237,A_61243,A_61244,A_61245,A_61253,A_61273,A_61275,A_61282,A_61289,A_61290,A_80381,A_80389,A_973N0003,A_973N0004,A_973N0010,A_973N0037,A_973N0044,A_973N0075,A_AB106,A_ED133,A_ED98,A_LGA251,A_Newbould-305,A_O11,A_O46,A_S0462,A_S1,A_S130,C_055,C_070,C_082,C_089,C_110,C_119,C_128,C_S2396,NS_MRSA-S10,NS_Newman,NS_S2395,NS_VRS11a,NS_VRS11b,S_NGS-ED-1006,S_S100,S_SA-ST125-MupR,S_chock57	A_110,A_112,A_61236,A_61239,A_61272,A_61278,A_75,A_80378,A_9,A_973N0007,A_973N0008,A_973N0013,A_973N0016,A_973N0018,A_973N0019,A_973N0021,A_973N0022,A_973N0031,A_973N0049,A_973N0050,A_973N0057,A_973N0058,A_973N0061,A_973N0064,A_973N0070,A_973N0073,A_973N0078,A_973N0080,A_973N0084,A_973N0086,A_973N0088,A_973N0090,A_RF122,A_S123,A_SP17,C_034,C_035,C_036,C_037,C_038,C_039,C_040,C_041,C_042,C_043,C_0…
sdrC_2---sdrE_1---sdrE_2---sdrD_1---sdrE---sdrD---sdrE_3	Ser-Asp rich fibrinogen/bone sialoprotein-binding protein SdrC;Ser-Asp rich fibrinogen/bone sialoprotein-binding protein SdrE;Ser-Asp rich fibrinogen/bone sialoprotein-binding protein SdrD	0.000391	7.28E-01	1.09E-02	-3.68	1.27E+00	6.47E+00	-2.46E+00	-4.67E+00	5.04E+00	-7.41E-02	-1.29E+01	-1.88E+01	-1.16E+00	4.30E+00	-7.57E-01	-2.58E+00	-3.00E+00	-4.81E+00	A_110,A_112,A_61236,A_61237,A_61239,A_61243,A_61244,A_61245,A_61253,A_61272,A_61273,A_61275,A_61278,A_61282,A_61289,A_61290,A_75,A_80378,A_80381,A_80389,A_9,A_973N0003,A_973N0004,A_973N0007,A_973N0008,A_973N0013,A_973N0016,A_973N0018,A_973N0019,A_973N0021,A_973N0022,A_973N0031,A_973N0037,A_973N0044,A_973N0050,A_973N0057,A_973N0061,A_973N0064,A_973N0070,A_973N0073,A_973N0075,A_973N0078,A_973N0080,…	A_973N0010,A_973N0049,A_973N0058,A_973N0088,A_ED133,A_S0462,A_S1,A_S123,A_S130,C_035,C_040,C_043,C_047,C_048,C_049,C_05-25,C_050,C_054,C_055,C_056,C_057,C_058,C_060,C_061,C_062,C_064,C_065,C_066,C_068,C_074,C_079,C_080,C_081,C_082,C_086,C_088,C_089,C_091,C_092,C_093,C_096,C_097,C_102,C_103,C_105,C_109,C_111,C_112,C_113,C_114,C_115,C_116,C_118,C_122,C_125,C_127,C_128,C_130,C_131,C_133,C_136,C_7119…
group_2846	hypothetical protein	0.000418	1.97E-02	8.28E-09	-4.6	6.47E-01	2.48E+00	-1.12E+00	-4.06E+00	9.64E-01	-8.40E-01	7.76E-01	-2.46E+00	-8.00E-01	2.85E+00	-6.05E-01	1.96E-01	-2.51E+00	-3.74E+00	A_61272,A_61273,A_61275,A_61282,A_61289,A_61290,A_ED98	A_110,A_112,A_61236,A_61237,A_61239,A_61243,A_61244,A_61245,A_61253,A_61278,A_75,A_80378,A_80381,A_80389,A_9,A_973N0003,A_973N0004,A_973N0007,A_973N0008,A_973N0010,A_973N0013,A_973N0016,A_973N0018,A_973N0019,A_973N0021,A_973N0022,A_973N0031,A_973N0037,A_973N0044,A_973N0049,A_973N0050,A_973N0057,A_973N0058,A_973N0061,A_973N0064,A_973N0070,A_973N0073,A_973N0075,A_973N0078,A_973N0080,A_973N0084,A_97…	bad-chisq
group_1921	ornithine cyclodeaminase	0.000418	1.97E-02	8.28E-09	-4.6	6.47E-01	2.48E+00	-1.12E+00	-4.06E+00	9.64E-01	-8.40E-01	7.76E-01	-2.46E+00	-8.00E-01	2.85E+00	-6.05E-01	1.96E-01	-2.51E+00	-3.74E+00	A_61272,A_61273,A_61275,A_61282,A_61289,A_61290,A_ED98	A_110,A_112,A_61236,A_61237,A_61239,A_61243,A_61244,A_61245,A_61253,A_61278,A_75,A_80378,A_80381,A_80389,A_9,A_973N0003,A_973N0004,A_973N0007,A_973N0008,A_973N0010,A_973N0013,A_973N0016,A_973N0018,A_973N0019,A_973N0021,A_973N0022,A_973N0031,A_973N0037,A_973N0044,A_973N0049,A_973N0050,A_973N0057,A_973N0058,A_973N0061,A_973N0064,A_973N0070,A_973N0073,A_973N0075,A_973N0078,A_973N0080,A_973N0084,A_97…	bad-chisq
repN_2---repE_2---repN_3---repD---repN_1	Replication initiation protein	0.000434	4.49E-02	7.96E-10	-3.38	1.02E+00	3.93E+00	-6.66E-01	-5.80E+00	7.36E+00	-4.74E-01	-1.54E+01	-1.99E+01	-1.43E+00	3.57E+00	-1.83E+00	-7.11E-01	-4.06E+00	-3.82E+00	A_61245,A_61253,A_61275,A_61278,A_61282,A_61290,A_973N0013,A_973N0018,A_973N0044,A_AB106,A_S1,A_S123,C_S1800,C_S1805,NS_HUV03,S_C1058	A_110,A_112,A_61236,A_61237,A_61239,A_61243,A_61244,A_61272,A_61273,A_61289,A_75,A_80378,A_80381,A_80389,A_9,A_973N0003,A_973N0004,A_973N0007,A_973N0008,A_973N0010,A_973N0016,A_973N0019,A_973N0021,A_973N0022,A_973N0031,A_973N0037,A_973N0049,A_973N0050,A_973N0057,A_973N0058,A_973N0061,A_973N0064,A_973N0070,A_973N0073,A_973N0075,A_973N0078,A_973N0080,A_973N0084,A_973N0086,A_973N0088,A_973N0090,A_ED…
group_5331	hypothetical protein	0.000437	7.87E-02	1.27E-01	4.4	1.61E+00	3.14E+00	-5.25E-01	-6.01E+00	7.00E+00	-4.84E-01	-1.24E+01	-1.68E+01	-1.15E+00	5.38E+00	-6.56E-01	-2.91E+00	-2.59E+00	-7.59E+00	A_61289,A_61290,C_036,C_037,C_044,C_045,C_047,C_066,C_078,C_088,C_105,C_111,C_113,C_114,C_123,C_S1800,C_S1805,C_ST1413-10S,NS_11819-97,S_99-06,S_99-48,S_HOU1444-VR,S_V2200,S_XQ,S_chock14,S_chock44,S_chock89,S_seps86	A_110,A_112,A_61236,A_61237,A_61239,A_61243,A_61244,A_61245,A_61253,A_61272,A_61273,A_61275,A_61278,A_61282,A_75,A_80378,A_80381,A_80389,A_9,A_973N0003,A_973N0004,A_973N0007,A_973N0008,A_973N0010,A_973N0013,A_973N0016,A_973N0018,A_973N0019,A_973N0021,A_973N0022,A_973N0031,A_973N0037,A_973N0044,A_973N0049,A_973N0050,A_973N0057,A_973N0058,A_973N0061,A_973N0064,A_973N0070,A_973N0073,A_973N0075,A_973…
group_4207	phage tail protein	0.000472	7.42E-01	3.07E-25	2.3	6.60E-01	1.62E+00	-6.53E-01	-3.56E+00	3.45E+00	-7.93E-01	-8.62E+00	-1.07E+01	-1.19E-01	3.84E+00	-1.00E+00	-3.17E+00	-2.02E+00	-4.08E+00	A_61253,A_61272,A_61273,A_61278,A_61282,A_61289,A_973N0016,A_973N0037,A_973N0049,A_973N0064,A_973N0073,A_973N0088,A_ED133,A_ED98,C_035,C_036,C_037,C_038,C_039,C_043,C_044,C_045,C_046,C_047,C_048,C_049,C_05-25,C_050,C_051,C_054,C_055,C_056,C_057,C_058,C_060,C_061,C_062,C_063,C_064,C_066,C_067,C_068,C_070,C_071,C_074,C_076,C_078,C_079,C_080,C_081,C_082,C_084,C_087,C_088,C_089,C_091,C_093,C_095,C_09…	A_110,A_112,A_61236,A_61237,A_61239,A_61243,A_61244,A_61245,A_61275,A_61290,A_75,A_80378,A_80381,A_80389,A_9,A_973N0003,A_973N0004,A_973N0007,A_973N0008,A_973N0010,A_973N0013,A_973N0018,A_973N0019,A_973N0021,A_973N0022,A_973N0031,A_973N0044,A_973N0050,A_973N0057,A_973N0058,A_973N0061,A_973N0070,A_973N0075,A_973N0078,A_973N0080,A_973N0084,A_973N0086,A_973N0090,A_AB106,A_LGA251,A_Newbould-305,A_O11…
group_3884	hypothetical protein	0.000488	2.84E-01	4.61E-06	2.45	8.60E-01	2.85E+00	-6.47E-01	-4.79E+00	5.74E+00	-7.94E-01	-1.05E+01	-1.44E+01	-1.05E+00	3.68E+00	-1.19E+00	-2.27E+00	-2.72E+00	-5.05E+00	A_61272,A_61278,A_ED98,C_035,C_036,C_037,C_046,C_047,C_048,C_049,C_050,C_051,C_054,C_055,C_058,C_066,C_067,C_070,C_076,C_080,C_081,C_082,C_084,C_088,C_089,C_093,C_097,C_099,C_103,C_107,C_113,C_115,C_123,C_125,C_130,C_133,C_N315,C_RKI4,C_S1800,C_S1805,C_S2396,C_S2398,C_ST1413-10S,C_VH60,C_Van023-SW,C_por15,C_por21,C_por23,NS_08-02300,NS_11819-97,NS_3957,NS_AMRF1,NS_ECT-R-2,NS_LHSKBClinical,NS_LVP2…	A_110,A_112,A_61236,A_61237,A_61239,A_61243,A_61244,A_61245,A_61253,A_61273,A_61275,A_61282,A_61289,A_61290,A_75,A_80378,A_80381,A_80389,A_9,A_973N0003,A_973N0004,A_973N0007,A_973N0008,A_973N0010,A_973N0013,A_973N0016,A_973N0018,A_973N0019,A_973N0021,A_973N0022,A_973N0031,A_973N0037,A_973N0044,A_973N0049,A_973N0050,A_973N0057,A_973N0058,A_973N0061,A_973N0064,A_973N0070,A_973N0073,A_973N0075,A_973…
repD---repN_2---repN_1---repN	Replication initiation protein	0.000536	1.10E-01	7.12E-06	-2.4	6.98E-01	3.91E+00	-8.87E-01	-5.79E+00	5.89E+00	-8.14E-01	-1.21E+01	-1.69E+01	-1.61E+00	3.61E+00	-1.78E+00	-9.99E-01	-3.52E+00	-4.19E+00	A_61243,A_61245,A_61253,A_61272,A_61278,A_61282,A_61290,A_80389,A_973N0013,A_973N0016,A_973N0018,A_973N0044,A_973N0050,A_973N0084,A_AB106,A_S1,A_SP17,C_C1427,C_M120,C_S1800,C_S1805,C_S2396,NS_C123,NS_E1470,NS_HUV03,NS_MRSA-S15,NS_MRSA-S19,NS_MRSA-S21,NS_MRSA-S5,NS_S2395,NS_VRS2,S_C1058,S_C1675,S_C329,S_HUV01,S_SA268,S_TW20,S_VRS7,S_Z172	A_110,A_112,A_61236,A_61237,A_61239,A_61244,A_61273,A_61275,A_61289,A_75,A_80378,A_80381,A_9,A_973N0003,A_973N0004,A_973N0007,A_973N0008,A_973N0010,A_973N0019,A_973N0021,A_973N0022,A_973N0031,A_973N0037,A_973N0049,A_973N0057,A_973N0058,A_973N0061,A_973N0064,A_973N0070,A_973N0073,A_973N0075,A_973N0078,A_973N0080,A_973N0086,A_973N0088,A_973N0090,A_ED133,A_ED98,A_LGA251,A_Newbould-305,A_O11,A_O46,A_…
group_3597	bacteriophage amidase;SH3 domain-containing protein	0.000583	2.02E-01	7.57E-04	2.69	9.94E-01	2.93E+00	-4.39E-01	-5.28E+00	5.67E+00	-6.63E-01	-1.04E+01	-1.45E+01	-9.62E-01	4.11E+00	-9.67E-01	-2.32E+00	-2.63E+00	-5.31E+00	A_61290,A_973N0016,A_973N0064,C_036,C_037,C_045,C_046,C_050,C_051,C_058,C_066,C_070,C_076,C_078,C_082,C_084,C_089,C_093,C_099,C_107,C_111,C_127,C_136,C_71193,C_C1378,C_N315,C_S1800,C_S1805,C_S2396,C_SA40,C_ST1413-10S,C_VH221,C_por15,C_por21,NS_08-02300,NS_11819-97,NS_AMRF2,NS_ECT-R-2,NS_LHSKBClinical,NS_LVP5,NS_MUF168,NS_MUF256,NS_MUM475,NS_Mu50-omega,NS_Newman,NS_S2395,NS_Tager-104,NS_USA500,NS_…	A_110,A_112,A_61236,A_61237,A_61239,A_61243,A_61244,A_61245,A_61253,A_61272,A_61273,A_61275,A_61278,A_61282,A_61289,A_75,A_80378,A_80381,A_80389,A_9,A_973N0003,A_973N0004,A_973N0007,A_973N0008,A_973N0010,A_973N0013,A_973N0018,A_973N0019,A_973N0021,A_973N0022,A_973N0031,A_973N0037,A_973N0044,A_973N0049,A_973N0050,A_973N0057,A_973N0058,A_973N0061,A_973N0070,A_973N0073,A_973N0075,A_973N0078,A_973N00…
group_3960	ISSep1-like transposase	0.000599	1.26E-01	9.16E-02	-3.37	1.01E+00	4.61E+00	-8.56E-01	-5.82E+00	8.08E+00	-1.04E+00	-1.83E+01	-2.44E+01	-1.80E+00	3.97E+00	-5.78E-01	-3.79E+00	-3.34E+00	-5.01E+00	A_110,A_112,A_61239,A_61278,A_75,A_9,A_973N0031,A_973N0058,A_973N0061,A_973N0080,A_973N0090,A_RF122,C_05-25,C_099,C_119,C_C1378,C_C1396,C_C1407,C_C1427,C_C1979,C_C2191,C_C2304,C_MRSA-S12,C_MRSA-S20,C_MRSA-S23,C_MRSA-S4,C_MRSA-S8,NS_MRSA-S10,NS_MRSA-S18,NS_MRSA-S21,NS_MRSA-S22,NS_MRSA-S28,NS_MRSA-S5,NS_USA300-FPR3757,S_01-41,S_07-15,S_6850,S_C1440,S_C1504,S_C1543,S_C1762,S_C2071,S_CN1,S_JKD6159,S_…	A_61236,A_61237,A_61243,A_61244,A_61245,A_61253,A_61272,A_61273,A_61275,A_61282,A_61289,A_61290,A_80378,A_80381,A_80389,A_973N0003,A_973N0004,A_973N0007,A_973N0008,A_973N0010,A_973N0013,A_973N0016,A_973N0018,A_973N0019,A_973N0021,A_973N0022,A_973N0037,A_973N0044,A_973N0049,A_973N0050,A_973N0057,A_973N0064,A_973N0070,A_973N0073,A_973N0075,A_973N0078,A_973N0084,A_973N0086,A_973N0088,A_AB106,A_ED133…
group_4564	Replicative DnaB-like helicase family protein	0.000632	4.78E-02	8.17E-13	-3.85	1.26E+00	3.51E+00	-6.72E-01	-5.91E+00	5.03E+00	-7.15E-01	-9.74E+00	-1.41E+01	-1.02E+00	2.93E+00	-2.07E+00	5.61E-01	-4.39E+00	-3.63E+00	A_61237,A_61243,A_61244,A_61253,A_61273,A_61275,A_61282,A_61290,A_973N0003,A_973N0010,A_973N0044,A_AB106,A_ED133,A_S1,C_123,NS_XN108,S_JKD6008	A_110,A_112,A_61236,A_61239,A_61245,A_61272,A_61278,A_61289,A_75,A_80378,A_80381,A_80389,A_9,A_973N0004,A_973N0007,A_973N0008,A_973N0013,A_973N0016,A_973N0018,A_973N0019,A_973N0021,A_973N0022,A_973N0031,A_973N0037,A_973N0049,A_973N0050,A_973N0057,A_973N0058,A_973N0061,A_973N0064,A_973N0070,A_973N0073,A_973N0075,A_973N0078,A_973N0080,A_973N0084,A_973N0086,A_973N0088,A_973N0090,A_ED98,A_LGA251,A_Ne…
group_4146	putative replication-associated protein	0.00068	2.72E-01	4.99E-01	-2.04	6.22E-01	4.19E+00	-2.44E-01	-6.60E+00	5.75E+00	-1.00E-01	-1.22E+01	-1.76E+01	-1.12E+00	3.46E+00	-1.88E+00	-1.47E+00	-3.77E+00	-4.89E+00	A_61236,A_61243,A_61245,A_61253,A_61275,A_61282,A_61290,A_9,A_973N0031,A_973N0037,A_973N0050,A_973N0064,A_973N0073,A_973N0088,A_S123,C_047,C_048,C_049,C_05-25,C_053,C_054,C_055,C_057,C_061,C_062,C_071,C_074,C_080,C_081,C_085,C_088,C_089,C_097,C_101,C_103,C_105,C_113,C_114,C_115,C_117,C_118,C_123,C_125,C_127,C_130,C_133,C_136,C_C1378,C_C1396,C_C1407,C_C1427,C_C2191,C_C2304,C_C2403,C_MRSA-S12,C_MRS…	A_110,A_112,A_61237,A_61239,A_61244,A_61272,A_61273,A_61278,A_61289,A_75,A_80378,A_80381,A_80389,A_973N0003,A_973N0004,A_973N0007,A_973N0008,A_973N0010,A_973N0013,A_973N0016,A_973N0018,A_973N0019,A_973N0021,A_973N0022,A_973N0044,A_973N0049,A_973N0057,A_973N0058,A_973N0061,A_973N0070,A_973N0075,A_973N0078,A_973N0080,A_973N0084,A_973N0086,A_973N0090,A_AB106,A_ED133,A_ED98,A_LGA251,A_Newbould-305,A_…
group_5752	LysR family transcriptional regulator	0.000725	1.10E-01	6.88E-01	-5.5	1.80E+00	4.60E+00	1.64E+00	-8.31E+00	5.40E+00	1.59E-01	-1.44E+01	-2.20E+01	-1.14E+00	3.47E+00	-1.59E+00	-1.59E+00	-3.96E+00	-3.65E+00	A_61243,A_61253,A_61278,A_61282,A_61290,A_973N0037,C_047,C_048,C_049,C_054,C_055,C_057,C_061,C_062,C_074,C_080,C_081,C_088,C_089,C_097,C_103,C_105,C_113,C_114,C_115,C_118,C_123,C_125,C_127,C_130,C_133,C_136,S_MRSA252,S_NGS-ED-1006,S_UAMS-1,S_chock89,S_seps52,S_seps59,S_seps86	A_110,A_112,A_61236,A_61237,A_61239,A_61244,A_61245,A_61272,A_61273,A_61275,A_61289,A_75,A_80378,A_80381,A_80389,A_9,A_973N0003,A_973N0004,A_973N0007,A_973N0008,A_973N0010,A_973N0013,A_973N0016,A_973N0018,A_973N0019,A_973N0021,A_973N0022,A_973N0031,A_973N0044,A_973N0049,A_973N0050,A_973N0057,A_973N0058,A_973N0061,A_973N0064,A_973N0070,A_973N0073,A_973N0075,A_973N0078,A_973N0080,A_973N0084,A_973N0…
group_3612	hypothetical protein;phage antirepressor protein;transcriptional activator;prophage antirepressor	0.000732	1.26E-01	3.81E-02	3.1	1.12E+00	3.40E+00	-3.59E-01	-5.26E+00	6.78E+00	-5.78E-01	-1.37E+01	-1.85E+01	-1.51E+00	4.05E+00	-1.27E+00	-3.13E+00	-3.69E+00	-5.16E+00	A_973N0004,A_973N0073,A_RF122,C_036,C_037,C_044,C_045,C_047,C_048,C_078,C_084,C_088,C_095,C_113,C_114,C_121,C_122,C_123,C_124,C_S1800,C_S1805,C_S2396,C_S2398,C_VH60,C_por21,NS_11819-97,NS_3957,NS_AMRF2,NS_Gv69,NS_LVP2,NS_S2395,NS_S2397,NS_VRS8,S_118,S_120,S_333,S_3989,S_HOU1444-VR,S_KT-Y21,S_ST20130942,S_ST20130943,S_VRS7,S_chock44,S_chock89,S_seps86	A_110,A_112,A_61236,A_61237,A_61239,A_61243,A_61244,A_61245,A_61253,A_61272,A_61273,A_61275,A_61278,A_61282,A_61289,A_61290,A_75,A_80378,A_80381,A_80389,A_9,A_973N0003,A_973N0007,A_973N0008,A_973N0010,A_973N0013,A_973N0016,A_973N0018,A_973N0019,A_973N0021,A_973N0022,A_973N0031,A_973N0037,A_973N0044,A_973N0049,A_973N0050,A_973N0057,A_973N0058,A_973N0061,A_973N0064,A_973N0070,A_973N0075,A_973N0078,…
group_3910	hypothetical protein	0.000743	3.99E-01	5.39E-11	3	1.12E+00	2.70E+00	-4.66E-01	-4.59E+00	5.76E+00	-1.63E-01	-9.99E+00	-1.36E+01	-7.28E-01	3.91E+00	-1.13E+00	-1.80E+00	-3.06E+00	-5.57E+00	A_61278,A_973N0031,C_036,C_037,C_038,C_043,C_044,C_048,C_049,C_05-25,C_054,C_055,C_057,C_063,C_067,C_074,C_077,C_078,C_080,C_081,C_095,C_097,C_098,C_099,C_103,C_105,C_111,C_113,C_118,C_125,C_128,C_130,C_132,C_133,C_134,C_71193,C_C1378,C_C1396,C_C1407,C_C1410,C_C1427,C_C1555,C_C1979,C_C2191,C_C2304,C_C2403,C_M109,C_M120,C_M121,C_MRSA-S11,C_MRSA-S12,C_MRSA-S2,C_MRSA-S20,C_MRSA-S23,C_MRSA-S4,C_MRSA-…	A_110,A_112,A_61236,A_61237,A_61239,A_61243,A_61244,A_61245,A_61253,A_61272,A_61273,A_61275,A_61282,A_61289,A_61290,A_75,A_80378,A_80381,A_80389,A_9,A_973N0003,A_973N0004,A_973N0007,A_973N0008,A_973N0010,A_973N0013,A_973N0016,A_973N0018,A_973N0019,A_973N0021,A_973N0022,A_973N0037,A_973N0044,A_973N0049,A_973N0050,A_973N0057,A_973N0058,A_973N0061,A_973N0064,A_973N0070,A_973N0073,A_973N0075,A_973N00…
group_1225	pathogenicity island protein integrase;bacteriophage integrase;hypothetical protein	0.000762	5.90E-02	1.76E-05	3.6	1.30E+00	3.15E+00	-4.60E-01	-6.26E+00	6.99E+00	-4.52E-01	-1.24E+01	-1.72E+01	-1.53E+00	4.83E+00	-2.12E+00	-1.30E+00	-4.10E+00	-7.25E+00	A_80378,A_80381,A_80389,A_973N0021,A_973N0022,A_973N0057,A_973N0075,A_973N0084,A_AB106,A_Newbould-305,A_SP17,C_035,C_036,C_037,C_096,C_109,C_RKI4,C_ST1413-10S,S_XQ,S_chock14,S_seps71	A_110,A_112,A_61236,A_61237,A_61239,A_61243,A_61244,A_61245,A_61253,A_61272,A_61273,A_61275,A_61278,A_61282,A_61289,A_61290,A_75,A_9,A_973N0003,A_973N0004,A_973N0007,A_973N0008,A_973N0010,A_973N0013,A_973N0016,A_973N0018,A_973N0019,A_973N0031,A_973N0037,A_973N0044,A_973N0049,A_973N0050,A_973N0058,A_973N0061,A_973N0064,A_973N0070,A_973N0073,A_973N0078,A_973N0080,A_973N0086,A_973N0088,A_973N0090,A_…
group_4586	immunoglobulin G binding protein A	0.000765	1.15E-01	2.95E-06	-2.08	6.29E-01	3.96E+00	-7.96E-01	-5.09E+00	6.69E+00	-2.20E-01	-1.33E+01	-1.82E+01	-1.53E+00	3.38E+00	-9.52E-01	-2.62E+00	-2.92E+00	-3.98E+00	A_112,A_61236,A_61243,A_61273,A_61278,A_61289,A_61290,A_75,A_80381,A_973N0003,A_973N0013,A_973N0018,A_973N0022,A_973N0044,A_973N0070,A_973N0084,A_AB106,A_ED98,C_046,C_051,C_053,C_084,C_C1396,C_C1410,C_C1555,C_C1979,C_C2191,C_M120,NS_C123,NS_MUF168,NS_VRS1,NS_VRS11b,NS_VRS3a,NS_VRS9,S_01-19,S_01-41,S_99-06,S_C1440,S_C1543,S_C329,S_MCRF184	A_110,A_61237,A_61239,A_61244,A_61245,A_61253,A_61272,A_61275,A_61282,A_80378,A_80389,A_9,A_973N0004,A_973N0007,A_973N0008,A_973N0010,A_973N0016,A_973N0019,A_973N0021,A_973N0031,A_973N0037,A_973N0049,A_973N0050,A_973N0057,A_973N0058,A_973N0061,A_973N0064,A_973N0073,A_973N0075,A_973N0078,A_973N0080,A_973N0086,A_973N0088,A_973N0090,A_ED133,A_LGA251,A_Newbould-305,A_O11,A_O46,A_RF122,A_S0462,A_S1,A_…
blaR1_2---blaR1---blaR1_1	beta-lactamase regulatory protein	0.000802	4.55E-01	1.56E-02	-2.02	6.41E-01	4.57E+00	-7.45E-01	-7.10E+00	6.34E+00	-4.32E-01	-1.31E+01	-1.87E+01	-1.76E+00	3.62E+00	-1.91E+00	-1.36E+00	-4.20E+00	-5.31E+00	A_61245,A_61253,A_61275,A_61282,A_61289,A_61290,A_80389,A_9,A_973N0007,A_973N0016,A_973N0019,A_973N0031,A_973N0044,A_973N0050,A_973N0064,A_973N0070,A_973N0073,A_973N0088,A_AB106,A_S130,C_048,C_049,C_05-25,C_053,C_054,C_055,C_057,C_061,C_062,C_066,C_071,C_074,C_079,C_080,C_081,C_085,C_088,C_097,C_101,C_103,C_113,C_114,C_115,C_117,C_118,C_119,C_121,C_125,C_130,C_133,C_71193,C_C1378,C_C1396,C_C1407,…	A_110,A_112,A_61236,A_61237,A_61239,A_61243,A_61244,A_61272,A_61273,A_61278,A_75,A_80378,A_80381,A_973N0003,A_973N0004,A_973N0008,A_973N0010,A_973N0013,A_973N0018,A_973N0021,A_973N0022,A_973N0037,A_973N0049,A_973N0057,A_973N0058,A_973N0061,A_973N0075,A_973N0078,A_973N0080,A_973N0084,A_973N0086,A_973N0090,A_ED133,A_ED98,A_LGA251,A_Newbould-305,A_O11,A_O46,A_RF122,A_S0462,A_S1,A_S123,A_SP17,C_034,C…
group_5876	hypothetical protein	0.000848	5.06E-02	4.52E-01	-4.95	1.43E+00	4.20E+00	-4.98E-01	-5.95E+00	8.92E+00	5.56E-02	-1.89E+01	-2.43E+01	-1.27E+00	3.69E+00	-1.28E+00	-2.64E+00	-4.29E+00	-4.22E+00	A_9,A_973N0031,C_038,C_039,C_071,C_079,C_095,C_098,C_106,C_119,C_126,C_132,C_134,NS_AMRF1,NS_H-EMRSA-15,NS_MUM270,S_HO-5096-0412,S_chock30	A_110,A_112,A_61236,A_61237,A_61239,A_61243,A_61244,A_61245,A_61253,A_61272,A_61273,A_61275,A_61278,A_61282,A_61289,A_61290,A_75,A_80378,A_80381,A_80389,A_973N0003,A_973N0004,A_973N0007,A_973N0008,A_973N0010,A_973N0013,A_973N0016,A_973N0018,A_973N0019,A_973N0021,A_973N0022,A_973N0037,A_973N0044,A_973N0049,A_973N0050,A_973N0057,A_973N0058,A_973N0061,A_973N0064,A_973N0070,A_973N0073,A_973N0075,A_97…
group_1375	hypothetical protein	0.000848	5.06E-02	4.52E-01	-4.95	1.43E+00	4.20E+00	-4.98E-01	-5.95E+00	8.92E+00	5.56E-02	-1.89E+01	-2.43E+01	-1.27E+00	3.69E+00	-1.28E+00	-2.64E+00	-4.29E+00	-4.22E+00	A_9,A_973N0031,C_038,C_039,C_071,C_079,C_095,C_098,C_106,C_119,C_126,C_132,C_134,NS_AMRF1,NS_H-EMRSA-15,NS_MUM270,S_HO-5096-0412,S_chock30	A_110,A_112,A_61236,A_61237,A_61239,A_61243,A_61244,A_61245,A_61253,A_61272,A_61273,A_61275,A_61278,A_61282,A_61289,A_61290,A_75,A_80378,A_80381,A_80389,A_973N0003,A_973N0004,A_973N0007,A_973N0008,A_973N0010,A_973N0013,A_973N0016,A_973N0018,A_973N0019,A_973N0021,A_973N0022,A_973N0037,A_973N0044,A_973N0049,A_973N0050,A_973N0057,A_973N0058,A_973N0061,A_973N0064,A_973N0070,A_973N0073,A_973N0075,A_97…
group_583	hypothetical protein	0.000848	5.06E-02	4.52E-01	-4.95	1.43E+00	4.20E+00	-4.98E-01	-5.95E+00	8.92E+00	5.56E-02	-1.89E+01	-2.43E+01	-1.27E+00	3.69E+00	-1.28E+00	-2.64E+00	-4.29E+00	-4.22E+00	A_9,A_973N0031,C_038,C_039,C_071,C_079,C_095,C_098,C_106,C_119,C_126,C_132,C_134,NS_AMRF1,NS_H-EMRSA-15,NS_MUM270,S_HO-5096-0412,S_chock30	A_110,A_112,A_61236,A_61237,A_61239,A_61243,A_61244,A_61245,A_61253,A_61272,A_61273,A_61275,A_61278,A_61282,A_61289,A_61290,A_75,A_80378,A_80381,A_80389,A_973N0003,A_973N0004,A_973N0007,A_973N0008,A_973N0010,A_973N0013,A_973N0016,A_973N0018,A_973N0019,A_973N0021,A_973N0022,A_973N0037,A_973N0044,A_973N0049,A_973N0050,A_973N0057,A_973N0058,A_973N0061,A_973N0064,A_973N0070,A_973N0073,A_973N0075,A_97…
cadD---cadD_1---cadD_2	cadmium resistance transporter CadD family	0.000888	3.17E-01	5.51E-01	-1.95	6.04E-01	4.23E+00	-1.29E+00	-6.20E+00	6.59E+00	-6.84E-01	-1.28E+01	-1.77E+01	-1.58E+00	3.66E+00	-1.76E+00	-1.49E+00	-4.31E+00	-5.23E+00	A_61243,A_61245,A_61253,A_61273,A_61275,A_61278,A_61282,A_61290,A_80381,A_9,A_973N0019,A_973N0031,A_973N0050,A_973N0064,A_973N0070,A_973N0073,A_973N0088,A_Newbould-305,C_05-25,C_053,C_071,C_079,C_085,C_101,C_117,C_119,C_71193,C_C1378,C_C1396,C_C1407,C_C1410,C_C1427,C_C1555,C_C2191,C_C2304,C_C2403,C_M109,C_M120,C_MRSA-S11,C_MRSA-S12,C_MRSA-S2,C_MRSA-S20,C_MRSA-S4,C_MRSA-S8,C_MRSA-S9,C_S2396,C_S239…	A_110,A_112,A_61236,A_61237,A_61239,A_61244,A_61272,A_61289,A_75,A_80378,A_80389,A_973N0003,A_973N0004,A_973N0007,A_973N0008,A_973N0010,A_973N0013,A_973N0016,A_973N0018,A_973N0021,A_973N0022,A_973N0037,A_973N0044,A_973N0049,A_973N0057,A_973N0058,A_973N0061,A_973N0075,A_973N0078,A_973N0080,A_973N0084,A_973N0086,A_973N0090,A_AB106,A_ED133,A_ED98,A_LGA251,A_O11,A_O46,A_RF122,A_S0462,A_S1,A_S123,A_S1…
group_2596	hypothetical protein	0.000912	1.04E-01	3.32E-03	3.5	1.27E+00	3.06E+00	-9.82E-01	-6.52E+00	4.90E+00	1.66E-03	-1.39E+01	-1.78E+01	-1.62E+00	4.79E+00	-1.85E+00	-1.49E+00	-4.12E+00	-7.34E+00	A_80378,A_80381,A_80389,A_973N0021,A_973N0022,A_973N0049,A_973N0057,A_973N0075,A_973N0084,A_973N0088,A_AB106,A_Newbould-305,A_SP17,C_035,C_036,C_037,C_056,C_060,C_064,C_068,C_091,C_096,C_102,C_109,C_116,C_128,C_RKI4,C_ST1413-10S,C_por8,S_CA-347,S_KS,S_MCRF184,S_XQ,S_chock14,S_chock45,S_seps49,S_seps71	A_110,A_112,A_61236,A_61237,A_61239,A_61243,A_61244,A_61245,A_61253,A_61272,A_61273,A_61275,A_61278,A_61282,A_61289,A_61290,A_75,A_9,A_973N0003,A_973N0004,A_973N0007,A_973N0008,A_973N0010,A_973N0013,A_973N0016,A_973N0018,A_973N0019,A_973N0031,A_973N0037,A_973N0044,A_973N0050,A_973N0058,A_973N0061,A_973N0064,A_973N0070,A_973N0073,A_973N0078,A_973N0080,A_973N0086,A_973N0090,A_ED133,A_ED98,A_LGA251,…
group_534	hypothetical protein	0.000912	1.04E-01	3.32E-03	3.5	1.27E+00	3.06E+00	-9.82E-01	-6.52E+00	4.90E+00	1.66E-03	-1.39E+01	-1.78E+01	-1.62E+00	4.79E+00	-1.85E+00	-1.49E+00	-4.12E+00	-7.34E+00	A_80378,A_80381,A_80389,A_973N0021,A_973N0022,A_973N0049,A_973N0057,A_973N0075,A_973N0084,A_973N0088,A_AB106,A_Newbould-305,A_SP17,C_035,C_036,C_037,C_056,C_060,C_064,C_068,C_091,C_096,C_102,C_109,C_116,C_128,C_RKI4,C_ST1413-10S,C_por8,S_CA-347,S_KS,S_MCRF184,S_XQ,S_chock14,S_chock45,S_seps49,S_seps71	A_110,A_112,A_61236,A_61237,A_61239,A_61243,A_61244,A_61245,A_61253,A_61272,A_61273,A_61275,A_61278,A_61282,A_61289,A_61290,A_75,A_9,A_973N0003,A_973N0004,A_973N0007,A_973N0008,A_973N0010,A_973N0013,A_973N0016,A_973N0018,A_973N0019,A_973N0031,A_973N0037,A_973N0044,A_973N0050,A_973N0058,A_973N0061,A_973N0064,A_973N0070,A_973N0073,A_973N0078,A_973N0080,A_973N0086,A_973N0090,A_ED133,A_ED98,A_LGA251,…
group_5779	hypothetical protein	0.000914	1.54E-01	2.96E-03	2.54	9.61E-01	3.38E+00	-3.11E-01	-5.34E+00	6.25E+00	-7.10E-01	-1.32E+01	-1.80E+01	-1.08E+00	3.75E+00	-8.26E-01	-3.48E+00	-2.53E+00	-4.16E+00	A_61253,A_973N0073,C_053,C_055,C_081,C_082,C_087,C_096,C_121,C_122,C_124,C_131,C_133,C_502A,C_MRSA-S12,C_Por19,C_ST1413-10S,C_VH221,C_VH60,NS_08-02119,NS_3957,NS_AMRF1,NS_AMRF2,NS_LVP2,NS_LVP5,NS_M013,NS_MRSA-S10,NS_MUF168,NS_Mu50-omega,NS_NCTC8325,NS_USA500,NS_VRS1,NS_VRS10,NS_VRS4,NS_VRS5,NS_VRS6,S_118,S_120,S_333,S_3989,S_CA17,S_JH1,S_JH9,S_KT-Y21,S_Mu3,S_Mu50,S_SA-ST125-MupR,S_SA16,S_SA268,S_…	A_110,A_112,A_61236,A_61237,A_61239,A_61243,A_61244,A_61245,A_61272,A_61273,A_61275,A_61278,A_61282,A_61289,A_61290,A_75,A_80378,A_80381,A_80389,A_9,A_973N0003,A_973N0004,A_973N0007,A_973N0008,A_973N0010,A_973N0013,A_973N0016,A_973N0018,A_973N0019,A_973N0021,A_973N0022,A_973N0031,A_973N0037,A_973N0044,A_973N0049,A_973N0050,A_973N0057,A_973N0058,A_973N0061,A_973N0064,A_973N0070,A_973N0075,A_973N00…
IGRs
variant	annotation	lrt-pvalue	af	filter-pvalue	beta	beta-std-err	intercept	PC1	PC2	PC3	PC4	PC5	PC6	PC7	PC8	PC9	PC10	PC11	PC12	PC13	PC14	PC15	PC16	PC17	PC18	PC19	PC20
Cluster_24735	NS_NCTC8325_+_+_NS_NCTC8325_00429_+_+_NS_NCTC8325_00430_+_+_CO_F	3.52e-16	0.809	3.44e-26	5.1	0.963	0.525	-1.9	-4.35	0.0254	0.298	-4.14	7.31	-4.92	1.46	12	0.0344	-0.523	-5.94	12.7	1.88	-5.8	-2.19	5.98	-36	-36.1	-3.82
Cluster_1970	0	1.5e-12	0.537	1.04e-10	-4.44	0.982	6.48	-3.15	-4.63	0.139	0.532	-0.945	3.73	-2.49	3.47	4.86	0.531	-0.852	-4.7	5.18	3.49	-5.24	-3.26	0.673	-34	-30.5	-4.04
Cluster_16230	NS_NCTC8325_+_+_NS_NCTC8325_01942_+_+_NS_NCTC8325_01943_+_+_CO_R	1.53e-11	0.629	6.32e-21	3.61	0.667	1.17	-0.938	-2.97	-1.21	0.676	-0.755	5.07	-3.09	2.61	5.27	2.2	0.534	-1.96	3.62	1.84	-3.54	-0.23	5.59	-12.4	-8.13	-3.38
Cluster_11405	NS_NCTC8325_+_+_NS_NCTC8325_02126_+_+_NS_NCTC8325_02127_+_+_CO_R	3.13e-11	0.77	1.07e-09	4.39	0.912	1.31	-1.38	-4.3	2.45	0.22	-3.33	12	-8.09	4.74	7.6	0.862	0.511	-4.08	-0.78	4.37	-5.84	-1.19	8.4	-36.7	-38.3	2.87
Cluster_24822	NS_NCTC8325_+_+_NS_NCTC8325_01946_+_+_NS_NCTC8325_01947_+_+_CO_R	7.81e-11	0.772	1.87e-17	3.61	0.653	1.14	-1.71	-1.56	0.14	-0.66	1.63	21.6	-7.38	4.25	5.09	3.03	-0.858	-2.77	-3.76	5	-4.29	-0.00769	10	-11.2	-10.4	-2.45
Cluster_24115	NS_NCTC8325_+_+_NS_NCTC8325_02004_+_+_NS_NCTC8325_02005_+_+_CO_F	1.62e-10	0.576	1.77e-17	3.43	0.662	1.58	-0.337	-2.77	-0.307	0.313	-1.33	8.8	-5.75	2.98	6.81	2.14	0.571	-3.13	1.38	3.86	-5.33	0.344	8.65	-13.3	-10.5	-0.557
Cluster_23688	NS_NCTC8325_+_+_NS_NCTC8325_01027_+_+_NS_NCTC8325_01028_+_+_DT	1.16e-09	0.553	1.37e-07	4.39	0.971	1.19	-0.0912	-5.01	1.31	1.17	-1.3	6.99	-1.85	2.19	6.07	-0.0193	-2.09	-3.75	0.377	0.963	-3.3	-1.32	5.51	-11.1	-11.7	-2.16
Cluster_19642	0	1.8e-08	0.683	1.82e-06	-4.47	1.37	7.03	-1.8	-4.35	1.09	-0.0423	-0.997	13	-2.63	5.02	5.72	0.933	0.213	-4.27	-1.14	4.39	-4.35	-1.65	2.77	-20	-17.2	-0.611
Cluster_3034	NS_NCTC8325_+_+_NS_NCTC8325_02308_+_+_NS_NCTC8325_02309_+_+_DT	5.22e-08	0.365	1.37e-09	4.45	1.29	2.54	-0.177	-1.95	0.0681	-1.4	-1.15	15.2	-4.94	6.98	7.42	0.735	-0.545	-4.04	-3.04	4.14	-2.21	-1.54	8.46	-20	-20.8	0.197
Cluster_2418	NS_NCTC8325_+_+_NS_NCTC8325_01941_+_+_NS_NCTC8325_01942_+_+_CO_R	1.32e-07	0.539	6.83e-16	2.91	0.657	2.23	-1.65	-3.07	-1	-0.629	-1.17	4.13	-3.15	2.94	5.45	1.33	-0.0655	-4.55	-0.456	1.71	-2.9	-1.95	4.05	-36.1	-34.4	6.26
Cluster_12697	NS_NCTC8325_+_+_NS_NCTC8325_00380_+_+_NS_NCTC8325_00381_+_+_CO_F	1.33e-07	0.896	4.81e-11	4.28	1.08	0.327	-1.87	-0.643	-0.204	0.266	-2.17	4.63	-9.84	3.71	9.78	-0.47	-1.65	-5	13.5	1.92	-4.78	-1.92	14.5	-39.9	-41.2	2.42
Cluster_15258	0	1.79e-07	0.598	4.04e-17	2.76	0.587	1.44	-0.858	-3.3	0.283	1.06	-1.58	3.24	-3.33	1.8	5	1.3	1.28	-3.05	0.964	3.61	-2.07	0.738	4.25	-16.4	-12.6	1.32
Cluster_24522	0	4.08e-07	0.461	1.41e-10	2.85	0.676	2.61	-0.898	-1.05	-0.608	-1.19	-0.852	17.4	-4.9	4.6	7.99	1.92	0.0226	-3.87	1.55	2.24	-1.36	0.666	10.3	-13.6	-12.3	-0.757
Cluster_4894	NS_NCTC8325_+_+_NS_NCTC8325_02478_+_+_NS_NCTC8325_02479_+_+_CO_R	4.48e-07	0.537	1.05e-16	3.52	0.802	1.76	0.0657	-2.17	-1.55	0.833	-1.22	9.11	-4.62	2.05	6.79	-0.564	-1.03	-2.77	-0.344	1.12	-0.156	0.146	7.98	-6.59	-8.41	-4.18
Cluster_24176	0	4.53e-07	0.281	5.59e-06	3.43	0.914	2.22	-1.17	-3.17	1.15	1.79	-1.06	5.27	-5.72	3.78	7.62	0.879	1.63	-1.76	3.11	3.66	-2.11	0.0446	9.61	-7.35	-5.52	-2.87
Cluster_24898	NS_NCTC8325_+_+_NS_NCTC8325_02159_+_+_NS_NCTC8325_02160_+_+_CO_R	1.05e-06	0.379	5.41e-06	2.84	0.698	2.45	-0.656	-3.08	0.453	1.02	-1.6	6.28	-5.16	3.24	7.56	0.253	-0.197	-3.11	1.8	2.68	-3.06	-0.749	8.8	-18.8	-20.2	0.667
Cluster_24081	0	1.08e-06	0.604	1.61e-16	2.71	0.616	2.02	-1.23	-1.69	0.14	-0.454	-0.0116	17.5	-2.57	3.51	5.16	1.98	-0.871	-2.89	4.25	3.7	-2.54	1.09	5.62	-8.62	-4.38	-4.27
Cluster_24521	0	1.08e-06	0.604	1.61e-16	2.71	0.616	2.02	-1.23	-1.69	0.14	-0.454	-0.0116	17.5	-2.57	3.51	5.16	1.98	-0.871	-2.89	4.25	3.7	-2.54	1.09	5.62	-8.62	-4.38	-4.27
Cluster_11006	0	1.09e-06	0.59	1.38e-18	2.71	0.618	1.96	-1.27	-1.9	0.205	-0.253	-0.149	15.6	-2.65	3.2	5.23	1.78	-0.425	-2.71	1.07	3.65	-2.4	1.18	5.77	-8.12	-4.6	-4.01
Cluster_24820	NS_NCTC8325_+_+_NS_NCTC8325_01785_+_+_NS_NCTC8325_01786_+_+_CO_R	1.15e-06	0.573	2.33e-13	2.29	0.52	2.01	-1.42	-2.42	0.147	1.31	-2	4.8	-4.79	3.2	6.24	0.565	-0.14	-2.51	-0.174	2.81	-2.82	0.255	7.87	-11.4	-13.4	-2.35
Cluster_24050	NS_NCTC8325_+_+_NS_NCTC8325_01388_+_+_NS_NCTC8325_01389_+_+_CO_F	1.67e-06	0.213	0.000398	4.23	1.32	3.3	-1.84	-3.14	0.671	-0.552	-1.49	8.12	-4.88	4.92	6.55	0.692	-0.852	-6.2	-0.437	0.94	-4.55	-3.13	6.16	-41.9	-40.3	6.18
Cluster_12138	0	2.26e-06	0.25	0.0652	3.34	0.809	3.31	-2.08	-4.65	1.17	-1.08	-1.2	12.2	-1.9	4.72	7.98	-1.2	-2.03	-5.25	1.51	1.28	-2.64	-3.81	3.89	-59.4	-56.7	13.8
Cluster_16773	NS_NCTC8325_+_+_NS_NCTC8325_02494_+_+_NS_NCTC8325_02495_+_+_CO_R	2.29e-06	0.823	8.68e-10	2.66	0.633	0.97	-1.11	-2.63	1.37	0.384	-1.58	8.01	-7.04	4.59	9.9	0.431	-0.0309	-2.47	0.894	4.02	-3.77	-0.217	9.71	-7.94	-11.3	-4.08
Cluster_6845	NS_NCTC8325_+_+_NS_NCTC8325_02703_+_+_NS_NCTC8325_02704_+_+_CO_R	2.85e-06	0.455	1.51e-09	3.08	0.715	3.05	-1.33	-3.2	0.466	-3.13	-2	6.53	-3.66	2.72	6.05	-0.945	-3.01	-9.9	20.2	1.89	-7.9	-4.41	1.51	-79.7	-70.6	14
Cluster_9064	NS_NCTC8325_+_+_NS_NCTC8325_00651_+_+_NS_NCTC8325_00652_+_+_CO_F	3.78e-06	0.413	1.26e-11	4.3	1.17	2.23	-0.241	-2.76	0.366	-0.127	-1.51	8.41	-5.32	1.2	6.16	-0.475	-1.9	-4.11	1.87	4.25	-3.68	-1.54	6.95	-25.9	-25.7	-1.12
Cluster_6959	NS_NCTC8325_+_+_NS_NCTC8325_01888_+_+_NS_NCTC8325_01889_+_+_DT	5.87e-06	0.278	6.79e-06	3.41	0.879	3.11	-0.951	-2.35	0.24	0.224	-0.894	16.4	-3.44	3.98	6.5	1.11	-1.68	-4.36	-0.292	2.41	-4.28	-1.38	5.85	-26.9	-24.9	-1.18
Cluster_14292	0	1.36e-05	0.581	7.62e-16	2.45	0.619	2.25	-0.983	-1.41	0.355	-0.569	0.0499	18.6	-4.17	3.8	6.7	1.97	-0.898	-2.84	2.65	4.15	-2.83	1.16	7.91	-8.13	-5.32	-4.29
Cluster_25706	NS_NCTC8325_+_+_NS_NCTC8325_01957_+_+_NS_NCTC8325_01958_+_+_CO_R	1.5e-05	0.171	0.238	4.39	1.46	3.24	-2.78	-6.29	2.06	-1.38	-1.39	6.15	-9.26	4.68	3.8	0.744	-0.964	-5.77	0.196	5.55	-8.54	-4.9	5.17	-59.5	-57	9.99
Cluster_9499	0	1.68e-05	0.177	0.00302	3.98	1.11	2.91	-1.46	-4.1	0.944	0.844	-1.28	7.81	-8.24	2.15	8.36	0.183	-0.383	-4.54	24.5	5.77	-9.24	-1.35	9.55	-39.8	-36.1	6.71
Cluster_137	NS_NCTC8325_+_+_NS_NCTC8325_01228_+_+_NS_NCTC8325_01229_+_+_CO_R	2.34e-05	0.39	1.19e-07	2.26	0.595	2.63	-0.609	-2.03	0.215	0.273	-2.41	14.2	-4.3	4.41	7.03	0.81	-0.357	-2.94	0.688	3.28	-2.49	-0.369	7.56	-12.3	-12.5	-2.33
Cluster_21199	0	2.69e-05	0.205	0.000646	2.85	0.865	3.02	-1.49	-1.81	-0.756	0.246	-1.12	14.9	-5.12	4.78	7.92	1.15	-0.654	-2.83	0.669	3.4	-2.53	0.779	10.3	-12.4	-11.4	-3.09
Cluster_15614	NS_NCTC8325_+_+_NS_NCTC8325_01387_+_+_NS_NCTC8325_01388_+_+_CO_F	3.81e-05	0.362	1.01e-08	2.77	0.855	2.78	-1.06	-1.6	-0.668	-0.793	-1.26	15.1	-4.91	3.99	7.81	1.53	-0.575	-3.01	0.708	3.3	-2.75	0.654	9.91	-14.7	-13.3	-2.29
Cluster_2935	0	5.55e-05	0.208	0.0056	2.59	0.741	2.79	-1.55	-3.19	0.153	1.23	-3.38	5.73	-4.33	2.55	6.29	0.487	-1.13	-3.74	2.53	3.16	-2.89	-0.38	5.94	-23.7	-23.4	-1.86
Cluster_11878	NS_NCTC8325_+_+_NS_NCTC8325_00041_+_+_NS_NCTC8325_00042_+_+_CO_F	6.17e-05	0.75	0.00301	-5.82	2.59	8.67	-3.56	-4.63	-2.79	-0.533	-4.55	19.7	-11.9	4.47	21.8	2.64	-9.05	-1.64	13.7	3.67	-7.16	-4.75	21.8	-18.3	-22.9	-31
Cluster_3313	NS_NCTC8325_+_+_NS_NCTC8325_01922_+_+_NS_NCTC8325_01923_+_+_DT	8.3e-05	0.357	8.52e-08	2.66	0.754	2.94	-0.699	-2.25	0.207	-0.368	-1.02	15.2	-5.29	3.87	7.72	0.944	-0.77	-3.67	0.743	3.91	-3.74	-1.47	9.14	-26.7	-26.8	2.55
Cluster_4871	NS_NCTC8325_+_+_NS_NCTC8325_01944_+_+_NS_NCTC8325_01945_+_+_CO_R	8.9e-05	0.5	4.12e-10	2.05	0.574	2.55	-1.08	-2.34	-0.713	-0.73	-0.702	16.4	-1.98	4.61	5.3	1.89	-0.531	-3.21	2.04	2.05	-3.03	-0.205	4.21	-14.5	-9.63	-3.06
Cluster_24735	NS_NCTC8325_+_+_NS_NCTC8325_00429_+_+_NS_NCTC8325_00430_+_+_CO_F	2.11e-12	0.809	3.44e-26	-8.69	2.41	-0.201	5.23	23.3	-23.8	-3.17	24.5	30.3	-4.16	-28.4	3.45	-23.4	14.8	16.2	-12.9	-26.6	5.77	8.33	12.6	-0.0755	1.21	16.6
Cluster_1970	0	6.13e-08	0.537	1.04e-10	5.17	1.37	-8.04	3.83	12.5	-14.8	-0.982	21.2	24.4	0.849	-14.8	0.949	-2.09	4.63	9.92	-2.92	-9.72	5.94	-2.16	5.89	1.87	-0.931	6.63
Cluster_23688	NS_NCTC8325_+_+_NS_NCTC8325_01027_+_+_NS_NCTC8325_01028_+_+_DT	6.72e-06	0.553	1.37e-07	-5.01	1.34	-1.57	2.34	17.9	-15.6	-1.35	13.8	14.7	-2	-14	1.79	-13.4	7.93	7.02	-6.59	-15.7	6.07	1.08	7.79	-2.08	0.0902	7.36
Cluster_9064	NS_NCTC8325_+_+_NS_NCTC8325_00651_+_+_NS_NCTC8325_00652_+_+_CO_F	9.13e-06	0.413	1.26e-11	-6.26	1.95	-2.4	0.471	13.4	-14.9	-1.56	19.1	20.9	-2.51	-14.2	0.729	-10.3	6.74	9.4	-2.63	-15.3	7.29	-0.194	6.58	-1.84	-0.138	7.42
Cluster_12697	NS_NCTC8325_+_+_NS_NCTC8325_00380_+_+_NS_NCTC8325_00381_+_+_CO_F	1.08e-05	0.896	4.81e-11	-4.93	1.33	-0.675	2.72	12.7	-15.6	-1.25	22.3	27.7	0.208	-16.1	-1.01	-4.37	5.99	11.3	-3.98	-13.2	6.65	0.859	9.67	3.11	-3.47	8.98
Cluster_16773	NS_NCTC8325_+_+_NS_NCTC8325_02494_+_+_NS_NCTC8325_02495_+_+_CO_R	1.45e-05	0.823	8.68e-10	-4.57	1.44	-0.666	4.28	14.8	-15	0.137	11.7	16.1	1.57	-19.1	0.946	-9.06	6.72	8.81	-2.84	-14.1	8.72	1.2	7.78	1.8	-2.57	7.87
Cluster_20064	0	2.63e-05	0.0421	0.0207	5.99	1.64	-4.27	3.58	16.3	-17	-1.7	17.8	19.5	-1.2	-16.2	4.74	-11.3	10.1	9.54	-2.16	-14.1	9.75	0.535	7.48	-2.32	0.4	7.27
Cluster_21559	0	2.64e-05	0.0393	0.277	5.99	1.64	-4.27	3.58	16.3	-17	-1.7	17.8	19.5	-1.2	-16.2	4.75	-11.3	10.1	9.55	-2.17	-14.2	9.77	0.539	7.49	-2.32	0.399	7.27
Cluster_16465	0	3.06e-05	0.0871	2.23e-07	5.53	1.49	-3.59	4.71	15.8	-9.59	-0.299	2.9	3.2	-0.275	-16.2	4.32	-15.8	10.2	7.12	-4.72	-17.8	8.09	2.58	10.3	-0.15	0.566	6.6
Cluster_13267	0	3.59e-05	0.211	0.665	-7.56	2.3	-1.89	6.61	18.9	-12.5	-1.09	0.885	5.58	-2.56	-22.7	1.35	-14.8	8.89	11.4	-2.38	-17.6	11.5	-1.71	8.81	0.703	-0.59	8.99
Cluster_16392	0	3.83e-05	0.0899	5.17e-05	5.43	1.49	-3.62	4.78	16	-9.71	-0.218	2.96	3.32	-0.256	-16.4	4.22	-15.7	10.1	7.38	-4.7	-18.1	8.18	2.61	10.3	-0.166	0.485	6.71
Cluster_24820	NS_NCTC8325_+_+_NS_NCTC8325_01785_+_+_NS_NCTC8325_01786_+_+_CO_R	4.17e-05	0.573	2.33e-13	-3.23	0.964	-2.56	3.94	13.1	-13.6	-1.29	14.7	17.8	-0.373	-14.6	2.12	-8.46	7.14	7.13	-4.13	-13.6	5.99	1.9	9.07	-0.631	-1.57	6.54
Cluster_11200	0	4.27e-05	0.0421	0.0207	5.43	1.41	-4.26	3.62	16.1	-16.3	-1.32	16.9	18.8	-0.966	-16	4.12	-10.7	9.64	9.46	-2.18	-14	9.27	0.456	7.5	-2.27	0.358	7.18
Cluster_12718	NS_NCTC8325_+_+_NS_NCTC8325_01756_+_+_NS_NCTC8325_01757_+_+_CO_R	4.29e-05	0.753	0.613	7.46	2.3	-9.42	6.38	17.7	-12.2	-1.08	1.67	6.71	-2.43	-21.8	0.723	-12.7	7.76	11.6	-2.5	-17.1	10.4	-2.05	8.46	0.581	-0.405	9.01
Cluster_14998	0	4.31e-05	0.0421	0.105	5.43	1.41	-4.25	3.62	16.1	-16.3	-1.32	16.9	18.8	-0.969	-16	4.13	-10.7	9.66	9.49	-2.19	-14	9.3	0.45	7.5	-2.27	0.359	7.18
Cluster_8038	0	4.31e-05	0.0393	0.0715	5.43	1.41	-4.25	3.62	16.1	-16.3	-1.32	16.9	18.8	-0.968	-16	4.13	-10.7	9.65	9.49	-2.19	-14	9.3	0.448	7.5	-2.27	0.358	7.17
Cluster_6357	0	4.46e-05	0.0393	0.277	5.42	1.41	-4.26	3.65	16.2	-16.3	-1.33	16.9	18.8	-0.979	-16	4.16	-10.9	9.7	9.59	-2.24	-14.1	9.41	0.454	7.53	-2.29	0.384	7.17
Cluster_7952	0	4.46e-05	0.0393	0.0715	5.42	1.41	-4.26	3.65	16.2	-16.4	-1.33	16.9	18.8	-0.98	-16	4.17	-10.9	9.7	9.6	-2.24	-14.1	9.42	0.455	7.53	-2.29	0.383	7.17
Cluster_9272	0	4.47e-05	0.0449	0.146	5.42	1.41	-4.26	3.65	16.2	-16.4	-1.34	16.9	18.8	-0.981	-16	4.17	-10.9	9.71	9.6	-2.24	-14.1	9.42	0.457	7.53	-2.29	0.384	7.18
Cluster_3034	NS_NCTC8325_+_+_NS_NCTC8325_02308_+_+_NS_NCTC8325_02309_+_+_DT	5.87e-05	0.365	1.37e-09	-4.54	1.47	-2.06	1.56	14.4	-14	-1.88	14	16.6	1.44	-14.6	2.73	-9.6	9.17	8.59	-1.99	-13	8.33	0.822	7.61	1.39	0.171	5.55
Cluster_19642	0	9.38e-05	0.683	1.82e-06	4.03	1.39	-6.11	3.05	12.4	-8.18	-0.0993	2.6	4.69	-0.839	-14.5	0.885	-6.69	5.32	9.48	-3.28	-12.9	5.02	-0.937	6.27	0.465	-0.136	6.19
SNPs
variant		lrt-pvalue	af	filter-pvalue	beta	beta-std-err	intercept	PC1	PC2	PC3	PC4	PC5	PC6	PC7	PC8	PC9	PC10
NCTC8325_1607161_A_T		1.61e-07	0.447	0.248	3.17	0.719	1.97	-2.03	-2.51	2.62	1.46	2.1	23.7	2.08	5.92	6.35	1.76	1607161	A	T
NCTC8325_2158759_A_T		1.84e-06	0.0506	4.57e-16	-6.46	2.86	3.05	-0.662	-1.12	-0.38	0.944	-1.5	10.6	-0.96	5.1	10.1	0.586	2158759	A	T
NCTC8325_2751244_G_A		2.69e-06	0.149	0.00077	-6.76	2.83	4.21	-1.99	-1.7	-0.0819	-3.91	-1.15	19.9	1.55	10.6	5.04	1.84	2751244	G	A
NCTC8325_1740254_A_G		3.24e-06	0.059	0.0116	5.92	2.41	2.81	-1.49	-4.44	1.21	-0.346	-0.385	19.7	-0.316	6.16	6.19	1.03	1740254	A	G
NCTC8325_443674_A_G		3.33e-06	0.281	1.55e-08	-2.37	0.551	3.65	-0.756	-2.13	1.74	-0.696	0.409	12.5	1.12	5.83	4.28	1.23	443674	A	G
NCTC8325_427034_T_G		3.59e-06	0.354	0.433	2.31	0.555	2.36	-2.51	-1.91	0.0512	0.0603	-0.696	20.6	0.355	7.42	7.51	1.59	427034	T	G
NCTC8325_1727278_T_C		3.69e-06	0.264	2.53e-07	-5.24	1.72	4.15	3.27	-2.39	0.253	1.15	-1.28	8.47	-1.12	4.86	2.2	0.637	1727278	T	C
NCTC8325_411815_A_G		4.69e-06	0.228	0.0041	-4.83	1.52	3.92	2.56	-3.75	0.896	0.625	-0.99	12.2	0.294	5.33	6.79	0.768	411815	A	G
NCTC8325_411816_A_T		4.69e-06	0.228	0.0041	-4.83	1.52	3.92	2.56	-3.75	0.896	0.625	-0.99	12.2	0.294	5.33	6.79	0.768	411816	A	T
NCTC8325_411817_A_G		4.69e-06	0.228	0.0041	-4.83	1.52	3.92	2.56	-3.75	0.896	0.625	-0.99	12.2	0.294	5.33	6.79	0.768	411817	A	G
NCTC8325_411818_A_C		4.69e-06	0.228	0.0041	-4.83	1.52	3.92	2.56	-3.75	0.896	0.625	-0.99	12.2	0.294	5.33	6.79	0.768	411818	A	C
NCTC8325_411820_T_A		4.69e-06	0.228	0.0041	-4.83	1.52	3.92	2.56	-3.75	0.896	0.625	-0.99	12.2	0.294	5.33	6.79	0.768	411820	T	A
NCTC8325_411822_A_T		4.69e-06	0.228	0.0041	-4.83	1.52	3.92	2.56	-3.75	0.896	0.625	-0.99	12.2	0.294	5.33	6.79	0.768	411822	A	T
NCTC8325_2690037_G_A		4.71e-06	0.205	0.0418	2.42	0.586	2.49	-0.657	-2.68	0.308	0.986	-1.11	13	0.771	6.47	2.86	1.66	2690037	G	A
NCTC8325_1448879_T_C		5.32e-06	0.0758	1.45e-10	-6.35	2.6	3.42	-0.517	-0.3	-0.677	0.175	-1.13	16.9	-1.49	6.1	11.3	0.94	1448879	T	C
NCTC8325_1145394_G_A		5.54e-06	0.0758	6.57e-24	-4.43	1.29	3.29	-0.578	-0.608	-0.58	0.319	-1.23	15.5	-0.0762	5.82	6.13	0.904	1145394	G	A
NCTC8325_539336_G_T		5.61e-06	0.115	0.00335	-4.14	1.12	3.04	-1.52	-3.27	0.497	1.42	-1.6	6.44	-0.317	1.4	3.78	3.54	539336	G	T
NCTC8325_2696634_C_T		6.01e-06	0.0506	4.57e-16	-6.11	2.96	2.99	-0.709	-1.39	-0.257	0.927	-1.46	10.5	-1.17	5.01	9.45	0.541	2696634	C	T
NCTC8325_539307_A_C		6.3e-06	0.0421	8.58e-13	-3.44	0.887	2.66	-1.12	-3.22	0.45	1.43	-1.76	4.56	-0.524	2.45	3.58	0.547	539307	A	C
NCTC8325_298335_G_A		6.97e-06	0.253	4.89e-08	-4.18	1.21	4.01	1.43	-2.49	-3.12	1.58	-0.729	10.2	-0.998	5.48	1.79	0.398	298335	G	A
NCTC8325_1749406_G_T		7.29e-06	0.0787	3.32e-05	-3.33	0.853	2.74	-1.13	-3.06	0.409	1.17	-1.6	6.75	-0.364	2.84	3.73	0.677	1749406	G	T
NCTC8325_1134320_A_T		7.49e-06	0.0478	5.74e-15	-6.06	2.92	3.02	-0.718	-1.38	-0.26	0.896	-1.44	10.9	-1.12	5.12	9.42	0.6	1134320	A	T
NCTC8325_32189_G_A		8.43e-06	0.376	0.00777	-2.09	0.499	3.7	-0.457	-3.27	-0.968	-0.232	-0.955	11.9	0.515	5.87	4.62	1.01	32189	G	A
NS_NCTC8325_915965_A_G		3.84e-09	0.0506	0.0744	-13.2	2.96	-2.8	2.89	9.96	-10.1	-1.07	10.7	26.6	-0.558	-9.23	1.89	0.614	915965	A	G
NS_NCTC8325_1456366_G_A		4.62e-09	0.118	0.537	-12.7	2.68	-2.42	0.565	5.05	-5.66	0.773	7.31	27.6	4.57	-0.786	-2.59	-2.15	1456366	G	A
NS_NCTC8325_2217604_G_A		6.61e-09	0.447	1.85e-08	-4.46	0.934	-1.62	-2.37	4.61	-7.99	-2.5	14.1	18.9	2.04	-5.23	-1.37	3.02	2217604	G	A
NS_NCTC8325_2097575_A_G		1.03e-08	0.264	6.03e-06	10.3	2.56	-6.19	-7.1	4.79	-5.46	0.937	8.7	22.2	0.935	-7.27	1.99	0.92	2097575	A	G
NS_NCTC8325_1126283_G_A		1.2e-08	0.0815	0.0496	-9.46	2.44	-2.97	2.32	9.6	-10.1	-0.869	12.5	25.1	0.0835	-6.54	1.83	1.72	1126283	G	A
NS_NCTC8325_1023123_C_G		1.46e-08	0.247	0.407	11	2.4	-6.44	-6.89	6.94	-7.83	0.891	10.7	24.6	0.743	-10	1.82	0.334	1023123	C	G
NS_NCTC8325_1023125_C_T		1.46e-08	0.247	0.407	11	2.4	-6.44	-6.89	6.94	-7.83	0.891	10.7	24.6	0.743	-10	1.82	0.334	1023125	C	T
NS_NCTC8325_1023129_C_A		1.46e-08	0.247	0.407	11	2.4	-6.44	-6.89	6.94	-7.83	0.891	10.7	24.6	0.743	-10	1.82	0.334	1023129	C	A
NS_NCTC8325_1023130_A_G		1.46e-08	0.247	0.407	11	2.4	-6.44	-6.89	6.94	-7.83	0.891	10.7	24.6	0.743	-10	1.82	0.334	1023130	A	G
NS_NCTC8325_1023138_A_C		1.46e-08	0.247	0.407	11	2.4	-6.44	-6.89	6.94	-7.83	0.891	10.7	24.6	0.743	-10	1.82	0.334	1023138	A	C
NS_NCTC8325_1023139_G_T		1.46e-08	0.247	0.407	11	2.4	-6.44	-6.89	6.94	-7.83	0.891	10.7	24.6	0.743	-10	1.82	0.334	1023139	G	T
NS_NCTC8325_1023141_A_G		1.46e-08	0.247	0.407	11	2.4	-6.44	-6.89	6.94	-7.83	0.891	10.7	24.6	0.743	-10	1.82	0.334	1023141	A	G
NS_NCTC8325_1023146_T_A		1.46e-08	0.247	0.407	11	2.4	-6.44	-6.89	6.94	-7.83	0.891	10.7	24.6	0.743	-10	1.82	0.334	1023146	T	A
NS_NCTC8325_2183262_T_C		1.98e-08	0.0955	0.159	-12.4	2.8	-2.88	2.93	10.3	-10.7	-1.02	11.6	26.9	-0.502	-9.65	1.58	0.723	2183262	T	C
NS_NCTC8325_1022888_C_T		3.2e-08	0.205	0.509	10.7	2.35	-6.37	-6.62	7.07	-7.91	0.894	10.8	24.5	0.795	-9.92	1.86	0.326	1022888	C	T
NS_NCTC8325_1023145_A_T		3.2e-08	0.242	0.171	10.7	2.35	-6.37	-6.62	7.07	-7.91	0.894	10.8	24.5	0.795	-9.92	1.86	0.326	1023145	A	T
NS_NCTC8325_1738651_C_T		3.8e-08	0.11	7.47e-08	-9.23	2.35	-3.04	2.3	9.93	-10.6	-0.965	13.5	26	0.163	-6.72	1.99	1.62	1738651	C	T
NS_NCTC8325_1357798_G_T		6.06e-08	0.424	0.02	-11.9	2.74	0.721	9.77	9.46	-8.53	0.221	12.3	21.8	4.94	0.283	-3.94	-1.8	1357798	G	T
NS_NCTC8325_1138499_T_A		1.02e-07	0.121	1.15e-08	-11.1	2.62	-2.73	3.34	12.7	-12.8	-1.23	13.7	27.7	-0.167	-2.15	1.56	4.59	1138499	T	A
NS_NCTC8325_1456769_T_C		1.1e-07	0.0955	0.341	-9.33	2.08	-2.6	0.482	9.36	-9.54	0.716	13.2	20.1	3.99	-5.79	-3.04	-2.9	1456769	T	C
NS_NCTC8325_674437_T_C		1.11e-07	0.138	1.49e-13	-11.4	2.63	-2.72	3.27	13	-13.5	-1.54	14.7	28.9	-0.22	-2.13	1.77	4.49	674437	T	C
NS_NCTC8325_1370875_T_A		1.24e-07	0.101	4.65e-16	-12.1	2.67	-2.92	2.97	10.7	-11.2	-1.06	12.3	27.3	-0.493	-9.99	1.58	0.643	1370875	T	A
NS_NCTC8325_1606180_T_A		1.24e-07	0.183	0.858	9.22	2.57	-5.75	-5.88	6.88	-8.06	0.397	11.6	23.7	0.848	-7.26	1.91	1.47	1606180	T	A
NS_NCTC8325_1023134_A_G		1.26e-07	0.239	0.1	10	2.25	-6.16	-6.25	7.07	-8.07	0.683	11.3	24.4	0.819	-9.48	1.99	0.277	1023134	A	G
NS_NCTC8325_750977_G_A		2.26e-07	0.104	4.58e-17	-11.6	2.59	-2.95	2.93	10.6	-11	-0.959	12.3	26.8	-0.39	-9.81	1.59	0.687	750977	G	A
NS_NCTC8325_422399_C_T		2.31e-07	0.0478	0.0514	-9.88	2.55	-3.06	1.84	8.06	-8.64	-0.797	11.5	24.9	-0.0377	-6.89	1.48	1.78	422399	C	T
NS_NCTC8325_1317306_G_A		2.31e-07	0.0478	0.0514	-9.88	2.55	-3.06	1.84	8.06	-8.64	-0.797	11.5	24.9	-0.0377	-6.89	1.48	1.78	1317306	G	A
NS_NCTC8325_1422001_A_G		2.31e-07	0.0478	0.0514	-9.88	2.55	-3.06	1.84	8.06	-8.64	-0.797	11.5	24.9	-0.0377	-6.89	1.48	1.78	1422001	A	G
NS_NCTC8325_2705732_G_A		2.31e-07	0.0478	0.0514	-9.88	2.55	-3.06	1.84	8.06	-8.64	-0.797	11.5	24.9	-0.0377	-6.89	1.48	1.78	2705732	G	A
NS_NCTC8325_568803_G_A		2.7e-07	0.267	0.709	4.29	0.988	-5.28	-3.27	6.76	-8.72	0.149	18.1	23	1.5	-4.35	0.989	3.08	568803	G	A
NS_NCTC8325_1018775_A_G		3.01e-07	0.0871	2.81e-11	-11.2	2.61	-2.95	2.86	10.5	-10.7	-0.871	12	26.3	-0.349	-9.62	1.48	0.816	1018775	A	G
NS_NCTC8325_1122737_A_G		3.01e-07	0.104	4.58e-17	-11.4	2.57	-2.94	2.93	10.6	-10.8	-0.87	11.9	26.4	-0.365	-9.76	1.57	0.66	1122737	A	G
NS_NCTC8325_1022924_G_A		3.46e-07	0.107	4.36e-18	-11.5	2.58	-2.95	2.9	10.7	-11	-0.952	12.3	26.8	-0.369	-9.79	1.59	0.668	1022924	G	A
NS_NCTC8325_1623720_A_G		4.28e-07	0.126	0.0353	-8.68	1.99	-2.75	0.242	9.05	-9.81	0.482	14.7	21.7	3.81	-5.68	-3.16	-1.96	1623720	A	G
NS_NCTC8325_434663_A_G		4.43e-07	0.177	0.434	5.91	1.29	-5.37	-3.73	7.66	-10.1	-0.462	17.5	27.6	0.846	-2.95	1.18	4.51	434663	A	G
NS_NCTC8325_2268289_T_A		4.67e-07	0.357	1.36e-13	3.41	0.763	-5.11	-2.8	4	-5.9	0.351	15.1	20.3	1.15	-2.71	0.294	3.19	2268289	T	A
NS_NCTC8325_2257840_C_T		4.69e-07	0.312	1.68e-05	-11.2	2.59	-0.59	4.34	13.9	-3.9	-1.74	9.39	22.8	3.46	-0.117	-3.3	-2.09	2257840	C	T
NS_NCTC8325_1434624_A_T		4.71e-07	0.25	1e-06	2.96	0.665	-4.89	-1.36	6.36	-6.73	-0.999	18.4	25.4	0.548	-2.12	0.151	3.94	1434624	A	T
NS_NCTC8325_562614_C_T		5e-07	0.171	0.162	7.94	2.04	-5.66	-5.05	6.97	-8.73	0.28	14	25.4	1.09	-6.59	1.88	2.16	562614	C	T
NS_NCTC8325_926688_T_G		6.96e-07	0.149	6.22e-12	-9.24	2.96	-2.64	2.51	11.2	-11.4	-1.23	12.7	25	0.0203	-2.81	1.58	3.52	926688	T	G
NS_NCTC8325_1640064_A_T		7.8e-07	0.216	0.0316	-8.06	2.61	-2.35	5.56	5.92	-11.9	0.926	13	21.6	0.876	-6.29	0.927	2.47	1640064	A	T
NS_NCTC8325_1099766_A_G		8.86e-07	0.329	0.0227	-3.45	0.903	-2.66	2.4	5.42	-5.49	0.667	13.2	20	2.84	-2.61	-0.456	2.6	1099766	A	G
NS_NCTC8325_19106_C_T		9.11e-07	0.365	0.0437	-3.14	0.715	-2.72	-0.397	6.46	-5.99	1.77	13.4	21.2	0.185	-5.2	1.07	4.78	19106	C	T
NS_NCTC8325_1622015_A_T		9.11e-07	0.11	8.02e-07	-7.14	1.92	-2.96	1.94	9.17	-9.47	-0.703	12.4	23	0.287	-3.72	1.37	3.2	1622015	A	T
NS_NCTC8325_2270026_A_C		1.07e-06	0.419	6.32e-09	3.51	0.856	-5.45	-2.12	3.73	-6.87	-0.212	15.9	24.2	0.347	-1.9	0.0136	2.23	2270026	A	C
NS_NCTC8325_2270032_A_G		1.07e-06	0.419	6.32e-09	3.51	0.856	-5.45	-2.12	3.73	-6.87	-0.212	15.9	24.2	0.347	-1.9	0.0136	2.23	2270032	A	G
NS_NCTC8325_940423_T_G		1.17e-06	0.0618	0.00323	-8.78	2.36	-3.13	1.84	8.36	-9.07	-0.707	12.3	24.8	0.0596	-7.23	1.13	1.93	940423	T	G
NS_NCTC8325_746993_T_A		1.28e-06	0.171	0.00119	-5.83	1.72	-2.92	-0.988	5.23	-5.61	2.03	14	20.6	1.93	-1.1	-1.73	0.463	746993	T	A
NS_NCTC8325_935034_C_T		1.37e-06	0.0899	0.0352	-9.49	2.85	-2.6	2.39	10.7	-10.5	-1.25	11.5	24	-0.136	-1.33	1.41	4.11	935034	C	T
NS_NCTC8325_1318986_T_C		1.38e-06	0.157	0.0202	-6.51	1.56	-2.56	0.855	7.52	-7.67	0.163	10.1	22.3	2.7	-4.37	-1.03	-1.39	1318986	T	C
NS_NCTC8325_2183361_G_A		1.48e-06	0.0562	0.00099	-8.92	2.35	-3.13	1.86	8.44	-9.17	-0.746	12.4	25	0.0226	-7.31	1.14	1.89	2183361	G	A
NS_NCTC8325_1599215_T_A		1.51e-06	0.23	0.0702	9.42	2.2	-5.86	-6.23	5.95	-6.93	0.66	10.4	22.8	0.906	-7.98	2.16	0.737	1599215	T	A
NS_NCTC8325_1135960_T_C		1.65e-06	0.183	1.87e-07	2.59	0.584	-4.47	-0.16	5.18	-6.68	0.0918	16.9	20	1.05	-3.19	-0.0253	2.85	1135960	T	C
NS_NCTC8325_2602661_C_T		1.66e-06	0.25	0.229	-5.5	1.36	-2.79	-0.62	5.59	-6.48	2.84	16.5	28.3	0.684	-1.22	-0.8	0.852	2602661	C	T
NS_NCTC8325_2345426_C_T		1.72e-06	0.0478	0.518	-8.65	2.99	-3.24	0.969	9.05	-9.47	-0.313	14.9	19	0.815	-5.8	0.495	2.26	2345426	C	T
NS_NCTC8325_508745_T_C		1.77e-06	0.0674	1.25e-06	-8.92	2.33	-3.13	1.9	8.46	-9.14	-0.708	12.3	24.9	-0.0431	-7.44	0.99	2.06	508745	T	C
NS_NCTC8325_682035_G_A		1.85e-06	0.0815	3.44e-08	3.06	0.701	-4.18	0.189	5.22	-6.86	-0.249	15.7	21	0.701	-2.53	-0.0714	3.19	682035	G	A
NS_NCTC8325_1347466_T_A		1.85e-06	0.0815	5.45e-07	-6.18	2.17	-3.64	0.74	8.44	-9.58	-0.299	17.1	22.3	1.23	-4.62	1.08	3.04	1347466	T	A
NS_NCTC8325_2602664_T_A		1.89e-06	0.244	0.272	-5.53	1.36	-2.82	-0.646	5.6	-6.56	2.84	16.8	28.7	0.702	-1.2	-0.817	0.906	2602664	T	A
NS_NCTC8325_308029_A_G		2.26e-06	0.0618	0.523	-5.67	1.83	-3.26	0.917	8.08	-8.42	-0.145	13.9	18.5	1.09	-3.12	0.992	3.24	308029	A	G
NS_NCTC8325_308032_G_A		2.26e-06	0.0618	0.523	-5.67	1.83	-3.26	0.917	8.08	-8.42	-0.145	13.9	18.5	1.09	-3.12	0.992	3.24	308032	G	A
NS_NCTC8325_2595679_C_T		2.54e-06	0.166	0.869	-9.97	2.95	-1.9	6.6	5.04	-12.1	1.09	11	20.4	0.516	-8.17	0.772	1.43	2595679	C	T
NS_NCTC8325_2209526_A_T		2.58e-06	0.362	0.00806	-5.76	1.41	-2.01	4.43	7.07	-7.52	0.287	15.2	23	3.32	-2.52	-1.36	0.686	2209526	A	T
NS_NCTC8325_2209527_C_T		2.58e-06	0.362	0.00806	-5.76	1.41	-2.01	4.43	7.07	-7.52	0.287	15.2	23	3.32	-2.52	-1.36	0.686	2209527	C	T
NS_NCTC8325_2209529_T_A		2.58e-06	0.362	0.00806	-5.76	1.41	-2.01	4.43	7.07	-7.52	0.287	15.2	23	3.32	-2.52	-1.36	0.686	2209529	T	A
NS_NCTC8325_2209530_G_A		2.58e-06	0.362	0.00806	-5.76	1.41	-2.01	4.43	7.07	-7.52	0.287	15.2	23	3.32	-2.52	-1.36	0.686	2209530	G	A
NS_NCTC8325_61794_T_C		2.63e-06	0.135	0.31	-6.37	1.97	-2.96	0.401	5.49	-6.18	0.475	10.6	23	3.21	-0.135	-0.743	0.991	61794	T	C
NS_NCTC8325_1160668_T_C		2.68e-06	0.0534	4.95e-11	3.37	0.802	-3.82	0.189	4.96	-5.8	-0.0227	13.1	18	0.69	-2.54	0.141	2.8	1160668	T	C
NS_NCTC8325_1160674_C_T		2.68e-06	0.0534	4.95e-11	3.37	0.802	-3.82	0.189	4.96	-5.8	-0.0227	13.1	18	0.69	-2.54	0.141	2.8	1160674	C	T
NS_NCTC8325_1160677_G_A		2.68e-06	0.0534	4.95e-11	3.37	0.802	-3.82	0.189	4.96	-5.8	-0.0227	13.1	18	0.69	-2.54	0.141	2.8	1160677	G	A
NS_NCTC8325_1160680_A_G		2.68e-06	0.0534	4.95e-11	3.37	0.802	-3.82	0.189	4.96	-5.8	-0.0227	13.1	18	0.69	-2.54	0.141	2.8	1160680	A	G
NS_NCTC8325_1790576_G_A		2.76e-06	0.188	0.264	7.2	2.27	-5.02	-4.5	6.99	-7.66	0.219	11	21.3	0.972	-3.64	1.93	2.58	1790576	G	A
NS_NCTC8325_2403116_A_C		2.82e-06	0.205	0.474	6.47	2.18	-5.46	-4.76	6.81	-8.51	0.534	16.3	21	1.76	-5.3	1.35	2.6	2403116	A	C
NS_NCTC8325_2307691_A_T		2.88e-06	0.157	0.239	3.39	0.816	-4.43	-1.32	6.51	-5.82	-0.722	15.6	22.1	0.578	-2.59	0.234	3.56	2307691	A	T
NS_NCTC8325_2235410_C_A		2.93e-06	0.317	0.0368	-5.21	1.36	-2.56	-0.566	5.33	-5.36	3.2	13.9	25.1	0.742	-1.03	-0.603	0.877	2235410	C	A
NS_NCTC8325_2271537_T_C		3.11e-06	0.0618	0.000428	-8.79	2.43	-3.06	1.89	8.57	-9.05	-0.728	11.9	24.2	-0.0137	-7.43	1.15	1.65	2271537	T	C
NS_NCTC8325_2319962_G_A		3.15e-06	0.059	0.0116	-8.19	2.8	-3.21	1.05	8.9	-9.02	-0.119	14	18.1	0.8	-5.7	0.399	2.35	2319962	G	A
NS_NCTC8325_691204_A_G		3.19e-06	0.0534	0.00417	-8.15	2.21	-3.11	1.77	8.21	-8.58	-0.538	11.6	23.5	0.179	-6.89	1.32	1.75	691204	A	G
NS_NCTC8325_1373863_C_T		3.21e-06	0.0478	4.75e-09	3.51	0.84	-4.07	0.12	5.2	-6.72	-0.109	15.6	20.8	0.839	-2.63	0.103	3.53	1373863	C	T
NS_NCTC8325_1098950_T_A		3.26e-06	0.149	0.158	6.59	1.96	-5.07	-3.23	7.02	-3.87	-0.426	15.8	24.5	1.32	-5.62	0.997	3.09	1098950	T	A
NS_NCTC8325_1023113_A_T		3.59e-06	0.239	0.1	9.42	2.16	-6	-6.05	6.51	-7.88	0.625	11.9	24.6	0.822	-8.81	1.6	1.26	1023113	A	T
NS_NCTC8325_1305667_T_C		3.68e-06	0.225	0.201	8.87	2.12	-5.82	-5.61	6.33	-7.29	0.803	11	23.1	0.853	-8.42	1.45	1.44	1305667	T	C
NS_NCTC8325_60786_T_C		3.72e-06	0.396	0.561	-2.96	0.705	-2.74	-0.252	6.79	-6.66	1.63	14.1	21.7	0.327	-3.55	0.869	6.08	60786	T	C
NS_NCTC8325_509879_C_T		3.8e-06	0.317	0.00723	7.24	2.15	-6.7	3.4	5.03	-9.16	-4.15	15.6	21	1.78	-0.96	-1.08	-1.52	509879	C	T
NS_NCTC8325_2593850_C_T		3.85e-06	0.39	0.00307	-10.7	2.67	0.435	8.72	8.87	-7.78	0.023	11.3	20	4.29	-0.0976	-3.52	-1.62	2593850	C	T
NS_NCTC8325_1130853_G_A		4.21e-06	0.059	4.45e-08	3.25	0.767	-4.2	0.112	5.28	-7.21	-0.29	16.7	22	0.794	-2.64	-0.107	3.69	1130853	G	A
NS_NCTC8325_1427539_G_A		4.23e-06	0.486	0.0661	3.06	0.752	-5.3	1.83	6.4	-6.34	0.224	12.8	19.3	2.78	-3.17	-0.314	3.64	1427539	G	A
NS_NCTC8325_1082066_C_T		4.43e-06	0.157	0.0242	9.21	2.21	-5.79	-5.52	8.74	-10.3	0.0959	14.4	26.7	1.01	-2.76	1.85	4.24	1082066	C	T
NS_NCTC8325_1082114_T_A		4.43e-06	0.157	0.0242	9.21	2.21	-5.79	-5.52	8.74	-10.3	0.0959	14.4	26.7	1.01	-2.76	1.85	4.24	1082114	T	A
NS_NCTC8325_1086648_A_G		4.43e-06	0.157	0.0242	9.21	2.21	-5.79	-5.52	8.74	-10.3	0.0959	14.4	26.7	1.01	-2.76	1.85	4.24	1086648	A	G
NS_NCTC8325_1684410_G_A		4.54e-06	0.331	0.00035	-9.75	2.34	-0.359	6.58	7.69	-13.4	1.32	7.6	18.5	3.6	-0.242	-2.58	-1.57	1684410	G	A
NS_NCTC8325_575260_A_G		4.58e-06	0.163	0.635	-9.31	2.85	-1.97	6.22	5.1	-11.5	1.1	10.7	19.8	0.605	-7.81	0.93	1.38	575260	A	G
NS_NCTC8325_2088605_A_T		4.62e-06	0.343	0.0059	-7.45	1.78	-1.65	5.53	6.55	-7.2	0.483	15.2	24	3.73	-5.8	-2.32	-1.41	2088605	A	T
NS_NCTC8325_750599_C_T		4.69e-06	0.222	0.313	-10	2.94	-1.92	6.73	5.21	-12.4	1.11	11.5	20.9	0.492	-8.45	0.645	1.56	750599	C	T
NS_NCTC8325_1779293_T_C		4.69e-06	0.185	0.0573	-10	2.94	-1.92	6.73	5.21	-12.4	1.11	11.5	20.9	0.492	-8.45	0.645	1.56	1779293	T	C
NS_NCTC8325_2402819_G_A		5.17e-06	0.0646	0.000809	-7.99	2.78	-3.25	0.912	9.13	-9.42	-0.324	14.8	18.9	0.945	-5.47	1.01	1.89	2402819	G	A
NS_NCTC8325_2554705_G_A		5.18e-06	0.138	3.14e-05	2.54	0.595	-4.25	0.0708	5.07	-6.63	-0.157	16	21.3	0.847	-2.89	0.3	2.9	2554705	G	A
NS_NCTC8325_538597_C_A		5.2e-06	0.101	0.00226	-7.92	2.09	-2.98	2.01	9.96	-10.4	-1.03	13.7	25.2	0.232	-1.76	1.2	4.46	538597	C	A
NS_NCTC8325_2403780_A_G		5.64e-06	0.253	0.767	8.88	2.14	-5.85	-5.61	6.45	-7.56	0.745	11.5	23.7	0.858	-8.54	1.42	1.47	2403780	A	G
NS_NCTC8325_1318968_T_A		5.72e-06	0.174	0.722	6.97	2.21	-5	-4.29	7.09	-7.84	0.218	11.5	21.6	0.949	-3.88	1.76	2.75	1318968	T	A
NS_NCTC8325_1042800_T_A		7.02e-06	0.188	0.446	6.08	1.68	-4.96	-3.71	6.72	-7.73	0.325	12.4	22	1.07	-3.93	1.45	3.21	1042800	T	A
NS_NCTC8325_1607161_A_T		7.22e-06	0.447	0.248	-2.67	0.666	-2.73	0.67	6.23	-7.82	1.81	15.4	19.3	0.683	-3.06	1.05	4.72	1607161	A	T
NS_NCTC8325_1790693_A_G		7.3e-06	0.185	0.407	8.59	2.82	-5.4	-5.34	7.97	-8.96	-0.0456	12.1	23.7	0.753	-2.29	1.52	3.74	1790693	A	G
NS_NCTC8325_1293993_A_C		7.32e-06	0.101	0.0946	-8.4	2.45	-2.69	3.22	9.17	-3.23	-1.49	13.5	23.3	0.323	-7.27	0.803	1.8	1293993	A	C
NS_NCTC8325_1294161_G_A		7.32e-06	0.138	0.592	-8.4	2.45	-2.69	3.22	9.17	-3.23	-1.49	13.5	23.3	0.323	-7.27	0.803	1.8	1294161	G	A
NS_NCTC8325_1022864_A_G		7.44e-06	0.197	0.125	9.1	2.13	-5.92	-5.79	6.61	-7.92	0.637	12	24.4	0.862	-8.73	1.61	1.27	1022864	A	G
NS_NCTC8325_1022873_A_T		7.44e-06	0.197	0.125	9.1	2.13	-5.92	-5.79	6.61	-7.92	0.637	12	24.4	0.862	-8.73	1.61	1.27	1022873	A	T
NS_NCTC8325_1022874_A_G		7.44e-06	0.197	0.125	9.1	2.13	-5.92	-5.79	6.61	-7.92	0.637	12	24.4	0.862	-8.73	1.61	1.27	1022874	A	G
NS_NCTC8325_1022876_T_G		7.44e-06	0.197	0.125	9.1	2.13	-5.92	-5.79	6.61	-7.92	0.637	12	24.4	0.862	-8.73	1.61	1.27	1022876	T	G
NS_NCTC8325_1022877_T_C		7.44e-06	0.197	0.125	9.1	2.13	-5.92	-5.79	6.61	-7.92	0.637	12	24.4	0.862	-8.73	1.61	1.27	1022877	T	C
NS_NCTC8325_1022885_A_G		7.44e-06	0.197	0.125	9.1	2.13	-5.92	-5.79	6.61	-7.92	0.637	12	24.4	0.862	-8.73	1.61	1.27	1022885	A	G
NS_NCTC8325_1022951_C_T		7.44e-06	0.233	0.028	9.1	2.13	-5.92	-5.79	6.61	-7.92	0.637	12	24.4	0.862	-8.73	1.61	1.27	1022951	C	T
NS_NCTC8325_1023024_T_C		7.44e-06	0.197	0.125	9.1	2.13	-5.92	-5.79	6.61	-7.92	0.637	12	24.4	0.862	-8.73	1.61	1.27	1023024	T	C
NS_NCTC8325_1023026_G_A		7.44e-06	0.197	0.125	9.1	2.13	-5.92	-5.79	6.61	-7.92	0.637	12	24.4	0.862	-8.73	1.61	1.27	1023026	G	A
NS_NCTC8325_1023029_T_C		7.44e-06	0.197	0.125	9.1	2.13	-5.92	-5.79	6.61	-7.92	0.637	12	24.4	0.862	-8.73	1.61	1.27	1023029	T	C
NS_NCTC8325_1023036_T_A		7.44e-06	0.197	0.125	9.1	2.13	-5.92	-5.79	6.61	-7.92	0.637	12	24.4	0.862	-8.73	1.61	1.27	1023036	T	A
NS_NCTC8325_1023041_A_G		7.44e-06	0.197	0.125	9.1	2.13	-5.92	-5.79	6.61	-7.92	0.637	12	24.4	0.862	-8.73	1.61	1.27	1023041	A	G
NS_NCTC8325_1023044_A_G		7.44e-06	0.197	0.125	9.1	2.13	-5.92	-5.79	6.61	-7.92	0.637	12	24.4	0.862	-8.73	1.61	1.27	1023044	A	G
NS_NCTC8325_1023045_A_G		7.44e-06	0.197	0.125	9.1	2.13	-5.92	-5.79	6.61	-7.92	0.637	12	24.4	0.862	-8.73	1.61	1.27	1023045	A	G
NS_NCTC8325_1023047_T_C		7.44e-06	0.197	0.125	9.1	2.13	-5.92	-5.79	6.61	-7.92	0.637	12	24.4	0.862	-8.73	1.61	1.27	1023047	T	C
NS_NCTC8325_1023050_A_T		7.44e-06	0.197	0.125	9.1	2.13	-5.92	-5.79	6.61	-7.92	0.637	12	24.4	0.862	-8.73	1.61	1.27	1023050	A	T
NS_NCTC8325_1155570_G_A		7.51e-06	0.0787	2.19e-07	-8.35	2.83	-3.25	1	9.39	-9.74	-0.346	15.1	19.2	0.844	-5.94	0.777	1.93	1155570	G	A
NS_NCTC8325_1986525_T_G		7.62e-06	0.0702	3.83e-05	-7.95	2.8	-3.28	0.99	9.08	-9.55	-0.282	15.1	19.3	0.831	-5.8	0.444	2.4	1986525	T	G
NS_NCTC8325_981706_C_T		7.81e-06	0.219	0.283	9.78	2.77	-5.79	-6.19	6.62	-7.18	0.689	9.38	21.9	0.639	-9.12	1.68	0.476	981706	C	T
NS_NCTC8325_2415076_T_C		8.28e-06	0.073	0.0189	6.61	2.03	-4.6	-1.46	3.9	-9.94	1.43	13.7	21.4	1.62	-5.56	1.47	2.44	2415076	T	C
NS_NCTC8325_2180035_T_A		8.43e-06	0.124	0.24	6.72	2.11	-5.04	-3.34	7.32	-4.15	-0.641	16.1	24.7	1.3	-5.73	1.31	2.63	2180035	T	A
NS_NCTC8325_1359014_C_T		8.61e-06	0.107	3.81e-06	-5.46	1.64	-3.18	1.31	7.87	-8.47	-0.516	12.9	22.3	0.547	-3.35	1.04	3.53	1359014	C	T
NS_NCTC8325_1337685_T_C		8.67e-06	0.0843	0.000121	-9.07	2.55	-3.07	1.57	11.4	-11.6	-0.693	16.3	20.7	0.901	-1.75	1.06	3.97	1337685	T	C
NS_NCTC8325_1727278_T_C		8.76e-06	0.264	2.53e-07	5.89	2.04	-5.2	-4.86	5.16	-6.2	0.743	13.4	17.7	1.66	-3.65	0.839	3.08	1727278	T	C
NS_NCTC8325_1105686_T_A		9.09e-06	0.0899	0.00209	-5.24	1.55	-3.18	1.3	7.78	-8.17	-0.374	12.5	21.6	0.678	-3.15	1.25	3.33	1105686	T	A
NS_NCTC8325_1452882_T_C		9.36e-06	0.0955	0.631	-3.27	0.86	-3.26	-0.346	6.05	-6.04	0.235	12.4	17.5	1.53	-5.19	0.501	4.87	1452882	T	C
NS_NCTC8325_2099122_T_A		9.44e-06	0.309	4.75e-05	-5.11	1.62	-2.46	0.734	8.06	-7.26	2.11	13.6	21.9	-1.9	-3.89	1.52	1.65	2099122	T	A
NS_NCTC8325_1726987_C_T		9.63e-06	0.0618	0.224	6.96	2.33	-4.59	-1.53	3.82	-10.1	1.46	13.3	21.2	1.57	-5.87	1.42	2.26	1726987	C	T
NS_NCTC8325_2109242_G_T		9.63e-06	0.0618	0.224	6.96	2.33	-4.59	-1.53	3.82	-10.1	1.46	13.3	21.2	1.57	-5.87	1.42	2.26	2109242	G	T
NS_NCTC8325_2270676_A_C		9.63e-06	0.0618	0.224	6.96	2.33	-4.59	-1.53	3.82	-10.1	1.46	13.3	21.2	1.57	-5.87	1.42	2.26	2270676	A	C
NS_NCTC8325_1125539_C_T		9.96e-06	0.202	0.798	-6.13	1.67	-2.45	1.14	7.31	-2.45	1.77	16.2	24.4	-2.25	-4.15	0.647	2.19	1125539	C	T

## Sheet: CvsI
CDS
variant	annotation	lrt-pvalue	af	filter-pvalue	beta	beta-std-err	intercept	PC1	PC2	PC3	PC4	PC5	PC6	PC7	PC8	PC9	PC10	PC11	PC12	k-samples	nk-samples	notes
group_5661	hypothetical protein	9.22e-17	5.77E-01	4.12E-05	3.84E+00	5.90E-01	-2.11E+00	1.14E+00	2.83E+00	-4.21E-02	-1.04E+00	-1.49E-02	-4.14E+00	-3.48E+00	-4.16E-01	-5.70E-01	-4.94E-01	-1.49E-01	1.12E+00	C_034,C_037,C_039,C_040,C_041,C_047,C_048,C_049,C_052,C_053,C_054,C_055,C_057,C_061,C_062,C_066,C_074,C_075,C_080,C_081,C_085,C_088,C_089,C_097,C_099,C_101,C_103,C_104,C_105,C_108,C_110,C_113,C_114,C_115,C_117,C_118,C_120,C_123,C_125,C_127,C_129,C_130,C_131,C_133,C_135,C_136,C_C1407,C_C1410,C_C1427,C_C1555,C_C1979,C_C2191,C_Por19,C_RKI4,C_S1800,C_S1805,C_S2396,C_S2398,C_VH221,C_VH60,C_Van023-SW,C…	C_035,C_036,C_038,C_042,C_043,C_044,C_045,C_046,C_05-25,C_050,C_051,C_056,C_058,C_060,C_063,C_064,C_065,C_067,C_068,C_070,C_071,C_073,C_076,C_077,C_078,C_079,C_082,C_084,C_086,C_087,C_090,C_091,C_092,C_093,C_095,C_096,C_098,C_102,C_106,C_107,C_109,C_111,C_112,C_116,C_119,C_121,C_122,C_124,C_126,C_128,C_132,C_134,C_502A,C_71193,C_C1378,C_C1396,C_C2304,C_C2403,C_COL,C_M109,C_M120,C_M121,C_MRSA-S11,…
group_5662	hypothetical protein	1.91e-16	4.27E-01	6.82E-05	-3.83E+00	5.91E-01	1.73E+00	1.13E+00	2.85E+00	-5.27E-02	-9.33E-01	-8.07E-03	-4.17E+00	-3.43E+00	-4.05E-01	-5.93E-01	-5.44E-01	-1.51E-01	1.13E+00	C_035,C_036,C_038,C_042,C_043,C_044,C_045,C_046,C_05-25,C_050,C_051,C_056,C_058,C_060,C_063,C_064,C_065,C_067,C_068,C_070,C_071,C_073,C_076,C_077,C_078,C_079,C_082,C_084,C_086,C_087,C_090,C_091,C_092,C_093,C_095,C_096,C_098,C_102,C_106,C_107,C_109,C_111,C_112,C_116,C_119,C_121,C_122,C_124,C_126,C_128,C_132,C_134,C_502A,C_71193,C_C1378,C_C1396,C_C2304,C_C2403,C_COL,C_M109,C_M120,C_M121,C_MRSA-S11,…	C_034,C_037,C_039,C_040,C_041,C_047,C_048,C_049,C_052,C_053,C_054,C_055,C_057,C_061,C_062,C_066,C_074,C_075,C_080,C_081,C_085,C_088,C_089,C_097,C_099,C_101,C_103,C_104,C_105,C_108,C_110,C_113,C_114,C_115,C_117,C_118,C_120,C_123,C_125,C_127,C_129,C_130,C_131,C_133,C_135,C_136,C_C1407,C_C1410,C_C1427,C_C1555,C_C1979,C_C2191,C_Por19,C_RKI4,C_S1800,C_S1805,C_S2396,C_S2398,C_VH221,C_VH60,C_Van023-SW,C…
group_5663	hypothetical protein	4.58e-16	5.73E-01	6.82E-05	3.65E+00	5.59E-01	-1.98E+00	1.18E+00	2.66E+00	9.88E-03	-1.01E+00	-5.65E-02	-4.04E+00	-3.39E+00	-4.09E-01	-5.02E-01	-5.67E-01	-5.52E-02	1.09E+00	C_034,C_037,C_039,C_040,C_041,C_047,C_048,C_049,C_052,C_053,C_054,C_055,C_057,C_061,C_062,C_066,C_074,C_075,C_080,C_081,C_085,C_088,C_089,C_097,C_099,C_101,C_103,C_104,C_105,C_108,C_110,C_113,C_114,C_115,C_117,C_118,C_120,C_123,C_125,C_127,C_129,C_130,C_131,C_133,C_135,C_136,C_C1407,C_C1410,C_C1427,C_C1555,C_C1979,C_C2191,C_Por19,C_RKI4,C_S1800,C_S1805,C_S2396,C_S2398,C_VH221,C_VH60,C_Van023-SW,C…	C_035,C_036,C_038,C_042,C_043,C_044,C_045,C_046,C_05-25,C_050,C_051,C_056,C_058,C_060,C_063,C_064,C_065,C_067,C_068,C_070,C_071,C_073,C_076,C_077,C_078,C_079,C_082,C_084,C_086,C_087,C_090,C_091,C_092,C_093,C_095,C_096,C_098,C_102,C_106,C_107,C_109,C_111,C_112,C_116,C_119,C_121,C_122,C_124,C_126,C_128,C_132,C_134,C_502A,C_71193,C_C1378,C_C1396,C_C2304,C_C2403,C_COL,C_M109,C_M120,C_M121,C_MRSA-S11,…
group_5658	hypothetical protein	6.19e-16	5.43E-01	5.10E-10	-3.27E+00	4.79E-01	1.84E+00	-2.39E-01	1.18E+00	-4.71E-01	-1.18E+00	-2.01E-01	-3.67E+00	-2.22E+00	-2.71E-01	-2.14E-01	-7.44E-01	9.14E-02	6.43E-01	C_035,C_036,C_037,C_038,C_039,C_042,C_043,C_044,C_045,C_046,C_047,C_049,C_05-25,C_050,C_051,C_054,C_055,C_056,C_057,C_058,C_060,C_062,C_063,C_064,C_065,C_067,C_068,C_070,C_071,C_073,C_074,C_076,C_077,C_078,C_079,C_080,C_081,C_082,C_084,C_086,C_087,C_088,C_089,C_090,C_091,C_092,C_093,C_095,C_096,C_097,C_098,C_102,C_103,C_105,C_106,C_107,C_109,C_111,C_112,C_113,C_114,C_115,C_116,C_118,C_119,C_121,C…	C_034,C_040,C_041,C_048,C_052,C_053,C_061,C_066,C_075,C_085,C_099,C_101,C_104,C_108,C_110,C_117,C_120,C_129,C_131,C_135,C_C1407,C_C1410,C_C1427,C_C1555,C_C1979,C_C2191,C_Por19,C_RKI4,C_S1800,C_S1805,C_S2396,C_S2398,C_VH221,C_VH60,C_Van023-SW,C_por23,C_por4,C_porL45,NS_08-02119,NS_08-02300,NS_11819-97,NS_3957,NS_AMRF2,NS_C123,NS_C1667,NS_C679,NS_E1470,NS_E404,NS_Gv69,NS_HUV03,NS_KLT6,NS_LHSKBClini…
aes---aes_1---aes_2	Alpha/beta hydrolase fold-3 domain-containing protein	6.99e-16	6.25E-01	6.83E-04	3.64E+00	5.64E-01	-2.17E+00	1.75E+00	1.23E+00	-1.01E+00	-2.32E-01	1.10E+00	-4.20E+00	-4.12E+00	-5.41E-01	-5.05E-01	-5.20E-01	-1.07E-01	1.01E+00	C_034,C_037,C_039,C_040,C_041,C_045,C_047,C_048,C_049,C_052,C_053,C_054,C_055,C_056,C_057,C_060,C_061,C_062,C_064,C_066,C_068,C_074,C_075,C_080,C_081,C_085,C_088,C_089,C_091,C_097,C_099,C_101,C_102,C_103,C_104,C_105,C_108,C_110,C_113,C_114,C_115,C_116,C_117,C_118,C_120,C_123,C_125,C_127,C_128,C_129,C_130,C_131,C_133,C_135,C_136,C_C1407,C_C1410,C_C1427,C_C1555,C_C1979,C_C2191,C_Por19,C_RKI4,C_S180…	C_035,C_036,C_038,C_042,C_043,C_044,C_046,C_05-25,C_050,C_051,C_058,C_063,C_065,C_067,C_070,C_071,C_073,C_076,C_077,C_078,C_079,C_082,C_084,C_086,C_087,C_090,C_092,C_093,C_095,C_096,C_098,C_106,C_107,C_109,C_111,C_112,C_119,C_121,C_122,C_124,C_126,C_132,C_134,C_502A,C_71193,C_C1378,C_C1396,C_C2304,C_C2403,C_COL,C_M109,C_M120,C_M121,C_MRSA-S11,C_MRSA-S12,C_MRSA-S2,C_MRSA-S20,C_MRSA-S23,C_MRSA-S4,C…
group_780	hypothetical protein	9.46e-16	4.30E-01	1.11E-04	-3.64E+00	5.61E-01	1.67E+00	1.17E+00	2.67E+00	-8.35E-04	-9.08E-01	-4.99E-02	-4.06E+00	-3.34E+00	-3.98E-01	-5.24E-01	-6.18E-01	-5.71E-02	1.10E+00	C_035,C_036,C_038,C_042,C_043,C_044,C_045,C_046,C_05-25,C_050,C_051,C_056,C_058,C_060,C_063,C_064,C_065,C_067,C_068,C_070,C_071,C_073,C_076,C_077,C_078,C_079,C_082,C_084,C_086,C_087,C_090,C_091,C_092,C_093,C_095,C_096,C_098,C_102,C_106,C_107,C_109,C_111,C_112,C_116,C_119,C_121,C_122,C_124,C_126,C_128,C_132,C_134,C_502A,C_71193,C_C1378,C_C1396,C_C2304,C_C2403,C_COL,C_M109,C_M120,C_M121,C_MRSA-S11,…	C_034,C_037,C_039,C_040,C_041,C_047,C_048,C_049,C_052,C_053,C_054,C_055,C_057,C_061,C_062,C_066,C_074,C_075,C_080,C_081,C_085,C_088,C_089,C_097,C_099,C_101,C_103,C_104,C_105,C_108,C_110,C_113,C_114,C_115,C_117,C_118,C_120,C_123,C_125,C_127,C_129,C_130,C_131,C_133,C_135,C_136,C_C1407,C_C1410,C_C1427,C_C1555,C_C1979,C_C2191,C_Por19,C_RKI4,C_S1800,C_S1805,C_S2396,C_S2398,C_VH221,C_VH60,C_Van023-SW,C…
group_5656	hypothetical protein	1.36e-15	4.64E-01	5.63E-10	3.19E+00	4.74E-01	-1.41E+00	-2.18E-01	1.15E+00	-4.82E-01	-1.26E+00	-2.09E-01	-3.59E+00	-2.25E+00	-2.47E-01	-1.18E-01	-7.89E-01	1.60E-01	6.26E-01	C_034,C_040,C_041,C_045,C_048,C_052,C_053,C_061,C_066,C_075,C_085,C_099,C_101,C_104,C_108,C_110,C_117,C_120,C_129,C_131,C_135,C_C1407,C_C1410,C_C1427,C_C1555,C_C1979,C_C2191,C_Por19,C_RKI4,C_S1800,C_S1805,C_S2396,C_S2398,C_VH221,C_VH60,C_Van023-SW,C_por23,C_por4,C_porL45,NS_08-02119,NS_08-02300,NS_11819-97,NS_3957,NS_AMRF2,NS_C123,NS_C1667,NS_C679,NS_E1470,NS_E404,NS_Gv69,NS_HUV03,NS_KLT6,NS_LHSK…	C_035,C_036,C_037,C_038,C_039,C_042,C_043,C_044,C_046,C_047,C_049,C_05-25,C_050,C_051,C_054,C_055,C_056,C_057,C_058,C_060,C_062,C_063,C_064,C_065,C_067,C_068,C_070,C_071,C_073,C_074,C_076,C_077,C_078,C_079,C_080,C_081,C_082,C_084,C_086,C_087,C_088,C_089,C_090,C_091,C_092,C_093,C_095,C_096,C_097,C_098,C_102,C_103,C_105,C_106,C_107,C_109,C_111,C_112,C_113,C_114,C_115,C_116,C_118,C_119,C_121,C_122,C…
aes_2---aes	Alpha/beta hydrolase fold-3 domain-containing protein	1.44e-15	3.79E-01	1.06E-03	-3.63E+00	5.65E-01	1.47E+00	1.74E+00	1.25E+00	-1.01E+00	-1.34E-01	1.10E+00	-4.23E+00	-4.08E+00	-5.30E-01	-5.27E-01	-5.71E-01	-1.08E-01	1.02E+00	C_035,C_036,C_038,C_042,C_043,C_044,C_046,C_05-25,C_050,C_051,C_058,C_063,C_065,C_067,C_070,C_071,C_073,C_076,C_077,C_078,C_079,C_082,C_084,C_086,C_087,C_090,C_092,C_093,C_095,C_096,C_098,C_106,C_107,C_109,C_111,C_112,C_119,C_121,C_122,C_124,C_126,C_132,C_134,C_502A,C_71193,C_C1378,C_C1396,C_C2304,C_C2403,C_COL,C_M109,C_M120,C_M121,C_MRSA-S11,C_MRSA-S12,C_MRSA-S2,C_MRSA-S20,C_MRSA-S23,C_MRSA-S4,C…	C_034,C_037,C_039,C_040,C_041,C_045,C_047,C_048,C_049,C_052,C_053,C_054,C_055,C_056,C_057,C_060,C_061,C_062,C_064,C_066,C_068,C_074,C_075,C_080,C_081,C_085,C_088,C_089,C_091,C_097,C_099,C_101,C_102,C_103,C_104,C_105,C_108,C_110,C_113,C_114,C_115,C_116,C_117,C_118,C_120,C_123,C_125,C_127,C_128,C_129,C_130,C_131,C_133,C_135,C_136,C_C1407,C_C1410,C_C1427,C_C1555,C_C1979,C_C2191,C_Por19,C_RKI4,C_S180…
deoC2_2---dra---deoC2_1---deoC2_3---dra_2---dra_1---deoC2	putative deoxyribose-phosphate aldolase;deoxyribose-phosphate aldolase 1	1.32e-11	4.78E-01	4.14E-07	-2.08E+00	3.44E-01	1.09E+00	1.73E+00	4.34E-01	6.88E-01	-1.10E+00	-1.35E+00	-1.93E+00	-1.58E+00	-9.88E-02	6.51E-01	-1.90E+00	1.09E+00	4.73E-01	C_034,C_035,C_036,C_038,C_039,C_041,C_042,C_043,C_044,C_045,C_046,C_05-25,C_050,C_052,C_053,C_056,C_058,C_060,C_061,C_063,C_064,C_065,C_066,C_071,C_076,C_077,C_078,C_079,C_082,C_084,C_085,C_086,C_088,C_089,C_090,C_091,C_092,C_093,C_096,C_101,C_102,C_103,C_106,C_107,C_110,C_111,C_112,C_115,C_116,C_118,C_119,C_122,C_124,C_126,C_127,C_128,C_129,C_130,C_131,C_134,C_135,C_502A,C_C1378,C_C1396,C_C1407,…	C_037,C_040,C_047,C_048,C_049,C_051,C_054,C_055,C_057,C_062,C_067,C_068,C_070,C_073,C_074,C_075,C_080,C_081,C_087,C_095,C_097,C_098,C_099,C_104,C_105,C_108,C_109,C_113,C_114,C_117,C_120,C_121,C_123,C_125,C_132,C_133,C_136,C_71193,C_C1410,C_COL,C_M109,C_Por19,C_RKI4,C_S1800,C_S2398,C_SA40,C_ST1413-10S,C_VH60,C_Van023-SW,C_por23,C_por4,C_porL45,NS_08-02119,NS_08BA02176,NS_3957,NS_AMRF1,NS_C679,NS_E…
mecA---mecA_3---mecA_2---mecA_1	penicillin-binding protein 2 prime	2.28e-06	4.85E-01	3.88E-14	2.42E+00	5.49E-01	-1.07E+00	1.07E-01	6.96E-01	-5.86E-01	3.09E-01	-1.18E+00	2.73E-01	-6.49E-01	-6.39E-01	2.29E-01	1.37E-01	-4.33E-01	7.76E-01	C_039,C_05-25,C_054,C_098,C_125,C_132,C_133,C_134,C_C1378,C_C1396,C_C1407,C_C1410,C_C1427,C_C1555,C_C1979,C_C2191,C_C2304,C_C2403,C_COL,C_M109,C_M120,C_M121,C_MRSA-S11,C_MRSA-S12,C_MRSA-S2,C_MRSA-S20,C_MRSA-S23,C_MRSA-S4,C_MRSA-S8,C_MRSA-S9,C_N315,C_P333,C_S1800,C_S1805,C_SA40,C_VH60,NS_08BA02176,NS_11819-97,NS_3957,NS_AMRF1,NS_AMRF2,NS_C123,NS_C1667,NS_C679,NS_E1470,NS_E404,NS_Gv69,NS_H-EMRSA-15…	C_034,C_035,C_036,C_037,C_038,C_040,C_041,C_042,C_043,C_044,C_045,C_046,C_047,C_048,C_049,C_050,C_051,C_052,C_053,C_055,C_056,C_057,C_058,C_060,C_061,C_062,C_063,C_064,C_065,C_066,C_067,C_068,C_070,C_071,C_073,C_074,C_075,C_076,C_077,C_078,C_079,C_080,C_081,C_082,C_084,C_085,C_086,C_087,C_088,C_089,C_090,C_091,C_092,C_093,C_095,C_096,C_097,C_099,C_101,C_102,C_103,C_104,C_105,C_106,C_107,C_108,C_1…
maoC	MaoC domain-containing protein dehydratase	2.28e-06	4.85E-01	3.88E-14	2.42E+00	5.49E-01	-1.07E+00	1.07E-01	6.96E-01	-5.86E-01	3.09E-01	-1.18E+00	2.73E-01	-6.49E-01	-6.39E-01	2.29E-01	1.37E-01	-4.33E-01	7.76E-01	C_039,C_05-25,C_054,C_098,C_125,C_132,C_133,C_134,C_C1378,C_C1396,C_C1407,C_C1410,C_C1427,C_C1555,C_C1979,C_C2191,C_C2304,C_C2403,C_COL,C_M109,C_M120,C_M121,C_MRSA-S11,C_MRSA-S12,C_MRSA-S2,C_MRSA-S20,C_MRSA-S23,C_MRSA-S4,C_MRSA-S8,C_MRSA-S9,C_N315,C_P333,C_S1800,C_S1805,C_SA40,C_VH60,NS_08BA02176,NS_11819-97,NS_3957,NS_AMRF1,NS_AMRF2,NS_C123,NS_C1667,NS_C679,NS_E1470,NS_E404,NS_Gv69,NS_H-EMRSA-15…	C_034,C_035,C_036,C_037,C_038,C_040,C_041,C_042,C_043,C_044,C_045,C_046,C_047,C_048,C_049,C_050,C_051,C_052,C_053,C_055,C_056,C_057,C_058,C_060,C_061,C_062,C_063,C_064,C_065,C_066,C_067,C_068,C_070,C_071,C_073,C_074,C_075,C_076,C_077,C_078,C_079,C_080,C_081,C_082,C_084,C_085,C_086,C_087,C_088,C_089,C_090,C_091,C_092,C_093,C_095,C_096,C_097,C_099,C_101,C_102,C_103,C_104,C_105,C_106,C_107,C_108,C_1…
ugpQ_1	glycerophosphoryl diester phosphodiesterase UgpQ_1	6.24e-06	4.81E-01	9.05E-14	2.31E+00	5.46E-01	-1.01E+00	1.57E-01	6.73E-01	-5.65E-01	2.73E-01	-1.15E+00	2.05E-01	-6.60E-01	-6.37E-01	2.36E-01	3.44E-02	-3.44E-01	7.34E-01	C_039,C_05-25,C_054,C_098,C_125,C_132,C_133,C_134,C_C1378,C_C1396,C_C1407,C_C1410,C_C1427,C_C1555,C_C1979,C_C2191,C_C2304,C_C2403,C_COL,C_M109,C_M120,C_M121,C_MRSA-S11,C_MRSA-S12,C_MRSA-S2,C_MRSA-S20,C_MRSA-S23,C_MRSA-S4,C_MRSA-S8,C_MRSA-S9,C_N315,C_P333,C_S1800,C_S1805,C_SA40,C_VH60,NS_08BA02176,NS_11819-97,NS_3957,NS_AMRF1,NS_AMRF2,NS_C123,NS_C1667,NS_C679,NS_E1470,NS_E404,NS_Gv69,NS_H-EMRSA-15…	C_034,C_035,C_036,C_037,C_038,C_040,C_041,C_042,C_043,C_044,C_045,C_046,C_047,C_048,C_049,C_050,C_051,C_052,C_053,C_055,C_056,C_057,C_058,C_060,C_061,C_062,C_063,C_064,C_065,C_066,C_067,C_068,C_070,C_071,C_073,C_074,C_075,C_076,C_077,C_078,C_079,C_080,C_081,C_082,C_084,C_085,C_086,C_087,C_088,C_089,C_090,C_091,C_092,C_093,C_095,C_096,C_097,C_099,C_101,C_102,C_103,C_104,C_105,C_106,C_107,C_108,C_1…
deoC2_1---deoC2_2---drm_1---drm_2---deoC2_3	putative deoxyribose-phosphate aldolase;putative phosphopentomutase	9.84e-06	1.19E-01	4.65E-08	-2.28E+00	6.38E-01	2.72E-01	1.09E+00	-1.17E-01	-3.76E-02	-2.02E-01	-5.01E-01	-1.33E+00	-1.38E+00	4.48E-02	2.65E-01	-1.65E+00	9.97E-01	6.04E-01	C_039,C_042,C_043,C_045,C_050,C_052,C_053,C_061,C_062,C_065,C_070,C_076,C_077,C_079,C_080,C_085,C_087,C_088,C_096,C_097,C_101,C_104,C_110,C_111,C_121,C_127,C_129,C_131,C_133,C_134,C_135,C_136,NS_E404,S_C1440,S_CUHK-HK188	C_034,C_035,C_036,C_037,C_038,C_040,C_041,C_044,C_046,C_047,C_048,C_049,C_05-25,C_051,C_054,C_055,C_056,C_057,C_058,C_060,C_063,C_064,C_066,C_067,C_068,C_071,C_073,C_074,C_075,C_078,C_081,C_082,C_084,C_086,C_089,C_090,C_091,C_092,C_093,C_095,C_098,C_099,C_102,C_103,C_105,C_106,C_107,C_108,C_109,C_112,C_113,C_114,C_115,C_116,C_117,C_118,C_119,C_120,C_122,C_123,C_124,C_125,C_126,C_128,C_130,C_132,C…
group_1578	putative deoxyribose-phosphate aldolase	1.62e-05	9.56E-02	6.31E-07	-2.65E+00	7.97E-01	2.52E-01	9.64E-01	-2.31E-01	-1.67E-01	-6.05E-01	-5.97E-01	-1.50E+00	-1.26E+00	-1.18E-01	7.32E-01	-1.85E+00	9.21E-01	7.71E-01	C_040,C_044,C_048,C_062,C_071,C_079,C_080,C_082,C_087,C_097,C_104,C_107,C_110,C_111,C_115,C_118,C_122,C_124,C_125,C_126,C_127,C_130,C_131,C_133,C_134,C_136,NS_MUM475,NS_VRS4	C_034,C_035,C_036,C_037,C_038,C_039,C_041,C_042,C_043,C_045,C_046,C_047,C_049,C_05-25,C_050,C_051,C_052,C_053,C_054,C_055,C_056,C_057,C_058,C_060,C_061,C_063,C_064,C_065,C_066,C_067,C_068,C_070,C_073,C_074,C_075,C_076,C_077,C_078,C_081,C_084,C_085,C_086,C_088,C_089,C_090,C_091,C_092,C_093,C_095,C_096,C_098,C_099,C_101,C_102,C_103,C_105,C_106,C_108,C_109,C_112,C_113,C_114,C_116,C_117,C_119,C_120,C…
group_5883	hypothetical protein	2.87e-05	1.09E-01	1.37E-05	-4.31E+00	1.22E+00	5.22E-01	-7.54E-01	-1.90E+00	-4.42E-01	-9.27E-01	-1.09E+00	-1.65E+00	-5.59E-01	1.96E-01	9.85E-01	-2.29E+00	1.34E+00	4.24E-01	C_048,C_049,C_054,C_055,C_057,C_061,C_062,C_074,C_080,C_081,C_088,C_089,C_097,C_103,C_105,C_113,C_114,C_115,C_118,C_123,C_125,C_127,C_130,C_133,C_136,C_S2398,C_por23,NS_S2397,S_B6,S_MRSA252,S_UAMS-1,S_seps59	C_034,C_035,C_036,C_037,C_038,C_039,C_040,C_041,C_042,C_043,C_044,C_045,C_046,C_047,C_05-25,C_050,C_051,C_052,C_053,C_056,C_058,C_060,C_063,C_064,C_065,C_066,C_067,C_068,C_070,C_071,C_073,C_075,C_076,C_077,C_078,C_079,C_082,C_084,C_085,C_086,C_087,C_090,C_091,C_092,C_093,C_095,C_096,C_098,C_099,C_101,C_102,C_104,C_106,C_107,C_108,C_109,C_110,C_111,C_112,C_116,C_117,C_119,C_120,C_121,C_122,C_124,C…
group_2308	transposase for IS256	3.12e-05	5.12E-02	9.70E-04	3.18E+00	1.13E+00	-6.29E-02	1.09E+00	3.72E-01	-6.76E-02	-2.83E-01	-8.02E-01	-1.56E+00	-2.42E+00	4.64E-02	1.11E+00	-1.83E+00	1.42E+00	-4.15E-02	C_Van023-SW,NS_AMRF1,NS_AMRF2,NS_Gv69,NS_MUM270,NS_MUM475,NS_USA500,NS_XN108,S_Bmb9393,S_CN79,S_JKD6008,S_TW20,S_VRS7,S_Van023,S_Z172	C_034,C_035,C_036,C_037,C_038,C_039,C_040,C_041,C_042,C_043,C_044,C_045,C_046,C_047,C_048,C_049,C_05-25,C_050,C_051,C_052,C_053,C_054,C_055,C_056,C_057,C_058,C_060,C_061,C_062,C_063,C_064,C_065,C_066,C_067,C_068,C_070,C_071,C_073,C_074,C_075,C_076,C_077,C_078,C_079,C_080,C_081,C_082,C_084,C_085,C_086,C_087,C_088,C_089,C_090,C_091,C_092,C_093,C_095,C_096,C_097,C_098,C_099,C_101,C_102,C_103,C_104,C…	bad-chisq
yezG_2	putative antitoxin YezG;transposase for IS431mec;transposase for IS-like element;hypothetical protein	3.98e-05	3.86E-01	9.30E-12	1.47E+00	3.66E-01	-4.52E-01	7.59E-01	2.48E-01	-1.92E-01	1.51E-01	-1.07E+00	-7.47E-01	-5.78E-01	-3.06E-01	4.15E-01	-1.21E+00	7.28E-01	5.60E-01	C_039,C_054,C_098,C_125,C_132,C_133,C_134,C_71193,C_C1410,C_C1427,C_C1555,C_C2304,C_C2403,C_COL,C_M109,C_M121,C_MRSA-S11,C_MRSA-S2,C_MRSA-S20,C_MRSA-S4,C_MRSA-S8,C_MRSA-S9,C_N315,C_P333,C_SA40,C_VH60,NS_11819-97,NS_AMRF1,NS_AMRF2,NS_C123,NS_C1667,NS_C679,NS_E404,NS_ECT-R-2,NS_Gv69,NS_H-EMRSA-15,NS_HUV03,NS_MRSA-S1,NS_MRSA-S10,NS_MRSA-S13,NS_MRSA-S14,NS_MRSA-S15,NS_MRSA-S17,NS_MRSA-S18,NS_MRSA-S19…	C_034,C_035,C_036,C_037,C_038,C_040,C_041,C_042,C_043,C_044,C_045,C_046,C_047,C_048,C_049,C_05-25,C_050,C_051,C_052,C_053,C_055,C_056,C_057,C_058,C_060,C_061,C_062,C_063,C_064,C_065,C_066,C_067,C_068,C_070,C_071,C_073,C_074,C_075,C_076,C_077,C_078,C_079,C_080,C_081,C_082,C_084,C_085,C_086,C_087,C_088,C_089,C_090,C_091,C_092,C_093,C_095,C_096,C_097,C_099,C_101,C_102,C_103,C_104,C_105,C_106,C_107,C…
group_4046	acetyltransferase (GNAT) family protein;hypothetical protein	4.46e-05	7.51E-02	2.10E-05	3.35E+00	1.21E+00	-1.09E-01	1.01E+00	-3.83E-02	2.88E-01	-7.03E-01	-5.00E-01	-1.64E+00	-1.67E+00	3.60E-01	9.72E-01	-3.91E-01	-8.67E-01	5.38E-01	C_VH60,NS_08BA02176,NS_3957,NS_AMRF2,NS_Gv69,NS_LVP2,NS_M013,NS_MUM475,NS_Newman,NS_XN108,S_118,S_120,S_333,S_3989,S_Bmb9393,S_CUHK-HK188,S_KT-Y21,S_SA957,S_ST398,S_TW20,S_Z172,S_seps62	C_034,C_035,C_036,C_037,C_038,C_039,C_040,C_041,C_042,C_043,C_044,C_045,C_046,C_047,C_048,C_049,C_05-25,C_050,C_051,C_052,C_053,C_054,C_055,C_056,C_057,C_058,C_060,C_061,C_062,C_063,C_064,C_065,C_066,C_067,C_068,C_070,C_071,C_073,C_074,C_075,C_076,C_077,C_078,C_079,C_080,C_081,C_082,C_084,C_085,C_086,C_087,C_088,C_089,C_090,C_091,C_092,C_093,C_095,C_096,C_097,C_098,C_099,C_101,C_102,C_103,C_104,C…	bad-chisq
group_3277	putative staphylococcal lipoprotein	6.34e-05	8.29E-01	3.10E-02	-5.93E+00	1.84E+00	5.01E+00	4.47E+00	3.58E+00	6.93E-01	-8.75E-01	3.41E-01	-1.38E+00	-4.80E+00	-1.40E-01	-1.77E-02	-5.19E+00	8.14E-01	7.33E-02	C_034,C_035,C_036,C_037,C_038,C_039,C_040,C_041,C_042,C_043,C_044,C_045,C_046,C_05-25,C_050,C_051,C_052,C_053,C_056,C_058,C_060,C_063,C_064,C_065,C_066,C_067,C_068,C_070,C_071,C_073,C_075,C_076,C_077,C_078,C_079,C_082,C_084,C_085,C_086,C_087,C_090,C_091,C_092,C_093,C_095,C_096,C_098,C_099,C_101,C_102,C_104,C_106,C_107,C_108,C_109,C_110,C_112,C_116,C_117,C_119,C_120,C_121,C_122,C_124,C_126,C_128,C…	C_047,C_048,C_049,C_054,C_055,C_057,C_061,C_062,C_074,C_080,C_081,C_088,C_089,C_097,C_103,C_105,C_111,C_113,C_114,C_115,C_118,C_123,C_125,C_127,C_130,C_133,C_136,C_S2398,C_ST1413-10S,C_Van023-SW,C_por23,NS_Gv69,NS_S2397,NS_XN108,S_B6,S_Bmb9393,S_CN79,S_JKD6008,S_MRSA252,S_NGS-ED-1006,S_TW20,S_UAMS-1,S_Van023,S_XQ,S_Z172,S_chock14,S_chock89,S_seps52,S_seps59,S_seps86
group_3742	putative DNA primase-phage associated;hypothetical protein	7.4e-05	5.12E-02	1.28E-04	3.52E+00	7.04E-01	-3.50E-02	1.10E+00	1.16E-01	5.79E-02	-7.98E-01	-4.91E-01	-1.45E+00	-1.87E+00	-8.92E-03	8.31E-01	-1.09E+00	1.05E+00	2.34E-01	NS_3957,NS_AMRF2,NS_Gv69,NS_M013,NS_MUM475,NS_XN108,S_Bmb9393,S_CN79,S_CUHK-HK188,S_SA268,S_SA957,S_ST398,S_TW20,S_Z172,S_seps62	C_034,C_035,C_036,C_037,C_038,C_039,C_040,C_041,C_042,C_043,C_044,C_045,C_046,C_047,C_048,C_049,C_05-25,C_050,C_051,C_052,C_053,C_054,C_055,C_056,C_057,C_058,C_060,C_061,C_062,C_063,C_064,C_065,C_066,C_067,C_068,C_070,C_071,C_073,C_074,C_075,C_076,C_077,C_078,C_079,C_080,C_081,C_082,C_084,C_085,C_086,C_087,C_088,C_089,C_090,C_091,C_092,C_093,C_095,C_096,C_097,C_098,C_099,C_101,C_102,C_103,C_104,C…	bad-chisq
group_3948	hypothetical protein	7.4e-05	5.12E-02	1.28E-04	3.52E+00	7.04E-01	-3.50E-02	1.10E+00	1.16E-01	5.79E-02	-7.98E-01	-4.91E-01	-1.45E+00	-1.87E+00	-8.92E-03	8.31E-01	-1.09E+00	1.05E+00	2.34E-01	NS_3957,NS_AMRF2,NS_Gv69,NS_M013,NS_MUM475,NS_XN108,S_Bmb9393,S_CN79,S_CUHK-HK188,S_SA268,S_SA957,S_ST398,S_TW20,S_Z172,S_seps62	C_034,C_035,C_036,C_037,C_038,C_039,C_040,C_041,C_042,C_043,C_044,C_045,C_046,C_047,C_048,C_049,C_05-25,C_050,C_051,C_052,C_053,C_054,C_055,C_056,C_057,C_058,C_060,C_061,C_062,C_063,C_064,C_065,C_066,C_067,C_068,C_070,C_071,C_073,C_074,C_075,C_076,C_077,C_078,C_079,C_080,C_081,C_082,C_084,C_085,C_086,C_087,C_088,C_089,C_090,C_091,C_092,C_093,C_095,C_096,C_097,C_098,C_099,C_101,C_102,C_103,C_104,C…	bad-chisq
group_3887	hypothetical protein	7.4e-05	5.12E-02	1.28E-04	3.52E+00	7.04E-01	-3.50E-02	1.10E+00	1.16E-01	5.79E-02	-7.98E-01	-4.91E-01	-1.45E+00	-1.87E+00	-8.92E-03	8.31E-01	-1.09E+00	1.05E+00	2.34E-01	NS_3957,NS_AMRF2,NS_Gv69,NS_M013,NS_MUM475,NS_XN108,S_Bmb9393,S_CN79,S_CUHK-HK188,S_SA268,S_SA957,S_ST398,S_TW20,S_Z172,S_seps62	C_034,C_035,C_036,C_037,C_038,C_039,C_040,C_041,C_042,C_043,C_044,C_045,C_046,C_047,C_048,C_049,C_05-25,C_050,C_051,C_052,C_053,C_054,C_055,C_056,C_057,C_058,C_060,C_061,C_062,C_063,C_064,C_065,C_066,C_067,C_068,C_070,C_071,C_073,C_074,C_075,C_076,C_077,C_078,C_079,C_080,C_081,C_082,C_084,C_085,C_086,C_087,C_088,C_089,C_090,C_091,C_092,C_093,C_095,C_096,C_097,C_098,C_099,C_101,C_102,C_103,C_104,C…	bad-chisq
group_1337	hypothetical protein	7.4e-05	5.12E-02	1.28E-04	3.52E+00	7.04E-01	-3.50E-02	1.10E+00	1.16E-01	5.79E-02	-7.98E-01	-4.91E-01	-1.45E+00	-1.87E+00	-8.92E-03	8.31E-01	-1.09E+00	1.05E+00	2.34E-01	NS_3957,NS_AMRF2,NS_Gv69,NS_M013,NS_MUM475,NS_XN108,S_Bmb9393,S_CN79,S_CUHK-HK188,S_SA268,S_SA957,S_ST398,S_TW20,S_Z172,S_seps62	C_034,C_035,C_036,C_037,C_038,C_039,C_040,C_041,C_042,C_043,C_044,C_045,C_046,C_047,C_048,C_049,C_05-25,C_050,C_051,C_052,C_053,C_054,C_055,C_056,C_057,C_058,C_060,C_061,C_062,C_063,C_064,C_065,C_066,C_067,C_068,C_070,C_071,C_073,C_074,C_075,C_076,C_077,C_078,C_079,C_080,C_081,C_082,C_084,C_085,C_086,C_087,C_088,C_089,C_090,C_091,C_092,C_093,C_095,C_096,C_097,C_098,C_099,C_101,C_102,C_103,C_104,C…	bad-chisq
group_3179	hypothetical protein	8.19e-05	7.17E-02	3.67E-05	3.32E+00	1.21E+00	-1.01E-01	1.02E+00	-5.05E-02	3.01E-01	-7.00E-01	-5.10E-01	-1.64E+00	-1.63E+00	3.42E-01	9.36E-01	-3.90E-01	-8.70E-01	5.79E-01	C_VH60,NS_08BA02176,NS_3957,NS_AMRF2,NS_Gv69,NS_LVP2,NS_M013,NS_MUM475,NS_XN108,S_118,S_120,S_333,S_3989,S_Bmb9393,S_CUHK-HK188,S_KT-Y21,S_SA957,S_ST398,S_TW20,S_Z172,S_seps62	C_034,C_035,C_036,C_037,C_038,C_039,C_040,C_041,C_042,C_043,C_044,C_045,C_046,C_047,C_048,C_049,C_05-25,C_050,C_051,C_052,C_053,C_054,C_055,C_056,C_057,C_058,C_060,C_061,C_062,C_063,C_064,C_065,C_066,C_067,C_068,C_070,C_071,C_073,C_074,C_075,C_076,C_077,C_078,C_079,C_080,C_081,C_082,C_084,C_085,C_086,C_087,C_088,C_089,C_090,C_091,C_092,C_093,C_095,C_096,C_097,C_098,C_099,C_101,C_102,C_103,C_104,C…	bad-chisq
group_4488	hypothetical protein;bacteriophage tail tape measure protein	9.32e-05	4.78E-02	2.22E-04	3.51E+00	7.02E-01	-3.18E-02	1.10E+00	1.24E-01	4.46E-02	-8.11E-01	-5.02E-01	-1.47E+00	-1.90E+00	-1.50E-03	8.37E-01	-1.10E+00	1.05E+00	2.24E-01	NS_3957,NS_AMRF2,NS_Gv69,NS_M013,NS_MUM475,NS_XN108,S_Bmb9393,S_CN79,S_CUHK-HK188,S_SA268,S_SA957,S_ST398,S_TW20,S_Z172	C_034,C_035,C_036,C_037,C_038,C_039,C_040,C_041,C_042,C_043,C_044,C_045,C_046,C_047,C_048,C_049,C_05-25,C_050,C_051,C_052,C_053,C_054,C_055,C_056,C_057,C_058,C_060,C_061,C_062,C_063,C_064,C_065,C_066,C_067,C_068,C_070,C_071,C_073,C_074,C_075,C_076,C_077,C_078,C_079,C_080,C_081,C_082,C_084,C_085,C_086,C_087,C_088,C_089,C_090,C_091,C_092,C_093,C_095,C_096,C_097,C_098,C_099,C_101,C_102,C_103,C_104,C…	bad-chisq
group_4288	hypothetical protein	9.32e-05	4.78E-02	2.22E-04	3.51E+00	7.02E-01	-3.18E-02	1.10E+00	1.24E-01	4.46E-02	-8.11E-01	-5.02E-01	-1.47E+00	-1.90E+00	-1.50E-03	8.37E-01	-1.10E+00	1.05E+00	2.24E-01	NS_3957,NS_AMRF2,NS_Gv69,NS_M013,NS_MUM475,NS_XN108,S_Bmb9393,S_CN79,S_CUHK-HK188,S_SA268,S_SA957,S_ST398,S_TW20,S_Z172	C_034,C_035,C_036,C_037,C_038,C_039,C_040,C_041,C_042,C_043,C_044,C_045,C_046,C_047,C_048,C_049,C_05-25,C_050,C_051,C_052,C_053,C_054,C_055,C_056,C_057,C_058,C_060,C_061,C_062,C_063,C_064,C_065,C_066,C_067,C_068,C_070,C_071,C_073,C_074,C_075,C_076,C_077,C_078,C_079,C_080,C_081,C_082,C_084,C_085,C_086,C_087,C_088,C_089,C_090,C_091,C_092,C_093,C_095,C_096,C_097,C_098,C_099,C_101,C_102,C_103,C_104,C…	bad-chisq
group_4236	hypothetical protein	9.32e-05	4.78E-02	2.22E-04	3.51E+00	7.02E-01	-3.18E-02	1.10E+00	1.24E-01	4.46E-02	-8.11E-01	-5.02E-01	-1.47E+00	-1.90E+00	-1.50E-03	8.37E-01	-1.10E+00	1.05E+00	2.24E-01	NS_3957,NS_AMRF2,NS_Gv69,NS_M013,NS_MUM475,NS_XN108,S_Bmb9393,S_CN79,S_CUHK-HK188,S_SA268,S_SA957,S_ST398,S_TW20,S_Z172	C_034,C_035,C_036,C_037,C_038,C_039,C_040,C_041,C_042,C_043,C_044,C_045,C_046,C_047,C_048,C_049,C_05-25,C_050,C_051,C_052,C_053,C_054,C_055,C_056,C_057,C_058,C_060,C_061,C_062,C_063,C_064,C_065,C_066,C_067,C_068,C_070,C_071,C_073,C_074,C_075,C_076,C_077,C_078,C_079,C_080,C_081,C_082,C_084,C_085,C_086,C_087,C_088,C_089,C_090,C_091,C_092,C_093,C_095,C_096,C_097,C_098,C_099,C_101,C_102,C_103,C_104,C…	bad-chisq
group_2974	bifunctional acetyltransferase/phosphotransferase	0.000193	9.90E-02	1.79E-05	2.24E+00	7.04E-01	-9.12E-02	1.04E+00	1.13E-01	1.75E-01	-2.46E-01	-6.74E-01	-1.55E+00	-2.11E+00	1.09E-01	1.02E+00	-1.50E+00	4.65E-01	3.25E-01	C_MRSA-S8,C_VH60,C_Van023-SW,NS_3957,NS_AMRF1,NS_AMRF2,NS_Gv69,NS_HUV03,NS_LVP2,NS_MRSA-S21,NS_MUM270,NS_MUM475,NS_VRS1,NS_VRS2,NS_VRS3a,NS_VRS8,NS_VRS9,NS_XN108,S_120,S_333,S_3989,S_Bmb9393,S_JKD6008,S_KT-Y21,S_SA-ST125-MupR,S_TW20,S_VRS7,S_Van023,S_Z172	C_034,C_035,C_036,C_037,C_038,C_039,C_040,C_041,C_042,C_043,C_044,C_045,C_046,C_047,C_048,C_049,C_05-25,C_050,C_051,C_052,C_053,C_054,C_055,C_056,C_057,C_058,C_060,C_061,C_062,C_063,C_064,C_065,C_066,C_067,C_068,C_070,C_071,C_073,C_074,C_075,C_076,C_077,C_078,C_079,C_080,C_081,C_082,C_084,C_085,C_086,C_087,C_088,C_089,C_090,C_091,C_092,C_093,C_095,C_096,C_097,C_098,C_099,C_101,C_102,C_103,C_104,C…
group_2057	GNAT family acetyltransferase	0.000193	9.90E-02	1.79E-05	2.24E+00	7.04E-01	-9.12E-02	1.04E+00	1.13E-01	1.75E-01	-2.46E-01	-6.74E-01	-1.55E+00	-2.11E+00	1.09E-01	1.02E+00	-1.50E+00	4.65E-01	3.25E-01	C_MRSA-S8,C_VH60,C_Van023-SW,NS_3957,NS_AMRF1,NS_AMRF2,NS_Gv69,NS_HUV03,NS_LVP2,NS_MRSA-S21,NS_MUM270,NS_MUM475,NS_VRS1,NS_VRS2,NS_VRS3a,NS_VRS8,NS_VRS9,NS_XN108,S_120,S_333,S_3989,S_Bmb9393,S_JKD6008,S_KT-Y21,S_SA-ST125-MupR,S_TW20,S_VRS7,S_Van023,S_Z172	C_034,C_035,C_036,C_037,C_038,C_039,C_040,C_041,C_042,C_043,C_044,C_045,C_046,C_047,C_048,C_049,C_05-25,C_050,C_051,C_052,C_053,C_054,C_055,C_056,C_057,C_058,C_060,C_061,C_062,C_063,C_064,C_065,C_066,C_067,C_068,C_070,C_071,C_073,C_074,C_075,C_076,C_077,C_078,C_079,C_080,C_081,C_082,C_084,C_085,C_086,C_087,C_088,C_089,C_090,C_091,C_092,C_093,C_095,C_096,C_097,C_098,C_099,C_101,C_102,C_103,C_104,C…
group_2915	phage protein	0.000227	1.50E-01	8.69E-04	1.53E+00	4.50E-01	-1.25E-01	1.07E+00	-1.70E-01	2.56E-01	-5.89E-01	-7.08E-01	-1.60E+00	-1.56E+00	7.28E-02	5.60E-01	-1.57E+00	1.85E+00	7.45E-01	C_087,C_096,C_114,C_120,C_121,C_122,C_124,C_502A,C_Por19,C_por21,C_porL45,NS_08-02119,NS_AMRF1,NS_AMRF2,NS_Gv69,NS_LVP2,NS_M013,NS_MRSA-S10,NS_MRSA-S17,NS_MUM270,NS_MUM475,NS_Mu50-omega,NS_Newman,NS_Tager-104,NS_USA500,NS_VRS10,NS_VRS4,NS_VRS8,NS_XN108,S_Bmb9393,S_C1440,S_C1504,S_C1675,S_C2485,S_CN79,S_CUHK-HK188,S_Mu3,S_Mu50,S_S100,S_SA268,S_SA957,S_ST20130942,S_ST20130943,S_seps91	C_034,C_035,C_036,C_037,C_038,C_039,C_040,C_041,C_042,C_043,C_044,C_045,C_046,C_047,C_048,C_049,C_05-25,C_050,C_051,C_052,C_053,C_054,C_055,C_056,C_057,C_058,C_060,C_061,C_062,C_063,C_064,C_065,C_066,C_067,C_068,C_070,C_071,C_073,C_074,C_075,C_076,C_077,C_078,C_079,C_080,C_081,C_082,C_084,C_085,C_086,C_088,C_089,C_090,C_091,C_092,C_093,C_095,C_097,C_098,C_099,C_101,C_102,C_103,C_104,C_105,C_106,C…
group_6323	transposase for IS256	0.000244	4.78E-02	1.66E-03	2.92E+00	1.10E+00	-4.14E-02	1.07E+00	3.87E-01	-3.26E-02	-4.17E-01	-3.28E-01	-1.57E+00	-2.16E+00	1.91E-02	1.08E+00	-1.81E+00	1.13E+00	2.62E-01	C_Van023-SW,NS_AMRF2,NS_Gv69,NS_USA500,NS_VRS3a,NS_XN108,S_333,S_3989,S_Bmb9393,S_CN79,S_JKD6008,S_TW20,S_Van023,S_Z172	C_034,C_035,C_036,C_037,C_038,C_039,C_040,C_041,C_042,C_043,C_044,C_045,C_046,C_047,C_048,C_049,C_05-25,C_050,C_051,C_052,C_053,C_054,C_055,C_056,C_057,C_058,C_060,C_061,C_062,C_063,C_064,C_065,C_066,C_067,C_068,C_070,C_071,C_073,C_074,C_075,C_076,C_077,C_078,C_079,C_080,C_081,C_082,C_084,C_085,C_086,C_087,C_088,C_089,C_090,C_091,C_092,C_093,C_095,C_096,C_097,C_098,C_099,C_101,C_102,C_103,C_104,C…	bad-chisq
group_4034	dUTPase	0.000347	7.17E-02	1.28E-03	2.41E+00	7.78E-01	-6.79E-02	1.09E+00	3.15E-01	-7.73E-02	-6.19E-01	-4.01E-01	-1.58E+00	-2.32E+00	4.64E-02	1.16E+00	-1.89E+00	1.36E+00	1.95E-01	C_051,C_063,C_Van023-SW,NS_3957,NS_AMRF2,NS_Gv69,NS_LHSKBClinical,NS_Newman,NS_Tager-104,NS_VRS11a,NS_VRS11b,NS_XN108,S_Bmb9393,S_C2485,S_CN79,S_CUHK-HK188,S_JKD6008,S_SA268,S_TW20,S_Van023,S_Z172	C_034,C_035,C_036,C_037,C_038,C_039,C_040,C_041,C_042,C_043,C_044,C_045,C_046,C_047,C_048,C_049,C_05-25,C_050,C_052,C_053,C_054,C_055,C_056,C_057,C_058,C_060,C_061,C_062,C_064,C_065,C_066,C_067,C_068,C_070,C_071,C_073,C_074,C_075,C_076,C_077,C_078,C_079,C_080,C_081,C_082,C_084,C_085,C_086,C_087,C_088,C_089,C_090,C_091,C_092,C_093,C_095,C_096,C_097,C_098,C_099,C_101,C_102,C_103,C_104,C_105,C_106,C…
group_5885	hypothetical protein	0.000354	4.44E-02	2.84E-03	2.96E+00	1.09E+00	-3.79E-02	1.07E+00	3.91E-01	-2.52E-02	-3.65E-01	-2.78E-01	-1.49E+00	-2.12E+00	-3.69E-02	1.09E+00	-1.93E+00	1.40E+00	1.77E-01	C_Van023-SW,NS_Gv69,NS_Mu50-omega,NS_USA500,NS_XN108,S_Bmb9393,S_CN79,S_JKD6008,S_Mu3,S_Mu50,S_TW20,S_Van023,S_Z172	C_034,C_035,C_036,C_037,C_038,C_039,C_040,C_041,C_042,C_043,C_044,C_045,C_046,C_047,C_048,C_049,C_05-25,C_050,C_051,C_052,C_053,C_054,C_055,C_056,C_057,C_058,C_060,C_061,C_062,C_063,C_064,C_065,C_066,C_067,C_068,C_070,C_071,C_073,C_074,C_075,C_076,C_077,C_078,C_079,C_080,C_081,C_082,C_084,C_085,C_086,C_087,C_088,C_089,C_090,C_091,C_092,C_093,C_095,C_096,C_097,C_098,C_099,C_101,C_102,C_103,C_104,C…	bad-chisq
group_5549	hypothetical protein	0.000354	4.44E-02	2.84E-03	2.96E+00	1.09E+00	-3.79E-02	1.07E+00	3.91E-01	-2.52E-02	-3.65E-01	-2.78E-01	-1.49E+00	-2.12E+00	-3.69E-02	1.09E+00	-1.93E+00	1.40E+00	1.77E-01	C_Van023-SW,NS_Gv69,NS_Mu50-omega,NS_USA500,NS_XN108,S_Bmb9393,S_CN79,S_JKD6008,S_Mu3,S_Mu50,S_TW20,S_Van023,S_Z172	C_034,C_035,C_036,C_037,C_038,C_039,C_040,C_041,C_042,C_043,C_044,C_045,C_046,C_047,C_048,C_049,C_05-25,C_050,C_051,C_052,C_053,C_054,C_055,C_056,C_057,C_058,C_060,C_061,C_062,C_063,C_064,C_065,C_066,C_067,C_068,C_070,C_071,C_073,C_074,C_075,C_076,C_077,C_078,C_079,C_080,C_081,C_082,C_084,C_085,C_086,C_087,C_088,C_089,C_090,C_091,C_092,C_093,C_095,C_096,C_097,C_098,C_099,C_101,C_102,C_103,C_104,C…	bad-chisq
group_5349	putative transcriptional regulator	0.000354	4.44E-02	2.84E-03	2.96E+00	1.09E+00	-3.79E-02	1.07E+00	3.91E-01	-2.52E-02	-3.65E-01	-2.78E-01	-1.49E+00	-2.12E+00	-3.69E-02	1.09E+00	-1.93E+00	1.40E+00	1.77E-01	C_Van023-SW,NS_Gv69,NS_Mu50-omega,NS_USA500,NS_XN108,S_Bmb9393,S_CN79,S_JKD6008,S_Mu3,S_Mu50,S_TW20,S_Van023,S_Z172	C_034,C_035,C_036,C_037,C_038,C_039,C_040,C_041,C_042,C_043,C_044,C_045,C_046,C_047,C_048,C_049,C_05-25,C_050,C_051,C_052,C_053,C_054,C_055,C_056,C_057,C_058,C_060,C_061,C_062,C_063,C_064,C_065,C_066,C_067,C_068,C_070,C_071,C_073,C_074,C_075,C_076,C_077,C_078,C_079,C_080,C_081,C_082,C_084,C_085,C_086,C_087,C_088,C_089,C_090,C_091,C_092,C_093,C_095,C_096,C_097,C_098,C_099,C_101,C_102,C_103,C_104,C…	bad-chisq
group_5256	hypothetical protein	0.000354	4.44E-02	2.84E-03	2.96E+00	1.09E+00	-3.79E-02	1.07E+00	3.91E-01	-2.52E-02	-3.65E-01	-2.78E-01	-1.49E+00	-2.12E+00	-3.69E-02	1.09E+00	-1.93E+00	1.40E+00	1.77E-01	C_Van023-SW,NS_Gv69,NS_Mu50-omega,NS_USA500,NS_XN108,S_Bmb9393,S_CN79,S_JKD6008,S_Mu3,S_Mu50,S_TW20,S_Van023,S_Z172	C_034,C_035,C_036,C_037,C_038,C_039,C_040,C_041,C_042,C_043,C_044,C_045,C_046,C_047,C_048,C_049,C_05-25,C_050,C_051,C_052,C_053,C_054,C_055,C_056,C_057,C_058,C_060,C_061,C_062,C_063,C_064,C_065,C_066,C_067,C_068,C_070,C_071,C_073,C_074,C_075,C_076,C_077,C_078,C_079,C_080,C_081,C_082,C_084,C_085,C_086,C_087,C_088,C_089,C_090,C_091,C_092,C_093,C_095,C_096,C_097,C_098,C_099,C_101,C_102,C_103,C_104,C…	bad-chisq
group_5162	hypothetical protein	0.000354	4.44E-02	2.84E-03	2.96E+00	1.09E+00	-3.79E-02	1.07E+00	3.91E-01	-2.52E-02	-3.65E-01	-2.78E-01	-1.49E+00	-2.12E+00	-3.69E-02	1.09E+00	-1.93E+00	1.40E+00	1.77E-01	C_Van023-SW,NS_Gv69,NS_Mu50-omega,NS_USA500,NS_XN108,S_Bmb9393,S_CN79,S_JKD6008,S_Mu3,S_Mu50,S_TW20,S_Van023,S_Z172	C_034,C_035,C_036,C_037,C_038,C_039,C_040,C_041,C_042,C_043,C_044,C_045,C_046,C_047,C_048,C_049,C_05-25,C_050,C_051,C_052,C_053,C_054,C_055,C_056,C_057,C_058,C_060,C_061,C_062,C_063,C_064,C_065,C_066,C_067,C_068,C_070,C_071,C_073,C_074,C_075,C_076,C_077,C_078,C_079,C_080,C_081,C_082,C_084,C_085,C_086,C_087,C_088,C_089,C_090,C_091,C_092,C_093,C_095,C_096,C_097,C_098,C_099,C_101,C_102,C_103,C_104,C…	bad-chisq
group_5058	Sigma-70 Region 4 protein	0.000354	4.44E-02	2.84E-03	2.96E+00	1.09E+00	-3.79E-02	1.07E+00	3.91E-01	-2.52E-02	-3.65E-01	-2.78E-01	-1.49E+00	-2.12E+00	-3.69E-02	1.09E+00	-1.93E+00	1.40E+00	1.77E-01	C_Van023-SW,NS_Gv69,NS_Mu50-omega,NS_USA500,NS_XN108,S_Bmb9393,S_CN79,S_JKD6008,S_Mu3,S_Mu50,S_TW20,S_Van023,S_Z172	C_034,C_035,C_036,C_037,C_038,C_039,C_040,C_041,C_042,C_043,C_044,C_045,C_046,C_047,C_048,C_049,C_05-25,C_050,C_051,C_052,C_053,C_054,C_055,C_056,C_057,C_058,C_060,C_061,C_062,C_063,C_064,C_065,C_066,C_067,C_068,C_070,C_071,C_073,C_074,C_075,C_076,C_077,C_078,C_079,C_080,C_081,C_082,C_084,C_085,C_086,C_087,C_088,C_089,C_090,C_091,C_092,C_093,C_095,C_096,C_097,C_098,C_099,C_101,C_102,C_103,C_104,C…	bad-chisq
ardA_1	putative antirestriction protein	0.000354	4.44E-02	2.84E-03	2.96E+00	1.09E+00	-3.79E-02	1.07E+00	3.91E-01	-2.52E-02	-3.65E-01	-2.78E-01	-1.49E+00	-2.12E+00	-3.69E-02	1.09E+00	-1.93E+00	1.40E+00	1.77E-01	C_Van023-SW,NS_Gv69,NS_Mu50-omega,NS_USA500,NS_XN108,S_Bmb9393,S_CN79,S_JKD6008,S_Mu3,S_Mu50,S_TW20,S_Van023,S_Z172	C_034,C_035,C_036,C_037,C_038,C_039,C_040,C_041,C_042,C_043,C_044,C_045,C_046,C_047,C_048,C_049,C_05-25,C_050,C_051,C_052,C_053,C_054,C_055,C_056,C_057,C_058,C_060,C_061,C_062,C_063,C_064,C_065,C_066,C_067,C_068,C_070,C_071,C_073,C_074,C_075,C_076,C_077,C_078,C_079,C_080,C_081,C_082,C_084,C_085,C_086,C_087,C_088,C_089,C_090,C_091,C_092,C_093,C_095,C_096,C_097,C_098,C_099,C_101,C_102,C_103,C_104,C…	bad-chisq
group_2707	hypothetical protein	0.000354	4.44E-02	2.84E-03	2.96E+00	1.09E+00	-3.79E-02	1.07E+00	3.91E-01	-2.52E-02	-3.65E-01	-2.78E-01	-1.49E+00	-2.12E+00	-3.69E-02	1.09E+00	-1.93E+00	1.40E+00	1.77E-01	C_Van023-SW,NS_Gv69,NS_Mu50-omega,NS_USA500,NS_XN108,S_Bmb9393,S_CN79,S_JKD6008,S_Mu3,S_Mu50,S_TW20,S_Van023,S_Z172	C_034,C_035,C_036,C_037,C_038,C_039,C_040,C_041,C_042,C_043,C_044,C_045,C_046,C_047,C_048,C_049,C_05-25,C_050,C_051,C_052,C_053,C_054,C_055,C_056,C_057,C_058,C_060,C_061,C_062,C_063,C_064,C_065,C_066,C_067,C_068,C_070,C_071,C_073,C_074,C_075,C_076,C_077,C_078,C_079,C_080,C_081,C_082,C_084,C_085,C_086,C_087,C_088,C_089,C_090,C_091,C_092,C_093,C_095,C_096,C_097,C_098,C_099,C_101,C_102,C_103,C_104,C…	bad-chisq
group_2581	hypothetical protein	0.000354	4.44E-02	2.84E-03	2.96E+00	1.09E+00	-3.79E-02	1.07E+00	3.91E-01	-2.52E-02	-3.65E-01	-2.78E-01	-1.49E+00	-2.12E+00	-3.69E-02	1.09E+00	-1.93E+00	1.40E+00	1.77E-01	C_Van023-SW,NS_Gv69,NS_Mu50-omega,NS_USA500,NS_XN108,S_Bmb9393,S_CN79,S_JKD6008,S_Mu3,S_Mu50,S_TW20,S_Van023,S_Z172	C_034,C_035,C_036,C_037,C_038,C_039,C_040,C_041,C_042,C_043,C_044,C_045,C_046,C_047,C_048,C_049,C_05-25,C_050,C_051,C_052,C_053,C_054,C_055,C_056,C_057,C_058,C_060,C_061,C_062,C_063,C_064,C_065,C_066,C_067,C_068,C_070,C_071,C_073,C_074,C_075,C_076,C_077,C_078,C_079,C_080,C_081,C_082,C_084,C_085,C_086,C_087,C_088,C_089,C_090,C_091,C_092,C_093,C_095,C_096,C_097,C_098,C_099,C_101,C_102,C_103,C_104,C…	bad-chisq
group_2247	hypothetical protein	0.000354	4.44E-02	2.84E-03	2.96E+00	1.09E+00	-3.79E-02	1.07E+00	3.91E-01	-2.52E-02	-3.65E-01	-2.78E-01	-1.49E+00	-2.12E+00	-3.69E-02	1.09E+00	-1.93E+00	1.40E+00	1.77E-01	C_Van023-SW,NS_Gv69,NS_Mu50-omega,NS_USA500,NS_XN108,S_Bmb9393,S_CN79,S_JKD6008,S_Mu3,S_Mu50,S_TW20,S_Van023,S_Z172	C_034,C_035,C_036,C_037,C_038,C_039,C_040,C_041,C_042,C_043,C_044,C_045,C_046,C_047,C_048,C_049,C_05-25,C_050,C_051,C_052,C_053,C_054,C_055,C_056,C_057,C_058,C_060,C_061,C_062,C_063,C_064,C_065,C_066,C_067,C_068,C_070,C_071,C_073,C_074,C_075,C_076,C_077,C_078,C_079,C_080,C_081,C_082,C_084,C_085,C_086,C_087,C_088,C_089,C_090,C_091,C_092,C_093,C_095,C_096,C_097,C_098,C_099,C_101,C_102,C_103,C_104,C…	bad-chisq
pgdS	Gamma-DL-glutamyl hydrolase	0.000354	4.44E-02	2.84E-03	2.96E+00	1.09E+00	-3.79E-02	1.07E+00	3.91E-01	-2.52E-02	-3.65E-01	-2.78E-01	-1.49E+00	-2.12E+00	-3.69E-02	1.09E+00	-1.93E+00	1.40E+00	1.77E-01	C_Van023-SW,NS_Gv69,NS_Mu50-omega,NS_USA500,NS_XN108,S_Bmb9393,S_CN79,S_JKD6008,S_Mu3,S_Mu50,S_TW20,S_Van023,S_Z172	C_034,C_035,C_036,C_037,C_038,C_039,C_040,C_041,C_042,C_043,C_044,C_045,C_046,C_047,C_048,C_049,C_05-25,C_050,C_051,C_052,C_053,C_054,C_055,C_056,C_057,C_058,C_060,C_061,C_062,C_063,C_064,C_065,C_066,C_067,C_068,C_070,C_071,C_073,C_074,C_075,C_076,C_077,C_078,C_079,C_080,C_081,C_082,C_084,C_085,C_086,C_087,C_088,C_089,C_090,C_091,C_092,C_093,C_095,C_096,C_097,C_098,C_099,C_101,C_102,C_103,C_104,C…	bad-chisq
tetM_2---tetM_1---tetM	tetracycline resistance protein TetM	0.000354	4.44E-02	2.84E-03	2.96E+00	1.09E+00	-3.79E-02	1.07E+00	3.91E-01	-2.52E-02	-3.65E-01	-2.78E-01	-1.49E+00	-2.12E+00	-3.69E-02	1.09E+00	-1.93E+00	1.40E+00	1.77E-01	C_Van023-SW,NS_Gv69,NS_Mu50-omega,NS_USA500,NS_XN108,S_Bmb9393,S_CN79,S_JKD6008,S_Mu3,S_Mu50,S_TW20,S_Van023,S_Z172	C_034,C_035,C_036,C_037,C_038,C_039,C_040,C_041,C_042,C_043,C_044,C_045,C_046,C_047,C_048,C_049,C_05-25,C_050,C_051,C_052,C_053,C_054,C_055,C_056,C_057,C_058,C_060,C_061,C_062,C_063,C_064,C_065,C_066,C_067,C_068,C_070,C_071,C_073,C_074,C_075,C_076,C_077,C_078,C_079,C_080,C_081,C_082,C_084,C_085,C_086,C_087,C_088,C_089,C_090,C_091,C_092,C_093,C_095,C_096,C_097,C_098,C_099,C_101,C_102,C_103,C_104,C…	bad-chisq
group_1292	replication initiation factor	0.000354	4.44E-02	2.84E-03	2.96E+00	1.09E+00	-3.79E-02	1.07E+00	3.91E-01	-2.52E-02	-3.65E-01	-2.78E-01	-1.49E+00	-2.12E+00	-3.69E-02	1.09E+00	-1.93E+00	1.40E+00	1.77E-01	C_Van023-SW,NS_Gv69,NS_Mu50-omega,NS_USA500,NS_XN108,S_Bmb9393,S_CN79,S_JKD6008,S_Mu3,S_Mu50,S_TW20,S_Van023,S_Z172	C_034,C_035,C_036,C_037,C_038,C_039,C_040,C_041,C_042,C_043,C_044,C_045,C_046,C_047,C_048,C_049,C_05-25,C_050,C_051,C_052,C_053,C_054,C_055,C_056,C_057,C_058,C_060,C_061,C_062,C_063,C_064,C_065,C_066,C_067,C_068,C_070,C_071,C_073,C_074,C_075,C_076,C_077,C_078,C_079,C_080,C_081,C_082,C_084,C_085,C_086,C_087,C_088,C_089,C_090,C_091,C_092,C_093,C_095,C_096,C_097,C_098,C_099,C_101,C_102,C_103,C_104,C…	bad-chisq
group_902	transposase for IS256;transposase	0.000354	4.44E-02	2.84E-03	2.96E+00	1.09E+00	-3.79E-02	1.07E+00	3.91E-01	-2.52E-02	-3.65E-01	-2.78E-01	-1.49E+00	-2.12E+00	-3.69E-02	1.09E+00	-1.93E+00	1.40E+00	1.77E-01	C_Van023-SW,NS_Gv69,NS_Mu50-omega,NS_USA500,NS_XN108,S_Bmb9393,S_CN79,S_JKD6008,S_Mu3,S_Mu50,S_TW20,S_Van023,S_Z172	C_034,C_035,C_036,C_037,C_038,C_039,C_040,C_041,C_042,C_043,C_044,C_045,C_046,C_047,C_048,C_049,C_05-25,C_050,C_051,C_052,C_053,C_054,C_055,C_056,C_057,C_058,C_060,C_061,C_062,C_063,C_064,C_065,C_066,C_067,C_068,C_070,C_071,C_073,C_074,C_075,C_076,C_077,C_078,C_079,C_080,C_081,C_082,C_084,C_085,C_086,C_087,C_088,C_089,C_090,C_091,C_092,C_093,C_095,C_096,C_097,C_098,C_099,C_101,C_102,C_103,C_104,C…	bad-chisq
group_805	hypothetical protein	0.000354	4.44E-02	2.84E-03	2.96E+00	1.09E+00	-3.79E-02	1.07E+00	3.91E-01	-2.52E-02	-3.65E-01	-2.78E-01	-1.49E+00	-2.12E+00	-3.69E-02	1.09E+00	-1.93E+00	1.40E+00	1.77E-01	C_Van023-SW,NS_Gv69,NS_Mu50-omega,NS_USA500,NS_XN108,S_Bmb9393,S_CN79,S_JKD6008,S_Mu3,S_Mu50,S_TW20,S_Van023,S_Z172	C_034,C_035,C_036,C_037,C_038,C_039,C_040,C_041,C_042,C_043,C_044,C_045,C_046,C_047,C_048,C_049,C_05-25,C_050,C_051,C_052,C_053,C_054,C_055,C_056,C_057,C_058,C_060,C_061,C_062,C_063,C_064,C_065,C_066,C_067,C_068,C_070,C_071,C_073,C_074,C_075,C_076,C_077,C_078,C_079,C_080,C_081,C_082,C_084,C_085,C_086,C_087,C_088,C_089,C_090,C_091,C_092,C_093,C_095,C_096,C_097,C_098,C_099,C_101,C_102,C_103,C_104,C…	bad-chisq
group_651	integrase-like protein	0.000354	4.44E-02	2.84E-03	2.96E+00	1.09E+00	-3.79E-02	1.07E+00	3.91E-01	-2.52E-02	-3.65E-01	-2.78E-01	-1.49E+00	-2.12E+00	-3.69E-02	1.09E+00	-1.93E+00	1.40E+00	1.77E-01	C_Van023-SW,NS_Gv69,NS_Mu50-omega,NS_USA500,NS_XN108,S_Bmb9393,S_CN79,S_JKD6008,S_Mu3,S_Mu50,S_TW20,S_Van023,S_Z172	C_034,C_035,C_036,C_037,C_038,C_039,C_040,C_041,C_042,C_043,C_044,C_045,C_046,C_047,C_048,C_049,C_05-25,C_050,C_051,C_052,C_053,C_054,C_055,C_056,C_057,C_058,C_060,C_061,C_062,C_063,C_064,C_065,C_066,C_067,C_068,C_070,C_071,C_073,C_074,C_075,C_076,C_077,C_078,C_079,C_080,C_081,C_082,C_084,C_085,C_086,C_087,C_088,C_089,C_090,C_091,C_092,C_093,C_095,C_096,C_097,C_098,C_099,C_101,C_102,C_103,C_104,C…	bad-chisq
uvrD	UvrD/REP helicase	0.000354	4.44E-02	2.84E-03	2.96E+00	1.09E+00	-3.79E-02	1.07E+00	3.91E-01	-2.52E-02	-3.65E-01	-2.78E-01	-1.49E+00	-2.12E+00	-3.69E-02	1.09E+00	-1.93E+00	1.40E+00	1.77E-01	C_Van023-SW,NS_Gv69,NS_Mu50-omega,NS_USA500,NS_XN108,S_Bmb9393,S_CN79,S_JKD6008,S_Mu3,S_Mu50,S_TW20,S_Van023,S_Z172	C_034,C_035,C_036,C_037,C_038,C_039,C_040,C_041,C_042,C_043,C_044,C_045,C_046,C_047,C_048,C_049,C_05-25,C_050,C_051,C_052,C_053,C_054,C_055,C_056,C_057,C_058,C_060,C_061,C_062,C_063,C_064,C_065,C_066,C_067,C_068,C_070,C_071,C_073,C_074,C_075,C_076,C_077,C_078,C_079,C_080,C_081,C_082,C_084,C_085,C_086,C_087,C_088,C_089,C_090,C_091,C_092,C_093,C_095,C_096,C_097,C_098,C_099,C_101,C_102,C_103,C_104,C…	bad-chisq
group_489	hypothetical protein	0.000354	4.44E-02	2.84E-03	2.96E+00	1.09E+00	-3.79E-02	1.07E+00	3.91E-01	-2.52E-02	-3.65E-01	-2.78E-01	-1.49E+00	-2.12E+00	-3.69E-02	1.09E+00	-1.93E+00	1.40E+00	1.77E-01	C_Van023-SW,NS_Gv69,NS_Mu50-omega,NS_USA500,NS_XN108,S_Bmb9393,S_CN79,S_JKD6008,S_Mu3,S_Mu50,S_TW20,S_Van023,S_Z172	C_034,C_035,C_036,C_037,C_038,C_039,C_040,C_041,C_042,C_043,C_044,C_045,C_046,C_047,C_048,C_049,C_05-25,C_050,C_051,C_052,C_053,C_054,C_055,C_056,C_057,C_058,C_060,C_061,C_062,C_063,C_064,C_065,C_066,C_067,C_068,C_070,C_071,C_073,C_074,C_075,C_076,C_077,C_078,C_079,C_080,C_081,C_082,C_084,C_085,C_086,C_087,C_088,C_089,C_090,C_091,C_092,C_093,C_095,C_096,C_097,C_098,C_099,C_101,C_102,C_103,C_104,C…	bad-chisq
group_411	membrane protein	0.000354	4.44E-02	2.84E-03	2.96E+00	1.09E+00	-3.79E-02	1.07E+00	3.91E-01	-2.52E-02	-3.65E-01	-2.78E-01	-1.49E+00	-2.12E+00	-3.69E-02	1.09E+00	-1.93E+00	1.40E+00	1.77E-01	C_Van023-SW,NS_Gv69,NS_Mu50-omega,NS_USA500,NS_XN108,S_Bmb9393,S_CN79,S_JKD6008,S_Mu3,S_Mu50,S_TW20,S_Van023,S_Z172	C_034,C_035,C_036,C_037,C_038,C_039,C_040,C_041,C_042,C_043,C_044,C_045,C_046,C_047,C_048,C_049,C_05-25,C_050,C_051,C_052,C_053,C_054,C_055,C_056,C_057,C_058,C_060,C_061,C_062,C_063,C_064,C_065,C_066,C_067,C_068,C_070,C_071,C_073,C_074,C_075,C_076,C_077,C_078,C_079,C_080,C_081,C_082,C_084,C_085,C_086,C_087,C_088,C_089,C_090,C_091,C_092,C_093,C_095,C_096,C_097,C_098,C_099,C_101,C_102,C_103,C_104,C…	bad-chisq
group_368	hypothetical protein	0.000354	4.44E-02	2.84E-03	2.96E+00	1.09E+00	-3.79E-02	1.07E+00	3.91E-01	-2.52E-02	-3.65E-01	-2.78E-01	-1.49E+00	-2.12E+00	-3.69E-02	1.09E+00	-1.93E+00	1.40E+00	1.77E-01	C_Van023-SW,NS_Gv69,NS_Mu50-omega,NS_USA500,NS_XN108,S_Bmb9393,S_CN79,S_JKD6008,S_Mu3,S_Mu50,S_TW20,S_Van023,S_Z172	C_034,C_035,C_036,C_037,C_038,C_039,C_040,C_041,C_042,C_043,C_044,C_045,C_046,C_047,C_048,C_049,C_05-25,C_050,C_051,C_052,C_053,C_054,C_055,C_056,C_057,C_058,C_060,C_061,C_062,C_063,C_064,C_065,C_066,C_067,C_068,C_070,C_071,C_073,C_074,C_075,C_076,C_077,C_078,C_079,C_080,C_081,C_082,C_084,C_085,C_086,C_087,C_088,C_089,C_090,C_091,C_092,C_093,C_095,C_096,C_097,C_098,C_099,C_101,C_102,C_103,C_104,C…	bad-chisq
recF_2	recombinational DNA repair ATPase RecF_1	0.000354	4.44E-02	2.84E-03	2.96E+00	1.09E+00	-3.79E-02	1.07E+00	3.91E-01	-2.52E-02	-3.65E-01	-2.78E-01	-1.49E+00	-2.12E+00	-3.69E-02	1.09E+00	-1.93E+00	1.40E+00	1.77E-01	C_Van023-SW,NS_Gv69,NS_Mu50-omega,NS_USA500,NS_XN108,S_Bmb9393,S_CN79,S_JKD6008,S_Mu3,S_Mu50,S_TW20,S_Van023,S_Z172	C_034,C_035,C_036,C_037,C_038,C_039,C_040,C_041,C_042,C_043,C_044,C_045,C_046,C_047,C_048,C_049,C_05-25,C_050,C_051,C_052,C_053,C_054,C_055,C_056,C_057,C_058,C_060,C_061,C_062,C_063,C_064,C_065,C_066,C_067,C_068,C_070,C_071,C_073,C_074,C_075,C_076,C_077,C_078,C_079,C_080,C_081,C_082,C_084,C_085,C_086,C_087,C_088,C_089,C_090,C_091,C_092,C_093,C_095,C_096,C_097,C_098,C_099,C_101,C_102,C_103,C_104,C…	bad-chisq
group_268	putative ATP/GTP-binding protein	0.000354	4.44E-02	2.84E-03	2.96E+00	1.09E+00	-3.79E-02	1.07E+00	3.91E-01	-2.52E-02	-3.65E-01	-2.78E-01	-1.49E+00	-2.12E+00	-3.69E-02	1.09E+00	-1.93E+00	1.40E+00	1.77E-01	C_Van023-SW,NS_Gv69,NS_Mu50-omega,NS_USA500,NS_XN108,S_Bmb9393,S_CN79,S_JKD6008,S_Mu3,S_Mu50,S_TW20,S_Van023,S_Z172	C_034,C_035,C_036,C_037,C_038,C_039,C_040,C_041,C_042,C_043,C_044,C_045,C_046,C_047,C_048,C_049,C_05-25,C_050,C_051,C_052,C_053,C_054,C_055,C_056,C_057,C_058,C_060,C_061,C_062,C_063,C_064,C_065,C_066,C_067,C_068,C_070,C_071,C_073,C_074,C_075,C_076,C_077,C_078,C_079,C_080,C_081,C_082,C_084,C_085,C_086,C_087,C_088,C_089,C_090,C_091,C_092,C_093,C_095,C_096,C_097,C_098,C_099,C_101,C_102,C_103,C_104,C…	bad-chisq
group_77	hypothetical protein	0.000354	4.44E-02	2.84E-03	2.96E+00	1.09E+00	-3.79E-02	1.07E+00	3.91E-01	-2.52E-02	-3.65E-01	-2.78E-01	-1.49E+00	-2.12E+00	-3.69E-02	1.09E+00	-1.93E+00	1.40E+00	1.77E-01	C_Van023-SW,NS_Gv69,NS_Mu50-omega,NS_USA500,NS_XN108,S_Bmb9393,S_CN79,S_JKD6008,S_Mu3,S_Mu50,S_TW20,S_Van023,S_Z172	C_034,C_035,C_036,C_037,C_038,C_039,C_040,C_041,C_042,C_043,C_044,C_045,C_046,C_047,C_048,C_049,C_05-25,C_050,C_051,C_052,C_053,C_054,C_055,C_056,C_057,C_058,C_060,C_061,C_062,C_063,C_064,C_065,C_066,C_067,C_068,C_070,C_071,C_073,C_074,C_075,C_076,C_077,C_078,C_079,C_080,C_081,C_082,C_084,C_085,C_086,C_087,C_088,C_089,C_090,C_091,C_092,C_093,C_095,C_096,C_097,C_098,C_099,C_101,C_102,C_103,C_104,C…	bad-chisq
group_13	DNA segregation ATPase FtsK/SpoIIIE	0.000354	4.44E-02	2.84E-03	2.96E+00	1.09E+00	-3.79E-02	1.07E+00	3.91E-01	-2.52E-02	-3.65E-01	-2.78E-01	-1.49E+00	-2.12E+00	-3.69E-02	1.09E+00	-1.93E+00	1.40E+00	1.77E-01	C_Van023-SW,NS_Gv69,NS_Mu50-omega,NS_USA500,NS_XN108,S_Bmb9393,S_CN79,S_JKD6008,S_Mu3,S_Mu50,S_TW20,S_Van023,S_Z172	C_034,C_035,C_036,C_037,C_038,C_039,C_040,C_041,C_042,C_043,C_044,C_045,C_046,C_047,C_048,C_049,C_05-25,C_050,C_051,C_052,C_053,C_054,C_055,C_056,C_057,C_058,C_060,C_061,C_062,C_063,C_064,C_065,C_066,C_067,C_068,C_070,C_071,C_073,C_074,C_075,C_076,C_077,C_078,C_079,C_080,C_081,C_082,C_084,C_085,C_086,C_087,C_088,C_089,C_090,C_091,C_092,C_093,C_095,C_096,C_097,C_098,C_099,C_101,C_102,C_103,C_104,C…	bad-chisq
group_4555	rhodanese-domain protein	0.000385	1.13E-01	1.11E-05	2.12E+00	6.59E-01	-1.27E-01	1.16E+00	1.02E-01	4.43E-01	1.60E-01	6.12E-02	-9.85E-01	-1.46E+00	-4.57E-01	5.58E-01	-1.69E+00	1.48E+00	3.64E-01	C_054,C_125,C_133,C_N315,NS_Gv69,NS_Mu50-omega,NS_VRS1,NS_VRS10,NS_VRS11a,NS_VRS11b,NS_VRS2,NS_VRS4,NS_VRS5,NS_VRS6,NS_VRS8,NS_VRS9,NS_XN108,S_Bmb9393,S_CA-347,S_CA14,S_CN79,S_FCFHV36,S_JH1,S_JH9,S_JKD6008,S_MRSA252,S_Mu3,S_Mu50,S_SA16,S_TW20,S_VRS7,S_Z172,S_ZJ5499	C_034,C_035,C_036,C_037,C_038,C_039,C_040,C_041,C_042,C_043,C_044,C_045,C_046,C_047,C_048,C_049,C_05-25,C_050,C_051,C_052,C_053,C_055,C_056,C_057,C_058,C_060,C_061,C_062,C_063,C_064,C_065,C_066,C_067,C_068,C_070,C_071,C_073,C_074,C_075,C_076,C_077,C_078,C_079,C_080,C_081,C_082,C_084,C_085,C_086,C_087,C_088,C_089,C_090,C_091,C_092,C_093,C_095,C_096,C_097,C_098,C_099,C_101,C_102,C_103,C_104,C_105,C…
mecI	methicillin resistance repressor MecI	0.000563	1.09E-01	1.93E-05	2.08E+00	6.63E-01	-1.20E-01	1.16E+00	9.33E-02	4.48E-01	1.51E-01	5.16E-02	-1.00E+00	-1.46E+00	-4.49E-01	5.60E-01	-1.69E+00	1.48E+00	3.64E-01	C_054,C_125,C_133,C_N315,NS_Gv69,NS_Mu50-omega,NS_VRS1,NS_VRS10,NS_VRS11a,NS_VRS11b,NS_VRS2,NS_VRS4,NS_VRS5,NS_VRS6,NS_VRS8,NS_VRS9,NS_XN108,S_Bmb9393,S_CA-347,S_CN79,S_FCFHV36,S_JH1,S_JH9,S_JKD6008,S_MRSA252,S_Mu3,S_Mu50,S_SA16,S_TW20,S_VRS7,S_Z172,S_ZJ5499	C_034,C_035,C_036,C_037,C_038,C_039,C_040,C_041,C_042,C_043,C_044,C_045,C_046,C_047,C_048,C_049,C_05-25,C_050,C_051,C_052,C_053,C_055,C_056,C_057,C_058,C_060,C_061,C_062,C_063,C_064,C_065,C_066,C_067,C_068,C_070,C_071,C_073,C_074,C_075,C_076,C_077,C_078,C_079,C_080,C_081,C_082,C_084,C_085,C_086,C_087,C_088,C_089,C_090,C_091,C_092,C_093,C_095,C_096,C_097,C_098,C_099,C_101,C_102,C_103,C_104,C_105,C…
xylR	xylose operon repressor	0.000563	1.09E-01	1.93E-05	2.08E+00	6.63E-01	-1.20E-01	1.16E+00	9.33E-02	4.48E-01	1.51E-01	5.16E-02	-1.00E+00	-1.46E+00	-4.49E-01	5.60E-01	-1.69E+00	1.48E+00	3.64E-01	C_054,C_125,C_133,C_N315,NS_Gv69,NS_Mu50-omega,NS_VRS1,NS_VRS10,NS_VRS11a,NS_VRS11b,NS_VRS2,NS_VRS4,NS_VRS5,NS_VRS6,NS_VRS8,NS_VRS9,NS_XN108,S_Bmb9393,S_CA-347,S_CN79,S_FCFHV36,S_JH1,S_JH9,S_JKD6008,S_MRSA252,S_Mu3,S_Mu50,S_SA16,S_TW20,S_VRS7,S_Z172,S_ZJ5499	C_034,C_035,C_036,C_037,C_038,C_039,C_040,C_041,C_042,C_043,C_044,C_045,C_046,C_047,C_048,C_049,C_05-25,C_050,C_051,C_052,C_053,C_055,C_056,C_057,C_058,C_060,C_061,C_062,C_063,C_064,C_065,C_066,C_067,C_068,C_070,C_071,C_073,C_074,C_075,C_076,C_077,C_078,C_079,C_080,C_081,C_082,C_084,C_085,C_086,C_087,C_088,C_089,C_090,C_091,C_092,C_093,C_095,C_096,C_097,C_098,C_099,C_101,C_102,C_103,C_104,C_105,C…
group_3920	hypothetical protein;putative transposase	0.000585	4.78E-02	3.41E-01	6.99E+00	2.97E+00	-3.50E-01	1.85E+00	-9.00E-01	-4.38E-02	8.69E-01	-6.25E+00	-1.51E+00	2.99E+00	4.23E-01	1.61E+00	-1.96E+00	1.57E+00	9.24E-02	C_035,C_039,C_126,C_132,C_71193,NS_08BA02176,NS_AMRF1,NS_H-EMRSA-15,NS_MUM270,S_HO-5096-0412,S_S100,S_S94,S_ST398,S_chock30	C_034,C_036,C_037,C_038,C_040,C_041,C_042,C_043,C_044,C_045,C_046,C_047,C_048,C_049,C_05-25,C_050,C_051,C_052,C_053,C_054,C_055,C_056,C_057,C_058,C_060,C_061,C_062,C_063,C_064,C_065,C_066,C_067,C_068,C_070,C_071,C_073,C_074,C_075,C_076,C_077,C_078,C_079,C_080,C_081,C_082,C_084,C_085,C_086,C_087,C_088,C_089,C_090,C_091,C_092,C_093,C_095,C_096,C_097,C_098,C_099,C_101,C_102,C_103,C_104,C_105,C_106,C…
cadD	cadmium resistance permease CadD	0.000661	2.73E-02	5.74E-03	3.51E+00	6.53E-01	-3.43E-03	1.11E+00	2.70E-01	-3.31E-02	-5.52E-01	-4.27E-01	-1.51E+00	-1.99E+00	-6.14E-02	8.93E-01	-1.73E+00	1.27E+00	3.51E-01	NS_Gv69,NS_XN108,S_6850,S_Bmb9393,S_CN79,S_JKD6008,S_TW20,S_Z172	C_034,C_035,C_036,C_037,C_038,C_039,C_040,C_041,C_042,C_043,C_044,C_045,C_046,C_047,C_048,C_049,C_05-25,C_050,C_051,C_052,C_053,C_054,C_055,C_056,C_057,C_058,C_060,C_061,C_062,C_063,C_064,C_065,C_066,C_067,C_068,C_070,C_071,C_073,C_074,C_075,C_076,C_077,C_078,C_079,C_080,C_081,C_082,C_084,C_085,C_086,C_087,C_088,C_089,C_090,C_091,C_092,C_093,C_095,C_096,C_097,C_098,C_099,C_101,C_102,C_103,C_104,C…	bad-chisq
citB_2---repN_2	hypothetical protein;aconitate hydratase;Replication initiation protein	0.000687	3.04E-01	6.46E-09	1.28E+00	3.90E-01	-2.83E-01	8.58E-01	-1.92E-02	1.06E-01	1.77E-01	-9.27E-01	-8.04E-01	-1.16E+00	-4.53E-01	1.59E-01	-1.44E+00	1.30E+00	5.79E-01	C_039,C_054,C_098,C_125,C_132,C_133,C_134,C_C1410,C_C1555,C_COL,C_M109,C_M120,C_M121,C_MRSA-S11,C_MRSA-S2,C_MRSA-S9,C_N315,C_P333,C_S1805,C_SA40,NS_11819-97,NS_AMRF1,NS_C123,NS_C1667,NS_C679,NS_E1470,NS_ECT-R-2,NS_H-EMRSA-15,NS_HUV03,NS_MRSA-S1,NS_MRSA-S13,NS_MRSA-S14,NS_MRSA-S15,NS_MRSA-S17,NS_MRSA-S19,NS_MRSA-S24,NS_MRSA-S26,NS_MRSA-S7,NS_MUM270,NS_Mu50-omega,NS_USA500,NS_VRS1,NS_VRS10,NS_VRS11…	C_034,C_035,C_036,C_037,C_038,C_040,C_041,C_042,C_043,C_044,C_045,C_046,C_047,C_048,C_049,C_05-25,C_050,C_051,C_052,C_053,C_055,C_056,C_057,C_058,C_060,C_061,C_062,C_063,C_064,C_065,C_066,C_067,C_068,C_070,C_071,C_073,C_074,C_075,C_076,C_077,C_078,C_079,C_080,C_081,C_082,C_084,C_085,C_086,C_087,C_088,C_089,C_090,C_091,C_092,C_093,C_095,C_096,C_097,C_099,C_101,C_102,C_103,C_104,C_105,C_106,C_107,C…
group_3577	transposase for IS256	0.000745	4.44E-02	2.84E-03	2.84E+00	1.08E+00	-2.54E-02	1.08E+00	3.90E-01	-6.03E-02	-4.17E-01	-3.41E-01	-1.54E+00	-2.08E+00	-3.76E-02	1.01E+00	-1.85E+00	1.27E+00	2.40E-01	C_Van023-SW,NS_Gv69,NS_LVP2,NS_USA500,NS_VRS5,NS_XN108,S_Bmb9393,S_CN79,S_JKD6008,S_TW20,S_VRS7,S_Van023,S_Z172	C_034,C_035,C_036,C_037,C_038,C_039,C_040,C_041,C_042,C_043,C_044,C_045,C_046,C_047,C_048,C_049,C_05-25,C_050,C_051,C_052,C_053,C_054,C_055,C_056,C_057,C_058,C_060,C_061,C_062,C_063,C_064,C_065,C_066,C_067,C_068,C_070,C_071,C_073,C_074,C_075,C_076,C_077,C_078,C_079,C_080,C_081,C_082,C_084,C_085,C_086,C_087,C_088,C_089,C_090,C_091,C_092,C_093,C_095,C_096,C_097,C_098,C_099,C_101,C_102,C_103,C_104,C…	bad-chisq
hsdM_4---hsdM_3---hsdM_2---hsdM_5---hsdM_8---hsdM_6---hsdM_1	Type I restriction-modification system methyltransferase subunit;Type I restriction-modification system methyltransferase subunit HsdM_1;Type I restriction-modification system methyltransferase subunit HsdM_2	0.000778	1.54E-01	6.25E-05	-1.31E+00	4.06E-01	2.63E-01	1.15E+00	-2.65E-01	8.68E-02	-3.87E-01	-7.09E-01	-1.40E+00	-1.60E+00	-8.26E-02	5.98E-01	-1.75E+00	1.05E+00	4.04E-01	C_034,C_041,C_045,C_048,C_049,C_052,C_054,C_055,C_062,C_067,C_074,C_076,C_080,C_082,C_084,C_092,C_096,C_099,C_104,C_107,C_110,C_112,C_114,C_118,C_120,C_121,C_122,C_124,C_129,C_130,C_135,C_C1979,C_C2191,C_MRSA-S20,NS_C123,NS_KLT6,NS_LHSKBClinical,NS_VRS11a,NS_VRS11b,S_120,S_99-48,S_C1058,S_C1762,S_C1768,S_CA14	C_035,C_036,C_037,C_038,C_039,C_040,C_042,C_043,C_044,C_046,C_047,C_05-25,C_050,C_051,C_053,C_056,C_057,C_058,C_060,C_061,C_063,C_064,C_065,C_066,C_068,C_070,C_071,C_073,C_075,C_077,C_078,C_079,C_081,C_085,C_086,C_087,C_088,C_089,C_090,C_091,C_093,C_095,C_097,C_098,C_101,C_102,C_103,C_105,C_106,C_108,C_109,C_111,C_113,C_115,C_116,C_117,C_119,C_123,C_125,C_126,C_127,C_128,C_131,C_132,C_133,C_134,C…
sdrC_2---sdrE_1---sdrE_2---sdrD_1---sdrE---sdrD---sdrE_3	Ser-Asp rich fibrinogen/bone sialoprotein-binding protein SdrC;Ser-Asp rich fibrinogen/bone sialoprotein-binding protein SdrE;Ser-Asp rich fibrinogen/bone sialoprotein-binding protein SdrD	0.000833	7.00E-01	5.37E-07	1.43E+00	4.47E-01	-9.22E-01	2.04E-01	-2.05E-01	3.31E-01	-7.39E-01	-1.17E+00	-1.37E+00	-1.98E+00	-2.75E-01	6.46E-01	-1.54E+00	1.10E+00	5.99E-01	C_034,C_036,C_037,C_038,C_039,C_041,C_042,C_044,C_045,C_046,C_051,C_052,C_053,C_063,C_067,C_070,C_071,C_073,C_075,C_076,C_077,C_078,C_084,C_085,C_087,C_090,C_095,C_098,C_099,C_101,C_104,C_106,C_107,C_108,C_110,C_117,C_119,C_120,C_121,C_123,C_124,C_126,C_129,C_132,C_134,C_135,C_502A,C_C1378,C_C1396,C_C1407,C_C1427,C_C1555,C_C2191,C_C2304,C_C2403,C_COL,C_M120,C_M121,C_MRSA-S11,C_MRSA-S12,C_MRSA-S2,…	C_035,C_040,C_043,C_047,C_048,C_049,C_05-25,C_050,C_054,C_055,C_056,C_057,C_058,C_060,C_061,C_062,C_064,C_065,C_066,C_068,C_074,C_079,C_080,C_081,C_082,C_086,C_088,C_089,C_091,C_092,C_093,C_096,C_097,C_102,C_103,C_105,C_109,C_111,C_112,C_113,C_114,C_115,C_116,C_118,C_122,C_125,C_127,C_128,C_130,C_131,C_133,C_136,C_71193,C_C1410,C_C1979,C_M109,C_MRSA-S9,C_S2398,C_por21,C_por23,C_por4,C_por8,NS_08-…
group_3976	transposase for IS256	0.000942	5.80E-02	1.99E-03	2.47E+00	8.87E-01	-3.70E-02	1.11E+00	2.77E-01	-1.05E-02	-3.82E-01	-5.67E-01	-1.61E+00	-2.21E+00	1.05E-02	1.01E+00	-1.88E+00	1.12E+00	3.09E-01	C_VH60,C_Van023-SW,NS_AMRF2,NS_Gv69,NS_MUM270,NS_USA500,NS_VRS5,NS_XN108,S_120,S_333,S_Bmb9393,S_CN79,S_JKD6008,S_TW20,S_VRS7,S_Van023,S_Z172	C_034,C_035,C_036,C_037,C_038,C_039,C_040,C_041,C_042,C_043,C_044,C_045,C_046,C_047,C_048,C_049,C_05-25,C_050,C_051,C_052,C_053,C_054,C_055,C_056,C_057,C_058,C_060,C_061,C_062,C_063,C_064,C_065,C_066,C_067,C_068,C_070,C_071,C_073,C_074,C_075,C_076,C_077,C_078,C_079,C_080,C_081,C_082,C_084,C_085,C_086,C_087,C_088,C_089,C_090,C_091,C_092,C_093,C_095,C_096,C_097,C_098,C_099,C_101,C_102,C_103,C_104,C…
group_3967	hypothetical protein	0.000955	6.14E-02	5.83E-03	2.12E+00	7.24E-01	-4.46E-02	1.31E+00	1.98E-01	1.02E-01	-7.28E-01	-5.62E-01	-1.57E+00	-1.92E+00	-1.39E-02	6.83E-01	-1.37E+00	1.07E+00	4.30E-01	C_049,C_074,C_088,NS_3957,NS_AMRF2,NS_Gv69,NS_M013,NS_MUM475,NS_XN108,S_Bmb9393,S_CN79,S_CUHK-HK188,S_SA268,S_SA957,S_ST398,S_TW20,S_Z172,S_seps59	C_034,C_035,C_036,C_037,C_038,C_039,C_040,C_041,C_042,C_043,C_044,C_045,C_046,C_047,C_048,C_05-25,C_050,C_051,C_052,C_053,C_054,C_055,C_056,C_057,C_058,C_060,C_061,C_062,C_063,C_064,C_065,C_066,C_067,C_068,C_070,C_071,C_073,C_075,C_076,C_077,C_078,C_079,C_080,C_081,C_082,C_084,C_085,C_086,C_087,C_089,C_090,C_091,C_092,C_093,C_095,C_096,C_097,C_098,C_099,C_101,C_102,C_103,C_104,C_105,C_106,C_107,C…
group_4223	hypothetical protein	0.000979	5.56E-01	5.47E-01	1.91E+00	6.17E-01	-1.00E+00	1.84E+00	5.19E-02	1.82E+00	-1.19E+00	2.83E-02	-1.99E+00	-1.11E+00	-3.76E-01	1.39E+00	-2.33E+00	6.70E-01	2.91E-01	C_034,C_035,C_036,C_037,C_040,C_041,C_042,C_044,C_046,C_047,C_048,C_049,C_052,C_053,C_054,C_055,C_057,C_058,C_061,C_062,C_066,C_067,C_070,C_071,C_073,C_074,C_075,C_076,C_077,C_078,C_079,C_080,C_081,C_084,C_085,C_087,C_088,C_089,C_090,C_093,C_096,C_097,C_099,C_101,C_103,C_104,C_105,C_108,C_109,C_110,C_111,C_113,C_114,C_115,C_117,C_118,C_119,C_120,C_123,C_125,C_127,C_129,C_130,C_131,C_133,C_135,C_1…	C_038,C_039,C_043,C_045,C_05-25,C_050,C_051,C_056,C_060,C_063,C_064,C_065,C_068,C_082,C_086,C_091,C_092,C_095,C_098,C_102,C_106,C_107,C_112,C_116,C_121,C_122,C_124,C_126,C_128,C_132,C_134,C_C1378,C_C1396,C_C1407,C_C1410,C_C1427,C_C1555,C_C1979,C_C2191,C_C2304,C_C2403,C_COL,C_M109,C_M120,C_M121,C_MRSA-S11,C_MRSA-S12,C_MRSA-S2,C_MRSA-S20,C_MRSA-S23,C_MRSA-S4,C_MRSA-S8,C_MRSA-S9,C_P333,C_Por19,C_S18…
group_3596	transposase for IS256	0.000983	3.75E-02	8.27E-03	2.85E+00	1.08E+00	-2.10E-02	1.09E+00	4.01E-01	-8.36E-02	-4.43E-01	-3.64E-01	-1.57E+00	-2.11E+00	-2.04E-02	1.03E+00	-1.86E+00	1.26E+00	2.50E-01	C_Van023-SW,NS_3957,NS_Gv69,NS_USA500,NS_XN108,S_Bmb9393,S_CN79,S_JKD6008,S_TW20,S_Van023,S_Z172	C_034,C_035,C_036,C_037,C_038,C_039,C_040,C_041,C_042,C_043,C_044,C_045,C_046,C_047,C_048,C_049,C_05-25,C_050,C_051,C_052,C_053,C_054,C_055,C_056,C_057,C_058,C_060,C_061,C_062,C_063,C_064,C_065,C_066,C_067,C_068,C_070,C_071,C_073,C_074,C_075,C_076,C_077,C_078,C_079,C_080,C_081,C_082,C_084,C_085,C_086,C_087,C_088,C_089,C_090,C_091,C_092,C_093,C_095,C_096,C_097,C_098,C_099,C_101,C_102,C_103,C_104,C…	bad-chisq
IGRs
variant		lrt-pvalue	filter-pvalue	af	beta	beta-std-err	intercept	Position	PC1	PC2	PC3	PC4	PC5	PC6	PC7	PC8	PC9	PC10	PC11	PC12	PC13	PC14	PC15	PC16	PC17	PC18	PC19	PC20	notes
Cluster_25463	NS_NCTC8325_+_+_NS_NCTC8325_01772_+_+_NS_NCTC8325_01773_+_+_CO_R	2.91e-13	1.67e-14	0.642	2.24	0.341	-1.63		1.41	-0.454	3.77	-0.881	-0.775	1.88	0.919	6.72	3.45	-2.37	-5.42	0.441	-1.05	-2.95	-84.1	4.75	-0.975	-13.1	-1.57	0.436
Cluster_21327	NS_NCTC8325_+_+_NS_NCTC8325_01789_+_+_NS_NCTC8325_01790_+_+_CO_R NS_NCTC8325_+_+_NS_NCTC8325_02162_+_+_NS_NCTC8325_02163_+_+_CO_R	6.98e-13	2.26e-12	0.218	2.98	0.535	-0.575		1.24	-0.608	3.72	-0.69	-1.04	1.62	1.13	4.9	2.86	-1.65	-7.71	0.561	-0.783	-2.79	-68.7	3.86	2.4	-14.5	-1.57	1.47
Cluster_24904	0	5.62e-10	9.05e-14	0.481	2.45	0.448	-1.42		0.757	-0.42	5.1	-1.23	-1.5	2.4	-0.215	11.3	4.62	-25.3	-19	0.649	1.29	-4.49	-137	5.63	-4	-17.2	-2.82	2.15
Cluster_21396	0	8.17e-10	9.05e-14	0.481	2.46	0.452	-1.37		0.68	-0.288	4.45	-1.18	-1.08	2.23	-0.247	8.89	3.72	-14.6	-12	0.778	1.01	-3.44	-110	4.97	-3.25	-15.8	-2.3	2.17
Cluster_19750	NS_NCTC8325_+_+_NS_NCTC8325_00437_+_+_NS_NCTC8325_00438_+_+_CO_F	2.89e-09	1.17e-09	0.253	2.2	0.422	-0.568		1.36	-0.571	4.14	-0.556	-1.39	1.5	0.896	4.74	2.8	-0.601	-7.24	0.531	-0.834	-2.84	-70.2	3.8	2.6	-13.4	-1.31	1.38
Cluster_5558	0	2.49e-08	1.88e-09	0.276	1.83	0.358	-0.559		1.36	-0.418	3.85	-0.842	-1.19	1.65	0.84	5.67	2.97	-1.66	-6.2	0.337	-0.715	-2.82	-75.3	3.69	1.71	-13	-1.73	1.91
Cluster_1153	NS_NCTC8325_+_+_NS_NCTC8325_01790_+_+_NS_NCTC8325_01791_+_+_CO_R	7.83e-08	4.58e-09	0.208	2.13	0.455	-0.405		1.13	-0.373	2.57	-0.434	-0.413	1.04	1.12	4.83	2.63	0.514	-5.98	0.708	-0.764	-2.45	-57.3	3.14	1.85	-12.6	-1.48	1.7
Cluster_287	NS_NCTC8325_+_+_NS_NCTC8325_00388_+_+_NS_NCTC8325_00389_+_+_CO_F	1.28e-07	2.11e-08	0.218	2.03	0.44	-0.31		0.951	0.105	1.49	-0.256	0.209	0.469	1.21	7.63	3.45	0.631	-4.53	-0.0784	-0.876	-2.71	-68.8	3.87	-2.36	-37.7	-0.322	1.67
Cluster_14339	0	1.72e-07	5.57e-08	0.403	2.09	0.434	-1.12		0.972	-0.469	5.14	-1.22	-1.35	2.89	0.112	10.5	4.4	-15.6	-13.4	0.354	-0.854	-4.3	-127	5.48	-4.19	-15.9	-2.95	2.13
Cluster_14395	NS_NCTC8325_+_+_NS_NCTC8325_01787_+_+_NS_NCTC8325_01788_+_+_CO_R	3.07e-07	2.48e-06	0.181	2.13	0.475	-0.409		1.23	-0.513	3.33	-0.632	-0.823	2.08	1.07	4.43	3.06	-1.32	-7.24	0.595	-0.546	-3.07	-64	3.85	2.08	-13.3	-1.34	1.54
Cluster_5247	0	4.33e-07	1.66e-08	0.379	1.93	0.407	-0.992		1.05	-0.469	5	-1.15	-1.47	2.82	0.142	10.5	4.51	-17.4	-14.5	-0.333	-0.639	-4.49	-126	5.48	-3.94	-15.7	-2.79	1.12
Cluster_10829	0	4.72e-07	4.85e-08	0.396	1.96	0.418	-0.997		0.939	-0.338	4.4	-1.06	-0.915	2.66	0.207	8.31	3.54	-5.83	-7.12	0.428	-1.08	-3.41	-100	4.68	-3.42	-14.1	-2.57	2.08
Cluster_16189	0	1.15e-06	1.04e-07	0.218	1.8	0.398	-0.518		1.27	-0.264	3.63	-0.526	-1.32	2.34	0.621	8.4	3.88	-15	-13.8	0.242	-0.674	-3.76	-100	4.49	-1.92	-13.6	-1.87	1.86
Cluster_20016	NS_NCTC8325_+_+_NS_NCTC8325_02050_+_+_NS_NCTC8325_02051_+_+_CO_R	1.43e-06	9.42e-08	0.191	1.91	0.443	-0.333		0.983	-0.0644	2.07	-0.384	0.0224	1.2	1.04	4.24	2.36	0.151	-5.08	-0.0407	-0.856	-2.38	-50.7	2.96	1.25	-13.5	-1.15	1.65
Cluster_1412	0	3.86e-06	0.00176	0.164	-2.74	0.673	0.308		1.93	-0.405	3.62	-1.13	-0.36	2.04	0.279	7.24	1.74	-2.65	-6.03	0.177	-2.46	-2.55	-74	3.9	-0.328	-13.2	-0.67	1.1
Cluster_7915	0	5.57e-06	2.28e-07	0.283	1.56	0.36	-0.561		1.19	-0.283	3.68	-0.418	-0.669	2.28	0.534	7.3	3.53	-11.1	-11	0.187	-0.854	-3.35	-89.3	4.21	-1.69	-13.2	-1.79	1.76
Cluster_8836	NS_NCTC8325_+_+_NS_NCTC8325_00389_+_+_NS_NCTC8325_00390_+_+_CO_F NS_NCTC8325_+_+_NS_NCTC8325_00438_+_+_NS_NCTC8325_00439_+_+_CO_F	5.78e-06	1.84e-06	0.164	1.94	0.483	-0.336		1.34	-0.424	3.09	-0.526	-0.651	1.25	0.971	4.16	2.24	-0.681	-5.98	-0.269	-0.686	-2.35	-58.1	3.59	0.207	-11.5	-1.12	1.28
Cluster_16560	NS_NCTC8325_+_+_NS_NCTC8325_02431_+_+_NS_NCTC8325_02432_+_+_CO_F	5.93e-06	0.00115	0.713	1.81	0.426	-1.38		1.22	0.987	2.94	-0.515	-1.77	3.3	1.23	5.21	2.42	-2.11	-5.82	0.15	-1.86	-2.58	-62.4	3.35	-0.972	-12.2	-0.763	1.4
Cluster_21224	0	8.14e-06	1.87e-08	0.416	1.66	0.388	-0.818		0.864	-0.174	3.24	-0.961	-0.546	2.29	0.217	6.09	2.81	-2.6	-5.39	0.382	-1.08	-2.74	-75.3	3.82	-1.72	-13	-1.75	1.99
Cluster_25123	NS_NCTC8325_+_+_NS_NCTC8325_01391_+_+_NS_NCTC8325_01392_+_+_DT	1.47e-05	2.03e-05	0.505	1.35	0.324	-0.933		1.4	-0.122	4.76	-1.11	-1.59	2.88	0.891	12.1	5.1	-28.9	-21.7	-0.372	0.943	-4.72	-138	5.93	-2.9	-17.2	-1.73	1.59
Cluster_23384	NS_NCTC8325_+_+_NS_NCTC8325_02362_+_+_NS_NCTC8325_02363_+_+_DT	1.65e-05	3.7e-07	0.502	1.66	0.405	-0.918		0.493	-0.0462	2.34	-0.531	-1.17	0.698	0.987	5.51	3.13	-1.31	-7.29	0.0804	-1.48	-2.44	-59.8	3.48	-1.2	-11.9	-1.87	0.891
Cluster_16513	0	1.71e-05	0.0187	0.16	-1.73	0.427	0.217		1.65	-0.237	2.75	-0.35	-0.278	1.75	1.1	4.66	2.36	-2.38	-5.6	0.169	-1.86	-2.43	-56.6	3.33	-0.919	-11.6	-0.844	1.38
Cluster_4816	NS_NCTC8325_+_+_NS_NCTC8325_00026_+_+_NS_NCTC8325_00027_+_+_CO_F	1.85e-05	0.00764	0.0887	-2.29	0.595	0.0966		1.65	-0.413	3.39	-0.921	-0.744	1.97	1.27	9.67	4.29	-31.3	-23.4	-0.197	0.523	-4.08	-112	4.67	-0.847	-13.9	-3	1.34
Cluster_24742	NS_NCTC8325_+_+_NS_NCTC8325_02340_+_+_NS_NCTC8325_02341_+_+_DT	1.86e-05	0.000976	0.734	1.35	0.33	-1.09		1.53	-0.504	3.07	-0.475	-0.59	1.99	1.23	5.47	2.53	-3.57	-6.2	0.167	-0.83	-2.57	-64.7	3.66	0.13	-12.2	-1.46	1.25
Cluster_23422	0	3.64e-05	0.0128	0.208	-1.61	0.409	0.244		1.72	-0.313	3.13	-0.416	-0.547	2.1	0.848	4.99	3.09	-2.19	-7.68	0.326	0.0398	-2.46	-65.1	3.84	-0.74	-12.1	-2.16	0.847
Cluster_24639	0	6.71e-05	0.000734	0.239	-1.3	0.34	0.225		1.47	-0.477	2.99	-0.372	-0.645	1.97	1.16	5.25	2.52	-2.59	-5.68	0.252	-0.949	-2.47	-62.6	3.59	0.152	-12.2	-1.43	1.38
Cluster_19600	NS_NCTC8325_+_+_NS_NCTC8325_01390_+_+_NS_NCTC8325_01391_+_+_DP	8.28e-05	0.0249	0.164	1.63	0.445	-0.432		1.87	-0.0874	4.39	-0.576	-1.67	2.67	0.894	10.5	5.21	-26.2	-22.5	-0.00123	0.00489	-4.57	-124	5.4	0.214	-17.5	-1.57	1.6
Cluster_912	0	8.67e-05	6.25e-06	0.167	-3.5	1.05	0.297		-0.365	-0.649	7.43	-1.18	-2.19	3.99	0.895	9.72	4.71	-0.816	-9.07	0.716	0.282	-4.21	-123	5.75	3.36	-17.9	-2.27	1.35
Cluster_21209	NS_NCTC8325_+_+_NS_NCTC8325_02578_+_+_NS_NCTC8325_02579_+_+_CO_R	4.32e-16	4.6e-12	0.795	6.13	1.25	-4.86		0.237	1.62	-3.63	-1.01	-1.69	2.85	0.785	1	-1.13	1.05	0.501	0.498	0.294	1.39	2.65	0.664	-0.845	1.48	-0.48	-0.0246
Cluster_21420	0	4.32e-16	4.6e-12	0.205	-6.13	1.25	1.28		0.237	1.62	-3.63	-1.01	-1.69	2.85	0.785	1	-1.13	1.05	0.501	0.498	0.294	1.39	2.65	0.664	-0.845	1.48	-0.48	-0.0246
Cluster_21327	NS_NCTC8325_+_+_NS_NCTC8325_01789_+_+_NS_NCTC8325_01790_+_+_CO_R NS_NCTC8325_+_+_NS_NCTC8325_02162_+_+_NS_NCTC8325_02163_+_+_CO_R	1.85e-11	2.26e-12	0.218	-2.91	0.553	0.392		-0.991	0.31	-0.246	1.13	0.673	1.67	1.97	0.114	-1.09	1.58	-2.37	-0.455	0.86	0.555	3.11	0.477	-0.156	3.08	-3.92	0.982
Cluster_25463	NS_NCTC8325_+_+_NS_NCTC8325_01772_+_+_NS_NCTC8325_01773_+_+_CO_R	3.13e-11	1.67e-14	0.642	-2.1	0.343	1.31		-1.05	-0.0325	0.24	0.111	0.999	1.51	1.03	0.352	-0.489	2.41	-1.61	-0.529	1	1.61	0.837	0.909	0.392	2.43	-1.11	1.21
Cluster_1153	NS_NCTC8325_+_+_NS_NCTC8325_01790_+_+_NS_NCTC8325_01791_+_+_CO_R	9.02e-08	4.58e-09	0.208	-2.08	0.439	0.274		-0.98	0.198	-0.254	0.338	0.646	1.92	1.49	-0.134	-0.838	2.34	-2.07	-0.565	0.991	0.867	2.58	0.56	-0.453	3.09	-3.36	1.21
Cluster_19750	NS_NCTC8325_+_+_NS_NCTC8325_00437_+_+_NS_NCTC8325_00438_+_+_CO_F	1.12e-07	1.17e-09	0.253	-2.04	0.433	0.349		-1.1	0.338	-0.338	1.05	0.6	1.34	1.54	0.0964	-0.937	1.52	-2.42	-0.419	0.797	0.786	2.29	0.484	-0.228	2.45	-2.68	1.55
Cluster_11321	NS_NCTC8325_+_+_NS_NCTC8325_01120_+_+_NS_NCTC8325_01121_+_+_DT	4.27e-07	0.0991	0.891	3.9	0.949	-3.6		-1.71	-0.00866	-0.271	-0.475	3.95	1.71	3.09	0.101	-0.834	2.4	-1.61	-0.804	0.852	1.5	2.12	1.51	0.326	2.84	-3.51	2.21
Cluster_287	NS_NCTC8325_+_+_NS_NCTC8325_00388_+_+_NS_NCTC8325_00389_+_+_CO_F	1.12e-06	2.11e-08	0.218	-1.91	0.435	0.267		-1	0.189	-0.325	0.802	0.711	1.73	1.11	-0.0766	-1.04	1.84	-2.14	-0.351	0.726	0.693	2.33	0.703	-0.0766	3.02	-3.34	1.09
Cluster_14395	NS_NCTC8325_+_+_NS_NCTC8325_01787_+_+_NS_NCTC8325_01788_+_+_CO_R	1.96e-06	2.48e-06	0.181	-2.02	0.474	0.227		-1.02	0.171	-0.275	0.607	0.572	1.84	2.19	0.208	-1.21	2.18	-2.06	-0.399	0.589	0.779	2.78	0.554	-0.349	3.5	-4.45	1.02
Cluster_20016	NS_NCTC8325_+_+_NS_NCTC8325_02050_+_+_NS_NCTC8325_02051_+_+_CO_R	6.91e-06	9.42e-08	0.191	-1.83	0.45	0.207		-0.907	-0.0485	-0.214	0.0438	0.731	1.92	1.7	-0.124	-0.973	2.24	-2.16	-0.362	0.566	0.734	2.31	0.553	-0.164	2.97	-2.95	1.22
Cluster_8836	NS_NCTC8325_+_+_NS_NCTC8325_00389_+_+_NS_NCTC8325_00390_+_+_CO_F NS_NCTC8325_+_+_NS_NCTC8325_00438_+_+_NS_NCTC8325_00439_+_+_CO_F	1.68e-05	1.84e-06	0.164	-1.91	0.498	0.174		-1.15	0.212	-0.135	0.664	0.787	1.52	1.38	-0.0687	-0.937	1.7	-2.2	-0.805	0.627	0.736	2.57	0.873	0.0455	2.79	-2.84	1.38
Cluster_5558	0	1.75e-05	1.88e-09	0.276	-1.44	0.353	0.277		-1.08	-0.0382	-0.0529	0.652	0.673	1.45	1.37	0.0935	-0.456	1.66	-1.69	-0.376	0.624	0.899	1.91	0.75	-0.274	2.8	-2.24	1.04
Cluster_20292	NS_NCTC8325_+_+_NS_NCTC8325_02488_+_+_NS_NCTC8325_02489_+_+_DT	3.04e-05	0.0459	0.754	4.97	1.78	-3.9		-5.25	-0.112	0.463	0.443	-0.815	1.86	0.173	-0.297	0.543	4	-0.917	-0.448	1.24	1.59	1.89	1.43	-0.222	2.61	-1.56	1.16
Cluster_24818	NS_NCTC8325_+_+_NS_NCTC8325_02676_+_+_NS_NCTC8325_02677_+_+_CO_R	3.11e-05	0.54	0.802	3.25	0.86	-2.71		-2.37	1.66	0.446	-0.618	2.63	2.07	1.63	-0.851	-0.153	3.6	-2.16	-1.33	1.15	0.373	4.09	1.73	0.91	2.95	-5.49	-0.203
Cluster_12782	0	3.18e-05	5.08e-05	0.188	6.63	2.63	-1.32		3.66	0.29	-1.18	2.21	2.88	1.21	4.65	-0.0897	-0.922	3.13	-1.79	-0.638	0.452	1.38	2.26	0.96	0.00712	3.02	-2.72	1.26
Cluster_16560	NS_NCTC8325_+_+_NS_NCTC8325_02431_+_+_NS_NCTC8325_02432_+_+_CO_F	3.6e-05	0.00115	0.713	-1.68	0.428	1.11		-1.09	-0.746	-0.691	0.944	-0.258	1.55	2.44	0.167	-0.112	2.16	-2.26	-0.67	1.07	1.38	2.51	0.958	-0.426	2.35	-3.01	1.41
Cluster_281	0	4.08e-05	0.165	0.0546	-2.86	0.771	0.102		-1.02	0.202	-0.424	0.616	0.656	2.65	1.9	0.00273	-0.635	2.73	-1.8	-0.971	0.946	0.975	2.6	0.864	0.335	3.22	-3.07	1.49
Cluster_912	0	6.77e-05	6.25e-06	0.167	3.56	1	-0.64		0.956	0.0638	-0.618	1.23	1.61	1.52	3.54	-0.0578	-0.578	2.5	-1.71	-0.582	0.251	1.11	1.27	1.15	-0.401	2.37	-2.09	1.64
Cluster_16513	0	8.47e-05	0.0187	0.16	1.62	0.433	-0.347		-1.52	0.162	-0.2	0.252	0.777	1.56	1.68	0.096	-0.371	2.23	-2.23	-0.548	1.04	1.3	2.56	0.818	-0.39	2.66	-2.53	1.29
Cluster_248	0	9.09e-05	0.341	0.0478	-3.23	0.94	0.118		-0.979	0.174	-0.441	0.596	0.665	2.87	1.69	0.525	-0.744	2.58	-1.57	-0.56	1.13	1.28	2.48	0.749	0.171	2.89	-3.01	2.47
SNPs
variant		lrt-pvalue	af	filter-pvalue	beta	beta-std-err	intercept	Gene	PC1	PC2	PC3	PC4	PC5	PC6	PC7	PC8	PC9	PC10
NCTC8325_1340265_G_A		4.74e-05	0.215	0.0722	2.1	0.564	-0.3		-0.253	0.742	-0.0868	0.375	1.01	-0.58	-0.797	2.37	-2.48	-2.15	1340265	G	A
NCTC8325_19106_C_T		0.00042	0.341	0.0126	3.37	1.23	-1.15		-0.0911	0.369	0.447	2.58	-1.67	-1.42	-3.47	2.06	-6.7	0.394	19106	C	T
NCTC8325_1001730_C_T		0.000697	0.392	0.0458	2.66	0.938	-1.16		-0.945	-0.792	-1.27	1.93	-0.717	-1.03	-1.92	1.78	-0.284	0.0421	1001730	C	T
NS_NCTC8325_1063272_C_T		3.32e-06	0.0717	0.685	-10.6	2.77	0.614		-3.22	4.88	2.57	0.622	-2.34	1.21	3.9	0.384	1.51	7.24	1063272	C	T
NS_NCTC8325_1794162_T_C		3.38e-06	0.181	0.00048	9.81	2.66	-1.89		5.34	3.7	1.34	-3.95	0.199	2.73	5.96	0.133	0.643	6.62	1794162	T	C
NS_NCTC8325_2373856_C_T		3.38e-06	0.181	0.00048	9.81	2.66	-1.89		5.34	3.7	1.34	-3.95	0.199	2.73	5.96	0.133	0.643	6.62	2373856	C	T
NS_NCTC8325_2690960_C_T		4.52e-06	0.246	0.0459	-4.78	1.44	1.07		-4.96	-0.736	0.745	0.214	-1.2	1.66	1.48	-0.0604	-0.23	4.28	2690960	C	T
NS_NCTC8325_2690962_T_A		4.52e-06	0.246	0.0459	-4.78	1.44	1.07		-4.96	-0.736	0.745	0.214	-1.2	1.66	1.48	-0.0604	-0.23	4.28	2690962	T	A
NS_NCTC8325_2690963_C_T		4.52e-06	0.246	0.0459	-4.78	1.44	1.07		-4.96	-0.736	0.745	0.214	-1.2	1.66	1.48	-0.0604	-0.23	4.28	2690963	C	T
NS_NCTC8325_2738615_T_C		4.85e-06	0.256	0.0341	-5.16	1.62	1.19		-5.37	-0.698	0.817	0.414	-1.22	1.66	0.712	-0.226	-0.272	4.42	2738615	T	C
NS_NCTC8325_2690953_C_T		9.38e-06	0.242	0.0326	-4.48	1.3	0.996		-4.71	-0.737	0.692	0.162	-1.13	1.7	1.66	-0.0976	-0.393	4.16	2690953	C	T
NS_NCTC8325_257719_G_A		1.08e-05	0.229	0.0308	-5	1.48	1.03		-4.17	-2.28	-0.689	0.0193	4.1	0.925	5.49	0.336	-0.351	4.92	257719	G	A
NS_NCTC8325_101703_A_G		1.09e-05	0.171	0.031	-6.52	1.89	1.02		-4.8	-3.9	-0.785	0.936	-0.418	1.36	5.1	0.108	0.0881	5.45	101703	A	G
NS_NCTC8325_101831_G_A		1.09e-05	0.171	0.031	-6.52	1.89	1.02		-4.8	-3.9	-0.785	0.936	-0.418	1.36	5.1	0.108	0.0881	5.45	101831	G	A
NS_NCTC8325_101832_C_T		1.09e-05	0.171	0.031	-6.52	1.89	1.02		-4.8	-3.9	-0.785	0.936	-0.418	1.36	5.1	0.108	0.0881	5.45	101832	C	T
NS_NCTC8325_2747288_A_C		1.09e-05	0.171	0.031	-6.52	1.89	1.02		-4.8	-3.9	-0.785	0.936	-0.418	1.36	5.1	0.108	0.0881	5.45	2747288	A	C
NS_NCTC8325_1109160_G_T		1.12e-05	0.16	7.98e-05	6.79	2.03	-1.17		2.84	2.78	1.05	-2.27	0.958	2.59	-1.13	-0.594	-0.238	4.95	1109160	G	T
NS_NCTC8325_2235236_T_G		1.34e-05	0.229	0.000128	10.5	3	-2.52		7.58	-0.261	-1.33	-2.03	3.47	2.33	4.18	-0.381	0.453	7.33	2235236	T	G
NS_NCTC8325_32579_C_T		1.58e-05	0.287	0.237	-2.75	0.796	0.682		-3.32	-0.345	0.271	0.432	-0.45	1.75	1.37	-0.278	-0.622	2.62	32579	C	T
NS_NCTC8325_543181_C_A		1.77e-05	0.0683	0.524	-9.86	2.69	0.555		-3.06	4.51	2.41	0.436	-2.16	1.3	3.67	0.346	1.42	6.92	543181	C	A
NS_NCTC8325_1629957_A_G		1.77e-05	0.0683	0.524	-9.86	2.69	0.555		-3.06	4.51	2.41	0.436	-2.16	1.3	3.67	0.346	1.42	6.92	1629957	A	G
NS_NCTC8325_2005346_C_T		1.77e-05	0.0683	0.524	-9.86	2.69	0.555		-3.06	4.51	2.41	0.436	-2.16	1.3	3.67	0.346	1.42	6.92	2005346	C	T
NS_NCTC8325_2338504_T_C		1.77e-05	0.0683	0.524	-9.86	2.69	0.555		-3.06	4.51	2.41	0.436	-2.16	1.3	3.67	0.346	1.42	6.92	2338504	T	C
NS_NCTC8325_61101_A_G		1.98e-05	0.253	0.024	-4.78	1.52	1.09		-5.04	-0.694	0.773	0.276	-1.11	1.72	0.753	-0.221	-0.277	4.29	61101	A	G
NS_NCTC8325_2689248_A_G		1.98e-05	0.253	0.024	-4.78	1.52	1.09		-5.04	-0.694	0.773	0.276	-1.11	1.72	0.753	-0.221	-0.277	4.29	2689248	A	G
NS_NCTC8325_2756768_T_A		2.23e-05	0.314	0.0279	-3.19	0.949	0.897		-3.83	-0.0605	0.419	-0.306	2.14	1.53	2.02	-0.0938	-0.59	3.5	2756768	T	A
NS_NCTC8325_85880_T_C		2.25e-05	0.311	0.02	-3.04	0.891	0.838		-2.76	-1.51	-0.824	1.38	0.378	3.44	0.0626	1.06	-0.977	3.71	85880	T	C
NS_NCTC8325_2690913_A_C		2.25e-05	0.253	0.024	-4.71	1.49	1.07		-4.98	-0.696	0.757	0.264	-1.09	1.71	0.769	-0.206	-0.306	4.26	2690913	A	C
NS_NCTC8325_2691113_C_T		2.25e-05	0.253	0.024	-4.71	1.49	1.07		-4.98	-0.696	0.757	0.264	-1.09	1.71	0.769	-0.206	-0.306	4.26	2691113	C	T
NS_NCTC8325_2691197_T_A		2.25e-05	0.253	0.024	-4.71	1.49	1.07		-4.98	-0.696	0.757	0.264	-1.09	1.71	0.769	-0.206	-0.306	4.26	2691197	T	A
NS_NCTC8325_2691276_T_C		2.25e-05	0.253	0.024	-4.71	1.49	1.07		-4.98	-0.696	0.757	0.264	-1.09	1.71	0.769	-0.206	-0.306	4.26	2691276	T	C
NS_NCTC8325_2802060_G_A		2.25e-05	0.253	0.024	-4.71	1.49	1.07		-4.98	-0.696	0.757	0.264	-1.09	1.71	0.769	-0.206	-0.306	4.26	2802060	G	A
NS_NCTC8325_1997751_G_A		2.27e-05	0.164	4.59e-05	5.7	1.78	-0.991		2.12	2.37	0.912	-1.66	0.952	2.33	-1.09	-0.534	-0.287	4.63	1997751	G	A
NS_NCTC8325_2594105_T_C		2.37e-05	0.0683	0.862	-9.02	2.56	0.495		-1.71	1.6	-0.29	0.204	8.5	0.289	3.92	0.3	0.336	7.12	2594105	T	C
NS_NCTC8325_440461_G_A		3.31e-05	0.0683	0.524	-8.58	2.46	0.476		-2.82	3.95	2.04	0.482	-1.82	1.36	3.6	0.231	0.931	6.17	440461	G	A
NS_NCTC8325_1116677_G_A		3.31e-05	0.0683	0.524	-8.58	2.46	0.476		-2.82	3.95	2.04	0.482	-1.82	1.36	3.6	0.231	0.931	6.17	1116677	G	A
NS_NCTC8325_2160225_G_T		3.6e-05	0.157	0.000137	6.47	1.98	-1.11		2.61	2.66	1.02	-2.12	0.978	2.56	-1.36	-0.633	-0.326	4.78	2160225	G	T
NS_NCTC8325_1093488_T_A		3.61e-05	0.184	0.000896	8.54	2.46	-1.67		4.53	3.17	1.17	-3.57	0.223	2.65	5.32	0.124	0.507	6.04	1093488	T	A
NS_NCTC8325_2347388_G_C		3.72e-05	0.229	0.000383	9.65	2.76	-2.3		5.57	2.48	1.43	-1.57	-7.91	3.39	3.54	-0.313	1.34	6.15	2347388	G	C
NS_NCTC8325_2740849_A_G		4.1e-05	0.246	0.0233	-4.4	1.39	0.987		-4.69	-0.704	0.715	0.128	-1.03	1.73	1.04	-0.144	-0.301	4.13	2740849	A	G
NS_NCTC8325_309889_G_T		4.18e-05	0.205	0.0759	-4.8	1.54	0.874		-4.25	-2.65	-0.487	1.29	0.368	1.48	-0.173	-0.446	-0.436	4.49	309889	G	T
NS_NCTC8325_80556_C_T		4.72e-05	0.229	0.0148	-4.39	1.33	0.909		-4.35	-0.815	0.577	0.125	-1.45	1.58	5.01	0.287	-0.0976	3.99	80556	C	T
NS_NCTC8325_2700042_A_G		5.74e-05	0.181	0.172	-5.02	1.72	0.809		-4.15	-3.09	-0.447	0.226	0.0944	1.81	0.556	-0.12	-1.18	1.67	2700042	A	G
NS_NCTC8325_26604_T_G		6.01e-05	0.423	0.527	2.08	0.58	-0.944		-2.02	0.487	-1.4	-0.284	-1.23	2.62	1.48	0.115	-0.0989	2.37	26604	T	G
NS_NCTC8325_59163_T_C		6.14e-05	0.379	0.41	1.88	0.511	-0.79		-2.18	0.788	-1.24	0.376	0.662	1.86	2.02	0.689	-0.963	1.73	59163	T	C
NS_NCTC8325_2666720_G_T		6.3e-05	0.297	0.00951	-3.87	1.26	1.04		-4.42	-0.121	0.578	-0.687	2.46	1.45	1.82	0.0208	-0.612	4.01	2666720	G	T
NS_NCTC8325_2741794_G_A		6.41e-05	0.242	0.0159	-4.23	1.3	0.939		-4.54	-0.71	0.677	0.0841	-0.995	1.77	1.21	-0.186	-0.386	4.11	2741794	G	A
NS_NCTC8325_1609139_A_G		6.54e-05	0.0478	0.341	-7.63	2.29	0.259		-1.98	0.706	0.00308	2.56	1.61	1.23	-5.07	-0.958	0.057	5.74	1609139	A	G
NS_NCTC8325_101827_G_T		6.68e-05	0.215	0.0135	-4.83	1.48	0.951		-4	-2.34	-0.636	-0.449	3.9	1.14	5.33	0.311	-0.426	4.73	101827	G	T
NS_NCTC8325_2809249_G_A		7.23e-05	0.29	0.037	-4.23	1.48	1.12		-4.76	-0.137	0.554	2.53	-0.651	1.06	1.56	0.0309	-0.854	2.1	2809249	G	A
NS_NCTC8325_2809250_C_G		7.23e-05	0.29	0.037	-4.23	1.48	1.12		-4.76	-0.137	0.554	2.53	-0.651	1.06	1.56	0.0309	-0.854	2.1	2809250	C	G
NS_NCTC8325_2809258_C_T		7.23e-05	0.29	0.037	-4.23	1.48	1.12		-4.76	-0.137	0.554	2.53	-0.651	1.06	1.56	0.0309	-0.854	2.1	2809258	C	T
NS_NCTC8325_1061142_G_A		7.26e-05	0.177	0.000782	7.21	2.24	-1.38		3.59	2.78	0.951	-2.57	0.339	2.35	4.81	0.0708	0.341	5.54	1061142	G	A
NS_NCTC8325_1602011_C_A		7.26e-05	0.177	0.000782	7.21	2.24	-1.38		3.59	2.78	0.951	-2.57	0.339	2.35	4.81	0.0708	0.341	5.54	1602011	C	A
NS_NCTC8325_1605778_T_A		7.26e-05	0.177	0.000782	7.21	2.24	-1.38		3.59	2.78	0.951	-2.57	0.339	2.35	4.81	0.0708	0.341	5.54	1605778	T	A
NS_NCTC8325_2251209_C_T		7.26e-05	0.177	0.000782	7.21	2.24	-1.38		3.59	2.78	0.951	-2.57	0.339	2.35	4.81	0.0708	0.341	5.54	2251209	C	T
NS_NCTC8325_257894_G_T		7.44e-05	0.259	0.0119	-4.71	1.59	1.1		-4.62	-0.534	0.671	-1.97	2.27	1.57	6.13	0.7	-1.02	1.83	257894	G	T
NS_NCTC8325_2754366_A_G		7.44e-05	0.225	0.143	-4.57	1.54	0.951		-4.19	-2.03	-0.59	3.54	0.57	0.677	1.39	0.0935	-0.946	2.18	2754366	A	G
NS_NCTC8325_2747107_T_A		7.57e-05	0.195	0.0523	-4.8	1.53	0.847		-4.21	-2.74	-0.471	0.995	0.313	1.62	-0.139	-0.468	-0.525	4.38	2747107	T	A
NS_NCTC8325_2805932_C_T		7.66e-05	0.113	0.249	-7.13	2.06	0.701		-2.75	4.09	1.65	-1.41	4.6	0.956	4.79	0.599	0.351	5.8	2805932	C	T
NS_NCTC8325_2283339_G_C		7.72e-05	0.215	2.93e-05	6.25	2	-1.41		3.65	-0.0175	-0.682	-0.931	2.8	2.24	-1.67	-0.727	-0.368	4.94	2283339	G	C
NS_NCTC8325_2767931_G_A		7.8e-05	0.44	0.00104	-2.6	0.764	1.05		-3.17	0.407	-0.159	1.5	1.96	2.67	1.82	1.26	-1.43	2.3	2767931	G	A
NS_NCTC8325_248789_T_C		7.85e-05	0.201	0.054	-4.54	1.43	0.821		-4.09	-2.55	-0.467	1.19	0.352	1.53	0.0213	-0.467	-0.57	4.38	248789	T	C
NS_NCTC8325_101823_G_A		8.96e-05	0.235	0.0317	-3.96	1.27	0.851		-3.76	-1.81	-0.445	-0.15	3.66	1.36	1.4	-0.134	-0.743	4.14	101823	G	A
NS_NCTC8325_872801_G_A		9.19e-05	0.3	0.235	4.26	1.24	-1.36		1.09	0.747	2.62	0.681	2.52	4.03	4.7	-0.225	0.735	3.11	872801	G	A
NS_NCTC8325_85812_G_A		9.4e-05	0.0341	0.243	-7.46	2.26	0.201		-1.82	0.586	-0.00537	2.13	1.46	1.29	-4.2	-0.764	0.216	5.75	85812	G	A

## Sheet: CvsNS
variant	annotation	lrt-pvalue	af	filter-pvalue	lrt-pvalue	beta	beta-std-err	intercept	PC1	PC2	PC3	PC4	PC5	PC6	PC7	PC8	PC9	PC10	PC11	PC12	k-samples	nk-samples	notes
group_5656	hypothetical protein	5.76e-14	4.01E-01	4.15E-08	5.76E-14	5.54E+00	1.21E+00	-6.24E+00	-6.16E+00	-7.71E+00	-5.01E+00	-9.33E+00	-1.53E+00	-6.39E+00	1.00E+01	5.78E-01	2.02E+00	2.53E+01	-1.94E+00	-9.91E-01	C_034,C_040,C_041,C_045,C_048,C_052,C_053,C_061,C_066,C_075,C_085,C_099,C_101,C_104,C_108,C_110,C_117,C_120,C_129,C_131,C_135,C_C1407,C_C1410,C_C1427,C_C1555,C_C1979,C_C2191,C_Por19,C_RKI4,C_S1800,C_S1805,C_S2396,C_S2398,C_VH221,C_VH60,C_Van023-SW,C_por23,C_por4,C_porL45,NS_08-02119,NS_08-02300,NS_11819-97,NS_3957,NS_AMRF2,NS_C123,NS_C1667,NS_C679,NS_E1470,NS_E404,NS_Gv69,NS_HUV03,NS_KLT6,NS_LHSK…	C_035,C_036,C_037,C_038,C_039,C_042,C_043,C_044,C_046,C_047,C_049,C_05-25,C_050,C_051,C_054,C_055,C_056,C_057,C_058,C_060,C_062,C_063,C_064,C_065,C_067,C_068,C_070,C_071,C_073,C_074,C_076,C_077,C_078,C_079,C_080,C_081,C_082,C_084,C_086,C_087,C_088,C_089,C_090,C_091,C_092,C_093,C_095,C_096,C_097,C_098,C_102,C_103,C_105,C_106,C_107,C_109,C_111,C_112,C_113,C_114,C_115,C_116,C_118,C_119,C_121,C_122,C…
group_5663	hypothetical protein	2.03e-13	5.30E-01	1.03E-03	2.03E-13	5.34E+00	1.17E+00	-6.26E+00	-6.65E+00	-6.90E+00	-4.75E+00	-8.52E+00	-1.47E+00	-6.16E+00	9.93E+00	9.10E-01	2.02E+00	2.47E+01	-1.88E+00	-1.26E+00	C_034,C_037,C_039,C_040,C_041,C_047,C_048,C_049,C_052,C_053,C_054,C_055,C_057,C_061,C_062,C_066,C_074,C_075,C_080,C_081,C_085,C_088,C_089,C_097,C_099,C_101,C_103,C_104,C_105,C_108,C_110,C_113,C_114,C_115,C_117,C_118,C_120,C_123,C_125,C_127,C_129,C_130,C_131,C_133,C_135,C_136,C_C1407,C_C1410,C_C1427,C_C1555,C_C1979,C_C2191,C_Por19,C_RKI4,C_S1800,C_S1805,C_S2396,C_S2398,C_VH221,C_VH60,C_Van023-SW,C…	C_035,C_036,C_038,C_042,C_043,C_044,C_045,C_046,C_05-25,C_050,C_051,C_056,C_058,C_060,C_063,C_064,C_065,C_067,C_068,C_070,C_071,C_073,C_076,C_077,C_078,C_079,C_082,C_084,C_086,C_087,C_090,C_091,C_092,C_093,C_095,C_096,C_098,C_102,C_106,C_107,C_109,C_111,C_112,C_116,C_119,C_121,C_122,C_124,C_126,C_128,C_132,C_134,C_502A,C_71193,C_C1378,C_C1396,C_C2304,C_C2403,C_COL,C_M109,C_M120,C_M121,C_MRSA-S11,…
group_5661	hypothetical protein	2.03e-13	5.30E-01	1.03E-03	2.03E-13	5.34E+00	1.17E+00	-6.26E+00	-6.65E+00	-6.90E+00	-4.75E+00	-8.52E+00	-1.47E+00	-6.16E+00	9.93E+00	9.10E-01	2.02E+00	2.47E+01	-1.88E+00	-1.26E+00	C_034,C_037,C_039,C_040,C_041,C_047,C_048,C_049,C_052,C_053,C_054,C_055,C_057,C_061,C_062,C_066,C_074,C_075,C_080,C_081,C_085,C_088,C_089,C_097,C_099,C_101,C_103,C_104,C_105,C_108,C_110,C_113,C_114,C_115,C_117,C_118,C_120,C_123,C_125,C_127,C_129,C_130,C_131,C_133,C_135,C_136,C_C1407,C_C1410,C_C1427,C_C1555,C_C1979,C_C2191,C_Por19,C_RKI4,C_S1800,C_S1805,C_S2396,C_S2398,C_VH221,C_VH60,C_Van023-SW,C…	C_035,C_036,C_038,C_042,C_043,C_044,C_045,C_046,C_05-25,C_050,C_051,C_056,C_058,C_060,C_063,C_064,C_065,C_067,C_068,C_070,C_071,C_073,C_076,C_077,C_078,C_079,C_082,C_084,C_086,C_087,C_090,C_091,C_092,C_093,C_095,C_096,C_098,C_102,C_106,C_107,C_109,C_111,C_112,C_116,C_119,C_121,C_122,C_124,C_126,C_128,C_132,C_134,C_502A,C_71193,C_C1378,C_C1396,C_C2304,C_C2403,C_COL,C_M109,C_M120,C_M121,C_MRSA-S11,…
group_5658	hypothetical protein	2.42e-13	6.09E-01	7.29E-08	2.42E-13	-5.29E+00	1.13E+00	-7.58E-01	-6.56E+00	-9.62E+00	-6.25E+00	-8.92E+00	-4.99E+00	-7.55E+00	9.83E+00	2.21E+00	1.90E+00	1.59E+01	-3.01E+00	-1.85E+00	C_035,C_036,C_037,C_038,C_039,C_042,C_043,C_044,C_045,C_046,C_047,C_049,C_05-25,C_050,C_051,C_054,C_055,C_056,C_057,C_058,C_060,C_062,C_063,C_064,C_065,C_067,C_068,C_070,C_071,C_073,C_074,C_076,C_077,C_078,C_079,C_080,C_081,C_082,C_084,C_086,C_087,C_088,C_089,C_090,C_091,C_092,C_093,C_095,C_096,C_097,C_098,C_102,C_103,C_105,C_106,C_107,C_109,C_111,C_112,C_113,C_114,C_115,C_116,C_118,C_119,C_121,C…	C_034,C_040,C_041,C_048,C_052,C_053,C_061,C_066,C_075,C_085,C_099,C_101,C_104,C_108,C_110,C_117,C_120,C_129,C_131,C_135,C_C1407,C_C1410,C_C1427,C_C1555,C_C1979,C_C2191,C_Por19,C_RKI4,C_S1800,C_S1805,C_S2396,C_S2398,C_VH221,C_VH60,C_Van023-SW,C_por23,C_por4,C_porL45,NS_08-02119,NS_08-02300,NS_11819-97,NS_3957,NS_AMRF2,NS_C123,NS_C1667,NS_C679,NS_E1470,NS_E404,NS_Gv69,NS_HUV03,NS_KLT6,NS_LHSKBClini…
aes---aes_1---aes_2	Alpha/beta hydrolase fold-3 domain-containing protein	3.19e-13	5.79E-01	1.73E-02	3.19E-13	5.30E+00	1.16E+00	-6.38E+00	-7.03E+00	-8.07E+00	-5.33E+00	-9.01E+00	-2.19E+00	-6.32E+00	1.03E+01	1.13E+00	2.05E+00	2.49E+01	-2.15E+00	-1.24E+00	C_034,C_037,C_039,C_040,C_041,C_045,C_047,C_048,C_049,C_052,C_053,C_054,C_055,C_056,C_057,C_060,C_061,C_062,C_064,C_066,C_068,C_074,C_075,C_080,C_081,C_085,C_088,C_089,C_091,C_097,C_099,C_101,C_102,C_103,C_104,C_105,C_108,C_110,C_113,C_114,C_115,C_116,C_117,C_118,C_120,C_123,C_125,C_127,C_128,C_129,C_130,C_131,C_133,C_135,C_136,C_C1407,C_C1410,C_C1427,C_C1555,C_C1979,C_C2191,C_Por19,C_RKI4,C_S180…	C_035,C_036,C_038,C_042,C_043,C_044,C_046,C_05-25,C_050,C_051,C_058,C_063,C_065,C_067,C_070,C_071,C_073,C_076,C_077,C_078,C_079,C_082,C_084,C_086,C_087,C_090,C_092,C_093,C_095,C_096,C_098,C_106,C_107,C_109,C_111,C_112,C_119,C_121,C_122,C_124,C_126,C_132,C_134,C_502A,C_71193,C_C1378,C_C1396,C_C2304,C_C2403,C_COL,C_M109,C_M120,C_M121,C_MRSA-S11,C_MRSA-S12,C_MRSA-S2,C_MRSA-S20,C_MRSA-S23,C_MRSA-S4,C…
group_5662	hypothetical protein	1.37e-12	4.75E-01	2.17E-03	1.37E-12	-5.07E+00	1.10E+00	-1.12E+00	-7.32E+00	-9.72E+00	-6.40E+00	-8.56E+00	-5.22E+00	-7.39E+00	1.02E+01	2.48E+00	1.88E+00	1.64E+01	-3.15E+00	-2.02E+00	C_035,C_036,C_038,C_042,C_043,C_044,C_045,C_046,C_05-25,C_050,C_051,C_056,C_058,C_060,C_063,C_064,C_065,C_067,C_068,C_070,C_071,C_073,C_076,C_077,C_078,C_079,C_082,C_084,C_086,C_087,C_090,C_091,C_092,C_093,C_095,C_096,C_098,C_102,C_106,C_107,C_109,C_111,C_112,C_116,C_119,C_121,C_122,C_124,C_126,C_128,C_132,C_134,C_502A,C_71193,C_C1378,C_C1396,C_C2304,C_C2403,C_COL,C_M109,C_M120,C_M121,C_MRSA-S11,…	C_034,C_037,C_039,C_040,C_041,C_047,C_048,C_049,C_052,C_053,C_054,C_055,C_057,C_061,C_062,C_066,C_074,C_075,C_080,C_081,C_085,C_088,C_089,C_097,C_099,C_101,C_103,C_104,C_105,C_108,C_110,C_113,C_114,C_115,C_117,C_118,C_120,C_123,C_125,C_127,C_129,C_130,C_131,C_133,C_135,C_136,C_C1407,C_C1410,C_C1427,C_C1555,C_C1979,C_C2191,C_Por19,C_RKI4,C_S1800,C_S1805,C_S2396,C_S2398,C_VH221,C_VH60,C_Van023-SW,C…
group_780	hypothetical protein	1.37e-12	4.75E-01	2.17E-03	1.37E-12	-5.07E+00	1.10E+00	-1.12E+00	-7.32E+00	-9.72E+00	-6.40E+00	-8.56E+00	-5.22E+00	-7.39E+00	1.02E+01	2.48E+00	1.88E+00	1.64E+01	-3.15E+00	-2.02E+00	C_035,C_036,C_038,C_042,C_043,C_044,C_045,C_046,C_05-25,C_050,C_051,C_056,C_058,C_060,C_063,C_064,C_065,C_067,C_068,C_070,C_071,C_073,C_076,C_077,C_078,C_079,C_082,C_084,C_086,C_087,C_090,C_091,C_092,C_093,C_095,C_096,C_098,C_102,C_106,C_107,C_109,C_111,C_112,C_116,C_119,C_121,C_122,C_124,C_126,C_128,C_132,C_134,C_502A,C_71193,C_C1378,C_C1396,C_C2304,C_C2403,C_COL,C_M109,C_M120,C_M121,C_MRSA-S11,…	C_034,C_037,C_039,C_040,C_041,C_047,C_048,C_049,C_052,C_053,C_054,C_055,C_057,C_061,C_062,C_066,C_074,C_075,C_080,C_081,C_085,C_088,C_089,C_097,C_099,C_101,C_103,C_104,C_105,C_108,C_110,C_113,C_114,C_115,C_117,C_118,C_120,C_123,C_125,C_127,C_129,C_130,C_131,C_133,C_135,C_136,C_C1407,C_C1410,C_C1427,C_C1555,C_C1979,C_C2191,C_Por19,C_RKI4,C_S1800,C_S1805,C_S2396,C_S2398,C_VH221,C_VH60,C_Van023-SW,C…
aes_2---aes	Alpha/beta hydrolase fold-3 domain-containing protein	1.99e-12	4.26E-01	3.07E-02	1.99E-12	-5.05E+00	1.10E+00	-1.27E+00	-7.65E+00	-1.07E+01	-6.91E+00	-9.00E+00	-5.83E+00	-7.54E+00	1.06E+01	2.66E+00	1.91E+00	1.67E+01	-3.38E+00	-2.00E+00	C_035,C_036,C_038,C_042,C_043,C_044,C_046,C_05-25,C_050,C_051,C_058,C_063,C_065,C_067,C_070,C_071,C_073,C_076,C_077,C_078,C_079,C_082,C_084,C_086,C_087,C_090,C_092,C_093,C_095,C_096,C_098,C_106,C_107,C_109,C_111,C_112,C_119,C_121,C_122,C_124,C_126,C_132,C_134,C_502A,C_71193,C_C1378,C_C1396,C_C2304,C_C2403,C_COL,C_M109,C_M120,C_M121,C_MRSA-S11,C_MRSA-S12,C_MRSA-S2,C_MRSA-S20,C_MRSA-S23,C_MRSA-S4,C…	C_034,C_037,C_039,C_040,C_041,C_045,C_047,C_048,C_049,C_052,C_053,C_054,C_055,C_056,C_057,C_060,C_061,C_062,C_064,C_066,C_068,C_074,C_075,C_080,C_081,C_085,C_088,C_089,C_091,C_097,C_099,C_101,C_102,C_103,C_104,C_105,C_108,C_110,C_113,C_114,C_115,C_116,C_117,C_118,C_120,C_123,C_125,C_127,C_128,C_129,C_130,C_131,C_133,C_135,C_136,C_C1407,C_C1410,C_C1427,C_C1555,C_C1979,C_C2191,C_Por19,C_RKI4,C_S180…
yezG_7---yezG_4---yezG_5---yezG_6---yezG_3---yezG_1---yezG_2---yezG_9---yezG_8---yezG_10	putative antitoxin YezG;hypothetical protein	2.57e-06	5.99E-01	8.77E-02	2.57E-06	4.46E+00	1.14E+00	-5.76E+00	-4.83E+00	-8.20E+00	-5.29E+00	-9.16E+00	1.27E-01	-4.56E+00	4.68E+00	-9.57E-01	-1.88E-01	3.10E+01	-1.58E+00	-8.33E-01	C_034,C_035,C_040,C_041,C_043,C_045,C_047,C_05-25,C_050,C_051,C_052,C_053,C_056,C_058,C_060,C_063,C_064,C_066,C_068,C_075,C_076,C_078,C_082,C_084,C_085,C_086,C_089,C_091,C_092,C_099,C_101,C_102,C_104,C_105,C_107,C_108,C_112,C_116,C_117,C_120,C_121,C_122,C_124,C_127,C_128,C_129,C_131,C_135,C_136,C_71193,C_C1378,C_C1396,C_C1407,C_C1410,C_C1427,C_C1979,C_C2191,C_C2304,C_C2403,C_COL,C_M109,C_M120,C_M…	C_036,C_037,C_038,C_039,C_042,C_044,C_046,C_048,C_049,C_054,C_055,C_057,C_061,C_062,C_065,C_067,C_070,C_071,C_073,C_074,C_077,C_079,C_080,C_081,C_087,C_088,C_090,C_093,C_095,C_096,C_097,C_098,C_103,C_106,C_109,C_110,C_111,C_113,C_114,C_115,C_118,C_119,C_123,C_125,C_126,C_130,C_132,C_133,C_134,C_502A,C_C1555,C_N315,C_RKI4,C_S1800,C_S2396,C_S2398,C_SA40,C_ST1413-10S,C_VH60,C_por15,C_por21,C_por23,N…
group_3471	hypothetical protein	0.000558	2.48E-01	1.43E-02	5.58E-04	-2.59E+00	7.94E-01	-2.23E+00	-6.44E+00	-1.08E+01	-4.88E+00	-5.50E+00	-2.89E+00	-4.78E+00	5.35E+00	1.75E+00	-8.79E-01	1.39E+01	-5.72E+00	-3.77E+00	C_053,C_057,C_064,C_066,C_068,C_070,C_074,C_081,C_087,C_093,C_103,C_116,C_118,C_119,C_131,C_502A,C_C1979,C_C2304,C_M109,C_M120,C_MRSA-S11,C_MRSA-S12,C_MRSA-S20,C_S1800,C_S2396,C_S2398,C_por21,C_por23,NS_11819-97,NS_3957,NS_AMRF2,NS_LVP2,NS_MRSA-S22,NS_MRSA-S28,NS_MRSA-S7,NS_MUM475,NS_Mu50-omega,NS_NCTC8325,NS_Newman,NS_S2395,NS_S2397,NS_Tager-104,NS_VRS1,NS_VRS10,NS_VRS11a,NS_VRS11b,NS_VRS4,NS_VR…	C_034,C_035,C_036,C_037,C_038,C_039,C_040,C_041,C_042,C_043,C_044,C_045,C_046,C_047,C_048,C_049,C_05-25,C_050,C_051,C_052,C_054,C_055,C_056,C_058,C_060,C_061,C_062,C_063,C_065,C_067,C_071,C_073,C_075,C_076,C_077,C_078,C_079,C_080,C_082,C_084,C_085,C_086,C_088,C_089,C_090,C_091,C_092,C_095,C_096,C_097,C_098,C_099,C_101,C_102,C_104,C_105,C_106,C_107,C_108,C_109,C_110,C_111,C_112,C_113,C_114,C_115,C…
IGRs
variant		lrt-pvalue	af	filter-pvalue	beta	beta-std-err	intercept	PC1	PC2	PC3	PC4	PC5	PC6	PC7	PC8	PC9	PC10	PC11	PC12	PC13	PC14	PC15	PC16	PC17	PC18	PC19	PC20	notes
Cluster_9596	NS_NCTC8325_+_+_NS_NCTC8325_01271_+_+_NS_NCTC8325_01272_+_+_DP	1.05e-05	0.356	5.07e-06	-3.54	0.959	5.71	8.94	19.7	11.5	11	11.6	6.54	-12.2	-3.41	1.18	-12.2	4.3	2.43	-1.93	0.482	-0.805	0.0303	6.73	1.97	-7.18	5.1
Cluster_21327	NS_NCTC8325_+_+_NS_NCTC8325_01789_+_+_NS_NCTC8325_01790_+_+_CO_R NS_NCTC8325_+_+_NS_NCTC8325_02162_+_+_NS_NCTC8325_02163_+_+_CO_R	4.12e-05	0.139	1.89e-09	-2.59	0.735	3.84	7.27	13.8	5.53	7.12	6.06	5.17	-7.1	-1.97	0.869	-7.92	3.55	2.62	0.0953	0.493	-1.52	0.388	4.83	2.17	-4.87	4.22
Cluster_13024	NS_NCTC8325_+_+_NS_NCTC8325_00346_+_+_NS_NCTC8325_00347_+_+_CO_F	0.000142	0.535	0.178	-3.79	1.2	6.43	11	18.4	11.5	11.2	12.8	6.31	-14.5	-3.32	0.63	-11.3	2.04	3.65	-1.67	-0.266	-1.76	2.07	6.29	0.611	-6.06	4.88
Cluster_16560	NS_NCTC8325_+_+_NS_NCTC8325_02431_+_+_NS_NCTC8325_02432_+_+_CO_F	0.000213	0.698	0.000504	-2.55	0.808	5.97	9.9	19.5	9.03	11.4	12	5.96	-11	-5.41	-0.973	-8.89	4.05	2.3	-1.16	0.964	-0.955	0.858	5.65	1.53	-5.02	3.88
Cluster_5558	0	0.000298	0.228	3.94e-09	-1.83	0.536	3.87	7.05	10.8	4.94	6.26	4.94	4.56	-7.1	-1.11	0.977	-9.48	2.44	2.38	-1.4	0.0982	-1.73	-0.81	5.48	2.45	-5.98	3.52
Cluster_4112	0	0.000322	0.223	0.00195	-2.17	0.651	4.55	8.64	17.8	8.57	9.47	9.33	6.28	-9.54	-4.03	0.603	-13.6	3.73	1.87	-1.41	0.536	-1.79	0.708	6.49	1.63	-6.67	4.11
Cluster_23422	0	0.000379	0.223	0.0152	2.46	0.801	3.49	10.1	19.1	8.65	8.84	10.6	5.62	-9.19	-5.24	0.794	-9.89	3.33	2.38	-1.23	0.189	-2.05	1.44	4.75	1.26	-4.84	3.49
Cluster_23384	NS_NCTC8325_+_+_NS_NCTC8325_02362_+_+_NS_NCTC8325_02363_+_+_DT	0.000558	0.47	1.06e-07	-2.34	0.773	5.08	8.2	18.4	8.6	9.68	11.5	6.01	-7.12	-4.47	0.879	-9.38	3.73	2.32	-0.753	1.2	-1.26	0.97	4.76	1.45	-4.05	3.36
Cluster_7074	0	0.000565	0.0446	0.00147	-4.24	1.51	4.43	10.2	21.8	9.65	8.94	11.9	6.86	-11.4	-3.79	-0.352	-8.59	4.23	2.12	-1.46	-0.0811	-0.398	0.0433	5.92	2.22	-5.35	4.72
Cluster_24818	NS_NCTC8325_+_+_NS_NCTC8325_02676_+_+_NS_NCTC8325_02677_+_+_CO_R	0.00061	0.802	0.424	4.33	1.48	0.398	10.5	19.9	8.72	5.59	9.33	6.76	-9.53	-2.15	0.768	-7.34	4.16	2.89	-0.868	0.673	-3.61	0.134	5.67	2.93	-4.88	2.31
Cluster_16513	0	0.000668	0.168	0.0103	2.34	0.796	3.53	9.65	18.5	8.35	8.63	10.2	5.71	-9.29	-4.25	-0.372	-9.3	3.56	2.27	-1.38	0.731	-1.21	0.383	5.29	2	-4.92	3.56
Cluster_4159	NS_NCTC8325_+_+_NS_NCTC8325_02355_+_+_NS_NCTC8325_02356_+_+_CO_F	0.000743	0.183	2.79e-06	-2.22	0.702	4.43	8.88	17.8	9.35	9.31	10.1	5.6	-10.1	-3.67	0.675	-11.2	4.08	1.96	-1.21	-0.088	-1.64	0.604	4.94	2.39	-5.56	3.95
Cluster_9596	NS_NCTC8325_+_+_NS_NCTC8325_01271_+_+_NS_NCTC8325_01272_+_+_DP	0.000797	0.356	5.07e-06	2.23	0.903	-30	9.59	55.9	-177	-70.5	-61.9	59.5	33.4	84.2	-742	27.2	49.1	16.2	980	-66.8	-33.1	55.8	-7.17	44.8	41.2	311
Cluster_21865	0	0.000864	0.0941	1.16e-06	-2.29	0.748	4.12	9.06	18.2	8.99	9.02	10.6	5.74	-9.58	-4.69	-0.0633	-8.81	3.43	2.33	-1.84	0.0892	-2.01	0.216	5.67	1.89	-4.99	3.07
Cluster_18264	NS_NCTC8325_+_+_NS_NCTC8325_02681_+_+_NS_NCTC8325_02682_+_+_DT	0.000895	0.554	0.000173	-7.77	2.61	8.75	3.83	17.2	7.58	13.3	11.3	5.24	-4.15	-7.84	2.19	-22.6	3.33	1.21	-2.03	-1.13	-3.61	0.756	9.63	-3.95	-6.92	8.25
Cluster_1153	NS_NCTC8325_+_+_NS_NCTC8325_01790_+_+_NS_NCTC8325_01791_+_+_CO_R	0.000905	0.134	9.23e-06	-2.05	0.663	4.07	8.28	16.1	6.79	7.75	8.29	5.88	-7.84	-1.93	1.08	-9.06	3.09	2.32	-0.512	0.578	-1.26	0.283	5.4	2.39	-5.34	4.48
Cluster_13771	NS_NCTC8325_+_+_NS_NCTC8325_02687_+_+_NS_NCTC8325_02688_+_+_CO_F	0.000919	0.599	0.00107	-6.19	2.14	9.09	9.09	30.5	13.7	17.6	18.9	6.56	-10.8	-10.1	-1.02	-23.8	1.1	1.18	-1.44	0.761	0.0445	-2.22	8.88	0.226	-6.18	1.84
Cluster_8329	NS_NCTC8325_+_+_NS_NCTC8325_01701_+_+_NS_NCTC8325_01702_+_+_CO_R	0.000952	0.55	0.648	-2.75	0.9	6.25	11.1	20.2	11.3	12	12.6	8	-12.5	-5.22	0.178	-11.1	4.86	3.06	-1.41	-0.279	-2.68	-0.233	6.18	2.48	-5.41	4.74
SNPs
variant		lrt-pvalue	af	filter-pvalue	beta	beta-std-err	intercept	PC1	PC2	PC3	PC4	PC5	PC6	PC7	PC8	PC9	PC10
NS_NCTC8325_1708557_A_G		1.11e-05	0.337	5.29e-05	-6.74	1.75	6.15	5.63	16.4	12.9	11.5	8.58	2.31	-10.5	-3.18	0.189	-23.7	1708557	A	G
NS_NCTC8325_1709463_A_G		1.11e-05	0.337	5.29e-05	-6.74	1.75	6.15	5.63	16.4	12.9	11.5	8.58	2.31	-10.5	-3.18	0.189	-23.7	1709463	A	G
NS_NCTC8325_1742642_A_G		1.11e-05	0.337	5.29e-05	-6.74	1.75	6.15	5.63	16.4	12.9	11.5	8.58	2.31	-10.5	-3.18	0.189	-23.7	1742642	A	G
NS_NCTC8325_2272212_T_C		1.11e-05	0.337	5.29e-05	-6.74	1.75	6.15	5.63	16.4	12.9	11.5	8.58	2.31	-10.5	-3.18	0.189	-23.7	2272212	T	C
NS_NCTC8325_1133887_A_G		1.72e-05	0.386	0.000276	5.67	1.49	0.783	2	8.21	3.1	9.48	1.86	1.65	-4.06	-2.28	1.76	-35.4	1133887	A	G
NS_NCTC8325_875921_C_T		2.31e-05	0.381	5.76e-05	-5.28	1.48	5.25	4.29	11.2	8.15	10.2	1.13	0.968	-8.28	-2.03	0.606	-22.6	875921	C	T
NS_NCTC8325_1671456_C_T		3.61e-05	0.342	8.47e-05	-5.8	1.53	5.61	5.3	14.5	10.9	10.5	6.56	2.12	-9.61	-2.18	0.113	-25.2	1671456	C	T
NS_NCTC8325_1425516_G_C		3.65e-05	0.257	0.421	4.4	1.21	1.55	6.27	7.29	5.53	4.62	0.369	4.63	-4.59	-2.34	1.16	-25.3	1425516	G	C
NS_NCTC8325_416544_C_T		3.95e-05	0.356	0.577	4.83	1.33	0.926	3.71	8.7	5.25	5.46	-3.86	3.48	-3.58	-1.62	1.65	-27.6	416544	C	T
NS_NCTC8325_2588376_G_A		4.55e-05	0.356	0.000316	-5.72	1.53	5.65	5.43	14.6	10.8	10.7	6.14	1.95	-9.86	-1.69	-0.154	-27.7	2588376	G	A
NS_NCTC8325_2274334_A_T		5.86e-05	0.332	0.803	5.68	1.55	1.64	10.2	15.5	11	8.15	3.45	0.908	-9.06	-2.08	-0.328	-27.5	2274334	A	T
NS_NCTC8325_2274454_T_C		5.86e-05	0.332	0.803	5.68	1.55	1.64	10.2	15.5	11	8.15	3.45	0.908	-9.06	-2.08	-0.328	-27.5	2274454	T	C
NS_NCTC8325_1321253_C_G		6.52e-05	0.282	0.00171	-5.84	1.66	4.67	11.1	14	5.48	3.87	4.5	3.36	-11.3	-3.17	-1.51	-23.9	1321253	C	G
NS_NCTC8325_2546937_A_G		6.56e-05	0.426	3.49e-06	-4.41	1.18	4.88	9.53	11.8	3.36	5.19	1.04	5.92	-5.66	-2.07	-0.428	-29	2546937	A	G
NS_NCTC8325_1972995_A_G		7.01e-05	0.396	0.96	5.2	1.39	1.37	9.42	13.8	10.2	12.3	4.29	1.13	-8	-1.52	-0.392	-26.4	1972995	A	G
NS_NCTC8325_1671862_C_T		7.07e-05	0.5	0.0463	-5.47	1.51	5.98	4.01	11.3	7.76	4.84	1.48	4.84	-6.99	-4.56	1.11	-27.5	1671862	C	T
NS_NCTC8325_1968514_A_T		7.42e-05	0.381	6.89e-06	-5.19	1.43	5.24	11.2	15.9	5.47	11.6	3.93	6.49	-5.58	-5.37	-1.03	-20.7	1968514	A	T
NS_NCTC8325_2208769_A_T		7.42e-05	0.381	6.89e-06	-5.19	1.43	5.24	11.2	15.9	5.47	11.6	3.93	6.49	-5.58	-5.37	-1.03	-20.7	2208769	A	T
NS_NCTC8325_2274352_A_T		8.69e-05	0.361	0.000474	-5.32	1.45	5.4	5.25	13.6	9.93	10.2	5.28	1.89	-9.38	-1.33	-0.125	-27.9	2274352	A	T
NS_NCTC8325_2319218_A_G		9.08e-05	0.391	0.788	4.62	1.36	1.31	8.1	11.2	8.36	10.7	2.89	1.7	-6.76	-1.3	0.074	-23.2	2319218	A	G
NS_NCTC8325_501905_T_A		9.13e-05	0.223	0.091	-4.23	1.16	3.94	6.24	12.2	2.93	4.57	-0.104	5.4	-6.99	-2.58	-0.339	-28.3	501905	T	A
NS_NCTC8325_773648_T_C		9.21e-05	0.386	0.625	4.52	1.35	1.02	7.1	8.25	7.13	4.16	2.06	1.82	-5.83	-0.5	0.624	-23.7	773648	T	C
NS_NCTC8325_1002509_A_G		9.42e-05	0.168	0.031	-5.4	1.54	4.32	10.8	13.7	5.7	9.22	5.93	3.53	-10.5	-2.67	-1.88	-24.3	1002509	A	G
NS_NCTC8325_1737248_C_T		0.000103	0.361	0.000137	-4.23	1.21	4.32	3.54	7.48	5.91	7.36	0.69	1.38	-6.76	0.125	0.47	-26.3	1737248	C	T
NCTC8325_1340265_G_A		0.000118	0.213	0.0243	2.46	0.699	-1.97	2.09	3.02	1.52	0.379	-0.359	2.41	3.01	-1.01	-2.52	0.961	1340265	G	A
NS_NCTC8325_1968454_T_C		0.000124	0.124	0.235	-4.96	1.4	3.8	6.57	14.1	4.47	8.65	4.1	6.95	-6.4	-4.82	-0.445	-21.1	1968454	T	C
NS_NCTC8325_2208882_T_C		0.000134	0.401	6.14e-06	-5.18	1.47	5.2	10.8	15	5.37	5.15	5.03	7.58	-5.49	-5.01	-0.463	-20.8	2208882	T	C
NS_NCTC8325_2263258_C_T		0.000194	0.347	0.000134	-4.7	1.34	4.88	4.7	11.6	8.41	8.97	4.01	1.85	-8.27	-1.06	0.0912	-26	2263258	C	T
NS_NCTC8325_2263292_A_T		0.000194	0.347	0.000134	-4.7	1.34	4.88	4.7	11.6	8.41	8.97	4.01	1.85	-8.27	-1.06	0.0912	-26	2263292	A	T
NS_NCTC8325_1745552_G_A		0.000213	0.144	0.228	-4.05	1.15	3.43	5.27	10	2.38	7.2	0.843	6.05	-5.57	-2.5	0.0536	-23.3	1745552	G	A
NS_NCTC8325_2332886_A_G		0.000216	0.371	0.000318	-4.2	1.27	4.52	4	9.21	6.71	7.94	2.17	2.11	-7.33	-0.326	0.446	-25.4	2332886	A	G
NS_NCTC8325_1294863_A_G		0.000219	0.149	0.187	-4.04	1.15	3.44	5.26	9.88	2.3	7.2	0.653	5.97	-5.65	-2.3	0.107	-23.9	1294863	A	G
NS_NCTC8325_1114934_A_T		0.00022	0.406	0.000453	-4.86	1.38	5.14	4.56	11.4	8.13	4.39	2.36	1.56	-8.76	-1.08	0.567	-26.2	1114934	A	T
NS_NCTC8325_670941_T_C		0.000239	0.381	0.0221	6.93	2.63	-0.306	-0.237	3.39	3.8	1.44	-4.86	5.68	-8.1	1.17	-0.739	-24.4	670941	T	C
NS_NCTC8325_2206530_T_C		0.000255	0.421	0.147	4.06	1.2	1.07	3.37	8.17	4.79	4.54	-1.22	4.28	-6.63	-1.98	0.46	-28.1	2206530	T	C
NS_NCTC8325_1122551_C_G		0.000268	0.371	0.00103	-4.7	1.36	4.97	4.81	11.7	8.37	9.21	3.63	1.71	-8.64	-0.534	-0.0122	-28.3	1122551	C	G
NS_NCTC8325_514311_A_T		0.000273	0.287	0.00127	-4.47	1.3	4.39	10.6	14.5	5.61	10.1	3.93	3.1	-7.09	-1.83	-1.22	-20.3	514311	A	T
NS_NCTC8325_2684645_A_C		0.000324	0.203	0.537	6.6	2.39	1.31	5.5	4.72	5.33	3.41	-1.61	6.28	-6.34	1.46	-1.37	-25.1	2684645	A	C
NS_NCTC8325_2684741_C_T		0.000324	0.158	0.0687	6.6	2.39	1.31	5.5	4.72	5.33	3.41	-1.61	6.28	-6.34	1.46	-1.37	-25.1	2684741	C	T
NS_NCTC8325_2685018_C_T		0.000324	0.158	0.0687	6.6	2.39	1.31	5.5	4.72	5.33	3.41	-1.61	6.28	-6.34	1.46	-1.37	-25.1	2685018	C	T
NS_NCTC8325_1974172_T_C		0.000326	0.168	0.0805	-3.85	1.13	3.37	5.06	9.01	1.82	6.99	-0.267	5.54	-5.49	-1.59	0.0154	-25.9	1974172	T	C
NS_NCTC8325_1303427_C_T		0.000346	0.525	0.066	-4.67	1.38	5.4	3.38	9.18	6.06	4.25	0.432	5.11	-6.42	-3.58	1.61	-24.4	1303427	C	T
NS_NCTC8325_2227482_T_G		0.000347	0.475	9.25e-07	-3.91	1.16	4.51	8.21	9.35	1.79	5.18	-2.42	4.74	-4.9	-1.66	-0.0512	-26.3	2227482	T	G
NS_NCTC8325_2206846_A_G		0.000355	0.218	0.0339	4.49	1.33	1.95	7.29	10.1	6.57	6.61	0.025	4.36	-5.46	-3.73	1.07	-23.8	2206846	A	G
NS_NCTC8325_2630502_G_A		0.000355	0.47	4.36e-05	-4.62	1.41	4.73	1.97	4.15	3.8	2.12	-3.51	1.13	-8.4	3.94	-1.35	-27.5	2630502	G	A
NS_NCTC8325_2088403_C_T		0.000369	0.416	0.000298	-3.66	1.1	4.07	3.11	5.74	4.26	2.97	-1.8	1.15	-6.23	0.574	0.9	-26.2	2088403	C	T
NS_NCTC8325_2088406_A_G		0.000369	0.416	0.000298	-3.66	1.1	4.07	3.11	5.74	4.26	2.97	-1.8	1.15	-6.23	0.574	0.9	-26.2	2088406	A	G
NS_NCTC8325_945844_A_G		0.000386	0.252	0.000912	-4.14	1.2	3.89	9.39	11.3	4.48	7.9	3.74	3.32	-6.04	-0.309	-1.01	-23.2	945844	A	G
NS_NCTC8325_2623848_A_T		0.000388	0.277	0.0815	3.7	1.11	1.89	6.71	9.34	6.1	9.18	2.53	4.97	-5.37	-1.97	-0.266	-26.1	2623848	A	T
NS_NCTC8325_1303553_T_G		0.000411	0.218	0.0339	4.43	1.32	1.95	7.23	10.1	6.5	6.58	-0.0224	4.35	-5.47	-3.63	1.03	-23.8	1303553	T	G
NS_NCTC8325_773408_A_G		0.000414	0.361	0.989	5.93	1.89	1.02	9.4	13.1	10.6	6.5	3.27	0.597	-7.41	-3.05	0.165	-20.8	773408	A	G
NS_NCTC8325_60373_C_A		0.000417	0.361	0.533	4.41	1.31	1.53	8.46	11.9	8.31	11.1	2.4	1.02	-7.5	-0.367	-0.45	-28.7	60373	C	A
NS_NCTC8325_92649_C_T		0.000448	0.134	0.156	-4.09	1.21	3.48	5.85	11.5	3.25	7.68	2.01	5.78	-5.92	-3.06	-0.302	-23.5	92649	C	T
NS_NCTC8325_86893_G_T		0.000472	0.0891	0.44	-3.96	1.17	2.98	5.98	10.4	3.34	6.88	1.41	2.6	-7.1	-0.107	-0.819	-24.8	86893	G	T
NS_NCTC8325_2290839_T_C		0.000472	0.351	0.00244	-3.48	1.07	3.82	7.97	9.23	2.64	4.42	-0.754	2.67	-5.77	-0.598	-0.259	-21.4	2290839	T	C
NS_NCTC8325_521435_C_T		0.000487	0.158	0.781	4.71	1.5	2.04	6.1	8.36	3.52	10.5	1.47	1.26	-2.49	-2.54	1	-29.8	521435	C	T
NS_NCTC8325_2284386_A_T		0.000504	0.436	0.0217	-4.77	1.57	5.01	3.84	9.29	7.18	8.22	2.82	4.79	-1.96	-3.25	1.12	-20.7	2284386	A	T
NS_NCTC8325_503867_C_A		0.000522	0.327	8.03e-05	-5.63	1.83	5	4.27	11.3	9.58	8.73	5.19	1.61	-7.89	-2.19	0.359	-21.7	503867	C	A
NS_NCTC8325_1622752_G_A		0.000522	0.327	8.03e-05	-5.63	1.83	5	4.27	11.3	9.58	8.73	5.19	1.61	-7.89	-2.19	0.359	-21.7	1622752	G	A
NS_NCTC8325_1742407_G_T		0.000522	0.327	8.03e-05	-5.63	1.83	5	4.27	11.3	9.58	8.73	5.19	1.61	-7.89	-2.19	0.359	-21.7	1742407	G	T
NS_NCTC8325_2319251_T_G		0.000522	0.327	8.03e-05	-5.63	1.83	5	4.27	11.3	9.58	8.73	5.19	1.61	-7.89	-2.19	0.359	-21.7	2319251	T	G
NS_NCTC8325_2319329_A_G		0.000522	0.327	8.03e-05	-5.63	1.83	5	4.27	11.3	9.58	8.73	5.19	1.61	-7.89	-2.19	0.359	-21.7	2319329	A	G
NS_NCTC8325_2623887_C_T		0.000522	0.262	0.0368	4.2	1.28	1.9	7.41	10.8	6.95	10.8	1.81	4.54	-5.44	-3.45	0.471	-24	2623887	C	T
NS_NCTC8325_2624139_A_G		0.000522	0.262	0.0368	4.2	1.28	1.9	7.41	10.8	6.95	10.8	1.81	4.54	-5.44	-3.45	0.471	-24	2624139	A	G
NS_NCTC8325_2301896_A_G		0.000548	0.0743	0.39	-3.92	1.16	3.25	6.5	12.4	3.93	8.33	1.07	2.37	-7.64	-1.46	-0.783	-21.4	2301896	A	G
NS_NCTC8325_2400879_G_A		0.000556	0.149	0.0802	-4.04	1.22	3.57	6.09	12.2	3.52	8.05	2.2	5.75	-6.16	-2.98	-0.598	-24.8	2400879	G	A
NS_NCTC8325_1425452_C_T		0.000559	0.47	0.0107	-3.93	1.24	4.43	2.72	6.49	4.61	6.97	0.339	4.39	-4.77	-2.29	1.26	-22.3	1425452	C	T
NS_NCTC8325_1140586_C_T		0.00056	0.356	0.000316	-4.2	1.26	4.61	4.58	10.6	7.44	8.47	3.04	1.76	-7.95	-0.486	0.0879	-26.7	1140586	C	T
NS_NCTC8325_1741573_A_C		0.000562	0.416	0.909	5.38	1.73	0.946	9.05	12.7	10.2	11.5	4.62	0.968	-6.83	-2.48	-0.325	-21.4	1741573	A	C
NS_NCTC8325_1425377_A_G		0.000563	0.525	0.0142	-4.07	1.29	4.63	2.51	6.24	4.32	3.05	-0.948	4.31	-4.94	-2.56	1.68	-21.6	1425377	A	G
NS_NCTC8325_2098795_C_T		0.000563	0.441	0.0697	5.31	1.64	0.402	1.86	5.96	4.52	8.45	-1.9	5.04	-7.79	1.11	-1.57	-29.4	2098795	C	T
NS_NCTC8325_1114751_T_A		0.000565	0.272	0.000939	-4.32	1.3	4.34	10.3	14.7	5.55	10.3	3.98	2.88	-10.3	-2.98	-1.77	-22.7	1114751	T	A
NS_NCTC8325_2290866_G_A		0.000568	0.356	0.00182	-3.52	1.08	3.87	8.16	9.61	2.84	4.54	-0.486	2.74	-5.74	-0.578	-0.225	-21.1	2290866	G	A
NS_NCTC8325_1598489_T_G		0.000628	0.446	0.00246	-3.77	1.2	4.34	3.57	7.42	5.12	3.58	-0.578	1.65	-6.96	0.324	0.819	-26.5	1598489	T	G
NS_NCTC8325_312943_T_C		0.000633	0.198	0.0508	-3.59	1.06	3.02	6.71	3.17	1.01	4.8	-0.892	2.16	-6.8	0.27	0.253	-22.5	312943	T	C
NS_NCTC8325_1754049_G_A		0.000654	0.307	0.671	3.67	1.16	1.55	6.66	7.99	5.42	5.45	-1.15	1.15	-6.14	0.22	0.445	-26.2	1754049	G	A
NS_NCTC8325_2803950_G_T		0.000655	0.0792	0.924	5.22	1.62	2.09	5.49	7.39	3.1	4.41	2.59	2.74	-2.79	-2.12	2.41	-27.4	2803950	G	T
NS_NCTC8325_2098698_C_T		0.000699	0.163	0.0124	5.5	1.73	1.74	6.16	6.68	5.51	4.67	-1.09	5.62	-6.84	1.11	-1.64	-29.1	2098698	C	T
NS_NCTC8325_520741_A_G		0.000718	0.163	0.689	4.52	1.47	2.04	5.98	8.19	3.39	10.2	1.32	1.31	-2.58	-2.35	1.01	-29.4	520741	A	G
NS_NCTC8325_2728168_T_C		0.000728	0.193	0.00504	4.22	1.32	2.03	7.15	9.95	6.19	6.67	-0.341	4.15	-5.6	-3.1	0.841	-25.3	2728168	T	C
NS_NCTC8325_1426685_T_A		0.00073	0.257	0.805	5.81	2.08	1.27	4.95	4.86	4.79	3.57	-1.31	5.45	-9.97	-0.714	-1.9	-25.9	1426685	T	A
NS_NCTC8325_1819449_C_T		0.000731	0.356	0.000587	-3.96	1.2	4.33	9.75	13	4.49	5.71	1.33	2.54	-7.1	-1.06	-0.976	-23.1	1819449	C	T
NS_NCTC8325_2099158_A_T		0.000742	0.173	0.0279	5.5	1.73	1.75	6.17	6.7	5.51	4.69	-1.11	5.62	-6.86	1.15	-1.65	-29.3	2099158	A	T
NS_NCTC8325_2255178_C_T		0.000742	0.163	0.0124	5.5	1.73	1.75	6.17	6.7	5.51	4.69	-1.11	5.62	-6.86	1.15	-1.65	-29.3	2255178	C	T
NS_NCTC8325_2630637_A_G		0.000742	0.158	0.00782	5.5	1.73	1.75	6.17	6.7	5.51	4.69	-1.11	5.62	-6.86	1.15	-1.65	-29.3	2630637	A	G
NS_NCTC8325_518194_C_T		0.000761	0.158	0.781	4.51	1.47	2.09	6.09	8.5	3.52	10.4	1.47	1.34	-2.71	-2.38	0.919	-29.6	518194	C	T
NS_NCTC8325_2099122_T_A		0.000761	0.248	0.0818	5.62	1.74	1.52	6.15	7.48	6.16	10.5	1.12	5.77	-10.8	-0.493	-2.8	-31.9	2099122	T	A
NS_NCTC8325_1817179_T_C		0.000786	0.149	0.0802	-3.84	1.19	3.46	5.82	11.3	3.14	7.67	1.67	5.48	-5.92	-2.63	-0.534	-24.8	1817179	T	C
NS_NCTC8325_2319866_C_T		0.000799	0.347	0.00109	-3.99	1.23	4.32	9.84	13.5	4.81	5.69	2.05	2.81	-7.11	-1.62	-0.845	-20.6	2319866	C	T
NS_NCTC8325_2274630_A_G		0.000813	0.287	0.4	3.62	1.17	1.59	6.67	8.01	5.35	5.52	-1.27	1.12	-6.2	0.378	0.366	-26.9	2274630	A	G
NS_NCTC8325_1140568_A_T		0.000851	0.366	0.000702	-3.99	1.23	4.46	4.36	9.65	6.72	8.09	2.11	1.6	-7.64	0.00532	0.123	-27.7	1140568	A	T
NS_NCTC8325_63298_T_C		0.00086	0.267	0.029	-3.54	1.1	3.08	6.48	3.04	0.711	1.26	-1.91	2.03	-6.94	-0.127	0.506	-21.3	63298	T	C
NS_NCTC8325_521652_T_A		0.000881	0.144	0.916	4.47	1.47	2.08	5.99	8.2	3.34	10.2	1.16	1.28	-2.7	-2.16	0.935	-30.1	521652	T	A
NS_NCTC8325_521671_T_C		0.000881	0.144	0.916	4.47	1.47	2.08	5.99	8.2	3.34	10.2	1.16	1.28	-2.7	-2.16	0.935	-30.1	521671	T	C
NS_NCTC8325_560298_C_T		0.000886	0.243	0.01	3.92	1.24	1.87	6.89	9.33	5.94	10.1	0.53	4.11	-5.17	-2.53	0.555	-25.7	560298	C	T
NS_NCTC8325_2819558_A_G		0.000902	0.243	0.0629	3.66	1.21	1.61	6.04	7.25	4.82	8.89	-0.566	3.52	-4.19	-1.86	0.604	-24.3	2819558	A	G
NS_NCTC8325_1754221_A_G		0.000909	0.366	0.000998	-3.26	1.02	3.71	7.63	8.43	2.22	4.31	-1.41	2.48	-5.5	0.0722	-0.154	-22.6	1754221	A	G
NS_NCTC8325_2163384_A_G		0.000909	0.366	0.000998	-3.26	1.02	3.71	7.63	8.43	2.22	4.31	-1.41	2.48	-5.5	0.0722	-0.154	-22.6	2163384	A	G
NS_NCTC8325_575347_A_C		0.000922	0.342	0.707	3.57	1.17	1.46	6.6	8.16	5.93	4.61	1.36	2.21	-5.93	0.262	0.387	-25.7	575347	A	C
NS_NCTC8325_2751762_T_C		0.000953	0.297	0.102	3.83	1.24	1.53	6.34	7.68	5.35	9.16	-0.16	3.48	-4.01	-2.49	0.463	-24.2	2751762	T	C
NS_NCTC8325_2751781_C_T		0.000953	0.297	0.102	3.83	1.24	1.53	6.34	7.68	5.35	9.16	-0.16	3.48	-4.01	-2.49	0.463	-24.2	2751781	C	T
NS_NCTC8325_439294_G_T		0.000999	0.381	0.0021	-3.99	1.25	4.54	4.59	10.4	7.04	8.41	2.51	1.68	-7.88	-0.119	-0.0308	-28.1	439294	G	T

## Sheet: CvsS
variant	annotation	lrt-pvalue	af	filter-pvalue	lrt-pvalue	beta	beta-std-err	intercept	PC1	PC2	PC3	PC4	PC5	PC6	PC7	PC8	PC9	PC10	PC11	PC12	k-samples	nk-samples	notes
deoC2_2---dra---deoC2_1---deoC2_3---dra_2---dra_1---deoC2	putative deoxyribose-phosphate aldolase;deoxyribose-phosphate aldolase 1	2.09e-15	4.53E-01	1.02E-11	2.09E-15	-2.90E+00	4.38E-01	6.21E-01	-1.05E+00	-1.28E+00	-1.29E+00	4.33E-01	8.58E-01	1.19E+00	1.59E+00	4.73E-01	5.94E-01	-8.18E-01	1.37E+00	5.02E-01	C_034,C_035,C_036,C_038,C_039,C_041,C_042,C_043,C_044,C_045,C_046,C_05-25,C_050,C_052,C_053,C_056,C_058,C_060,C_061,C_063,C_064,C_065,C_066,C_071,C_076,C_077,C_078,C_079,C_082,C_084,C_085,C_086,C_088,C_089,C_090,C_091,C_092,C_093,C_096,C_101,C_102,C_103,C_106,C_107,C_110,C_111,C_112,C_115,C_116,C_118,C_119,C_122,C_124,C_126,C_127,C_128,C_129,C_130,C_131,C_134,C_135,C_502A,C_C1378,C_C1396,C_C1407,…	C_037,C_040,C_047,C_048,C_049,C_051,C_054,C_055,C_057,C_062,C_067,C_068,C_070,C_073,C_074,C_075,C_080,C_081,C_087,C_095,C_097,C_098,C_099,C_104,C_105,C_108,C_109,C_113,C_114,C_117,C_120,C_121,C_123,C_125,C_132,C_133,C_136,C_71193,C_C1410,C_COL,C_M109,C_Por19,C_RKI4,C_S1800,C_S2398,C_SA40,C_ST1413-10S,C_VH60,C_Van023-SW,C_por23,C_por4,C_porL45,S_118,S_333,S_3989,S_6850,S_99-06,S_99-48,S_B6,S_Bmb93…
group_5661	hypothetical protein	7.9e-11	5.43E-01	6.86E-04	7.90E-11	3.22E+00	5.95E-01	-2.33E+00	-6.96E-01	-2.65E+00	-1.46E-01	7.22E-01	-4.96E-01	3.01E+00	3.92E+00	5.71E-01	-5.31E-01	8.73E-02	2.62E-02	1.43E-02	C_034,C_037,C_039,C_040,C_041,C_047,C_048,C_049,C_052,C_053,C_054,C_055,C_057,C_061,C_062,C_066,C_074,C_075,C_080,C_081,C_085,C_088,C_089,C_097,C_099,C_101,C_103,C_104,C_105,C_108,C_110,C_113,C_114,C_115,C_117,C_118,C_120,C_123,C_125,C_127,C_129,C_130,C_131,C_133,C_135,C_136,C_C1407,C_C1410,C_C1427,C_C1555,C_C1979,C_C2191,C_Por19,C_RKI4,C_S1800,C_S1805,C_S2396,C_S2398,C_VH221,C_VH60,C_Van023-SW,C…	C_035,C_036,C_038,C_042,C_043,C_044,C_045,C_046,C_05-25,C_050,C_051,C_056,C_058,C_060,C_063,C_064,C_065,C_067,C_068,C_070,C_071,C_073,C_076,C_077,C_078,C_079,C_082,C_084,C_086,C_087,C_090,C_091,C_092,C_093,C_095,C_096,C_098,C_102,C_106,C_107,C_109,C_111,C_112,C_116,C_119,C_121,C_122,C_124,C_126,C_128,C_132,C_134,C_502A,C_71193,C_C1378,C_C1396,C_C2304,C_C2403,C_COL,C_M109,C_M120,C_M121,C_MRSA-S11,…
group_5662	hypothetical protein	7.9e-11	4.57E-01	6.86E-04	7.90E-11	-3.22E+00	5.95E-01	8.92E-01	-6.96E-01	-2.65E+00	-1.46E-01	7.22E-01	-4.96E-01	3.01E+00	3.92E+00	5.71E-01	-5.31E-01	8.73E-02	2.62E-02	1.43E-02	C_035,C_036,C_038,C_042,C_043,C_044,C_045,C_046,C_05-25,C_050,C_051,C_056,C_058,C_060,C_063,C_064,C_065,C_067,C_068,C_070,C_071,C_073,C_076,C_077,C_078,C_079,C_082,C_084,C_086,C_087,C_090,C_091,C_092,C_093,C_095,C_096,C_098,C_102,C_106,C_107,C_109,C_111,C_112,C_116,C_119,C_121,C_122,C_124,C_126,C_128,C_132,C_134,C_502A,C_71193,C_C1378,C_C1396,C_C2304,C_C2403,C_COL,C_M109,C_M120,C_M121,C_MRSA-S11,…	C_034,C_037,C_039,C_040,C_041,C_047,C_048,C_049,C_052,C_053,C_054,C_055,C_057,C_061,C_062,C_066,C_074,C_075,C_080,C_081,C_085,C_088,C_089,C_097,C_099,C_101,C_103,C_104,C_105,C_108,C_110,C_113,C_114,C_115,C_117,C_118,C_120,C_123,C_125,C_127,C_129,C_130,C_131,C_133,C_135,C_136,C_C1407,C_C1410,C_C1427,C_C1555,C_C1979,C_C2191,C_Por19,C_RKI4,C_S1800,C_S1805,C_S2396,C_S2398,C_VH221,C_VH60,C_Van023-SW,C…
group_5658	hypothetical protein	1.43e-10	5.99E-01	3.74E-07	1.43E-10	-2.80E+00	5.05E-01	1.10E+00	5.17E-01	-9.91E-01	-5.30E-02	2.10E-01	-4.06E-01	2.78E+00	2.68E+00	5.43E-01	-2.83E-01	-1.28E-01	1.88E-01	2.71E-01	C_035,C_036,C_037,C_038,C_039,C_042,C_043,C_044,C_045,C_046,C_047,C_049,C_05-25,C_050,C_051,C_054,C_055,C_056,C_057,C_058,C_060,C_062,C_063,C_064,C_065,C_067,C_068,C_070,C_071,C_073,C_074,C_076,C_077,C_078,C_079,C_080,C_081,C_082,C_084,C_086,C_087,C_088,C_089,C_090,C_091,C_092,C_093,C_095,C_096,C_097,C_098,C_102,C_103,C_105,C_106,C_107,C_109,C_111,C_112,C_113,C_114,C_115,C_116,C_118,C_119,C_121,C…	C_034,C_040,C_041,C_048,C_052,C_053,C_061,C_066,C_075,C_085,C_099,C_101,C_104,C_108,C_110,C_117,C_120,C_129,C_131,C_135,C_C1407,C_C1410,C_C1427,C_C1555,C_C1979,C_C2191,C_Por19,C_RKI4,C_S1800,C_S1805,C_S2396,C_S2398,C_VH221,C_VH60,C_Van023-SW,C_por23,C_por4,C_porL45,S_01-19,S_01-41,S_07-15,S_118,S_120,S_333,S_3989,S_99-06,S_99-48,S_B6,S_Bmb9393,S_C1058,S_C1440,S_C1504,S_C1543,S_C1675,S_C1762,S_C17…
group_5663	hypothetical protein	3.96e-10	5.39E-01	1.24E-03	3.96E-10	3.02E+00	5.65E-01	-2.19E+00	-7.30E-01	-2.47E+00	-2.07E-01	7.33E-01	-4.46E-01	2.91E+00	3.79E+00	5.73E-01	-4.53E-01	3.08E-02	1.11E-01	4.84E-02	C_034,C_037,C_039,C_040,C_041,C_047,C_048,C_049,C_052,C_053,C_054,C_055,C_057,C_061,C_062,C_066,C_074,C_075,C_080,C_081,C_085,C_088,C_089,C_097,C_099,C_101,C_103,C_104,C_105,C_108,C_110,C_113,C_114,C_115,C_117,C_118,C_120,C_123,C_125,C_127,C_129,C_130,C_131,C_133,C_135,C_136,C_C1407,C_C1410,C_C1427,C_C1555,C_C1979,C_C2191,C_Por19,C_RKI4,C_S1800,C_S1805,C_S2396,C_S2398,C_VH221,C_VH60,C_Van023-SW,C…	C_035,C_036,C_038,C_042,C_043,C_044,C_045,C_046,C_05-25,C_050,C_051,C_056,C_058,C_060,C_063,C_064,C_065,C_067,C_068,C_070,C_071,C_073,C_076,C_077,C_078,C_079,C_082,C_084,C_086,C_087,C_090,C_091,C_092,C_093,C_095,C_096,C_098,C_102,C_106,C_107,C_109,C_111,C_112,C_116,C_119,C_121,C_122,C_124,C_126,C_128,C_132,C_134,C_502A,C_71193,C_C1378,C_C1396,C_C2304,C_C2403,C_COL,C_M109,C_M120,C_M121,C_MRSA-S11,…
group_780	hypothetical protein	3.96e-10	4.61E-01	1.24E-03	3.96E-10	-3.02E+00	5.65E-01	8.31E-01	-7.30E-01	-2.47E+00	-2.07E-01	7.33E-01	-4.46E-01	2.91E+00	3.79E+00	5.73E-01	-4.53E-01	3.08E-02	1.11E-01	4.84E-02	C_035,C_036,C_038,C_042,C_043,C_044,C_045,C_046,C_05-25,C_050,C_051,C_056,C_058,C_060,C_063,C_064,C_065,C_067,C_068,C_070,C_071,C_073,C_076,C_077,C_078,C_079,C_082,C_084,C_086,C_087,C_090,C_091,C_092,C_093,C_095,C_096,C_098,C_102,C_106,C_107,C_109,C_111,C_112,C_116,C_119,C_121,C_122,C_124,C_126,C_128,C_132,C_134,C_502A,C_71193,C_C1378,C_C1396,C_C2304,C_C2403,C_COL,C_M109,C_M120,C_M121,C_MRSA-S11,…	C_034,C_037,C_039,C_040,C_041,C_047,C_048,C_049,C_052,C_053,C_054,C_055,C_057,C_061,C_062,C_066,C_074,C_075,C_080,C_081,C_085,C_088,C_089,C_097,C_099,C_101,C_103,C_104,C_105,C_108,C_110,C_113,C_114,C_115,C_117,C_118,C_120,C_123,C_125,C_127,C_129,C_130,C_131,C_133,C_135,C_136,C_C1407,C_C1410,C_C1427,C_C1555,C_C1979,C_C2191,C_Por19,C_RKI4,C_S1800,C_S1805,C_S2396,C_S2398,C_VH221,C_VH60,C_Van023-SW,C…
group_5656	hypothetical protein	3.97e-10	4.05E-01	6.85E-07	3.97E-10	2.72E+00	5.01E-01	-1.68E+00	5.01E-01	-9.67E-01	-3.90E-02	2.01E-01	-3.77E-01	2.73E+00	2.64E+00	5.95E-01	-2.14E-01	-1.95E-01	2.50E-01	2.80E-01	C_034,C_040,C_041,C_045,C_048,C_052,C_053,C_061,C_066,C_075,C_085,C_099,C_101,C_104,C_108,C_110,C_117,C_120,C_129,C_131,C_135,C_C1407,C_C1410,C_C1427,C_C1555,C_C1979,C_C2191,C_Por19,C_RKI4,C_S1800,C_S1805,C_S2396,C_S2398,C_VH221,C_VH60,C_Van023-SW,C_por23,C_por4,C_porL45,S_01-19,S_01-41,S_07-15,S_118,S_120,S_333,S_3989,S_99-06,S_99-48,S_B6,S_Bmb9393,S_C1058,S_C1440,S_C1504,S_C1543,S_C1675,S_C1762…	C_035,C_036,C_037,C_038,C_039,C_042,C_043,C_044,C_046,C_047,C_049,C_05-25,C_050,C_051,C_054,C_055,C_056,C_057,C_058,C_060,C_062,C_063,C_064,C_065,C_067,C_068,C_070,C_071,C_073,C_074,C_076,C_077,C_078,C_079,C_080,C_081,C_082,C_084,C_086,C_087,C_088,C_089,C_090,C_091,C_092,C_093,C_095,C_096,C_097,C_098,C_102,C_103,C_105,C_106,C_107,C_109,C_111,C_112,C_113,C_114,C_115,C_116,C_118,C_119,C_121,C_122,C…
aes---aes_1---aes_2	Alpha/beta hydrolase fold-3 domain-containing protein	5.4e-10	6.03E-01	2.31E-03	5.40E-10	2.98E+00	5.65E-01	-2.37E+00	-1.19E+00	-7.19E-01	4.77E-01	1.01E+00	-1.15E+00	2.93E+00	4.35E+00	5.39E-01	-4.00E-01	-3.58E-02	6.76E-02	8.86E-02	C_034,C_037,C_039,C_040,C_041,C_045,C_047,C_048,C_049,C_052,C_053,C_054,C_055,C_056,C_057,C_060,C_061,C_062,C_064,C_066,C_068,C_074,C_075,C_080,C_081,C_085,C_088,C_089,C_091,C_097,C_099,C_101,C_102,C_103,C_104,C_105,C_108,C_110,C_113,C_114,C_115,C_116,C_117,C_118,C_120,C_123,C_125,C_127,C_128,C_129,C_130,C_131,C_133,C_135,C_136,C_C1407,C_C1410,C_C1427,C_C1555,C_C1979,C_C2191,C_Por19,C_RKI4,C_S180…	C_035,C_036,C_038,C_042,C_043,C_044,C_046,C_05-25,C_050,C_051,C_058,C_063,C_065,C_067,C_070,C_071,C_073,C_076,C_077,C_078,C_079,C_082,C_084,C_086,C_087,C_090,C_092,C_093,C_095,C_096,C_098,C_106,C_107,C_109,C_111,C_112,C_119,C_121,C_122,C_124,C_126,C_132,C_134,C_502A,C_71193,C_C1378,C_C1396,C_C2304,C_C2403,C_COL,C_M109,C_M120,C_M121,C_MRSA-S11,C_MRSA-S12,C_MRSA-S2,C_MRSA-S20,C_MRSA-S23,C_MRSA-S4,C…
aes_2---aes	Alpha/beta hydrolase fold-3 domain-containing protein	5.4e-10	3.97E-01	2.31E-03	5.40E-10	-2.98E+00	5.65E-01	6.17E-01	-1.19E+00	-7.19E-01	4.77E-01	1.01E+00	-1.15E+00	2.93E+00	4.35E+00	5.39E-01	-4.00E-01	-3.58E-02	6.76E-02	8.86E-02	C_035,C_036,C_038,C_042,C_043,C_044,C_046,C_05-25,C_050,C_051,C_058,C_063,C_065,C_067,C_070,C_071,C_073,C_076,C_077,C_078,C_079,C_082,C_084,C_086,C_087,C_090,C_092,C_093,C_095,C_096,C_098,C_106,C_107,C_109,C_111,C_112,C_119,C_121,C_122,C_124,C_126,C_132,C_134,C_502A,C_71193,C_C1378,C_C1396,C_C2304,C_C2403,C_COL,C_M109,C_M120,C_M121,C_MRSA-S11,C_MRSA-S12,C_MRSA-S2,C_MRSA-S20,C_MRSA-S23,C_MRSA-S4,C…	C_034,C_037,C_039,C_040,C_041,C_045,C_047,C_048,C_049,C_052,C_053,C_054,C_055,C_056,C_057,C_060,C_061,C_062,C_064,C_066,C_068,C_074,C_075,C_080,C_081,C_085,C_088,C_089,C_091,C_097,C_099,C_101,C_102,C_103,C_104,C_105,C_108,C_110,C_113,C_114,C_115,C_116,C_117,C_118,C_120,C_123,C_125,C_127,C_128,C_129,C_130,C_131,C_133,C_135,C_136,C_C1407,C_C1410,C_C1427,C_C1555,C_C1979,C_C2191,C_Por19,C_RKI4,C_S180…
group_3277	putative staphylococcal lipoprotein	5.97e-06	7.97E-01	4.15E-01	5.97E-06	-7.43E+00	2.03E+00	5.41E+00	-4.72E+00	-5.37E+00	-2.98E-01	-3.91E-01	-1.00E+00	4.17E-01	5.49E+00	1.15E+00	-3.87E-01	-5.00E+00	1.67E+00	7.84E-01	C_034,C_035,C_036,C_037,C_038,C_039,C_040,C_041,C_042,C_043,C_044,C_045,C_046,C_05-25,C_050,C_051,C_052,C_053,C_056,C_058,C_060,C_063,C_064,C_065,C_066,C_067,C_068,C_070,C_071,C_073,C_075,C_076,C_077,C_078,C_079,C_082,C_084,C_085,C_086,C_087,C_090,C_091,C_092,C_093,C_095,C_096,C_098,C_099,C_101,C_102,C_104,C_106,C_107,C_108,C_109,C_110,C_112,C_116,C_117,C_119,C_120,C_121,C_122,C_124,C_126,C_128,C…	C_047,C_048,C_049,C_054,C_055,C_057,C_061,C_062,C_074,C_080,C_081,C_088,C_089,C_097,C_103,C_105,C_111,C_113,C_114,C_115,C_118,C_123,C_125,C_127,C_130,C_133,C_136,C_S2398,C_ST1413-10S,C_Van023-SW,C_por23,S_B6,S_Bmb9393,S_CN79,S_JKD6008,S_MRSA252,S_NGS-ED-1006,S_TW20,S_UAMS-1,S_Van023,S_XQ,S_Z172,S_chock14,S_chock89,S_seps52,S_seps59,S_seps86
mecA---mecA_3---mecA_2---mecA_1	penicillin-binding protein 2 prime	7.25e-06	4.05E-01	7.15E-09	7.25E-06	2.61E+00	6.25E-01	-1.58E+00	3.17E-01	-7.93E-01	7.14E-01	9.30E-03	1.85E+00	-4.05E-01	1.11E+00	-5.18E-01	5.64E-01	5.03E-01	-3.94E-01	-1.06E-02	C_039,C_05-25,C_054,C_098,C_125,C_132,C_133,C_134,C_C1378,C_C1396,C_C1407,C_C1410,C_C1427,C_C1555,C_C1979,C_C2191,C_C2304,C_C2403,C_COL,C_M109,C_M120,C_M121,C_MRSA-S11,C_MRSA-S12,C_MRSA-S2,C_MRSA-S20,C_MRSA-S23,C_MRSA-S4,C_MRSA-S8,C_MRSA-S9,C_N315,C_P333,C_S1800,C_S1805,C_SA40,C_VH60,S_01-19,S_01-41,S_07-15,S_118,S_120,S_333,S_3989,S_99-06,S_99-48,S_B6,S_Bmb9393,S_C1058,S_C1440,S_C1504,S_C1543,S_…	C_034,C_035,C_036,C_037,C_038,C_040,C_041,C_042,C_043,C_044,C_045,C_046,C_047,C_048,C_049,C_050,C_051,C_052,C_053,C_055,C_056,C_057,C_058,C_060,C_061,C_062,C_063,C_064,C_065,C_066,C_067,C_068,C_070,C_071,C_073,C_074,C_075,C_076,C_077,C_078,C_079,C_080,C_081,C_082,C_084,C_085,C_086,C_087,C_088,C_089,C_090,C_091,C_092,C_093,C_095,C_096,C_097,C_099,C_101,C_102,C_103,C_104,C_105,C_106,C_107,C_108,C_1…
maoC	MaoC domain-containing protein dehydratase	7.25e-06	4.05E-01	7.15E-09	7.25E-06	2.61E+00	6.25E-01	-1.58E+00	3.17E-01	-7.93E-01	7.14E-01	9.30E-03	1.85E+00	-4.05E-01	1.11E+00	-5.18E-01	5.64E-01	5.03E-01	-3.94E-01	-1.06E-02	C_039,C_05-25,C_054,C_098,C_125,C_132,C_133,C_134,C_C1378,C_C1396,C_C1407,C_C1410,C_C1427,C_C1555,C_C1979,C_C2191,C_C2304,C_C2403,C_COL,C_M109,C_M120,C_M121,C_MRSA-S11,C_MRSA-S12,C_MRSA-S2,C_MRSA-S20,C_MRSA-S23,C_MRSA-S4,C_MRSA-S8,C_MRSA-S9,C_N315,C_P333,C_S1800,C_S1805,C_SA40,C_VH60,S_01-19,S_01-41,S_07-15,S_118,S_120,S_333,S_3989,S_99-06,S_99-48,S_B6,S_Bmb9393,S_C1058,S_C1440,S_C1504,S_C1543,S_…	C_034,C_035,C_036,C_037,C_038,C_040,C_041,C_042,C_043,C_044,C_045,C_046,C_047,C_048,C_049,C_050,C_051,C_052,C_053,C_055,C_056,C_057,C_058,C_060,C_061,C_062,C_063,C_064,C_065,C_066,C_067,C_068,C_070,C_071,C_073,C_074,C_075,C_076,C_077,C_078,C_079,C_080,C_081,C_082,C_084,C_085,C_086,C_087,C_088,C_089,C_090,C_091,C_092,C_093,C_095,C_096,C_097,C_099,C_101,C_102,C_103,C_104,C_105,C_106,C_107,C_108,C_1…
group_5883	hypothetical protein	8.65e-06	1.34E-01	1.26E-03	8.65E-06	-5.05E+00	1.45E+00	1.29E-01	1.57E+00	2.53E+00	-3.63E-01	-2.30E-02	1.32E+00	1.40E+00	5.89E-01	1.16E+00	1.03E+00	-1.37E+00	1.38E+00	9.67E-01	C_048,C_049,C_054,C_055,C_057,C_061,C_062,C_074,C_080,C_081,C_088,C_089,C_097,C_103,C_105,C_113,C_114,C_115,C_118,C_123,C_125,C_127,C_130,C_133,C_136,C_S2398,C_por23,S_B6,S_MRSA252,S_UAMS-1,S_seps59	C_034,C_035,C_036,C_037,C_038,C_039,C_040,C_041,C_042,C_043,C_044,C_045,C_046,C_047,C_05-25,C_050,C_051,C_052,C_053,C_056,C_058,C_060,C_063,C_064,C_065,C_066,C_067,C_068,C_070,C_071,C_073,C_075,C_076,C_077,C_078,C_079,C_082,C_084,C_085,C_086,C_087,C_090,C_091,C_092,C_093,C_095,C_096,C_098,C_099,C_101,C_102,C_104,C_106,C_107,C_108,C_109,C_110,C_111,C_112,C_116,C_117,C_119,C_120,C_121,C_122,C_124,C…
group_1578	putative deoxyribose-phosphate aldolase	1.89e-05	1.12E-01	1.38E-05	1.89E-05	-3.41E+00	7.33E-01	-2.71E-01	-3.80E-01	2.03E-01	-1.89E-01	2.27E-01	4.72E-01	1.02E+00	1.31E+00	6.08E-01	7.10E-01	-7.38E-01	7.74E-01	6.71E-01	C_040,C_044,C_048,C_062,C_071,C_079,C_080,C_082,C_087,C_097,C_104,C_107,C_110,C_111,C_115,C_118,C_122,C_124,C_125,C_126,C_127,C_130,C_131,C_133,C_134,C_136	C_034,C_035,C_036,C_037,C_038,C_039,C_041,C_042,C_043,C_045,C_046,C_047,C_049,C_05-25,C_050,C_051,C_052,C_053,C_054,C_055,C_056,C_057,C_058,C_060,C_061,C_063,C_064,C_065,C_066,C_067,C_068,C_070,C_073,C_074,C_075,C_076,C_077,C_078,C_081,C_084,C_085,C_086,C_088,C_089,C_090,C_091,C_092,C_093,C_095,C_096,C_098,C_099,C_101,C_102,C_103,C_105,C_106,C_108,C_109,C_112,C_113,C_114,C_116,C_117,C_119,C_120,C…	bad-chisq
ugpQ_1	glycerophosphoryl diester phosphodiesterase UgpQ_1	2.76e-05	4.01E-01	1.79E-08	2.76E-05	2.44E+00	6.19E-01	-1.50E+00	2.45E-01	-7.54E-01	6.55E-01	1.93E-02	1.77E+00	-3.00E-01	1.13E+00	-4.80E-01	5.59E-01	3.87E-01	-2.58E-01	3.70E-02	C_039,C_05-25,C_054,C_098,C_125,C_132,C_133,C_134,C_C1378,C_C1396,C_C1407,C_C1410,C_C1427,C_C1555,C_C1979,C_C2191,C_C2304,C_C2403,C_COL,C_M109,C_M120,C_M121,C_MRSA-S11,C_MRSA-S12,C_MRSA-S2,C_MRSA-S20,C_MRSA-S23,C_MRSA-S4,C_MRSA-S8,C_MRSA-S9,C_N315,C_P333,C_S1800,C_S1805,C_SA40,C_VH60,S_01-19,S_01-41,S_07-15,S_118,S_120,S_333,S_3989,S_99-06,S_99-48,S_B6,S_Bmb9393,S_C1058,S_C1440,S_C1504,S_C1543,S_…	C_034,C_035,C_036,C_037,C_038,C_040,C_041,C_042,C_043,C_044,C_045,C_046,C_047,C_048,C_049,C_050,C_051,C_052,C_053,C_055,C_056,C_057,C_058,C_060,C_061,C_062,C_063,C_064,C_065,C_066,C_067,C_068,C_070,C_071,C_073,C_074,C_075,C_076,C_077,C_078,C_079,C_080,C_081,C_082,C_084,C_085,C_086,C_087,C_088,C_089,C_090,C_091,C_092,C_093,C_095,C_096,C_097,C_099,C_101,C_102,C_103,C_104,C_105,C_106,C_107,C_108,C_1…
group_5885	hypothetical protein	3.5e-05	3.88E-02	1.85E-03	3.50E-05	3.85E+00	1.04E+00	-6.27E-01	-5.73E-01	-6.51E-01	-2.74E-02	4.27E-01	2.73E-02	9.76E-01	2.27E+00	1.03E+00	1.41E+00	-1.27E+00	1.54E+00	1.09E+00	C_Van023-SW,S_Bmb9393,S_CN79,S_JKD6008,S_Mu3,S_Mu50,S_TW20,S_Van023,S_Z172	C_034,C_035,C_036,C_037,C_038,C_039,C_040,C_041,C_042,C_043,C_044,C_045,C_046,C_047,C_048,C_049,C_05-25,C_050,C_051,C_052,C_053,C_054,C_055,C_056,C_057,C_058,C_060,C_061,C_062,C_063,C_064,C_065,C_066,C_067,C_068,C_070,C_071,C_073,C_074,C_075,C_076,C_077,C_078,C_079,C_080,C_081,C_082,C_084,C_085,C_086,C_087,C_088,C_089,C_090,C_091,C_092,C_093,C_095,C_096,C_097,C_098,C_099,C_101,C_102,C_103,C_104,C…	bad-chisq
group_5549	hypothetical protein	3.5e-05	3.88E-02	1.85E-03	3.50E-05	3.85E+00	1.04E+00	-6.27E-01	-5.73E-01	-6.51E-01	-2.74E-02	4.27E-01	2.73E-02	9.76E-01	2.27E+00	1.03E+00	1.41E+00	-1.27E+00	1.54E+00	1.09E+00	C_Van023-SW,S_Bmb9393,S_CN79,S_JKD6008,S_Mu3,S_Mu50,S_TW20,S_Van023,S_Z172	C_034,C_035,C_036,C_037,C_038,C_039,C_040,C_041,C_042,C_043,C_044,C_045,C_046,C_047,C_048,C_049,C_05-25,C_050,C_051,C_052,C_053,C_054,C_055,C_056,C_057,C_058,C_060,C_061,C_062,C_063,C_064,C_065,C_066,C_067,C_068,C_070,C_071,C_073,C_074,C_075,C_076,C_077,C_078,C_079,C_080,C_081,C_082,C_084,C_085,C_086,C_087,C_088,C_089,C_090,C_091,C_092,C_093,C_095,C_096,C_097,C_098,C_099,C_101,C_102,C_103,C_104,C…	bad-chisq
group_5349	putative transcriptional regulator	3.5e-05	3.88E-02	1.85E-03	3.50E-05	3.85E+00	1.04E+00	-6.27E-01	-5.73E-01	-6.51E-01	-2.74E-02	4.27E-01	2.73E-02	9.76E-01	2.27E+00	1.03E+00	1.41E+00	-1.27E+00	1.54E+00	1.09E+00	C_Van023-SW,S_Bmb9393,S_CN79,S_JKD6008,S_Mu3,S_Mu50,S_TW20,S_Van023,S_Z172	C_034,C_035,C_036,C_037,C_038,C_039,C_040,C_041,C_042,C_043,C_044,C_045,C_046,C_047,C_048,C_049,C_05-25,C_050,C_051,C_052,C_053,C_054,C_055,C_056,C_057,C_058,C_060,C_061,C_062,C_063,C_064,C_065,C_066,C_067,C_068,C_070,C_071,C_073,C_074,C_075,C_076,C_077,C_078,C_079,C_080,C_081,C_082,C_084,C_085,C_086,C_087,C_088,C_089,C_090,C_091,C_092,C_093,C_095,C_096,C_097,C_098,C_099,C_101,C_102,C_103,C_104,C…	bad-chisq
group_5256	hypothetical protein	3.5e-05	3.88E-02	1.85E-03	3.50E-05	3.85E+00	1.04E+00	-6.27E-01	-5.73E-01	-6.51E-01	-2.74E-02	4.27E-01	2.73E-02	9.76E-01	2.27E+00	1.03E+00	1.41E+00	-1.27E+00	1.54E+00	1.09E+00	C_Van023-SW,S_Bmb9393,S_CN79,S_JKD6008,S_Mu3,S_Mu50,S_TW20,S_Van023,S_Z172	C_034,C_035,C_036,C_037,C_038,C_039,C_040,C_041,C_042,C_043,C_044,C_045,C_046,C_047,C_048,C_049,C_05-25,C_050,C_051,C_052,C_053,C_054,C_055,C_056,C_057,C_058,C_060,C_061,C_062,C_063,C_064,C_065,C_066,C_067,C_068,C_070,C_071,C_073,C_074,C_075,C_076,C_077,C_078,C_079,C_080,C_081,C_082,C_084,C_085,C_086,C_087,C_088,C_089,C_090,C_091,C_092,C_093,C_095,C_096,C_097,C_098,C_099,C_101,C_102,C_103,C_104,C…	bad-chisq
group_5162	hypothetical protein	3.5e-05	3.88E-02	1.85E-03	3.50E-05	3.85E+00	1.04E+00	-6.27E-01	-5.73E-01	-6.51E-01	-2.74E-02	4.27E-01	2.73E-02	9.76E-01	2.27E+00	1.03E+00	1.41E+00	-1.27E+00	1.54E+00	1.09E+00	C_Van023-SW,S_Bmb9393,S_CN79,S_JKD6008,S_Mu3,S_Mu50,S_TW20,S_Van023,S_Z172	C_034,C_035,C_036,C_037,C_038,C_039,C_040,C_041,C_042,C_043,C_044,C_045,C_046,C_047,C_048,C_049,C_05-25,C_050,C_051,C_052,C_053,C_054,C_055,C_056,C_057,C_058,C_060,C_061,C_062,C_063,C_064,C_065,C_066,C_067,C_068,C_070,C_071,C_073,C_074,C_075,C_076,C_077,C_078,C_079,C_080,C_081,C_082,C_084,C_085,C_086,C_087,C_088,C_089,C_090,C_091,C_092,C_093,C_095,C_096,C_097,C_098,C_099,C_101,C_102,C_103,C_104,C…	bad-chisq
group_5058	Sigma-70 Region 4 protein	3.5e-05	3.88E-02	1.85E-03	3.50E-05	3.85E+00	1.04E+00	-6.27E-01	-5.73E-01	-6.51E-01	-2.74E-02	4.27E-01	2.73E-02	9.76E-01	2.27E+00	1.03E+00	1.41E+00	-1.27E+00	1.54E+00	1.09E+00	C_Van023-SW,S_Bmb9393,S_CN79,S_JKD6008,S_Mu3,S_Mu50,S_TW20,S_Van023,S_Z172	C_034,C_035,C_036,C_037,C_038,C_039,C_040,C_041,C_042,C_043,C_044,C_045,C_046,C_047,C_048,C_049,C_05-25,C_050,C_051,C_052,C_053,C_054,C_055,C_056,C_057,C_058,C_060,C_061,C_062,C_063,C_064,C_065,C_066,C_067,C_068,C_070,C_071,C_073,C_074,C_075,C_076,C_077,C_078,C_079,C_080,C_081,C_082,C_084,C_085,C_086,C_087,C_088,C_089,C_090,C_091,C_092,C_093,C_095,C_096,C_097,C_098,C_099,C_101,C_102,C_103,C_104,C…	bad-chisq
ardA_1	putative antirestriction protein	3.5e-05	3.88E-02	1.85E-03	3.50E-05	3.85E+00	1.04E+00	-6.27E-01	-5.73E-01	-6.51E-01	-2.74E-02	4.27E-01	2.73E-02	9.76E-01	2.27E+00	1.03E+00	1.41E+00	-1.27E+00	1.54E+00	1.09E+00	C_Van023-SW,S_Bmb9393,S_CN79,S_JKD6008,S_Mu3,S_Mu50,S_TW20,S_Van023,S_Z172	C_034,C_035,C_036,C_037,C_038,C_039,C_040,C_041,C_042,C_043,C_044,C_045,C_046,C_047,C_048,C_049,C_05-25,C_050,C_051,C_052,C_053,C_054,C_055,C_056,C_057,C_058,C_060,C_061,C_062,C_063,C_064,C_065,C_066,C_067,C_068,C_070,C_071,C_073,C_074,C_075,C_076,C_077,C_078,C_079,C_080,C_081,C_082,C_084,C_085,C_086,C_087,C_088,C_089,C_090,C_091,C_092,C_093,C_095,C_096,C_097,C_098,C_099,C_101,C_102,C_103,C_104,C…	bad-chisq
group_2707	hypothetical protein	3.5e-05	3.88E-02	1.85E-03	3.50E-05	3.85E+00	1.04E+00	-6.27E-01	-5.73E-01	-6.51E-01	-2.74E-02	4.27E-01	2.73E-02	9.76E-01	2.27E+00	1.03E+00	1.41E+00	-1.27E+00	1.54E+00	1.09E+00	C_Van023-SW,S_Bmb9393,S_CN79,S_JKD6008,S_Mu3,S_Mu50,S_TW20,S_Van023,S_Z172	C_034,C_035,C_036,C_037,C_038,C_039,C_040,C_041,C_042,C_043,C_044,C_045,C_046,C_047,C_048,C_049,C_05-25,C_050,C_051,C_052,C_053,C_054,C_055,C_056,C_057,C_058,C_060,C_061,C_062,C_063,C_064,C_065,C_066,C_067,C_068,C_070,C_071,C_073,C_074,C_075,C_076,C_077,C_078,C_079,C_080,C_081,C_082,C_084,C_085,C_086,C_087,C_088,C_089,C_090,C_091,C_092,C_093,C_095,C_096,C_097,C_098,C_099,C_101,C_102,C_103,C_104,C…	bad-chisq
group_2581	hypothetical protein	3.5e-05	3.88E-02	1.85E-03	3.50E-05	3.85E+00	1.04E+00	-6.27E-01	-5.73E-01	-6.51E-01	-2.74E-02	4.27E-01	2.73E-02	9.76E-01	2.27E+00	1.03E+00	1.41E+00	-1.27E+00	1.54E+00	1.09E+00	C_Van023-SW,S_Bmb9393,S_CN79,S_JKD6008,S_Mu3,S_Mu50,S_TW20,S_Van023,S_Z172	C_034,C_035,C_036,C_037,C_038,C_039,C_040,C_041,C_042,C_043,C_044,C_045,C_046,C_047,C_048,C_049,C_05-25,C_050,C_051,C_052,C_053,C_054,C_055,C_056,C_057,C_058,C_060,C_061,C_062,C_063,C_064,C_065,C_066,C_067,C_068,C_070,C_071,C_073,C_074,C_075,C_076,C_077,C_078,C_079,C_080,C_081,C_082,C_084,C_085,C_086,C_087,C_088,C_089,C_090,C_091,C_092,C_093,C_095,C_096,C_097,C_098,C_099,C_101,C_102,C_103,C_104,C…	bad-chisq
group_2247	hypothetical protein	3.5e-05	3.88E-02	1.85E-03	3.50E-05	3.85E+00	1.04E+00	-6.27E-01	-5.73E-01	-6.51E-01	-2.74E-02	4.27E-01	2.73E-02	9.76E-01	2.27E+00	1.03E+00	1.41E+00	-1.27E+00	1.54E+00	1.09E+00	C_Van023-SW,S_Bmb9393,S_CN79,S_JKD6008,S_Mu3,S_Mu50,S_TW20,S_Van023,S_Z172	C_034,C_035,C_036,C_037,C_038,C_039,C_040,C_041,C_042,C_043,C_044,C_045,C_046,C_047,C_048,C_049,C_05-25,C_050,C_051,C_052,C_053,C_054,C_055,C_056,C_057,C_058,C_060,C_061,C_062,C_063,C_064,C_065,C_066,C_067,C_068,C_070,C_071,C_073,C_074,C_075,C_076,C_077,C_078,C_079,C_080,C_081,C_082,C_084,C_085,C_086,C_087,C_088,C_089,C_090,C_091,C_092,C_093,C_095,C_096,C_097,C_098,C_099,C_101,C_102,C_103,C_104,C…	bad-chisq
pgdS	Gamma-DL-glutamyl hydrolase	3.5e-05	3.88E-02	1.85E-03	3.50E-05	3.85E+00	1.04E+00	-6.27E-01	-5.73E-01	-6.51E-01	-2.74E-02	4.27E-01	2.73E-02	9.76E-01	2.27E+00	1.03E+00	1.41E+00	-1.27E+00	1.54E+00	1.09E+00	C_Van023-SW,S_Bmb9393,S_CN79,S_JKD6008,S_Mu3,S_Mu50,S_TW20,S_Van023,S_Z172	C_034,C_035,C_036,C_037,C_038,C_039,C_040,C_041,C_042,C_043,C_044,C_045,C_046,C_047,C_048,C_049,C_05-25,C_050,C_051,C_052,C_053,C_054,C_055,C_056,C_057,C_058,C_060,C_061,C_062,C_063,C_064,C_065,C_066,C_067,C_068,C_070,C_071,C_073,C_074,C_075,C_076,C_077,C_078,C_079,C_080,C_081,C_082,C_084,C_085,C_086,C_087,C_088,C_089,C_090,C_091,C_092,C_093,C_095,C_096,C_097,C_098,C_099,C_101,C_102,C_103,C_104,C…	bad-chisq
tetM_2---tetM_1---tetM	tetracycline resistance protein TetM	3.5e-05	3.88E-02	1.85E-03	3.50E-05	3.85E+00	1.04E+00	-6.27E-01	-5.73E-01	-6.51E-01	-2.74E-02	4.27E-01	2.73E-02	9.76E-01	2.27E+00	1.03E+00	1.41E+00	-1.27E+00	1.54E+00	1.09E+00	C_Van023-SW,S_Bmb9393,S_CN79,S_JKD6008,S_Mu3,S_Mu50,S_TW20,S_Van023,S_Z172	C_034,C_035,C_036,C_037,C_038,C_039,C_040,C_041,C_042,C_043,C_044,C_045,C_046,C_047,C_048,C_049,C_05-25,C_050,C_051,C_052,C_053,C_054,C_055,C_056,C_057,C_058,C_060,C_061,C_062,C_063,C_064,C_065,C_066,C_067,C_068,C_070,C_071,C_073,C_074,C_075,C_076,C_077,C_078,C_079,C_080,C_081,C_082,C_084,C_085,C_086,C_087,C_088,C_089,C_090,C_091,C_092,C_093,C_095,C_096,C_097,C_098,C_099,C_101,C_102,C_103,C_104,C…	bad-chisq
group_1292	replication initiation factor	3.5e-05	3.88E-02	1.85E-03	3.50E-05	3.85E+00	1.04E+00	-6.27E-01	-5.73E-01	-6.51E-01	-2.74E-02	4.27E-01	2.73E-02	9.76E-01	2.27E+00	1.03E+00	1.41E+00	-1.27E+00	1.54E+00	1.09E+00	C_Van023-SW,S_Bmb9393,S_CN79,S_JKD6008,S_Mu3,S_Mu50,S_TW20,S_Van023,S_Z172	C_034,C_035,C_036,C_037,C_038,C_039,C_040,C_041,C_042,C_043,C_044,C_045,C_046,C_047,C_048,C_049,C_05-25,C_050,C_051,C_052,C_053,C_054,C_055,C_056,C_057,C_058,C_060,C_061,C_062,C_063,C_064,C_065,C_066,C_067,C_068,C_070,C_071,C_073,C_074,C_075,C_076,C_077,C_078,C_079,C_080,C_081,C_082,C_084,C_085,C_086,C_087,C_088,C_089,C_090,C_091,C_092,C_093,C_095,C_096,C_097,C_098,C_099,C_101,C_102,C_103,C_104,C…	bad-chisq
group_902	transposase for IS256;transposase	3.5e-05	3.88E-02	1.85E-03	3.50E-05	3.85E+00	1.04E+00	-6.27E-01	-5.73E-01	-6.51E-01	-2.74E-02	4.27E-01	2.73E-02	9.76E-01	2.27E+00	1.03E+00	1.41E+00	-1.27E+00	1.54E+00	1.09E+00	C_Van023-SW,S_Bmb9393,S_CN79,S_JKD6008,S_Mu3,S_Mu50,S_TW20,S_Van023,S_Z172	C_034,C_035,C_036,C_037,C_038,C_039,C_040,C_041,C_042,C_043,C_044,C_045,C_046,C_047,C_048,C_049,C_05-25,C_050,C_051,C_052,C_053,C_054,C_055,C_056,C_057,C_058,C_060,C_061,C_062,C_063,C_064,C_065,C_066,C_067,C_068,C_070,C_071,C_073,C_074,C_075,C_076,C_077,C_078,C_079,C_080,C_081,C_082,C_084,C_085,C_086,C_087,C_088,C_089,C_090,C_091,C_092,C_093,C_095,C_096,C_097,C_098,C_099,C_101,C_102,C_103,C_104,C…	bad-chisq
group_805	hypothetical protein	3.5e-05	3.88E-02	1.85E-03	3.50E-05	3.85E+00	1.04E+00	-6.27E-01	-5.73E-01	-6.51E-01	-2.74E-02	4.27E-01	2.73E-02	9.76E-01	2.27E+00	1.03E+00	1.41E+00	-1.27E+00	1.54E+00	1.09E+00	C_Van023-SW,S_Bmb9393,S_CN79,S_JKD6008,S_Mu3,S_Mu50,S_TW20,S_Van023,S_Z172	C_034,C_035,C_036,C_037,C_038,C_039,C_040,C_041,C_042,C_043,C_044,C_045,C_046,C_047,C_048,C_049,C_05-25,C_050,C_051,C_052,C_053,C_054,C_055,C_056,C_057,C_058,C_060,C_061,C_062,C_063,C_064,C_065,C_066,C_067,C_068,C_070,C_071,C_073,C_074,C_075,C_076,C_077,C_078,C_079,C_080,C_081,C_082,C_084,C_085,C_086,C_087,C_088,C_089,C_090,C_091,C_092,C_093,C_095,C_096,C_097,C_098,C_099,C_101,C_102,C_103,C_104,C…	bad-chisq
group_651	integrase-like protein	3.5e-05	3.88E-02	1.85E-03	3.50E-05	3.85E+00	1.04E+00	-6.27E-01	-5.73E-01	-6.51E-01	-2.74E-02	4.27E-01	2.73E-02	9.76E-01	2.27E+00	1.03E+00	1.41E+00	-1.27E+00	1.54E+00	1.09E+00	C_Van023-SW,S_Bmb9393,S_CN79,S_JKD6008,S_Mu3,S_Mu50,S_TW20,S_Van023,S_Z172	C_034,C_035,C_036,C_037,C_038,C_039,C_040,C_041,C_042,C_043,C_044,C_045,C_046,C_047,C_048,C_049,C_05-25,C_050,C_051,C_052,C_053,C_054,C_055,C_056,C_057,C_058,C_060,C_061,C_062,C_063,C_064,C_065,C_066,C_067,C_068,C_070,C_071,C_073,C_074,C_075,C_076,C_077,C_078,C_079,C_080,C_081,C_082,C_084,C_085,C_086,C_087,C_088,C_089,C_090,C_091,C_092,C_093,C_095,C_096,C_097,C_098,C_099,C_101,C_102,C_103,C_104,C…	bad-chisq
uvrD	UvrD/REP helicase	3.5e-05	3.88E-02	1.85E-03	3.50E-05	3.85E+00	1.04E+00	-6.27E-01	-5.73E-01	-6.51E-01	-2.74E-02	4.27E-01	2.73E-02	9.76E-01	2.27E+00	1.03E+00	1.41E+00	-1.27E+00	1.54E+00	1.09E+00	C_Van023-SW,S_Bmb9393,S_CN79,S_JKD6008,S_Mu3,S_Mu50,S_TW20,S_Van023,S_Z172	C_034,C_035,C_036,C_037,C_038,C_039,C_040,C_041,C_042,C_043,C_044,C_045,C_046,C_047,C_048,C_049,C_05-25,C_050,C_051,C_052,C_053,C_054,C_055,C_056,C_057,C_058,C_060,C_061,C_062,C_063,C_064,C_065,C_066,C_067,C_068,C_070,C_071,C_073,C_074,C_075,C_076,C_077,C_078,C_079,C_080,C_081,C_082,C_084,C_085,C_086,C_087,C_088,C_089,C_090,C_091,C_092,C_093,C_095,C_096,C_097,C_098,C_099,C_101,C_102,C_103,C_104,C…	bad-chisq
group_489	hypothetical protein	3.5e-05	3.88E-02	1.85E-03	3.50E-05	3.85E+00	1.04E+00	-6.27E-01	-5.73E-01	-6.51E-01	-2.74E-02	4.27E-01	2.73E-02	9.76E-01	2.27E+00	1.03E+00	1.41E+00	-1.27E+00	1.54E+00	1.09E+00	C_Van023-SW,S_Bmb9393,S_CN79,S_JKD6008,S_Mu3,S_Mu50,S_TW20,S_Van023,S_Z172	C_034,C_035,C_036,C_037,C_038,C_039,C_040,C_041,C_042,C_043,C_044,C_045,C_046,C_047,C_048,C_049,C_05-25,C_050,C_051,C_052,C_053,C_054,C_055,C_056,C_057,C_058,C_060,C_061,C_062,C_063,C_064,C_065,C_066,C_067,C_068,C_070,C_071,C_073,C_074,C_075,C_076,C_077,C_078,C_079,C_080,C_081,C_082,C_084,C_085,C_086,C_087,C_088,C_089,C_090,C_091,C_092,C_093,C_095,C_096,C_097,C_098,C_099,C_101,C_102,C_103,C_104,C…	bad-chisq
group_411	membrane protein	3.5e-05	3.88E-02	1.85E-03	3.50E-05	3.85E+00	1.04E+00	-6.27E-01	-5.73E-01	-6.51E-01	-2.74E-02	4.27E-01	2.73E-02	9.76E-01	2.27E+00	1.03E+00	1.41E+00	-1.27E+00	1.54E+00	1.09E+00	C_Van023-SW,S_Bmb9393,S_CN79,S_JKD6008,S_Mu3,S_Mu50,S_TW20,S_Van023,S_Z172	C_034,C_035,C_036,C_037,C_038,C_039,C_040,C_041,C_042,C_043,C_044,C_045,C_046,C_047,C_048,C_049,C_05-25,C_050,C_051,C_052,C_053,C_054,C_055,C_056,C_057,C_058,C_060,C_061,C_062,C_063,C_064,C_065,C_066,C_067,C_068,C_070,C_071,C_073,C_074,C_075,C_076,C_077,C_078,C_079,C_080,C_081,C_082,C_084,C_085,C_086,C_087,C_088,C_089,C_090,C_091,C_092,C_093,C_095,C_096,C_097,C_098,C_099,C_101,C_102,C_103,C_104,C…	bad-chisq
group_368	hypothetical protein	3.5e-05	3.88E-02	1.85E-03	3.50E-05	3.85E+00	1.04E+00	-6.27E-01	-5.73E-01	-6.51E-01	-2.74E-02	4.27E-01	2.73E-02	9.76E-01	2.27E+00	1.03E+00	1.41E+00	-1.27E+00	1.54E+00	1.09E+00	C_Van023-SW,S_Bmb9393,S_CN79,S_JKD6008,S_Mu3,S_Mu50,S_TW20,S_Van023,S_Z172	C_034,C_035,C_036,C_037,C_038,C_039,C_040,C_041,C_042,C_043,C_044,C_045,C_046,C_047,C_048,C_049,C_05-25,C_050,C_051,C_052,C_053,C_054,C_055,C_056,C_057,C_058,C_060,C_061,C_062,C_063,C_064,C_065,C_066,C_067,C_068,C_070,C_071,C_073,C_074,C_075,C_076,C_077,C_078,C_079,C_080,C_081,C_082,C_084,C_085,C_086,C_087,C_088,C_089,C_090,C_091,C_092,C_093,C_095,C_096,C_097,C_098,C_099,C_101,C_102,C_103,C_104,C…	bad-chisq
recF_2	recombinational DNA repair ATPase RecF_1	3.5e-05	3.88E-02	1.85E-03	3.50E-05	3.85E+00	1.04E+00	-6.27E-01	-5.73E-01	-6.51E-01	-2.74E-02	4.27E-01	2.73E-02	9.76E-01	2.27E+00	1.03E+00	1.41E+00	-1.27E+00	1.54E+00	1.09E+00	C_Van023-SW,S_Bmb9393,S_CN79,S_JKD6008,S_Mu3,S_Mu50,S_TW20,S_Van023,S_Z172	C_034,C_035,C_036,C_037,C_038,C_039,C_040,C_041,C_042,C_043,C_044,C_045,C_046,C_047,C_048,C_049,C_05-25,C_050,C_051,C_052,C_053,C_054,C_055,C_056,C_057,C_058,C_060,C_061,C_062,C_063,C_064,C_065,C_066,C_067,C_068,C_070,C_071,C_073,C_074,C_075,C_076,C_077,C_078,C_079,C_080,C_081,C_082,C_084,C_085,C_086,C_087,C_088,C_089,C_090,C_091,C_092,C_093,C_095,C_096,C_097,C_098,C_099,C_101,C_102,C_103,C_104,C…	bad-chisq
group_268	putative ATP/GTP-binding protein	3.5e-05	3.88E-02	1.85E-03	3.50E-05	3.85E+00	1.04E+00	-6.27E-01	-5.73E-01	-6.51E-01	-2.74E-02	4.27E-01	2.73E-02	9.76E-01	2.27E+00	1.03E+00	1.41E+00	-1.27E+00	1.54E+00	1.09E+00	C_Van023-SW,S_Bmb9393,S_CN79,S_JKD6008,S_Mu3,S_Mu50,S_TW20,S_Van023,S_Z172	C_034,C_035,C_036,C_037,C_038,C_039,C_040,C_041,C_042,C_043,C_044,C_045,C_046,C_047,C_048,C_049,C_05-25,C_050,C_051,C_052,C_053,C_054,C_055,C_056,C_057,C_058,C_060,C_061,C_062,C_063,C_064,C_065,C_066,C_067,C_068,C_070,C_071,C_073,C_074,C_075,C_076,C_077,C_078,C_079,C_080,C_081,C_082,C_084,C_085,C_086,C_087,C_088,C_089,C_090,C_091,C_092,C_093,C_095,C_096,C_097,C_098,C_099,C_101,C_102,C_103,C_104,C…	bad-chisq
group_77	hypothetical protein	3.5e-05	3.88E-02	1.85E-03	3.50E-05	3.85E+00	1.04E+00	-6.27E-01	-5.73E-01	-6.51E-01	-2.74E-02	4.27E-01	2.73E-02	9.76E-01	2.27E+00	1.03E+00	1.41E+00	-1.27E+00	1.54E+00	1.09E+00	C_Van023-SW,S_Bmb9393,S_CN79,S_JKD6008,S_Mu3,S_Mu50,S_TW20,S_Van023,S_Z172	C_034,C_035,C_036,C_037,C_038,C_039,C_040,C_041,C_042,C_043,C_044,C_045,C_046,C_047,C_048,C_049,C_05-25,C_050,C_051,C_052,C_053,C_054,C_055,C_056,C_057,C_058,C_060,C_061,C_062,C_063,C_064,C_065,C_066,C_067,C_068,C_070,C_071,C_073,C_074,C_075,C_076,C_077,C_078,C_079,C_080,C_081,C_082,C_084,C_085,C_086,C_087,C_088,C_089,C_090,C_091,C_092,C_093,C_095,C_096,C_097,C_098,C_099,C_101,C_102,C_103,C_104,C…	bad-chisq
group_13	DNA segregation ATPase FtsK/SpoIIIE	3.5e-05	3.88E-02	1.85E-03	3.50E-05	3.85E+00	1.04E+00	-6.27E-01	-5.73E-01	-6.51E-01	-2.74E-02	4.27E-01	2.73E-02	9.76E-01	2.27E+00	1.03E+00	1.41E+00	-1.27E+00	1.54E+00	1.09E+00	C_Van023-SW,S_Bmb9393,S_CN79,S_JKD6008,S_Mu3,S_Mu50,S_TW20,S_Van023,S_Z172	C_034,C_035,C_036,C_037,C_038,C_039,C_040,C_041,C_042,C_043,C_044,C_045,C_046,C_047,C_048,C_049,C_05-25,C_050,C_051,C_052,C_053,C_054,C_055,C_056,C_057,C_058,C_060,C_061,C_062,C_063,C_064,C_065,C_066,C_067,C_068,C_070,C_071,C_073,C_074,C_075,C_076,C_077,C_078,C_079,C_080,C_081,C_082,C_084,C_085,C_086,C_087,C_088,C_089,C_090,C_091,C_092,C_093,C_095,C_096,C_097,C_098,C_099,C_101,C_102,C_103,C_104,C…	bad-chisq
group_3742	putative DNA primase-phage associated;hypothetical protein	6.51e-05	3.88E-02	1.40E-04	6.51E-05	3.88E+00	6.77E-01	-5.84E-01	-5.91E-01	-2.93E-01	-2.81E-01	9.21E-03	3.39E-01	9.88E-01	1.94E+00	7.62E-01	1.02E+00	-4.34E-01	1.06E+00	9.86E-01	S_Bmb9393,S_CN79,S_CUHK-HK188,S_SA268,S_SA957,S_ST398,S_TW20,S_Z172,S_seps62	C_034,C_035,C_036,C_037,C_038,C_039,C_040,C_041,C_042,C_043,C_044,C_045,C_046,C_047,C_048,C_049,C_05-25,C_050,C_051,C_052,C_053,C_054,C_055,C_056,C_057,C_058,C_060,C_061,C_062,C_063,C_064,C_065,C_066,C_067,C_068,C_070,C_071,C_073,C_074,C_075,C_076,C_077,C_078,C_079,C_080,C_081,C_082,C_084,C_085,C_086,C_087,C_088,C_089,C_090,C_091,C_092,C_093,C_095,C_096,C_097,C_098,C_099,C_101,C_102,C_103,C_104,C…	bad-chisq
group_3948	hypothetical protein	6.51e-05	3.88E-02	1.40E-04	6.51E-05	3.88E+00	6.77E-01	-5.84E-01	-5.91E-01	-2.93E-01	-2.81E-01	9.21E-03	3.39E-01	9.88E-01	1.94E+00	7.62E-01	1.02E+00	-4.34E-01	1.06E+00	9.86E-01	S_Bmb9393,S_CN79,S_CUHK-HK188,S_SA268,S_SA957,S_ST398,S_TW20,S_Z172,S_seps62	C_034,C_035,C_036,C_037,C_038,C_039,C_040,C_041,C_042,C_043,C_044,C_045,C_046,C_047,C_048,C_049,C_05-25,C_050,C_051,C_052,C_053,C_054,C_055,C_056,C_057,C_058,C_060,C_061,C_062,C_063,C_064,C_065,C_066,C_067,C_068,C_070,C_071,C_073,C_074,C_075,C_076,C_077,C_078,C_079,C_080,C_081,C_082,C_084,C_085,C_086,C_087,C_088,C_089,C_090,C_091,C_092,C_093,C_095,C_096,C_097,C_098,C_099,C_101,C_102,C_103,C_104,C…	bad-chisq
group_3887	hypothetical protein	6.51e-05	3.88E-02	1.40E-04	6.51E-05	3.88E+00	6.77E-01	-5.84E-01	-5.91E-01	-2.93E-01	-2.81E-01	9.21E-03	3.39E-01	9.88E-01	1.94E+00	7.62E-01	1.02E+00	-4.34E-01	1.06E+00	9.86E-01	S_Bmb9393,S_CN79,S_CUHK-HK188,S_SA268,S_SA957,S_ST398,S_TW20,S_Z172,S_seps62	C_034,C_035,C_036,C_037,C_038,C_039,C_040,C_041,C_042,C_043,C_044,C_045,C_046,C_047,C_048,C_049,C_05-25,C_050,C_051,C_052,C_053,C_054,C_055,C_056,C_057,C_058,C_060,C_061,C_062,C_063,C_064,C_065,C_066,C_067,C_068,C_070,C_071,C_073,C_074,C_075,C_076,C_077,C_078,C_079,C_080,C_081,C_082,C_084,C_085,C_086,C_087,C_088,C_089,C_090,C_091,C_092,C_093,C_095,C_096,C_097,C_098,C_099,C_101,C_102,C_103,C_104,C…	bad-chisq
group_1337	hypothetical protein	6.51e-05	3.88E-02	1.40E-04	6.51E-05	3.88E+00	6.77E-01	-5.84E-01	-5.91E-01	-2.93E-01	-2.81E-01	9.21E-03	3.39E-01	9.88E-01	1.94E+00	7.62E-01	1.02E+00	-4.34E-01	1.06E+00	9.86E-01	S_Bmb9393,S_CN79,S_CUHK-HK188,S_SA268,S_SA957,S_ST398,S_TW20,S_Z172,S_seps62	C_034,C_035,C_036,C_037,C_038,C_039,C_040,C_041,C_042,C_043,C_044,C_045,C_046,C_047,C_048,C_049,C_05-25,C_050,C_051,C_052,C_053,C_054,C_055,C_056,C_057,C_058,C_060,C_061,C_062,C_063,C_064,C_065,C_066,C_067,C_068,C_070,C_071,C_073,C_074,C_075,C_076,C_077,C_078,C_079,C_080,C_081,C_082,C_084,C_085,C_086,C_087,C_088,C_089,C_090,C_091,C_092,C_093,C_095,C_096,C_097,C_098,C_099,C_101,C_102,C_103,C_104,C…	bad-chisq
group_1698	hypothetical protein;abortive infection bacteriophage resistance protein	6.93e-05	2.46E-01	3.47E-03	6.93E-05	-6.77E+00	2.37E+00	1.02E+00	4.03E+00	1.44E-01	-1.64E+00	-1.02E+00	3.35E+00	1.28E+00	-1.83E+00	1.10E+00	1.49E+00	-1.52E+00	1.84E+00	1.02E+00	C_047,C_048,C_049,C_054,C_055,C_056,C_057,C_058,C_060,C_061,C_062,C_064,C_067,C_068,C_074,C_076,C_080,C_081,C_088,C_089,C_091,C_097,C_099,C_102,C_103,C_105,C_113,C_114,C_115,C_116,C_118,C_123,C_125,C_127,C_128,C_130,C_133,C_136,C_S1800,C_S1805,C_S2398,C_VH221,C_por23,C_por8,S_B6,S_CA-347,S_KS,S_MCRF184,S_MRSA252,S_NGS-ED-1006,S_UAMS-1,S_chock45,S_chock89,S_seps49,S_seps52,S_seps59,S_seps86	C_034,C_035,C_036,C_037,C_038,C_039,C_040,C_041,C_042,C_043,C_044,C_045,C_046,C_05-25,C_050,C_051,C_052,C_053,C_063,C_065,C_066,C_070,C_071,C_073,C_075,C_077,C_078,C_079,C_082,C_084,C_085,C_086,C_087,C_090,C_092,C_093,C_095,C_096,C_098,C_101,C_104,C_106,C_107,C_108,C_109,C_110,C_111,C_112,C_117,C_119,C_120,C_121,C_122,C_124,C_126,C_129,C_131,C_132,C_134,C_135,C_502A,C_71193,C_C1378,C_C1396,C_C140…
group_4488	hypothetical protein;bacteriophage tail tape measure protein	9.06e-05	3.45E-02	3.40E-04	9.06E-05	3.89E+00	6.73E-01	-5.80E-01	-5.98E-01	-3.02E-01	-2.69E-01	-9.14E-03	3.50E-01	1.02E+00	1.98E+00	7.96E-01	1.03E+00	-4.49E-01	1.07E+00	1.01E+00	S_Bmb9393,S_CN79,S_CUHK-HK188,S_SA268,S_SA957,S_ST398,S_TW20,S_Z172	C_034,C_035,C_036,C_037,C_038,C_039,C_040,C_041,C_042,C_043,C_044,C_045,C_046,C_047,C_048,C_049,C_05-25,C_050,C_051,C_052,C_053,C_054,C_055,C_056,C_057,C_058,C_060,C_061,C_062,C_063,C_064,C_065,C_066,C_067,C_068,C_070,C_071,C_073,C_074,C_075,C_076,C_077,C_078,C_079,C_080,C_081,C_082,C_084,C_085,C_086,C_087,C_088,C_089,C_090,C_091,C_092,C_093,C_095,C_096,C_097,C_098,C_099,C_101,C_102,C_103,C_104,C…	bad-chisq
group_4288	hypothetical protein	9.06e-05	3.45E-02	3.40E-04	9.06E-05	3.89E+00	6.73E-01	-5.80E-01	-5.98E-01	-3.02E-01	-2.69E-01	-9.14E-03	3.50E-01	1.02E+00	1.98E+00	7.96E-01	1.03E+00	-4.49E-01	1.07E+00	1.01E+00	S_Bmb9393,S_CN79,S_CUHK-HK188,S_SA268,S_SA957,S_ST398,S_TW20,S_Z172	C_034,C_035,C_036,C_037,C_038,C_039,C_040,C_041,C_042,C_043,C_044,C_045,C_046,C_047,C_048,C_049,C_05-25,C_050,C_051,C_052,C_053,C_054,C_055,C_056,C_057,C_058,C_060,C_061,C_062,C_063,C_064,C_065,C_066,C_067,C_068,C_070,C_071,C_073,C_074,C_075,C_076,C_077,C_078,C_079,C_080,C_081,C_082,C_084,C_085,C_086,C_087,C_088,C_089,C_090,C_091,C_092,C_093,C_095,C_096,C_097,C_098,C_099,C_101,C_102,C_103,C_104,C…	bad-chisq
group_4236	hypothetical protein	9.06e-05	3.45E-02	3.40E-04	9.06E-05	3.89E+00	6.73E-01	-5.80E-01	-5.98E-01	-3.02E-01	-2.69E-01	-9.14E-03	3.50E-01	1.02E+00	1.98E+00	7.96E-01	1.03E+00	-4.49E-01	1.07E+00	1.01E+00	S_Bmb9393,S_CN79,S_CUHK-HK188,S_SA268,S_SA957,S_ST398,S_TW20,S_Z172	C_034,C_035,C_036,C_037,C_038,C_039,C_040,C_041,C_042,C_043,C_044,C_045,C_046,C_047,C_048,C_049,C_05-25,C_050,C_051,C_052,C_053,C_054,C_055,C_056,C_057,C_058,C_060,C_061,C_062,C_063,C_064,C_065,C_066,C_067,C_068,C_070,C_071,C_073,C_074,C_075,C_076,C_077,C_078,C_079,C_080,C_081,C_082,C_084,C_085,C_086,C_087,C_088,C_089,C_090,C_091,C_092,C_093,C_095,C_096,C_097,C_098,C_099,C_101,C_102,C_103,C_104,C…	bad-chisq
group_6323	transposase for IS256	0.0001	3.88E-02	1.85E-03	1.00E-04	3.66E+00	1.04E+00	-6.09E-01	-5.79E-01	-6.28E-01	-1.98E-02	3.29E-01	1.16E-01	1.10E+00	2.28E+00	1.08E+00	1.28E+00	-1.17E+00	1.19E+00	8.53E-01	C_Van023-SW,S_333,S_3989,S_Bmb9393,S_CN79,S_JKD6008,S_TW20,S_Van023,S_Z172	C_034,C_035,C_036,C_037,C_038,C_039,C_040,C_041,C_042,C_043,C_044,C_045,C_046,C_047,C_048,C_049,C_05-25,C_050,C_051,C_052,C_053,C_054,C_055,C_056,C_057,C_058,C_060,C_061,C_062,C_063,C_064,C_065,C_066,C_067,C_068,C_070,C_071,C_073,C_074,C_075,C_076,C_077,C_078,C_079,C_080,C_081,C_082,C_084,C_085,C_086,C_087,C_088,C_089,C_090,C_091,C_092,C_093,C_095,C_096,C_097,C_098,C_099,C_101,C_102,C_103,C_104,C…	bad-chisq
deoC2_1---deoC2_2---drm_1---drm_2---deoC2_3	putative deoxyribose-phosphate aldolase;putative phosphopentomutase	0.000127	1.47E-01	1.63E-05	1.27E-04	-2.25E+00	7.59E-01	-2.78E-01	-5.72E-01	5.22E-02	-1.49E-01	5.22E-01	6.33E-01	7.95E-01	1.50E+00	6.54E-01	2.84E-01	-6.07E-01	9.23E-01	6.24E-01	C_039,C_042,C_043,C_045,C_050,C_052,C_053,C_061,C_062,C_065,C_070,C_076,C_077,C_079,C_080,C_085,C_087,C_088,C_096,C_097,C_101,C_104,C_110,C_111,C_121,C_127,C_129,C_131,C_133,C_134,C_135,C_136,S_C1440,S_CUHK-HK188	C_034,C_035,C_036,C_037,C_038,C_040,C_041,C_044,C_046,C_047,C_048,C_049,C_05-25,C_051,C_054,C_055,C_056,C_057,C_058,C_060,C_063,C_064,C_066,C_067,C_068,C_071,C_073,C_074,C_075,C_078,C_081,C_082,C_084,C_086,C_089,C_090,C_091,C_092,C_093,C_095,C_098,C_099,C_102,C_103,C_105,C_106,C_107,C_108,C_109,C_112,C_113,C_114,C_115,C_116,C_117,C_118,C_119,C_120,C_122,C_123,C_124,C_125,C_126,C_128,C_130,C_132,C…
group_2308	transposase for IS256	0.000143	3.45E-02	4.43E-03	1.43E-04	3.72E+00	1.03E+00	-6.03E-01	-5.87E-01	-6.42E-01	3.69E-03	3.33E-01	1.12E-01	1.07E+00	2.28E+00	1.01E+00	1.28E+00	-1.20E+00	1.46E+00	9.93E-01	C_Van023-SW,S_Bmb9393,S_CN79,S_JKD6008,S_TW20,S_VRS7,S_Van023,S_Z172	C_034,C_035,C_036,C_037,C_038,C_039,C_040,C_041,C_042,C_043,C_044,C_045,C_046,C_047,C_048,C_049,C_05-25,C_050,C_051,C_052,C_053,C_054,C_055,C_056,C_057,C_058,C_060,C_061,C_062,C_063,C_064,C_065,C_066,C_067,C_068,C_070,C_071,C_073,C_074,C_075,C_076,C_077,C_078,C_079,C_080,C_081,C_082,C_084,C_085,C_086,C_087,C_088,C_089,C_090,C_091,C_092,C_093,C_095,C_096,C_097,C_098,C_099,C_101,C_102,C_103,C_104,C…	bad-chisq
group_3577	transposase for IS256	0.000143	3.45E-02	4.43E-03	1.43E-04	3.72E+00	1.03E+00	-6.03E-01	-5.87E-01	-6.42E-01	3.69E-03	3.33E-01	1.12E-01	1.07E+00	2.28E+00	1.01E+00	1.28E+00	-1.20E+00	1.46E+00	9.93E-01	C_Van023-SW,S_Bmb9393,S_CN79,S_JKD6008,S_TW20,S_VRS7,S_Van023,S_Z172	C_034,C_035,C_036,C_037,C_038,C_039,C_040,C_041,C_042,C_043,C_044,C_045,C_046,C_047,C_048,C_049,C_05-25,C_050,C_051,C_052,C_053,C_054,C_055,C_056,C_057,C_058,C_060,C_061,C_062,C_063,C_064,C_065,C_066,C_067,C_068,C_070,C_071,C_073,C_074,C_075,C_076,C_077,C_078,C_079,C_080,C_081,C_082,C_084,C_085,C_086,C_087,C_088,C_089,C_090,C_091,C_092,C_093,C_095,C_096,C_097,C_098,C_099,C_101,C_102,C_103,C_104,C…	bad-chisq
group_315	methylase	0.000155	6.03E-02	2.23E-05	1.55E-04	2.92E+00	1.16E+00	-6.12E-01	-5.26E-01	-1.53E-01	-4.02E-01	9.07E-01	-7.34E-02	3.99E-01	1.32E+00	4.90E-02	7.13E-01	-6.98E-01	1.34E+00	8.23E-01	C_N315,S_Bmb9393,S_CA-347,S_FCFHV36,S_JH1,S_JH9,S_MRSA252,S_Mu3,S_Mu50,S_SA16,S_TW20,S_VRS7,S_Z172,S_ZJ5499	C_034,C_035,C_036,C_037,C_038,C_039,C_040,C_041,C_042,C_043,C_044,C_045,C_046,C_047,C_048,C_049,C_05-25,C_050,C_051,C_052,C_053,C_054,C_055,C_056,C_057,C_058,C_060,C_061,C_062,C_063,C_064,C_065,C_066,C_067,C_068,C_070,C_071,C_073,C_074,C_075,C_076,C_077,C_078,C_079,C_080,C_081,C_082,C_084,C_085,C_086,C_087,C_088,C_089,C_090,C_091,C_092,C_093,C_095,C_096,C_097,C_098,C_099,C_101,C_102,C_103,C_104,C…	bad-chisq
group_5893	rRNA adenine N-6-methyltransferase ErmA	0.000155	6.03E-02	2.23E-05	1.55E-04	2.92E+00	1.16E+00	-6.12E-01	-5.26E-01	-1.53E-01	-4.02E-01	9.07E-01	-7.34E-02	3.99E-01	1.32E+00	4.90E-02	7.13E-01	-6.98E-01	1.34E+00	8.23E-01	C_N315,S_Bmb9393,S_CA-347,S_FCFHV36,S_JH1,S_JH9,S_MRSA252,S_Mu3,S_Mu50,S_SA16,S_TW20,S_VRS7,S_Z172,S_ZJ5499	C_034,C_035,C_036,C_037,C_038,C_039,C_040,C_041,C_042,C_043,C_044,C_045,C_046,C_047,C_048,C_049,C_05-25,C_050,C_051,C_052,C_053,C_054,C_055,C_056,C_057,C_058,C_060,C_061,C_062,C_063,C_064,C_065,C_066,C_067,C_068,C_070,C_071,C_073,C_074,C_075,C_076,C_077,C_078,C_079,C_080,C_081,C_082,C_084,C_085,C_086,C_087,C_088,C_089,C_090,C_091,C_092,C_093,C_095,C_096,C_097,C_098,C_099,C_101,C_102,C_103,C_104,C…	bad-chisq
cadD	cadmium resistance permease CadD	0.000158	2.59E-02	2.01E-03	1.58E-04	4.19E+00	6.29E-01	-5.75E-01	-5.97E-01	-4.66E-01	-1.14E-01	2.05E-01	2.41E-01	1.04E+00	2.17E+00	8.96E-01	1.09E+00	-9.44E-01	1.30E+00	8.65E-01	S_6850,S_Bmb9393,S_CN79,S_JKD6008,S_TW20,S_Z172	C_034,C_035,C_036,C_037,C_038,C_039,C_040,C_041,C_042,C_043,C_044,C_045,C_046,C_047,C_048,C_049,C_05-25,C_050,C_051,C_052,C_053,C_054,C_055,C_056,C_057,C_058,C_060,C_061,C_062,C_063,C_064,C_065,C_066,C_067,C_068,C_070,C_071,C_073,C_074,C_075,C_076,C_077,C_078,C_079,C_080,C_081,C_082,C_084,C_085,C_086,C_087,C_088,C_089,C_090,C_091,C_092,C_093,C_095,C_096,C_097,C_098,C_099,C_101,C_102,C_103,C_104,C…	bad-chisq
group_4530	phage protein	0.000168	4.74E-02	3.22E-04	1.68E-04	3.05E+00	1.06E+00	-5.87E-01	-5.43E-01	-3.54E-01	-1.44E-01	4.77E-01	1.37E-01	9.67E-01	1.96E+00	7.53E-01	9.28E-01	-9.25E-01	1.25E+00	1.06E+00	C_Van023-SW,S_CA-347,S_CN79,S_CUHK-HK188,S_HUV07,S_JH1,S_JH9,S_JKD6008,S_SA16,S_TW20,S_Van023	C_034,C_035,C_036,C_037,C_038,C_039,C_040,C_041,C_042,C_043,C_044,C_045,C_046,C_047,C_048,C_049,C_05-25,C_050,C_051,C_052,C_053,C_054,C_055,C_056,C_057,C_058,C_060,C_061,C_062,C_063,C_064,C_065,C_066,C_067,C_068,C_070,C_071,C_073,C_074,C_075,C_076,C_077,C_078,C_079,C_080,C_081,C_082,C_084,C_085,C_086,C_087,C_088,C_089,C_090,C_091,C_092,C_093,C_095,C_096,C_097,C_098,C_099,C_101,C_102,C_103,C_104,C…	bad-chisq
norB_1---norB_2---norB	nitric oxide reductase large subunit	0.000169	3.06E-01	8.04E-01	1.69E-04	3.18E+00	9.34E-01	-1.46E+00	-2.56E+00	-1.94E+00	-6.38E-01	8.02E-01	2.70E+00	1.09E+00	1.35E+00	1.29E+00	6.09E-01	-2.68E+00	4.49E-02	9.73E-02	C_035,C_038,C_039,C_047,C_048,C_049,C_054,C_055,C_057,C_061,C_062,C_067,C_074,C_080,C_081,C_088,C_089,C_095,C_096,C_097,C_098,C_103,C_105,C_106,C_111,C_113,C_114,C_115,C_118,C_123,C_125,C_126,C_127,C_130,C_132,C_133,C_134,C_136,C_71193,C_S2398,C_ST1413-10S,C_VH60,C_Van023-SW,C_por23,S_118,S_120,S_333,S_3989,S_B6,S_Bmb9393,S_CN79,S_HO-5096-0412,S_JKD6008,S_JKD6159,S_KT-Y21,S_MRSA252,S_NGS-ED-1006,…	C_034,C_036,C_037,C_040,C_041,C_042,C_043,C_044,C_045,C_046,C_05-25,C_050,C_051,C_052,C_053,C_056,C_058,C_060,C_063,C_064,C_065,C_066,C_068,C_070,C_071,C_073,C_075,C_076,C_077,C_078,C_079,C_082,C_084,C_085,C_086,C_087,C_090,C_091,C_092,C_093,C_099,C_101,C_102,C_104,C_107,C_108,C_109,C_110,C_112,C_116,C_117,C_119,C_120,C_121,C_122,C_124,C_128,C_129,C_131,C_135,C_502A,C_C1378,C_C1396,C_C1407,C_C141…
group_3596	transposase for IS256	0.000178	3.02E-02	1.05E-02	1.78E-04	3.75E+00	1.02E+00	-6.01E-01	-5.94E-01	-6.48E-01	1.62E-02	3.10E-01	1.31E-01	1.11E+00	2.32E+00	1.05E+00	1.29E+00	-1.21E+00	1.45E+00	9.92E-01	C_Van023-SW,S_Bmb9393,S_CN79,S_JKD6008,S_TW20,S_Van023,S_Z172	C_034,C_035,C_036,C_037,C_038,C_039,C_040,C_041,C_042,C_043,C_044,C_045,C_046,C_047,C_048,C_049,C_05-25,C_050,C_051,C_052,C_053,C_054,C_055,C_056,C_057,C_058,C_060,C_061,C_062,C_063,C_064,C_065,C_066,C_067,C_068,C_070,C_071,C_073,C_074,C_075,C_076,C_077,C_078,C_079,C_080,C_081,C_082,C_084,C_085,C_086,C_087,C_088,C_089,C_090,C_091,C_092,C_093,C_095,C_096,C_097,C_098,C_099,C_101,C_102,C_103,C_104,C…	bad-chisq
group_3017	transposase for IS256	0.000178	3.02E-02	1.05E-02	1.78E-04	3.75E+00	1.02E+00	-6.01E-01	-5.94E-01	-6.48E-01	1.62E-02	3.10E-01	1.31E-01	1.11E+00	2.32E+00	1.05E+00	1.29E+00	-1.21E+00	1.45E+00	9.92E-01	C_Van023-SW,S_Bmb9393,S_CN79,S_JKD6008,S_TW20,S_Van023,S_Z172	C_034,C_035,C_036,C_037,C_038,C_039,C_040,C_041,C_042,C_043,C_044,C_045,C_046,C_047,C_048,C_049,C_05-25,C_050,C_051,C_052,C_053,C_054,C_055,C_056,C_057,C_058,C_060,C_061,C_062,C_063,C_064,C_065,C_066,C_067,C_068,C_070,C_071,C_073,C_074,C_075,C_076,C_077,C_078,C_079,C_080,C_081,C_082,C_084,C_085,C_086,C_087,C_088,C_089,C_090,C_091,C_092,C_093,C_095,C_096,C_097,C_098,C_099,C_101,C_102,C_103,C_104,C…	bad-chisq
group_2924	Transposase-associated ATP/GTP binding protein	0.000178	3.02E-02	1.05E-02	1.78E-04	3.75E+00	1.02E+00	-6.01E-01	-5.94E-01	-6.48E-01	1.62E-02	3.10E-01	1.31E-01	1.11E+00	2.32E+00	1.05E+00	1.29E+00	-1.21E+00	1.45E+00	9.92E-01	C_Van023-SW,S_Bmb9393,S_CN79,S_JKD6008,S_TW20,S_Van023,S_Z172	C_034,C_035,C_036,C_037,C_038,C_039,C_040,C_041,C_042,C_043,C_044,C_045,C_046,C_047,C_048,C_049,C_05-25,C_050,C_051,C_052,C_053,C_054,C_055,C_056,C_057,C_058,C_060,C_061,C_062,C_063,C_064,C_065,C_066,C_067,C_068,C_070,C_071,C_073,C_074,C_075,C_076,C_077,C_078,C_079,C_080,C_081,C_082,C_084,C_085,C_086,C_087,C_088,C_089,C_090,C_091,C_092,C_093,C_095,C_096,C_097,C_098,C_099,C_101,C_102,C_103,C_104,C…	bad-chisq
group_1579	hypothetical protein	0.000178	3.02E-02	1.05E-02	1.78E-04	3.75E+00	1.02E+00	-6.01E-01	-5.94E-01	-6.48E-01	1.62E-02	3.10E-01	1.31E-01	1.11E+00	2.32E+00	1.05E+00	1.29E+00	-1.21E+00	1.45E+00	9.92E-01	C_Van023-SW,S_Bmb9393,S_CN79,S_JKD6008,S_TW20,S_Van023,S_Z172	C_034,C_035,C_036,C_037,C_038,C_039,C_040,C_041,C_042,C_043,C_044,C_045,C_046,C_047,C_048,C_049,C_05-25,C_050,C_051,C_052,C_053,C_054,C_055,C_056,C_057,C_058,C_060,C_061,C_062,C_063,C_064,C_065,C_066,C_067,C_068,C_070,C_071,C_073,C_074,C_075,C_076,C_077,C_078,C_079,C_080,C_081,C_082,C_084,C_085,C_086,C_087,C_088,C_089,C_090,C_091,C_092,C_093,C_095,C_096,C_097,C_098,C_099,C_101,C_102,C_103,C_104,C…	bad-chisq
group_882	putative transposase	0.000178	3.02E-02	1.05E-02	1.78E-04	3.75E+00	1.02E+00	-6.01E-01	-5.94E-01	-6.48E-01	1.62E-02	3.10E-01	1.31E-01	1.11E+00	2.32E+00	1.05E+00	1.29E+00	-1.21E+00	1.45E+00	9.92E-01	C_Van023-SW,S_Bmb9393,S_CN79,S_JKD6008,S_TW20,S_Van023,S_Z172	C_034,C_035,C_036,C_037,C_038,C_039,C_040,C_041,C_042,C_043,C_044,C_045,C_046,C_047,C_048,C_049,C_05-25,C_050,C_051,C_052,C_053,C_054,C_055,C_056,C_057,C_058,C_060,C_061,C_062,C_063,C_064,C_065,C_066,C_067,C_068,C_070,C_071,C_073,C_074,C_075,C_076,C_077,C_078,C_079,C_080,C_081,C_082,C_084,C_085,C_086,C_087,C_088,C_089,C_090,C_091,C_092,C_093,C_095,C_096,C_097,C_098,C_099,C_101,C_102,C_103,C_104,C…	bad-chisq
group_4046	acetyltransferase (GNAT) family protein;hypothetical protein	0.000191	5.60E-02	5.47E-05	1.91E-04	3.32E+00	1.15E+00	-6.27E-01	-4.87E-01	-1.80E-01	-5.01E-01	4.35E-01	2.12E-01	9.94E-01	1.60E+00	1.01E+00	8.43E-01	-3.81E-01	-7.33E-01	-3.85E-02	C_VH60,S_118,S_120,S_333,S_3989,S_Bmb9393,S_CUHK-HK188,S_KT-Y21,S_SA957,S_ST398,S_TW20,S_Z172,S_seps62	C_034,C_035,C_036,C_037,C_038,C_039,C_040,C_041,C_042,C_043,C_044,C_045,C_046,C_047,C_048,C_049,C_05-25,C_050,C_051,C_052,C_053,C_054,C_055,C_056,C_057,C_058,C_060,C_061,C_062,C_063,C_064,C_065,C_066,C_067,C_068,C_070,C_071,C_073,C_074,C_075,C_076,C_077,C_078,C_079,C_080,C_081,C_082,C_084,C_085,C_086,C_087,C_088,C_089,C_090,C_091,C_092,C_093,C_095,C_096,C_097,C_098,C_099,C_101,C_102,C_103,C_104,C…	bad-chisq
group_3179	hypothetical protein	0.000191	5.60E-02	5.47E-05	1.91E-04	3.32E+00	1.15E+00	-6.27E-01	-4.87E-01	-1.80E-01	-5.01E-01	4.35E-01	2.12E-01	9.94E-01	1.60E+00	1.01E+00	8.43E-01	-3.81E-01	-7.33E-01	-3.85E-02	C_VH60,S_118,S_120,S_333,S_3989,S_Bmb9393,S_CUHK-HK188,S_KT-Y21,S_SA957,S_ST398,S_TW20,S_Z172,S_seps62	C_034,C_035,C_036,C_037,C_038,C_039,C_040,C_041,C_042,C_043,C_044,C_045,C_046,C_047,C_048,C_049,C_05-25,C_050,C_051,C_052,C_053,C_054,C_055,C_056,C_057,C_058,C_060,C_061,C_062,C_063,C_064,C_065,C_066,C_067,C_068,C_070,C_071,C_073,C_074,C_075,C_076,C_077,C_078,C_079,C_080,C_081,C_082,C_084,C_085,C_086,C_087,C_088,C_089,C_090,C_091,C_092,C_093,C_095,C_096,C_097,C_098,C_099,C_101,C_102,C_103,C_104,C…	bad-chisq
group_4034	dUTPase	0.000254	5.17E-02	9.15E-03	2.54E-04	2.92E+00	8.87E-01	-6.58E-01	-5.78E-01	-5.01E-01	-7.90E-02	2.17E-01	3.60E-01	1.14E+00	2.43E+00	1.14E+00	1.30E+00	-1.09E+00	1.45E+00	1.22E+00	C_051,C_063,C_Van023-SW,S_Bmb9393,S_C2485,S_CN79,S_CUHK-HK188,S_JKD6008,S_SA268,S_TW20,S_Van023,S_Z172	C_034,C_035,C_036,C_037,C_038,C_039,C_040,C_041,C_042,C_043,C_044,C_045,C_046,C_047,C_048,C_049,C_05-25,C_050,C_052,C_053,C_054,C_055,C_056,C_057,C_058,C_060,C_061,C_062,C_064,C_065,C_066,C_067,C_068,C_070,C_071,C_073,C_074,C_075,C_076,C_077,C_078,C_079,C_080,C_081,C_082,C_084,C_085,C_086,C_087,C_088,C_089,C_090,C_091,C_092,C_093,C_095,C_096,C_097,C_098,C_099,C_101,C_102,C_103,C_104,C_105,C_106,C…
yezG_2	putative antitoxin YezG;transposase for IS431mec;transposase for IS-like element;hypothetical protein	0.000256	3.15E-01	1.05E-07	2.56E-04	1.50E+00	4.23E-01	-9.70E-01	-3.42E-01	-3.70E-01	1.37E-01	4.14E-01	1.41E+00	6.09E-01	7.08E-01	1.82E-01	6.06E-01	-4.01E-01	5.18E-01	3.43E-01	C_039,C_054,C_098,C_125,C_132,C_133,C_134,C_71193,C_C1410,C_C1427,C_C1555,C_C2304,C_C2403,C_COL,C_M109,C_M121,C_MRSA-S11,C_MRSA-S2,C_MRSA-S20,C_MRSA-S4,C_MRSA-S8,C_MRSA-S9,C_N315,C_P333,C_SA40,C_VH60,S_01-19,S_01-41,S_118,S_120,S_333,S_3989,S_99-06,S_99-48,S_B6,S_Bmb9393,S_C1058,S_C1440,S_C1504,S_C1675,S_C1762,S_C1768,S_C1782,S_C186,S_C329,S_CA-347,S_CA12,S_CA14,S_CA15,S_CA17,S_CN1,S_CN79,S_E396,…	C_034,C_035,C_036,C_037,C_038,C_040,C_041,C_042,C_043,C_044,C_045,C_046,C_047,C_048,C_049,C_05-25,C_050,C_051,C_052,C_053,C_055,C_056,C_057,C_058,C_060,C_061,C_062,C_063,C_064,C_065,C_066,C_067,C_068,C_070,C_071,C_073,C_074,C_075,C_076,C_077,C_078,C_079,C_080,C_081,C_082,C_084,C_085,C_086,C_087,C_088,C_089,C_090,C_091,C_092,C_093,C_095,C_096,C_097,C_099,C_101,C_102,C_103,C_104,C_105,C_106,C_107,C…
group_6121	glutamine amidotransferase	0.000277	3.15E-01	1.80E-01	2.77E-04	3.99E+00	1.25E+00	-1.77E+00	-3.72E+00	-3.01E-01	6.39E-01	1.96E+00	2.34E+00	1.49E+00	2.10E+00	1.02E+00	1.46E+00	-1.35E+00	1.59E+00	1.02E+00	C_035,C_038,C_039,C_047,C_048,C_049,C_054,C_055,C_056,C_057,C_060,C_061,C_062,C_064,C_067,C_068,C_074,C_080,C_081,C_088,C_089,C_091,C_095,C_096,C_097,C_098,C_102,C_103,C_105,C_106,C_113,C_114,C_115,C_116,C_118,C_123,C_125,C_126,C_127,C_128,C_130,C_132,C_133,C_134,C_136,C_71193,C_Van023-SW,C_por23,C_por8,S_B6,S_Bmb9393,S_CA-347,S_CN79,S_HO-5096-0412,S_JKD6008,S_KS,S_MCRF184,S_MRSA252,S_NGS-ED-1006…	C_034,C_036,C_037,C_040,C_041,C_042,C_043,C_044,C_045,C_046,C_05-25,C_050,C_051,C_052,C_053,C_058,C_063,C_065,C_066,C_070,C_071,C_073,C_075,C_076,C_077,C_078,C_079,C_082,C_084,C_085,C_086,C_087,C_090,C_092,C_093,C_099,C_101,C_104,C_107,C_108,C_109,C_110,C_111,C_112,C_117,C_119,C_120,C_121,C_122,C_124,C_129,C_131,C_135,C_502A,C_C1378,C_C1396,C_C1407,C_C1410,C_C1427,C_C1555,C_C1979,C_C2191,C_C2304,…
group_3271	putative abortive infection bacteriophage resistance protein	0.000296	7.28E-01	8.45E-03	2.96E-04	1.01E+01	6.11E+00	-8.11E+00	7.10E+00	-8.46E-02	-2.27E+00	-1.36E+00	3.29E+00	1.47E-01	5.22E+00	7.45E-01	1.29E+00	-1.87E+00	1.75E+00	8.11E-01	C_034,C_036,C_037,C_038,C_039,C_040,C_041,C_042,C_043,C_044,C_045,C_046,C_05-25,C_050,C_051,C_052,C_053,C_063,C_065,C_066,C_070,C_071,C_073,C_075,C_077,C_078,C_079,C_082,C_084,C_085,C_086,C_087,C_090,C_092,C_093,C_095,C_098,C_101,C_104,C_106,C_107,C_108,C_109,C_110,C_111,C_112,C_117,C_119,C_120,C_121,C_122,C_124,C_126,C_129,C_131,C_132,C_134,C_135,C_502A,C_C1378,C_C1396,C_C1407,C_C1410,C_C1427,C_…	C_035,C_047,C_048,C_049,C_054,C_055,C_056,C_057,C_058,C_060,C_061,C_062,C_064,C_067,C_068,C_074,C_076,C_080,C_081,C_088,C_089,C_091,C_096,C_097,C_099,C_102,C_103,C_105,C_113,C_114,C_115,C_116,C_118,C_123,C_125,C_127,C_128,C_130,C_133,C_136,C_71193,C_S1800,C_S1805,C_S2398,C_VH221,C_por23,C_por8,S_B6,S_CA-347,S_KS,S_MCRF184,S_MRSA252,S_NGS-ED-1006,S_S100,S_S94,S_ST398,S_UAMS-1,S_chock45,S_chock89,S…	high-bse
yezG_1---yezG_4---yezG_5---yezG_9---yezG_6---murE_1---yezG_2	putative antitoxin YezG;hypothetical protein;UDP-N-acetylmuramoyl-L-alanyl-D-glutamate--2 6-diaminopimelate ligase	0.00033	3.75E-01	8.08E-01	3.30E-04	-2.10E+00	6.42E-01	2.62E-01	-1.50E+00	3.01E-02	-1.06E+00	2.55E+00	4.42E-02	1.67E+00	2.29E+00	3.33E-01	1.04E+00	-1.55E+00	3.81E-01	1.79E+00	C_035,C_036,C_037,C_041,C_042,C_043,C_044,C_045,C_05-25,C_050,C_051,C_058,C_063,C_066,C_073,C_077,C_086,C_090,C_092,C_096,C_111,C_112,C_121,C_122,C_124,C_C1378,C_C1396,C_C1407,C_C1410,C_C1427,C_C1555,C_C1979,C_C2304,C_C2403,C_COL,C_M109,C_M120,C_M121,C_MRSA-S11,C_MRSA-S12,C_MRSA-S2,C_MRSA-S20,C_MRSA-S23,C_MRSA-S4,C_MRSA-S8,C_MRSA-S9,C_P333,C_Por19,C_S1800,C_S1805,C_SA40,C_VH221,S_01-19,S_01-41,S_…	C_034,C_038,C_039,C_040,C_046,C_047,C_048,C_049,C_052,C_053,C_054,C_055,C_056,C_057,C_060,C_061,C_062,C_064,C_065,C_067,C_068,C_070,C_071,C_074,C_075,C_076,C_078,C_079,C_080,C_081,C_082,C_084,C_085,C_087,C_088,C_089,C_091,C_093,C_095,C_097,C_098,C_099,C_101,C_102,C_103,C_104,C_105,C_106,C_107,C_108,C_109,C_110,C_113,C_114,C_115,C_116,C_117,C_118,C_119,C_120,C_123,C_125,C_126,C_127,C_128,C_129,C_1…
group_4625	hypothetical protein	0.000411	2.16E-02	4.89E-03	4.11E-04	4.17E+00	6.16E-01	-5.64E-01	-5.85E-01	-5.02E-01	-6.98E-02	3.34E-01	2.13E-01	1.08E+00	2.13E+00	8.98E-01	1.05E+00	-1.04E+00	1.29E+00	8.88E-01	S_Bmb9393,S_CN79,S_JKD6008,S_TW20,S_Z172	C_034,C_035,C_036,C_037,C_038,C_039,C_040,C_041,C_042,C_043,C_044,C_045,C_046,C_047,C_048,C_049,C_05-25,C_050,C_051,C_052,C_053,C_054,C_055,C_056,C_057,C_058,C_060,C_061,C_062,C_063,C_064,C_065,C_066,C_067,C_068,C_070,C_071,C_073,C_074,C_075,C_076,C_077,C_078,C_079,C_080,C_081,C_082,C_084,C_085,C_086,C_087,C_088,C_089,C_090,C_091,C_092,C_093,C_095,C_096,C_097,C_098,C_099,C_101,C_102,C_103,C_104,C…	bad-chisq
group_6103	hypothetical protein	0.000411	2.16E-02	4.89E-03	4.11E-04	4.17E+00	6.16E-01	-5.64E-01	-5.85E-01	-5.02E-01	-6.98E-02	3.34E-01	2.13E-01	1.08E+00	2.13E+00	8.98E-01	1.05E+00	-1.04E+00	1.29E+00	8.88E-01	S_Bmb9393,S_CN79,S_JKD6008,S_TW20,S_Z172	C_034,C_035,C_036,C_037,C_038,C_039,C_040,C_041,C_042,C_043,C_044,C_045,C_046,C_047,C_048,C_049,C_05-25,C_050,C_051,C_052,C_053,C_054,C_055,C_056,C_057,C_058,C_060,C_061,C_062,C_063,C_064,C_065,C_066,C_067,C_068,C_070,C_071,C_073,C_074,C_075,C_076,C_077,C_078,C_079,C_080,C_081,C_082,C_084,C_085,C_086,C_087,C_088,C_089,C_090,C_091,C_092,C_093,C_095,C_096,C_097,C_098,C_099,C_101,C_102,C_103,C_104,C…	bad-chisq
group_6072	hypothetical protein	0.000411	2.16E-02	4.89E-03	4.11E-04	4.17E+00	6.16E-01	-5.64E-01	-5.85E-01	-5.02E-01	-6.98E-02	3.34E-01	2.13E-01	1.08E+00	2.13E+00	8.98E-01	1.05E+00	-1.04E+00	1.29E+00	8.88E-01	S_Bmb9393,S_CN79,S_JKD6008,S_TW20,S_Z172	C_034,C_035,C_036,C_037,C_038,C_039,C_040,C_041,C_042,C_043,C_044,C_045,C_046,C_047,C_048,C_049,C_05-25,C_050,C_051,C_052,C_053,C_054,C_055,C_056,C_057,C_058,C_060,C_061,C_062,C_063,C_064,C_065,C_066,C_067,C_068,C_070,C_071,C_073,C_074,C_075,C_076,C_077,C_078,C_079,C_080,C_081,C_082,C_084,C_085,C_086,C_087,C_088,C_089,C_090,C_091,C_092,C_093,C_095,C_096,C_097,C_098,C_099,C_101,C_102,C_103,C_104,C…	bad-chisq
group_5926	hypothetical protein	0.000411	2.16E-02	4.89E-03	4.11E-04	4.17E+00	6.16E-01	-5.64E-01	-5.85E-01	-5.02E-01	-6.98E-02	3.34E-01	2.13E-01	1.08E+00	2.13E+00	8.98E-01	1.05E+00	-1.04E+00	1.29E+00	8.88E-01	S_Bmb9393,S_CN79,S_JKD6008,S_TW20,S_Z172	C_034,C_035,C_036,C_037,C_038,C_039,C_040,C_041,C_042,C_043,C_044,C_045,C_046,C_047,C_048,C_049,C_05-25,C_050,C_051,C_052,C_053,C_054,C_055,C_056,C_057,C_058,C_060,C_061,C_062,C_063,C_064,C_065,C_066,C_067,C_068,C_070,C_071,C_073,C_074,C_075,C_076,C_077,C_078,C_079,C_080,C_081,C_082,C_084,C_085,C_086,C_087,C_088,C_089,C_090,C_091,C_092,C_093,C_095,C_096,C_097,C_098,C_099,C_101,C_102,C_103,C_104,C…	bad-chisq
group_5615	hypothetical protein	0.000411	2.16E-02	4.89E-03	4.11E-04	4.17E+00	6.16E-01	-5.64E-01	-5.85E-01	-5.02E-01	-6.98E-02	3.34E-01	2.13E-01	1.08E+00	2.13E+00	8.98E-01	1.05E+00	-1.04E+00	1.29E+00	8.88E-01	S_Bmb9393,S_CN79,S_JKD6008,S_TW20,S_Z172	C_034,C_035,C_036,C_037,C_038,C_039,C_040,C_041,C_042,C_043,C_044,C_045,C_046,C_047,C_048,C_049,C_05-25,C_050,C_051,C_052,C_053,C_054,C_055,C_056,C_057,C_058,C_060,C_061,C_062,C_063,C_064,C_065,C_066,C_067,C_068,C_070,C_071,C_073,C_074,C_075,C_076,C_077,C_078,C_079,C_080,C_081,C_082,C_084,C_085,C_086,C_087,C_088,C_089,C_090,C_091,C_092,C_093,C_095,C_096,C_097,C_098,C_099,C_101,C_102,C_103,C_104,C…	bad-chisq
group_5504	putative DNA repair protein RadC	0.000411	2.16E-02	4.89E-03	4.11E-04	4.17E+00	6.16E-01	-5.64E-01	-5.85E-01	-5.02E-01	-6.98E-02	3.34E-01	2.13E-01	1.08E+00	2.13E+00	8.98E-01	1.05E+00	-1.04E+00	1.29E+00	8.88E-01	S_Bmb9393,S_CN79,S_JKD6008,S_TW20,S_Z172	C_034,C_035,C_036,C_037,C_038,C_039,C_040,C_041,C_042,C_043,C_044,C_045,C_046,C_047,C_048,C_049,C_05-25,C_050,C_051,C_052,C_053,C_054,C_055,C_056,C_057,C_058,C_060,C_061,C_062,C_063,C_064,C_065,C_066,C_067,C_068,C_070,C_071,C_073,C_074,C_075,C_076,C_077,C_078,C_079,C_080,C_081,C_082,C_084,C_085,C_086,C_087,C_088,C_089,C_090,C_091,C_092,C_093,C_095,C_096,C_097,C_098,C_099,C_101,C_102,C_103,C_104,C…	bad-chisq
group_4808	hypothetical protein	0.000411	2.16E-02	4.89E-03	4.11E-04	4.17E+00	6.16E-01	-5.64E-01	-5.85E-01	-5.02E-01	-6.98E-02	3.34E-01	2.13E-01	1.08E+00	2.13E+00	8.98E-01	1.05E+00	-1.04E+00	1.29E+00	8.88E-01	S_Bmb9393,S_CN79,S_JKD6008,S_TW20,S_Z172	C_034,C_035,C_036,C_037,C_038,C_039,C_040,C_041,C_042,C_043,C_044,C_045,C_046,C_047,C_048,C_049,C_05-25,C_050,C_051,C_052,C_053,C_054,C_055,C_056,C_057,C_058,C_060,C_061,C_062,C_063,C_064,C_065,C_066,C_067,C_068,C_070,C_071,C_073,C_074,C_075,C_076,C_077,C_078,C_079,C_080,C_081,C_082,C_084,C_085,C_086,C_087,C_088,C_089,C_090,C_091,C_092,C_093,C_095,C_096,C_097,C_098,C_099,C_101,C_102,C_103,C_104,C…	bad-chisq
group_401	hypothetical protein	0.000411	2.16E-02	4.89E-03	4.11E-04	4.17E+00	6.16E-01	-5.64E-01	-5.85E-01	-5.02E-01	-6.98E-02	3.34E-01	2.13E-01	1.08E+00	2.13E+00	8.98E-01	1.05E+00	-1.04E+00	1.29E+00	8.88E-01	S_Bmb9393,S_CN79,S_JKD6008,S_TW20,S_Z172	C_034,C_035,C_036,C_037,C_038,C_039,C_040,C_041,C_042,C_043,C_044,C_045,C_046,C_047,C_048,C_049,C_05-25,C_050,C_051,C_052,C_053,C_054,C_055,C_056,C_057,C_058,C_060,C_061,C_062,C_063,C_064,C_065,C_066,C_067,C_068,C_070,C_071,C_073,C_074,C_075,C_076,C_077,C_078,C_079,C_080,C_081,C_082,C_084,C_085,C_086,C_087,C_088,C_089,C_090,C_091,C_092,C_093,C_095,C_096,C_097,C_098,C_099,C_101,C_102,C_103,C_104,C…	bad-chisq
group_4555	rhodanese-domain protein	0.00042	8.62E-02	9.34E-05	4.20E-04	2.23E+00	6.87E-01	-6.82E-01	-7.05E-01	-3.86E-01	-3.14E-01	8.41E-01	6.46E-02	5.20E-01	1.67E+00	1.37E-01	7.51E-01	-7.27E-01	1.44E+00	8.72E-01	C_054,C_125,C_133,C_N315,S_Bmb9393,S_CA-347,S_CA14,S_CN79,S_FCFHV36,S_JH1,S_JH9,S_JKD6008,S_MRSA252,S_Mu3,S_Mu50,S_SA16,S_TW20,S_VRS7,S_Z172,S_ZJ5499	C_034,C_035,C_036,C_037,C_038,C_039,C_040,C_041,C_042,C_043,C_044,C_045,C_046,C_047,C_048,C_049,C_05-25,C_050,C_051,C_052,C_053,C_055,C_056,C_057,C_058,C_060,C_061,C_062,C_063,C_064,C_065,C_066,C_067,C_068,C_070,C_071,C_073,C_074,C_075,C_076,C_077,C_078,C_079,C_080,C_081,C_082,C_084,C_085,C_086,C_087,C_088,C_089,C_090,C_091,C_092,C_093,C_095,C_096,C_097,C_098,C_099,C_101,C_102,C_103,C_104,C_105,C…
group_2193	hypothetical protein	0.000423	9.05E-02	1.95E-01	4.23E-04	4.38E+00	1.54E+00	-9.95E-01	-1.63E+00	2.66E+00	1.12E-01	3.20E-01	1.72E+00	1.35E+00	-5.43E-01	8.15E-01	-7.48E-02	-3.19E+00	1.06E+00	1.01E+00	C_035,C_056,C_068,C_091,C_111,C_116,C_128,C_71193,C_ST1413-10S,C_por8,S_CA-347,S_HO-5096-0412,S_KS,S_S100,S_S94,S_ST398,S_XQ,S_chock14,S_chock30,S_chock45,S_seps49	C_034,C_036,C_037,C_038,C_039,C_040,C_041,C_042,C_043,C_044,C_045,C_046,C_047,C_048,C_049,C_05-25,C_050,C_051,C_052,C_053,C_054,C_055,C_057,C_058,C_060,C_061,C_062,C_063,C_064,C_065,C_066,C_067,C_070,C_071,C_073,C_074,C_075,C_076,C_077,C_078,C_079,C_080,C_081,C_082,C_084,C_085,C_086,C_087,C_088,C_089,C_090,C_092,C_093,C_095,C_096,C_097,C_098,C_099,C_101,C_102,C_103,C_104,C_105,C_106,C_107,C_108,C…
group_3208	phage tail protein	0.000444	2.72E-01	1.10E-01	4.44E-04	1.48E+00	4.36E-01	-9.23E-01	-6.42E-01	-1.05E-01	-5.58E-01	6.19E-01	2.60E-01	9.98E-01	2.15E+00	1.59E+00	-1.98E-01	-8.83E-01	2.09E+00	1.29E+00	C_036,C_037,C_038,C_044,C_051,C_055,C_060,C_063,C_066,C_078,C_082,C_084,C_089,C_096,C_099,C_102,C_107,C_111,C_113,C_118,C_121,C_122,C_124,C_128,C_130,C_133,C_502A,C_Por19,C_S1800,C_S1805,C_S2396,C_Van023-SW,C_por21,S_6850,S_99-06,S_99-48,S_B6,S_C1675,S_CA15,S_CN79,S_CUHK-HK188,S_HOU1444-VR,S_JKD6008,S_MSSA476,S_MW2,S_Mu3,S_Mu50,S_NGS-ED-1006,S_SA-ST125-MupR,S_ST20130942,S_ST20130943,S_TW20,S_V220…	C_034,C_035,C_039,C_040,C_041,C_042,C_043,C_045,C_046,C_047,C_048,C_049,C_05-25,C_050,C_052,C_053,C_054,C_056,C_057,C_058,C_061,C_062,C_064,C_065,C_067,C_068,C_070,C_071,C_073,C_074,C_075,C_076,C_077,C_079,C_080,C_081,C_085,C_086,C_087,C_088,C_090,C_091,C_092,C_093,C_095,C_097,C_098,C_101,C_103,C_104,C_105,C_106,C_108,C_109,C_110,C_112,C_114,C_115,C_116,C_117,C_119,C_120,C_123,C_125,C_126,C_127,C…
group_1162	glycoside hydrolase family protein	0.000525	1.21E-01	6.85E-01	5.25E-04	9.34E+00	2.34E+00	-1.67E+00	-2.82E+00	6.32E+00	1.35E+00	3.46E+00	6.68E+00	2.13E+00	-1.29E+00	7.14E-01	1.74E+00	-1.25E+00	1.36E+00	1.34E+00	C_038,C_039,C_056,C_060,C_064,C_068,C_091,C_095,C_098,C_102,C_106,C_116,C_126,C_128,C_132,C_134,C_71193,C_por8,S_CA-347,S_HO-5096-0412,S_KS,S_MCRF184,S_S100,S_S94,S_ST398,S_chock30,S_chock45,S_seps49	C_034,C_035,C_036,C_037,C_040,C_041,C_042,C_043,C_044,C_045,C_046,C_047,C_048,C_049,C_05-25,C_050,C_051,C_052,C_053,C_054,C_055,C_057,C_058,C_061,C_062,C_063,C_065,C_066,C_067,C_070,C_071,C_073,C_074,C_075,C_076,C_077,C_078,C_079,C_080,C_081,C_082,C_084,C_085,C_086,C_087,C_088,C_089,C_090,C_092,C_093,C_096,C_097,C_099,C_101,C_103,C_104,C_105,C_107,C_108,C_109,C_110,C_111,C_112,C_113,C_114,C_115,C…	high-bse
group_141	hypothetical protein	0.000525	1.21E-01	6.85E-01	5.25E-04	9.34E+00	2.34E+00	-1.67E+00	-2.82E+00	6.32E+00	1.35E+00	3.46E+00	6.68E+00	2.13E+00	-1.29E+00	7.14E-01	1.74E+00	-1.25E+00	1.36E+00	1.34E+00	C_038,C_039,C_056,C_060,C_064,C_068,C_091,C_095,C_098,C_102,C_106,C_116,C_126,C_128,C_132,C_134,C_71193,C_por8,S_CA-347,S_HO-5096-0412,S_KS,S_MCRF184,S_S100,S_S94,S_ST398,S_chock30,S_chock45,S_seps49	C_034,C_035,C_036,C_037,C_040,C_041,C_042,C_043,C_044,C_045,C_046,C_047,C_048,C_049,C_05-25,C_050,C_051,C_052,C_053,C_054,C_055,C_057,C_058,C_061,C_062,C_063,C_065,C_066,C_067,C_070,C_071,C_073,C_074,C_075,C_076,C_077,C_078,C_079,C_080,C_081,C_082,C_084,C_085,C_086,C_087,C_088,C_089,C_090,C_092,C_093,C_096,C_097,C_099,C_101,C_103,C_104,C_105,C_107,C_108,C_109,C_110,C_111,C_112,C_113,C_114,C_115,C…	high-bse
group_5828	hypothetical protein	0.00054	5.60E-02	5.47E-05	5.40E-04	2.55E+00	1.14E+00	-5.75E-01	-5.92E-01	-9.95E-02	-4.75E-01	5.97E-01	3.32E-01	7.49E-01	6.68E-01	2.79E-01	4.54E-01	-9.52E-01	1.15E+00	7.86E-01	C_089,S_Bmb9393,S_C2485,S_JH1,S_JH9,S_Mu3,S_Mu50,S_S100,S_ST398,S_VRS7,S_XQ,S_ZJ5499,S_seps62	C_034,C_035,C_036,C_037,C_038,C_039,C_040,C_041,C_042,C_043,C_044,C_045,C_046,C_047,C_048,C_049,C_05-25,C_050,C_051,C_052,C_053,C_054,C_055,C_056,C_057,C_058,C_060,C_061,C_062,C_063,C_064,C_065,C_066,C_067,C_068,C_070,C_071,C_073,C_074,C_075,C_076,C_077,C_078,C_079,C_080,C_081,C_082,C_084,C_085,C_086,C_087,C_088,C_090,C_091,C_092,C_093,C_095,C_096,C_097,C_098,C_099,C_101,C_102,C_103,C_104,C_105,C…	bad-chisq
pls---sdrE_2---dra---sdrE_1---sdrC_2---fnbA_1---fnbA_2---fnbA---sspB2_2---sasG	Putative surface protein;Surface protein;acetyltransferase (GNAT) family protein;Ser-Asp rich fibrinogen/bone sialoprotein-binding protein SdrE_1;deoxyribose-phosphate aldolase 1;hypothetical protein;Ser-Asp rich fibrinogen/bone sialoprotein-binding protein SdrC;fibronectin-binding protein A FnbA;cysteine protease precursor SspB;Ser-Asp rich fibrinogen/bone sialoprotein-binding protein SdrE;Surfa…	0.000597	4.09E-01	4.54E-01	5.97E-04	-1.79E+00	5.62E-01	2.05E-01	-1.56E+00	1.38E-01	-8.71E-01	8.49E-01	5.55E-01	2.35E+00	2.60E+00	1.04E+00	-2.64E-01	-5.70E-01	8.72E-01	9.38E-01	C_036,C_037,C_038,C_039,C_043,C_044,C_045,C_046,C_05-25,C_050,C_051,C_052,C_063,C_067,C_070,C_071,C_073,C_078,C_079,C_086,C_087,C_092,C_093,C_095,C_108,C_112,C_119,C_502A,C_C1378,C_C1396,C_C1407,C_C1410,C_C1427,C_C1555,C_C1979,C_C2191,C_C2304,C_C2403,C_COL,C_M109,C_M120,C_M121,C_MRSA-S11,C_MRSA-S12,C_MRSA-S2,C_MRSA-S20,C_MRSA-S23,C_MRSA-S4,C_MRSA-S8,C_MRSA-S9,C_N315,C_P333,C_SA40,C_por15,C_por21,…	C_034,C_035,C_040,C_041,C_042,C_047,C_048,C_049,C_053,C_054,C_055,C_056,C_057,C_058,C_060,C_061,C_062,C_064,C_065,C_066,C_068,C_074,C_075,C_076,C_077,C_080,C_081,C_082,C_084,C_085,C_088,C_089,C_090,C_091,C_096,C_097,C_098,C_099,C_101,C_102,C_103,C_104,C_105,C_106,C_107,C_109,C_110,C_111,C_113,C_114,C_115,C_116,C_117,C_118,C_120,C_121,C_122,C_123,C_124,C_125,C_126,C_127,C_128,C_129,C_130,C_131,C_1…
group_4064	hypothetical protein	0.000643	3.97E-01	2.61E-01	6.43E-04	-1.53E+00	4.69E-01	8.38E-02	-9.95E-01	-7.51E-01	-1.21E+00	1.28E+00	7.79E-01	7.85E-01	1.75E+00	1.15E+00	2.36E-01	-7.89E-01	1.07E+00	9.59E-01	C_034,C_035,C_040,C_041,C_042,C_043,C_045,C_05-25,C_051,C_052,C_056,C_058,C_060,C_063,C_064,C_066,C_068,C_073,C_075,C_077,C_085,C_086,C_090,C_091,C_092,C_096,C_101,C_102,C_104,C_108,C_116,C_120,C_128,C_135,C_C1378,C_C1396,C_C1407,C_C1410,C_C1555,C_C1979,C_C2191,C_C2304,C_C2403,C_COL,C_M109,C_M120,C_M121,C_MRSA-S11,C_MRSA-S12,C_MRSA-S2,C_MRSA-S20,C_MRSA-S23,C_MRSA-S4,C_MRSA-S8,C_MRSA-S9,C_P333,C_V…	C_036,C_037,C_038,C_039,C_044,C_046,C_047,C_048,C_049,C_050,C_053,C_054,C_055,C_057,C_061,C_062,C_065,C_067,C_070,C_071,C_074,C_076,C_078,C_079,C_080,C_081,C_082,C_084,C_087,C_088,C_089,C_093,C_095,C_097,C_098,C_099,C_103,C_105,C_106,C_107,C_109,C_110,C_111,C_112,C_113,C_114,C_115,C_117,C_118,C_119,C_121,C_122,C_123,C_124,C_125,C_126,C_127,C_129,C_130,C_131,C_132,C_133,C_134,C_136,C_502A,C_71193,…
hsdM_4---hsdM_3---hsdM_2---hsdM_5---hsdM_8---hsdM_6---hsdM_1	Type I restriction-modification system methyltransferase subunit;Type I restriction-modification system methyltransferase subunit HsdM_1;Type I restriction-modification system methyltransferase subunit HsdM_2	0.000651	1.72E-01	5.62E-04	6.51E-04	-1.53E+00	4.96E-01	-2.78E-01	-6.28E-01	1.80E-01	-3.77E-01	5.57E-01	7.66E-01	8.69E-01	1.76E+00	6.15E-01	7.48E-01	-9.10E-01	9.81E-01	9.51E-01	C_034,C_041,C_045,C_048,C_049,C_052,C_054,C_055,C_062,C_067,C_074,C_076,C_080,C_082,C_084,C_092,C_096,C_099,C_104,C_107,C_110,C_112,C_114,C_118,C_120,C_121,C_122,C_124,C_129,C_130,C_135,C_C1979,C_C2191,C_MRSA-S20,S_120,S_99-48,S_C1058,S_C1762,S_C1768,S_CA14	C_035,C_036,C_037,C_038,C_039,C_040,C_042,C_043,C_044,C_046,C_047,C_05-25,C_050,C_051,C_053,C_056,C_057,C_058,C_060,C_061,C_063,C_064,C_065,C_066,C_068,C_070,C_071,C_073,C_075,C_077,C_078,C_079,C_081,C_085,C_086,C_087,C_088,C_089,C_090,C_091,C_093,C_095,C_097,C_098,C_101,C_102,C_103,C_105,C_106,C_108,C_109,C_111,C_113,C_115,C_116,C_117,C_119,C_123,C_125,C_126,C_127,C_128,C_131,C_132,C_133,C_134,C…
yukA_2---yukA---yukA_1	DNA segregation ATPase and-like proteins;DNA segregation ATPase-like protein	0.000666	4.40E-01	1.75E-01	6.66E-04	2.51E+00	7.75E-01	-1.63E+00	-1.76E+00	-1.42E+00	-1.29E+00	5.78E-01	1.62E+00	2.90E+00	2.85E+00	2.46E-01	2.17E+00	-4.79E-01	1.95E-01	4.08E-01	C_034,C_035,C_038,C_039,C_040,C_041,C_042,C_047,C_048,C_049,C_052,C_053,C_054,C_055,C_057,C_061,C_062,C_071,C_073,C_074,C_075,C_076,C_077,C_079,C_080,C_081,C_085,C_088,C_089,C_090,C_095,C_097,C_098,C_101,C_103,C_104,C_105,C_106,C_108,C_110,C_113,C_114,C_115,C_117,C_118,C_119,C_120,C_123,C_125,C_126,C_127,C_129,C_130,C_131,C_132,C_133,C_134,C_135,C_136,C_71193,C_S2398,C_SA40,C_VH60,C_Van023-SW,C_p…	C_036,C_037,C_043,C_044,C_045,C_046,C_05-25,C_050,C_051,C_056,C_058,C_060,C_063,C_064,C_065,C_066,C_067,C_068,C_070,C_078,C_082,C_084,C_086,C_087,C_091,C_092,C_093,C_096,C_099,C_102,C_107,C_109,C_111,C_112,C_116,C_121,C_122,C_124,C_128,C_502A,C_C1378,C_C1396,C_C1407,C_C1410,C_C1427,C_C1555,C_C1979,C_C2191,C_C2304,C_C2403,C_COL,C_M109,C_M120,C_M121,C_MRSA-S11,C_MRSA-S12,C_MRSA-S2,C_MRSA-S20,C_MRSA…
hsdM_3---fnbA_3---hsdM_4---hsdM_6---fnbA_2---hsdM_5---fnbA_4---hsdM_2---hsdM_1---hsdM	Type I restriction-modification system methyltransferase subunit;fibronectin-binding protein B;fibronectin-binding protein A FnbA;Type I restriction-modification system methyltransferase subunit HsdM_1;fibronectin-binding protein A;Type I restriction-modification system methyltransferase subunit HsdM_2	0.000672	2.37E-01	3.77E-02	6.72E-04	-1.29E+00	3.96E-01	-2.01E-01	-9.00E-01	9.83E-02	-5.23E-01	7.15E-01	6.46E-01	1.24E+00	1.72E+00	3.49E-01	8.64E-01	-8.06E-01	1.19E+00	9.73E-01	C_037,C_043,C_044,C_045,C_048,C_05-25,C_050,C_054,C_063,C_065,C_076,C_082,C_084,C_093,C_107,C_111,C_112,C_119,C_121,C_122,C_129,C_C1378,C_C1396,C_C1407,C_C1410,C_C1427,C_C2191,C_C2403,C_MRSA-S11,C_MRSA-S12,C_MRSA-S2,C_MRSA-S20,C_MRSA-S23,C_MRSA-S4,C_MRSA-S8,C_MRSA-S9,C_P333,C_Por19,C_RKI4,C_porL45,S_333,S_3989,S_6850,S_99-06,S_C1675,S_C2485,S_CUHK-HK188,S_E396,S_ST20130943,S_Van023,S_chock14,S_ch…	C_034,C_035,C_036,C_038,C_039,C_040,C_041,C_042,C_046,C_047,C_049,C_051,C_052,C_053,C_055,C_056,C_057,C_058,C_060,C_061,C_062,C_064,C_066,C_067,C_068,C_070,C_071,C_073,C_074,C_075,C_077,C_078,C_079,C_080,C_081,C_085,C_086,C_087,C_088,C_089,C_090,C_091,C_092,C_095,C_096,C_097,C_098,C_099,C_101,C_102,C_103,C_104,C_105,C_106,C_108,C_109,C_110,C_113,C_114,C_115,C_116,C_117,C_118,C_120,C_123,C_124,C_1…
oppB	oligopeptide ABC superfamily ATP binding cassette transporter membrane protein;oligopeptide transport system permease	0.000755	1.12E-01	9.33E-01	7.55E-04	7.21E+00	2.75E+00	-1.41E+00	-1.89E-01	2.86E-01	-1.73E+00	6.27E-01	-3.32E-01	6.69E+00	-2.03E+00	-2.02E+00	1.76E+00	-2.73E+00	1.87E+00	4.35E-01	C_034,C_040,C_041,C_052,C_053,C_075,C_085,C_104,C_108,C_110,C_120,C_129,C_131,C_135,C_71193,C_porL45,S_JKD6159,S_S100,S_S94,S_ST20130938,S_ST20130939,S_ST20130940,S_ST20130941,S_ST398,S_chock11,S_seps106	C_035,C_036,C_037,C_038,C_039,C_042,C_043,C_044,C_045,C_046,C_047,C_048,C_049,C_05-25,C_050,C_051,C_054,C_055,C_056,C_057,C_058,C_060,C_061,C_062,C_063,C_064,C_065,C_066,C_067,C_068,C_070,C_071,C_073,C_074,C_076,C_077,C_078,C_079,C_080,C_081,C_082,C_084,C_086,C_087,C_088,C_089,C_090,C_091,C_092,C_093,C_095,C_096,C_097,C_098,C_099,C_101,C_102,C_103,C_105,C_106,C_107,C_109,C_111,C_112,C_113,C_114,C…
oppC	oligopeptide ABC superfamily ATP binding cassette transporter membrane protein;oligopeptide transport system permease	0.000755	1.12E-01	9.33E-01	7.55E-04	7.21E+00	2.75E+00	-1.41E+00	-1.89E-01	2.86E-01	-1.73E+00	6.27E-01	-3.32E-01	6.69E+00	-2.03E+00	-2.02E+00	1.76E+00	-2.73E+00	1.87E+00	4.35E-01	C_034,C_040,C_041,C_052,C_053,C_075,C_085,C_104,C_108,C_110,C_120,C_129,C_131,C_135,C_71193,C_porL45,S_JKD6159,S_S100,S_S94,S_ST20130938,S_ST20130939,S_ST20130940,S_ST20130941,S_ST398,S_chock11,S_seps106	C_035,C_036,C_037,C_038,C_039,C_042,C_043,C_044,C_045,C_046,C_047,C_048,C_049,C_05-25,C_050,C_051,C_054,C_055,C_056,C_057,C_058,C_060,C_061,C_062,C_063,C_064,C_065,C_066,C_067,C_068,C_070,C_071,C_073,C_074,C_076,C_077,C_078,C_079,C_080,C_081,C_082,C_084,C_086,C_087,C_088,C_089,C_090,C_091,C_092,C_093,C_095,C_096,C_097,C_098,C_099,C_101,C_102,C_103,C_105,C_106,C_107,C_109,C_111,C_112,C_113,C_114,C…
oppA---opp3A_2---opp3A_3---opp3A_4---opp3A_5---opp3A_1	oligopeptide ABC superfamily ATP binding cassette transporter binding protein;oligopeptide ABC superfamily ATP binding cassette transporter binding protein Opp3A_1	0.000755	1.12E-01	9.33E-01	7.55E-04	7.21E+00	2.75E+00	-1.41E+00	-1.89E-01	2.86E-01	-1.73E+00	6.27E-01	-3.32E-01	6.69E+00	-2.03E+00	-2.02E+00	1.76E+00	-2.73E+00	1.87E+00	4.35E-01	C_034,C_040,C_041,C_052,C_053,C_075,C_085,C_104,C_108,C_110,C_120,C_129,C_131,C_135,C_71193,C_porL45,S_JKD6159,S_S100,S_S94,S_ST20130938,S_ST20130939,S_ST20130940,S_ST20130941,S_ST398,S_chock11,S_seps106	C_035,C_036,C_037,C_038,C_039,C_042,C_043,C_044,C_045,C_046,C_047,C_048,C_049,C_05-25,C_050,C_051,C_054,C_055,C_056,C_057,C_058,C_060,C_061,C_062,C_063,C_064,C_065,C_066,C_067,C_068,C_070,C_071,C_073,C_074,C_076,C_077,C_078,C_079,C_080,C_081,C_082,C_084,C_086,C_087,C_088,C_089,C_090,C_091,C_092,C_093,C_095,C_096,C_097,C_098,C_099,C_101,C_102,C_103,C_105,C_106,C_107,C_109,C_111,C_112,C_113,C_114,C…
oppD	oligopeptide ABC superfamily ATP binding cassette transporter ABC protein;oligopeptide ABC transporter ATP-binding protein	0.000755	1.12E-01	9.33E-01	7.55E-04	7.21E+00	2.75E+00	-1.41E+00	-1.89E-01	2.86E-01	-1.73E+00	6.27E-01	-3.32E-01	6.69E+00	-2.03E+00	-2.02E+00	1.76E+00	-2.73E+00	1.87E+00	4.35E-01	C_034,C_040,C_041,C_052,C_053,C_075,C_085,C_104,C_108,C_110,C_120,C_129,C_131,C_135,C_71193,C_porL45,S_JKD6159,S_S100,S_S94,S_ST20130938,S_ST20130939,S_ST20130940,S_ST20130941,S_ST398,S_chock11,S_seps106	C_035,C_036,C_037,C_038,C_039,C_042,C_043,C_044,C_045,C_046,C_047,C_048,C_049,C_05-25,C_050,C_051,C_054,C_055,C_056,C_057,C_058,C_060,C_061,C_062,C_063,C_064,C_065,C_066,C_067,C_068,C_070,C_071,C_073,C_074,C_076,C_077,C_078,C_079,C_080,C_081,C_082,C_084,C_086,C_087,C_088,C_089,C_090,C_091,C_092,C_093,C_095,C_096,C_097,C_098,C_099,C_101,C_102,C_103,C_105,C_106,C_107,C_109,C_111,C_112,C_113,C_114,C…
appD_1---appD_2---appD	oligopeptide ABC transporter ATP-binding protein	0.000755	1.12E-01	9.33E-01	7.55E-04	7.21E+00	2.75E+00	-1.41E+00	-1.89E-01	2.86E-01	-1.73E+00	6.27E-01	-3.32E-01	6.69E+00	-2.03E+00	-2.02E+00	1.76E+00	-2.73E+00	1.87E+00	4.35E-01	C_034,C_040,C_041,C_052,C_053,C_075,C_085,C_104,C_108,C_110,C_120,C_129,C_131,C_135,C_71193,C_porL45,S_JKD6159,S_S100,S_S94,S_ST20130938,S_ST20130939,S_ST20130940,S_ST20130941,S_ST398,S_chock11,S_seps106	C_035,C_036,C_037,C_038,C_039,C_042,C_043,C_044,C_045,C_046,C_047,C_048,C_049,C_05-25,C_050,C_051,C_054,C_055,C_056,C_057,C_058,C_060,C_061,C_062,C_063,C_064,C_065,C_066,C_067,C_068,C_070,C_071,C_073,C_074,C_076,C_077,C_078,C_079,C_080,C_081,C_082,C_084,C_086,C_087,C_088,C_089,C_090,C_091,C_092,C_093,C_095,C_096,C_097,C_098,C_099,C_101,C_102,C_103,C_105,C_106,C_107,C_109,C_111,C_112,C_113,C_114,C…
mecI	methicillin resistance repressor MecI	0.000764	8.19E-02	2.15E-04	7.64E-04	2.18E+00	6.94E-01	-6.71E-01	-7.14E-01	-3.72E-01	-3.33E-01	8.45E-01	7.10E-02	5.41E-01	1.68E+00	1.57E-01	7.49E-01	-7.32E-01	1.43E+00	8.76E-01	C_054,C_125,C_133,C_N315,S_Bmb9393,S_CA-347,S_CN79,S_FCFHV36,S_JH1,S_JH9,S_JKD6008,S_MRSA252,S_Mu3,S_Mu50,S_SA16,S_TW20,S_VRS7,S_Z172,S_ZJ5499	C_034,C_035,C_036,C_037,C_038,C_039,C_040,C_041,C_042,C_043,C_044,C_045,C_046,C_047,C_048,C_049,C_05-25,C_050,C_051,C_052,C_053,C_055,C_056,C_057,C_058,C_060,C_061,C_062,C_063,C_064,C_065,C_066,C_067,C_068,C_070,C_071,C_073,C_074,C_075,C_076,C_077,C_078,C_079,C_080,C_081,C_082,C_084,C_085,C_086,C_087,C_088,C_089,C_090,C_091,C_092,C_093,C_095,C_096,C_097,C_098,C_099,C_101,C_102,C_103,C_104,C_105,C…
xylR	xylose operon repressor	0.000764	8.19E-02	2.15E-04	7.64E-04	2.18E+00	6.94E-01	-6.71E-01	-7.14E-01	-3.72E-01	-3.33E-01	8.45E-01	7.10E-02	5.41E-01	1.68E+00	1.57E-01	7.49E-01	-7.32E-01	1.43E+00	8.76E-01	C_054,C_125,C_133,C_N315,S_Bmb9393,S_CA-347,S_CN79,S_FCFHV36,S_JH1,S_JH9,S_JKD6008,S_MRSA252,S_Mu3,S_Mu50,S_SA16,S_TW20,S_VRS7,S_Z172,S_ZJ5499	C_034,C_035,C_036,C_037,C_038,C_039,C_040,C_041,C_042,C_043,C_044,C_045,C_046,C_047,C_048,C_049,C_05-25,C_050,C_051,C_052,C_053,C_055,C_056,C_057,C_058,C_060,C_061,C_062,C_063,C_064,C_065,C_066,C_067,C_068,C_070,C_071,C_073,C_074,C_075,C_076,C_077,C_078,C_079,C_080,C_081,C_082,C_084,C_085,C_086,C_087,C_088,C_089,C_090,C_091,C_092,C_093,C_095,C_096,C_097,C_098,C_099,C_101,C_102,C_103,C_104,C_105,C…
sdrC_2---sdrE_1---sdrE_2---sdrD_1---sdrE---sdrD---sdrE_3	Ser-Asp rich fibrinogen/bone sialoprotein-binding protein SdrC;Ser-Asp rich fibrinogen/bone sialoprotein-binding protein SdrE;Ser-Asp rich fibrinogen/bone sialoprotein-binding protein SdrD	0.000783	6.47E-01	6.23E-04	7.83E-04	1.68E+00	5.59E-01	-1.62E+00	4.65E-01	-5.61E-02	-7.09E-01	3.01E-01	1.13E+00	9.93E-01	2.34E+00	5.62E-01	8.40E-01	-6.13E-01	1.10E+00	4.95E-01	C_034,C_036,C_037,C_038,C_039,C_041,C_042,C_044,C_045,C_046,C_051,C_052,C_053,C_063,C_067,C_070,C_071,C_073,C_075,C_076,C_077,C_078,C_084,C_085,C_087,C_090,C_095,C_098,C_099,C_101,C_104,C_106,C_107,C_108,C_110,C_117,C_119,C_120,C_121,C_123,C_124,C_126,C_129,C_132,C_134,C_135,C_502A,C_C1378,C_C1396,C_C1407,C_C1427,C_C1555,C_C2191,C_C2304,C_C2403,C_COL,C_M120,C_M121,C_MRSA-S11,C_MRSA-S12,C_MRSA-S2,…	C_035,C_040,C_043,C_047,C_048,C_049,C_05-25,C_050,C_054,C_055,C_056,C_057,C_058,C_060,C_061,C_062,C_064,C_065,C_066,C_068,C_074,C_079,C_080,C_081,C_082,C_086,C_088,C_089,C_091,C_092,C_093,C_096,C_097,C_102,C_103,C_105,C_109,C_111,C_112,C_113,C_114,C_115,C_116,C_118,C_122,C_125,C_127,C_128,C_130,C_131,C_133,C_136,C_71193,C_C1410,C_C1979,C_M109,C_MRSA-S9,C_S2398,C_por21,C_por23,C_por4,C_por8,S_B6,S…
group_3748	collagen adhesin	0.00079	3.71E-01	9.41E-01	7.90E-04	1.75E+00	5.62E-01	-1.17E+00	-1.70E+00	9.52E-02	-2.28E-01	8.94E-01	1.27E+00	1.23E+00	2.19E+00	1.24E+00	2.16E-01	-1.22E+00	2.66E-01	1.63E+00	C_035,C_038,C_039,C_047,C_048,C_054,C_055,C_056,C_057,C_060,C_062,C_064,C_065,C_068,C_076,C_080,C_082,C_089,C_091,C_095,C_097,C_098,C_099,C_102,C_103,C_105,C_106,C_107,C_111,C_113,C_114,C_115,C_116,C_118,C_123,C_125,C_126,C_127,C_128,C_130,C_132,C_133,C_134,C_136,C_71193,C_S2396,C_S2398,C_ST1413-10S,C_VH60,C_Van023-SW,C_por23,C_por8,S_118,S_120,S_333,S_3989,S_6850,S_B6,S_Bmb9393,S_CA-347,S_CN79,S…	C_034,C_036,C_037,C_040,C_041,C_042,C_043,C_044,C_045,C_046,C_049,C_05-25,C_050,C_051,C_052,C_053,C_058,C_061,C_063,C_066,C_067,C_070,C_071,C_073,C_074,C_075,C_077,C_078,C_079,C_081,C_084,C_085,C_086,C_087,C_088,C_090,C_092,C_093,C_096,C_101,C_104,C_108,C_109,C_110,C_112,C_117,C_119,C_120,C_121,C_122,C_124,C_129,C_131,C_135,C_502A,C_C1378,C_C1396,C_C1407,C_C1410,C_C1427,C_C1555,C_C1979,C_C2191,C_…
yezG_3---lpl3_3---yezG_2---yezG_4---yezG_5---yezG_6	putative antitoxin YezG;staphylococcal tandem lipoprotein	0.000872	3.23E-01	3.26E-01	8.72E-04	-1.57E+00	4.92E-01	-2.29E-03	-1.37E+00	2.35E-01	-9.02E-01	9.60E-01	6.66E-01	5.52E-01	1.79E+00	1.31E+00	4.45E-01	-4.29E-01	1.13E+00	1.01E+00	C_034,C_040,C_043,C_044,C_045,C_05-25,C_051,C_052,C_053,C_058,C_075,C_085,C_086,C_092,C_101,C_104,C_108,C_117,C_120,C_129,C_131,C_135,C_C1378,C_C1396,C_C1407,C_C1410,C_C1427,C_C1555,C_C1979,C_C2304,C_C2403,C_COL,C_M109,C_M120,C_M121,C_MRSA-S11,C_MRSA-S12,C_MRSA-S2,C_MRSA-S20,C_MRSA-S23,C_MRSA-S4,C_MRSA-S8,C_MRSA-S9,C_P333,C_S1800,C_S1805,C_VH221,C_por4,C_porL45,S_01-19,S_01-41,S_99-06,S_99-48,S_C…	C_035,C_036,C_037,C_038,C_039,C_041,C_042,C_046,C_047,C_048,C_049,C_050,C_054,C_055,C_056,C_057,C_060,C_061,C_062,C_063,C_064,C_065,C_066,C_067,C_068,C_070,C_071,C_073,C_074,C_076,C_077,C_078,C_079,C_080,C_081,C_082,C_084,C_087,C_088,C_089,C_090,C_091,C_093,C_095,C_096,C_097,C_098,C_099,C_102,C_103,C_105,C_106,C_107,C_109,C_110,C_111,C_112,C_113,C_114,C_115,C_116,C_118,C_119,C_121,C_122,C_123,C_1…
group_1980	hypothetical protein	0.000963	4.31E-01	7.40E-01	9.63E-04	-1.33E+00	4.22E-01	7.57E-02	-6.62E-01	8.76E-02	-1.18E+00	4.76E-01	9.25E-01	1.73E+00	2.68E+00	9.32E-01	1.99E-01	-7.06E-01	1.36E+00	6.99E-01	C_035,C_043,C_044,C_045,C_046,C_048,C_049,C_05-25,C_050,C_054,C_055,C_056,C_058,C_064,C_068,C_070,C_071,C_079,C_080,C_081,C_091,C_093,C_097,C_103,C_109,C_113,C_116,C_119,C_125,C_128,C_133,C_71193,C_C1378,C_C1396,C_C1407,C_C1410,C_C1427,C_C1555,C_C1979,C_C2191,C_C2304,C_C2403,C_M109,C_M120,C_M121,C_MRSA-S11,C_MRSA-S12,C_MRSA-S2,C_MRSA-S20,C_MRSA-S23,C_MRSA-S4,C_MRSA-S8,C_MRSA-S9,C_N315,C_P333,C_S2…	C_034,C_036,C_037,C_038,C_039,C_040,C_041,C_042,C_047,C_051,C_052,C_053,C_057,C_060,C_061,C_062,C_063,C_065,C_066,C_067,C_073,C_074,C_075,C_076,C_077,C_078,C_082,C_084,C_085,C_086,C_087,C_088,C_089,C_090,C_092,C_095,C_096,C_098,C_099,C_101,C_102,C_104,C_105,C_106,C_107,C_108,C_110,C_111,C_112,C_114,C_115,C_117,C_118,C_120,C_121,C_122,C_123,C_124,C_126,C_127,C_129,C_130,C_131,C_132,C_134,C_135,C_1…
group_2029	Exonuclease RNase T and DNA polymerase III;hypothetical protein	0.000963	4.31E-01	7.40E-01	9.63E-04	-1.33E+00	4.22E-01	7.57E-02	-6.62E-01	8.76E-02	-1.18E+00	4.76E-01	9.25E-01	1.73E+00	2.68E+00	9.32E-01	1.99E-01	-7.06E-01	1.36E+00	6.99E-01	C_035,C_043,C_044,C_045,C_046,C_048,C_049,C_05-25,C_050,C_054,C_055,C_056,C_058,C_064,C_068,C_070,C_071,C_079,C_080,C_081,C_091,C_093,C_097,C_103,C_109,C_113,C_116,C_119,C_125,C_128,C_133,C_71193,C_C1378,C_C1396,C_C1407,C_C1410,C_C1427,C_C1555,C_C1979,C_C2191,C_C2304,C_C2403,C_M109,C_M120,C_M121,C_MRSA-S11,C_MRSA-S12,C_MRSA-S2,C_MRSA-S20,C_MRSA-S23,C_MRSA-S4,C_MRSA-S8,C_MRSA-S9,C_N315,C_P333,C_S2…	C_034,C_036,C_037,C_038,C_039,C_040,C_041,C_042,C_047,C_051,C_052,C_053,C_057,C_060,C_061,C_062,C_063,C_065,C_066,C_067,C_073,C_074,C_075,C_076,C_077,C_078,C_082,C_084,C_085,C_086,C_087,C_088,C_089,C_090,C_092,C_095,C_096,C_098,C_099,C_101,C_102,C_104,C_105,C_106,C_107,C_108,C_110,C_111,C_112,C_114,C_115,C_117,C_118,C_120,C_121,C_122,C_123,C_124,C_126,C_127,C_129,C_130,C_131,C_132,C_134,C_135,C_1…
group_2965	hypothetical protein	0.000963	4.31E-01	7.40E-01	9.63E-04	-1.33E+00	4.22E-01	7.57E-02	-6.62E-01	8.76E-02	-1.18E+00	4.76E-01	9.25E-01	1.73E+00	2.68E+00	9.32E-01	1.99E-01	-7.06E-01	1.36E+00	6.99E-01	C_035,C_043,C_044,C_045,C_046,C_048,C_049,C_05-25,C_050,C_054,C_055,C_056,C_058,C_064,C_068,C_070,C_071,C_079,C_080,C_081,C_091,C_093,C_097,C_103,C_109,C_113,C_116,C_119,C_125,C_128,C_133,C_71193,C_C1378,C_C1396,C_C1407,C_C1410,C_C1427,C_C1555,C_C1979,C_C2191,C_C2304,C_C2403,C_M109,C_M120,C_M121,C_MRSA-S11,C_MRSA-S12,C_MRSA-S2,C_MRSA-S20,C_MRSA-S23,C_MRSA-S4,C_MRSA-S8,C_MRSA-S9,C_N315,C_P333,C_S2…	C_034,C_036,C_037,C_038,C_039,C_040,C_041,C_042,C_047,C_051,C_052,C_053,C_057,C_060,C_061,C_062,C_063,C_065,C_066,C_067,C_073,C_074,C_075,C_076,C_077,C_078,C_082,C_084,C_085,C_086,C_087,C_088,C_089,C_090,C_092,C_095,C_096,C_098,C_099,C_101,C_102,C_104,C_105,C_106,C_107,C_108,C_110,C_111,C_112,C_114,C_115,C_117,C_118,C_120,C_121,C_122,C_123,C_124,C_126,C_127,C_129,C_130,C_131,C_132,C_134,C_135,C_1…
group_596	hypothetical protein	0.000963	4.31E-01	7.40E-01	9.63E-04	-1.33E+00	4.22E-01	7.57E-02	-6.62E-01	8.76E-02	-1.18E+00	4.76E-01	9.25E-01	1.73E+00	2.68E+00	9.32E-01	1.99E-01	-7.06E-01	1.36E+00	6.99E-01	C_035,C_043,C_044,C_045,C_046,C_048,C_049,C_05-25,C_050,C_054,C_055,C_056,C_058,C_064,C_068,C_070,C_071,C_079,C_080,C_081,C_091,C_093,C_097,C_103,C_109,C_113,C_116,C_119,C_125,C_128,C_133,C_71193,C_C1378,C_C1396,C_C1407,C_C1410,C_C1427,C_C1555,C_C1979,C_C2191,C_C2304,C_C2403,C_M109,C_M120,C_M121,C_MRSA-S11,C_MRSA-S12,C_MRSA-S2,C_MRSA-S20,C_MRSA-S23,C_MRSA-S4,C_MRSA-S8,C_MRSA-S9,C_N315,C_P333,C_S2…	C_034,C_036,C_037,C_038,C_039,C_040,C_041,C_042,C_047,C_051,C_052,C_053,C_057,C_060,C_061,C_062,C_063,C_065,C_066,C_067,C_073,C_074,C_075,C_076,C_077,C_078,C_082,C_084,C_085,C_086,C_087,C_088,C_089,C_090,C_092,C_095,C_096,C_098,C_099,C_101,C_102,C_104,C_105,C_106,C_107,C_108,C_110,C_111,C_112,C_114,C_115,C_117,C_118,C_120,C_121,C_122,C_123,C_124,C_126,C_127,C_129,C_130,C_131,C_132,C_134,C_135,C_1…
IGRs
variant		lrt-pvalue	af	filter-pvalue	lrt-pvalue	beta	beta-std-err	intercept	PC1	PC2	PC3	PC4	PC5	PC6	PC7	PC8	PC9	PC10	PC11	PC12	PC13	PC14	PC15	PC16	PC17	PC18	PC19	PC20	notes
Cluster_25463	NS_NCTC8325_+_+_NS_NCTC8325_01772_+_+_NS_NCTC8325_01773_+_+_CO_R	6.85e-16	0.612	4.92e-14	6.85e-16	3.53	0.622	-3.37	0.953	1.31	-5.88	-1.21	-3.27	-0.48	-2.83	-29	-1.57	12.1	12.2	22.7	117	14.6	-37.2	34.9	18.1	-3.44	-4.08	270
Cluster_25463	NS_NCTC8325_+_+_NS_NCTC8325_01772_+_+_NS_NCTC8325_01773_+_+_CO_R	2.03e-13	0.612	4.92e-14	2.03e-13	-3.18	0.562	2.88	0.462	0.285	0.0416	-1.04	-0.716	-0.883	-1.47	-0.248	-1.09	1.26	-1.74	-1.45	3.42	1.1	2.74	-0.408	-0.0777	2.65	-3.7	-1.44
Cluster_21209	NS_NCTC8325_+_+_NS_NCTC8325_02578_+_+_NS_NCTC8325_02579_+_+_CO_R	8.18e-11	0.849	9.77e-10	8.18e-11	5.44	1.31	-3.87	-0.544	-0.246	2.45	-3.35	2.29	-1.6	-1.42	0.247	-1.69	1.43	0.303	-1.37	1.16	-1.2	2.83	0.356	0.81	1.44	-2.72	-0.97
Cluster_21420	0	8.18e-11	0.151	9.77e-10	8.18e-11	-5.44	1.31	1.57	-0.544	-0.246	2.45	-3.35	2.29	-1.6	-1.42	0.247	-1.69	1.43	0.303	-1.37	1.16	-1.2	2.83	0.356	0.81	1.44	-2.72	-0.97
Cluster_21327	NS_NCTC8325_+_+_NS_NCTC8325_01789_+_+_NS_NCTC8325_01790_+_+_CO_R NS_NCTC8325_+_+_NS_NCTC8325_02162_+_+_NS_NCTC8325_02163_+_+_CO_R	1.11e-10	0.181	9.18e-12	1.11e-10	2.87	0.539	-2.15	-0.125	-0.663	7.53	0.927	1.78	-2.39	-2.13	-9.56	-0.578	-4.83	10.4	17.3	92.7	11.3	-27.2	25.6	13.6	-2.97	-2.97	12.2
Cluster_21327	NS_NCTC8325_+_+_NS_NCTC8325_01789_+_+_NS_NCTC8325_01790_+_+_CO_R NS_NCTC8325_+_+_NS_NCTC8325_02162_+_+_NS_NCTC8325_02163_+_+_CO_R	5.5e-09	0.181	9.18e-12	5.5e-09	-2.84	0.576	0.984	0.331	-0.0808	0.684	-0.751	-0.0475	-0.987	-2.37	-1.23	-1.77	0.52	-2.55	-1.57	1.87	-4.38	3.34	-0.529	0.939	5.55	-3.51	-0.778
Cluster_24904	0	8.97e-09	0.405	7.15e-09	8.97e-09	2.85	0.589	-3.52	0.825	-0.319	9.18	1.61	1.37	-3.27	-1.42	-12.8	0.268	-0.707	11.9	25.2	124	12	-44.9	38.5	15.1	-3.7	-4.68	19
Cluster_21396	0	4.62e-08	0.401	1.79e-08	4.62e-08	2.73	0.588	-2.95	0.474	-0.164	7.7	1.43	0.878	-2.96	-0.798	-10.5	-0.0821	-3.1	8.2	18	104	10.9	-28.4	26.9	9.14	-2.24	-4.32	16.4
Cluster_1153	NS_NCTC8325_+_+_NS_NCTC8325_01790_+_+_NS_NCTC8325_01791_+_+_CO_R	7.48e-08	0.185	3.05e-09	7.48e-08	2.37	0.496	-3.01	0.537	-0.886	9.38	1	2.52	-2.28	-3.46	-13.9	0.112	3.97	17.3	31.1	122	12	-60	48.9	25.7	-6.81	-3.71	13.9
Cluster_5247	0	7.69e-08	0.323	7.48e-06	7.69e-08	2.6	0.558	-3.21	0.729	-0.258	8.18	1.32	1.34	-3.33	-1.85	-12.1	0.729	-1.66	10.4	23.5	112	13.3	-43.9	37.2	12	-3.43	-4.72	17
Cluster_14339	0	2.44e-07	0.341	7e-05	2.44e-07	2.54	0.563	-3.24	0.754	-0.28	8.28	1.28	1.22	-3.34	-1.91	-12.2	0.739	-1.48	10.6	24	112	13.2	-45.2	38.1	12.6	-3.62	-4.71	17
Cluster_19750	NS_NCTC8325_+_+_NS_NCTC8325_00437_+_+_NS_NCTC8325_00438_+_+_CO_F	2.65e-07	0.224	1.99e-09	2.65e-07	-2.28	0.488	1.01	0.415	-0.0291	0.759	-0.763	-0.00814	-1.01	-2.15	-1.46	-1.95	0.434	-2.52	-1.75	2.24	-4.2	3.34	-0.617	1.31	5.56	-3.62	-0.742
Cluster_11321	NS_NCTC8325_+_+_NS_NCTC8325_01120_+_+_NS_NCTC8325_01121_+_+_DT	3.01e-07	0.892	0.069	3.01e-07	4.16	1.04	-3.14	1.03	0.662	0.502	-2.6	-3.17	-1.54	-3.87	-1.93	-1.6	1.55	-1.85	-1.31	3.31	-2.62	4.98	0.258	0.664	6.81	-4.14	-1.54
Cluster_287	NS_NCTC8325_+_+_NS_NCTC8325_00388_+_+_NS_NCTC8325_00389_+_+_CO_F	6.45e-07	0.198	1.07e-08	6.45e-07	2.07	0.449	-2.79	0.42	-0.586	9.05	1.02	2.39	-1.85	-3.14	-12.2	-0.0209	1.74	15.5	27.6	113	11.7	-52.2	43.1	22.4	-5.82	-3.66	15
Cluster_1153	NS_NCTC8325_+_+_NS_NCTC8325_01790_+_+_NS_NCTC8325_01791_+_+_CO_R	2.16e-06	0.185	3.05e-09	2.16e-06	-2.12	0.488	0.892	0.302	0.0371	0.579	-1.75	0.137	-1.24	-1.88	-1.76	-1.46	1.24	-2.22	-1.61	2.42	-4.27	3.87	-0.585	1.68	6.02	-4.31	-0.881
Cluster_281	0	3.07e-06	0.069	0.0122	3.07e-06	-3.66	0.934	0.894	0.242	0.0707	1.04	-1.52	0.464	-2.61	-2.82	-1.83	-0.89	1.45	-2.08	-0.724	3.67	-3.28	3.96	-0.478	0.75	4.93	-3.81	-1.37
Cluster_10829	0	3.38e-06	0.328	0.000158	3.38e-06	2.23	0.538	-3.09	0.653	-0.319	8.2	1.33	1.16	-3.26	-2.13	-12.5	0.71	-0.726	11.3	24.6	113	12.9	-46.2	38.8	14.1	-4.01	-4.59	15.7
Cluster_2935	0	3.75e-06	0.224	0.00196	3.75e-06	4.14	1.33	-5.68	2.3	-2.38	10.9	-1.59	2.9	0.222	-5.99	-25.8	1.43	18.7	34.6	66.6	184	13.1	-139	105	52.9	-18.7	-6.03	83.5
Cluster_14395	NS_NCTC8325_+_+_NS_NCTC8325_01787_+_+_NS_NCTC8325_01788_+_+_CO_R	3.83e-06	0.164	1.96e-06	3.83e-06	2.07	0.488	-2.7	0.256	-0.837	9.28	1.23	2.34	-3.05	-3.14	-12.7	-0.491	0.0804	15.7	28	118	12.3	-50.3	42.5	22.2	-6.05	-4.12	14.2
Cluster_21224	0	4.36e-06	0.358	1.47e-05	4.36e-06	2.09	0.5	-2.99	0.563	-0.342	8.22	1.46	1.17	-3.25	-1.8	-12.1	0.197	-0.399	12	23.9	112	12.8	-43.4	37	15.7	-3.98	-4.51	16.5
Cluster_8836	NS_NCTC8325_+_+_NS_NCTC8325_00389_+_+_NS_NCTC8325_00390_+_+_CO_F NS_NCTC8325_+_+_NS_NCTC8325_00438_+_+_NS_NCTC8325_00439_+_+_CO_F	6.16e-06	0.155	2.54e-07	6.16e-06	2.05	0.499	-3.07	0.431	-0.918	10.2	1.24	2.6	-2.56	-3.5	-13.9	0.55	3.86	18.5	33	129	12.5	-64.2	52.1	26.2	-7.31	-3.92	16.3
Cluster_287	NS_NCTC8325_+_+_NS_NCTC8325_00388_+_+_NS_NCTC8325_00389_+_+_CO_F	6.42e-06	0.198	1.07e-08	6.42e-06	-2	0.475	0.913	0.328	0.0875	0.733	-1.07	-0.114	-1.14	-1.44	-1.52	-1.8	0.827	-2.24	-1.56	2.35	-3.79	3.59	-0.367	1.06	5.58	-4.14	-0.812
Cluster_20016	NS_NCTC8325_+_+_NS_NCTC8325_02050_+_+_NS_NCTC8325_02051_+_+_CO_R	1.25e-05	0.168	1.25e-07	1.25e-05	1.91	0.468	-2.56	0.468	-0.459	7.71	0.843	1.89	-2.34	-2.96	-11.7	0.163	2.48	14.3	25.9	104	10.8	-49	40.4	21.4	-5.54	-3.59	14.5
Cluster_44	NS_NCTC8325_+_+_NS_NCTC8325_00391_+_+_NS_NCTC8325_00392_+_+_CO_F	1.66e-05	0.28	7.74e-07	1.66e-05	1.65	0.395	-3.09	0.704	-0.514	9.09	1.31	2.18	-2.52	-2.91	-14	0.183	3.61	16.6	31.2	124	12.6	-59.3	48.7	24.5	-6.75	-4.31	16.3
Cluster_2246	NS_NCTC8325_+_+_NS_NCTC8325_00659_+_+_NS_NCTC8325_00660_+_+_CO_F	2.11e-05	0.284	9.31e-05	2.11e-05	2.81	0.839	-2.11	0.636	0.00744	3.74	1.61	0.183	-2.06	-0.822	-6.12	1.27	-9.63	3.17	10.6	58.3	8.89	-15.1	15	5.46	-0.497	-2.26	12.5
Cluster_2935	0	2.46e-05	0.224	0.00196	2.46e-05	-3.44	0.991	1.37	0.566	-1.56	1.15	-4.22	-0.995	-0.137	0.388	-1.95	-2.39	1.35	-1.46	-1.46	2.6	-4.98	4.84	-0.932	2.14	6.45	-3.21	-1.77
Cluster_281	0	2.64e-05	0.069	0.0122	2.64e-05	3.51	1	-2.96	0.713	-0.63	8.94	1.02	2.3	-2.81	-4.85	-13.8	0.782	2.46	17.9	32.3	118	11.7	-59.9	49.7	24.5	-6.94	-4.07	15.7
Cluster_14395	NS_NCTC8325_+_+_NS_NCTC8325_01787_+_+_NS_NCTC8325_01788_+_+_CO_R	2.75e-05	0.164	1.96e-06	2.75e-05	-2.04	0.522	0.846	0.413	0.0205	0.643	-0.969	0.046	-1.2	-2.52	-1.19	-1.91	1.13	-2.18	-1.47	2.15	-3.59	3.59	-0.451	1.26	5.6	-3.88	-1.2
Cluster_24371	NS_NCTC8325_+_+_NS_NCTC8325_02678_+_+_NS_NCTC8325_02679_+_+_CO_R	2.94e-05	0.797	0.884	2.94e-05	4.65	1.2	-3.13	2.15	-2.57	0.106	-2.72	-2.82	-1.75	-1.91	-3.17	0.115	2.54	-3.56	0.277	3.13	-6.18	5.76	0.964	0.0435	6.88	-6.04	0.469
Cluster_8817	NS_NCTC8325_+_+_NS_NCTC8325_02680_+_+_NS_NCTC8325_02681_+_+_DP	2.94e-05	0.793	0.954	2.94e-05	4.65	1.2	-3.13	2.15	-2.57	0.106	-2.72	-2.82	-1.75	-1.91	-3.17	0.115	2.54	-3.56	0.277	3.13	-6.18	5.76	0.964	0.0435	6.88	-6.04	0.469
Cluster_7968	0	2.94e-05	0.203	0.884	2.94e-05	-4.65	1.2	1.52	2.15	-2.57	0.106	-2.72	-2.82	-1.75	-1.91	-3.17	0.115	2.54	-3.56	0.277	3.13	-6.18	5.76	0.964	0.0435	6.88	-6.04	0.469
Cluster_13309	0	3.76e-05	0.328	8.44e-07	3.76e-05	1.81	0.476	-2.43	0.169	-0.176	7.35	1.34	0.799	-2.7	-1.59	-10.3	0.0904	-2.55	9.25	18.8	98.2	10.6	-30.6	28	11.7	-2.91	-4.18	15.2
Cluster_11321	NS_NCTC8325_+_+_NS_NCTC8325_01120_+_+_NS_NCTC8325_01121_+_+_DT	4.37e-05	0.892	0.069	4.37e-05	-2.72	0.78	0.704	0.0624	0.406	3.7	-0.45	-1.16	-2.34	-2.59	-6.14	1.03	-4.38	7.85	18.1	47.7	5.69	-34.5	28.4	10.2	-4.06	-3.84	10.2
Cluster_3590	0	4.69e-05	0.0733	0.0856	4.69e-05	3.67	1.22	-2.33	-1.37	1.27	6.63	0.884	1.5	-2.25	-2.62	-11.1	0.0306	-1.31	11.5	21.4	98	10.7	-37.1	32.1	15.7	-4.07	-4.05	16.3
Cluster_23662	0	7.34e-05	0.0776	0.33	7.34e-05	-4.85	1.28	0.929	1.58	0.668	0.792	-0.635	-0.551	-1.67	1.02	-2.38	-0.436	3.63	-1.66	-1.25	3.14	-3.79	6.16	0.822	0.687	7.15	-5.09	-0.264
Cluster_20016	NS_NCTC8325_+_+_NS_NCTC8325_02050_+_+_NS_NCTC8325_02051_+_+_CO_R	7.49e-05	0.168	1.25e-07	7.49e-05	-1.84	0.495	0.815	0.272	0.314	0.443	-1.66	0.0258	-1.23	-2.01	-1.7	-1.52	1.16	-2.2	-1.65	2.19	-3.3	3.4	-0.406	1.01	5	-3.89	-1.02
Cluster_18738	0	8.76e-05	0.147	0.898	8.76e-05	-5.17	1.36	1.33	2.37	-2.74	0.416	1.22	0.767	-0.762	-4.71	-1.63	-1.24	1.56	-1.51	-1.27	2.98	-3.13	6.47	0.922	0.317	7.26	-4.55	-0.419
Cluster_24818	NS_NCTC8325_+_+_NS_NCTC8325_02676_+_+_NS_NCTC8325_02677_+_+_CO_R	9.9e-05	0.793	0.784	9.9e-05	4.03	1.09	-2.61	1.89	-2.21	0.18	-2.67	-2.39	-1.71	-2.03	-3.2	-0.158	2.4	-3.22	-0.043	3.42	-6.45	5.8	0.474	0.0979	7.24	-5.65	-0.0691
Cluster_1412	0	0.000108	0.19	0.0318	0.000108	-2.7	0.791	-1.46	-0.568	-0.428	6.93	1.16	0.604	-2.5	-1.67	-10.3	1.44	-2.72	10.2	19.8	88.3	11.3	-37.8	31.3	13.9	-3.97	-2.66	13.1
Cluster_8286	0	0.000133	0.0388	0.0855	0.000133	-3.78	1.09	0.773	1.28	1.04	0.485	-1.48	0.0735	-1.36	-2.68	-1.74	-0.947	0.998	-1.46	-1.16	3.15	-2.02	4.67	-0.0343	0.708	5.26	-3.58	-2.03
Cluster_2491	0	0.000136	0.147	0.00528	0.000136	5.91	2.1	-0.299	-2.35	-3.15	0.351	-0.824	-0.901	-1.63	-0.615	-2.36	-2.07	1.81	-1.9	-1.76	2.77	-4.19	4.65	-0.37	1.39	5.68	-4.91	-1.44
Cluster_7240	0	0.000152	0.138	0.34	0.000152	-3.31	1.11	1.14	2.02	0.946	0.937	-0.688	-2.56	-1.32	-1.73	-1.38	-1.93	-0.317	-1.68	-1.19	2.6	-1.93	4.26	0.438	0.776	4.96	-3.69	-1.06
Cluster_18279	NS_NCTC8325_+_+_NS_NCTC8325_01702_+_+_NS_NCTC8325_01703_+_+_CO_R	0.000173	0.366	0.351	0.000173	-2.51	0.818	-1.25	-1.1	-0.692	9.04	-0.167	2.48	-2.6	-3.11	-11.8	-0.729	0.399	13.5	26.3	107	10.7	-45.8	37.8	21.3	-5.52	-3.42	14.6
Cluster_8836	NS_NCTC8325_+_+_NS_NCTC8325_00389_+_+_NS_NCTC8325_00390_+_+_CO_F NS_NCTC8325_+_+_NS_NCTC8325_00438_+_+_NS_NCTC8325_00439_+_+_CO_F	0.000174	0.155	2.54e-07	0.000174	-1.81	0.519	0.786	0.516	-0.0033	0.501	-0.881	-0.307	-1.04	-1.84	-1.54	-1.43	0.41	-2.09	-0.98	2.41	-2.64	3.36	-0.286	0.947	4.51	-3.41	-1.14
Cluster_3590	0	0.000236	0.0733	0.0856	0.000236	-3.53	1.14	0.901	1.85	1.43	0.426	-1.18	-0.236	-1.44	-0.883	-1.15	-0.518	0.573	-1.31	-0.926	2.65	-0.529	3.73	0.557	0.581	4.12	-3.19	-1.64
Cluster_912	0	0.00025	0.207	0.00339	0.00025	3.48	1.07	-0.136	-1.49	0.419	1.03	-0.64	-0.86	-1.03	-3.78	-1.73	-1.13	1.36	-1.74	-1.18	2.27	-1.31	3.42	0.237	1.22	4.41	-3.49	-1.89
Cluster_9726	0	0.000258	0.0603	0.0109	0.000258	-5.62	2.32	0.861	0.306	0.359	0.485	-1.5	0.421	-1.52	-2.93	-3.32	-0.273	-0.409	-3.72	0.0707	3.29	-5.07	3.14	-0.475	1.12	2.05	-5.36	-0.311
Cluster_13768	NS_NCTC8325_+_+_NS_NCTC8325_02047_+_+_NS_NCTC8325_02048_+_+_DT	0.000334	0.25	0.698	0.000334	2.81	0.962	-0.155	1.67	-0.648	2.14	-2.74	0.36	-1.82	-2.55	-1.77	-0.949	0.602	-1.66	-1.65	3.23	-3.99	4.37	-0.00773	1.82	6.19	-5.16	-1.34
Cluster_13045	0	0.000358	0.108	0.00038	0.000358	1.73	0.519	-1.57	-0.218	-0.162	5.19	0.498	0.831	-1.58	-2.09	-7.94	0.0871	-4.41	6.75	12.9	70.8	9.37	-18.8	18.3	7.89	-1.35	-3.27	11.9
Cluster_248	0	0.000368	0.0517	0.164	0.000368	-3.27	1.05	0.797	0.317	0.166	0.855	-1.5	0.337	-2.54	-2.7	-1.21	-1.25	1.54	-1.56	-1.42	3.45	-2.63	4.08	-0.451	1.05	4.92	-3	-2
Cluster_94	0	0.00037	0.0948	0.0137	0.00037	-2.54	0.802	0.841	1.25	1.41	0.244	-1.41	0.378	-1.5	-3.04	-1.69	-1.44	1.2	-1.97	-1.54	2.04	-3.36	3.77	-0.374	1.19	5.16	-3.91	-1.36
Cluster_22902	NS_NCTC8325_+_+_NS_NCTC8325_01833_+_+_NS_NCTC8325_01834_+_+_CO_R	0.000373	0.147	0.164	0.000373	-3.43	1.1	1.12	0.573	0.461	0.279	-2.37	1.03	-0.159	-2.03	-1.21	-1.24	0.876	-1.87	-3.18	4.84	-4.65	4.83	2.4	2.32	4.4	-7.13	-2.94
Cluster_5995	0	0.000382	0.103	0.00364	0.000382	1.92	0.569	-2.2	0.256	-0.263	5.22	0.234	1.52	-2.24	-3.26	-8.71	0.265	-0.873	11.6	21.8	74.9	8.06	-42.4	34.6	15.6	-5.1	-4.19	12.1
Cluster_9967	NS_NCTC8325_+_+_NS_NCTC8325_00097_+_+_NS_NCTC8325_00098_+_+_CO_F	0.000392	0.879	0.0384	0.000392	2.27	0.727	-1.46	0.577	0.197	0.363	-1.41	-2.01	-1.25	-2.76	-1.47	-1.09	1.06	-1.72	-1.05	2.88	-1.34	3.19	0.0968	0.916	4.76	-4.15	-2.04
Cluster_25729	NS_NCTC8325_+_+_NS_NCTC8325_02182_+_+_NS_NCTC8325_02183_+_+_DT	0.000401	0.134	0.212	0.000401	1.96	0.585	0.308	1.01	-0.0758	1.03	-1.78	0.0344	-1.5	-2.25	-1.56	-0.849	0.753	-1.52	-1.5	3.04	-2.65	4.1	0.377	1.28	5.38	-4.51	-1.68
Cluster_25729	NS_NCTC8325_+_+_NS_NCTC8325_02182_+_+_NS_NCTC8325_02183_+_+_DT	0.000408	0.134	0.212	0.000408	-1.93	0.586	-1.69	-0.354	-0.444	7.19	0.204	1.83	-2.37	-3.2	-10.3	0.279	-2	11.1	21.4	91.5	10	-37.9	32.3	15	-4.23	-4.12	13.4
Cluster_18279	NS_NCTC8325_+_+_NS_NCTC8325_01702_+_+_NS_NCTC8325_01703_+_+_CO_R	0.000414	0.366	0.351	0.000414	2.18	0.698	-0.227	1.67	-0.383	1.46	-2.13	-0.11	-1.03	-2.19	-1.54	-1.61	1.34	-0.936	-2.19	2.43	-3.33	3.97	-0.306	1.73	5.67	-3.41	-1.85
Cluster_12912	NS_NCTC8325_+_+_NS_NCTC8325_02624_+_+_NS_NCTC8325_02625_+_+_CO_R	0.000434	0.905	0.773	0.000434	4.51	1.29	-3.5	1.92	-1.68	-0.495	-2.07	1.17	-1.5	-3.63	-1.8	-1.12	1.09	-1.21	-1.09	3.19	-2.05	5.72	0.607	0.49	6.48	-4.9	-1.21
Cluster_14027	0	0.000434	0.0948	0.773	0.000434	-4.51	1.29	1	1.92	-1.68	-0.495	-2.07	1.17	-1.5	-3.63	-1.8	-1.12	1.09	-1.21	-1.09	3.19	-2.05	5.72	0.607	0.49	6.48	-4.9	-1.21
Cluster_9967	NS_NCTC8325_+_+_NS_NCTC8325_00097_+_+_NS_NCTC8325_00098_+_+_CO_F	0.00047	0.879	0.0384	0.00047	-2.16	0.693	-0.135	0.0121	-0.442	8.28	0.775	0.303	-2.97	-2.58	-11.5	0.0117	-1.66	12.1	22.5	104	11.3	-39.9	34.5	16.2	-4.28	-4.13	12.4
Cluster_16415	0	0.000476	0.121	0.0135	0.000476	3.75	1.1	0.113	-0.946	-1.51	0.416	-1.2	-0.489	-1.58	-1.48	-2.25	-1.69	1.51	-1.65	-1.46	3.19	-3.42	5.39	0.162	0.955	6.37	-5.18	-1.32
Cluster_12012	0	0.000476	0.121	0.0135	0.000476	3.75	1.1	0.113	-0.946	-1.51	0.416	-1.2	-0.489	-1.58	-1.48	-2.25	-1.69	1.51	-1.65	-1.46	3.19	-3.42	5.39	0.162	0.955	6.37	-5.18	-1.32
Cluster_12769	0	0.000502	0.254	0.965	0.000502	-5.96	2.13	2.1	4.31	3.62	1.19	2.41	0.0444	-0.807	-1.62	-2.2	-2.44	2.15	-2.54	-1.94	2.25	-6.04	3.46	-0.67	1.35	5.18	-4.91	-1.54
Cluster_16503	0	0.000516	0.147	9.22e-06	0.000516	1.68	0.52	-2.42	0.269	-0.632	7.57	0.911	2.02	-2.38	-2.69	-12	0.35	-1.16	12.5	24.5	103	11.1	-45.6	38.3	19.5	-5.35	-4.18	14.2
Cluster_1412	0	0.000526	0.19	0.0318	0.000526	2.27	0.715	0.167	1.06	0.366	-0.283	-0.706	-0.917	-0.592	-2.17	-2.26	-0.714	0.556	-2.5	-2	3.08	-2.55	4.14	0.0947	1.45	5.18	-4.06	-1.36
Cluster_44	NS_NCTC8325_+_+_NS_NCTC8325_00391_+_+_NS_NCTC8325_00392_+_+_CO_F	0.000551	0.28	7.74e-07	0.000551	-1.37	0.406	0.919	0.266	0.466	0.114	-1.2	-0.311	-0.887	-1.57	-1.36	-1.39	1.31	-1.68	-1.41	2.59	-1.79	3.13	-0.123	0.876	3.92	-3.43	-1.77
Cluster_20070	0	0.0006	0.0474	0.406	0.0006	-4.53	1.32	0.733	1.16	0.948	0.501	-1.63	0.094	-1.46	-2.74	-1.99	-1.16	1.09	-1.33	-1.03	3.47	-1.97	5.74	0.552	0.505	6.69	-5.03	-1.19
Cluster_16940	0	0.00063	0.216	0.393	0.00063	-8.7	2.95	2.46	5.42	5.86	0.944	2.13	1.29	-0.316	-7.79	-1.8	-4.31	-2.17	-2.91	-1.86	2.04	-4.74	3.24	-0.732	1.12	5.19	-3.92	-2.39
Cluster_13406	NS_NCTC8325_+_+_NS_NCTC8325_00129_+_+_NS_NCTC8325_00130_+_+_CO_R	0.000634	0.677	0.684	0.000634	5.59	1.96	-3.24	5.03	0.156	-0.0737	1.63	1.39	-0.907	-2.78	-2.01	-2.34	2.12	-2.28	-1.99	2.11	-5.94	3.46	-0.595	1.39	5.07	-5.07	-1.72
Cluster_12072	0	0.000648	0.151	0.305	0.000648	-4.51	1.58	1.24	-0.0235	-0.0326	1.74	-1.18	1.05	-4.35	-3.61	-0.45	-0.902	4.22	-1.52	-1.47	4.12	-3.76	4.72	-0.825	1.16	5.18	-4.32	-1.43
Cluster_8519	NS_NCTC8325_+_+_NS_NCTC8325_02019_+_+_NS_NCTC8325_02020_+_+_CO_F	0.000701	0.806	0.0308	0.000701	-1.65	0.508	-0.281	-0.0561	-0.334	6.04	0.588	-0.0303	-1.31	-1.98	-8.67	0.325	-5.07	7.7	16.2	76	9.25	-26.6	24.2	8.93	-2.55	-4.31	13.5
Cluster_16560	NS_NCTC8325_+_+_NS_NCTC8325_02431_+_+_NS_NCTC8325_02432_+_+_CO_F	0.000712	0.672	0.051	0.000712	1.54	0.489	-3.39	0.188	0.492	8.46	1.17	2.85	-3.89	-3.33	-12.4	0.478	0.0933	14.2	26.4	110	12.2	-50.2	41.2	19.9	-5.94	-3.75	14.8
Cluster_2246	NS_NCTC8325_+_+_NS_NCTC8325_00659_+_+_NS_NCTC8325_00660_+_+_CO_F	0.000731	0.284	9.31e-05	0.000731	-2.06	0.661	1.17	-0.191	0.82	-0.56	-0.0763	-0.318	-0.974	-2.38	-1.85	-1.01	0.214	-1.3	-2.52	2.61	-2.66	3.77	0.0236	0.619	4.78	-3.36	-1.65
Cluster_20758	NS_NCTC8325_+_+_NS_NCTC8325_02003_+_+_NS_NCTC8325_02004_+_+_DP	0.000763	0.0862	0.0465	0.000763	-2.45	0.793	0.78	0.514	0.0722	0.747	-1.26	-0.523	-1.31	-2.44	-2.37	-0.134	1.1	-2.31	-0.984	2.83	-1.89	3.23	-0.0847	1.14	4.19	-2.62	-1.93
Cluster_22980	NS_NCTC8325_+_+_NS_NCTC8325_00035_+_+_NS_NCTC8325_00036_+_+_DT	0.000882	0.289	0.42	0.000882	3.46	1.18	-0.433	2.14	-0.696	2.46	-2.81	0.66	-1.94	-3.07	-1.78	-2.18	1.7	-2.18	-0.429	3.63	-5.34	3.05	-0.778	3.21	4.41	-4.46	-2.02
Cluster_22047	0	0.000899	0.116	0.0191	0.000899	3.48	1.07	0.152	-0.801	-1.34	0.417	-1.21	-0.435	-1.54	-1.54	-2.21	-1.62	1.44	-1.65	-1.48	3.18	-3.26	5.17	0.323	1.01	6.38	-5.1	-1.36
Cluster_12254	NS_NCTC8325_+_+_NS_NCTC8325_00948_+_+_NS_NCTC8325_00949_+_+_DP	0.000956	0.793	0.544	0.000956	3.44	1.3	-2.15	2.63	2.28	0.638	-1.56	0.174	-1.99	-0.502	-1.53	-0.907	1.16	-1.54	-1.19	3.16	-2.21	4.23	0.294	1.12	5.93	-3.93	-0.718
SNPs
variant		lrt-pvalue	af	filter-pvalue	beta	beta-std-err	intercept	PC1	PC2	PC3	PC4	PC5	PC6	PC7	PC8	PC9	PC10
NS_NCTC8325_85880_T_C		4.66e-06	0.362	0.586	-3.63	0.96	1.81	2.33	2.45	1.21	-0.231	0.799	-3.65	-1.15	0.135	-0.822	3.59	85880	T	C
NS_NCTC8325_2767931_G_A		1.08e-05	0.504	0.188	-3.2	0.835	2.13	2.82	-0.311	1.03	0.183	-1.41	-3.08	-3.21	0.275	-1.77	2.18	2767931	G	A
NS_NCTC8325_2684886_T_C		1.18e-05	0.211	0.942	-4.7	1.53	1.46	3.02	3.63	0.173	-1.03	0.754	-0.952	-4.03	-1.21	-1.13	0.746	2684886	T	C
NS_NCTC8325_2705990_T_C		1.18e-05	0.211	0.942	-4.7	1.53	1.46	3.02	3.63	0.173	-1.03	0.754	-0.952	-4.03	-1.21	-1.13	0.746	2705990	T	C
NS_NCTC8325_78248_T_C		1.22e-05	0.246	0.294	-8.79	2.99	2.63	6.72	1.51	-2.16	-2.09	3.71	-0.98	-7.63	-0.706	-1.12	0.92	78248	T	C
NS_NCTC8325_82315_T_A		1.22e-05	0.246	0.294	-8.79	2.99	2.63	6.72	1.51	-2.16	-2.09	3.71	-0.98	-7.63	-0.706	-1.12	0.92	82315	T	A
NS_NCTC8325_95447_C_T		1.22e-05	0.246	0.294	-8.79	2.99	2.63	6.72	1.51	-2.16	-2.09	3.71	-0.98	-7.63	-0.706	-1.12	0.92	95447	C	T
NS_NCTC8325_2681614_T_C		1.22e-05	0.246	0.294	-8.79	2.99	2.63	6.72	1.51	-2.16	-2.09	3.71	-0.98	-7.63	-0.706	-1.12	0.92	2681614	T	C
NS_NCTC8325_2698486_A_G		1.22e-05	0.246	0.294	-8.79	2.99	2.63	6.72	1.51	-2.16	-2.09	3.71	-0.98	-7.63	-0.706	-1.12	0.92	2698486	A	G
NS_NCTC8325_2698801_C_T		1.22e-05	0.246	0.294	-8.79	2.99	2.63	6.72	1.51	-2.16	-2.09	3.71	-0.98	-7.63	-0.706	-1.12	0.92	2698801	C	T
NS_NCTC8325_2716808_C_T		1.22e-05	0.246	0.294	-8.79	2.99	2.63	6.72	1.51	-2.16	-2.09	3.71	-0.98	-7.63	-0.706	-1.12	0.92	2716808	C	T
NS_NCTC8325_2716196_G_A		1.49e-05	0.448	0.386	2.37	0.588	-0.541	2.1	-0.239	0.995	-0.103	-1.09	-2.7	-2.98	-0.399	-0.761	1.11	2716196	G	A
NS_NCTC8325_26604_T_G		1.57e-05	0.388	0.525	2.69	0.731	-0.506	1.66	-0.0618	1.46	-2.23	2.45	-1.75	-1.7	-0.615	0.287	1.56	26604	T	G
NS_NCTC8325_247047_A_G		1.61e-05	0.19	0.439	-8.42	2.78	2.06	5.09	6.36	-0.206	-0.982	1.51	-0.812	-5.77	-0.997	-1.22	0.832	247047	A	G
NS_NCTC8325_260337_T_A		1.61e-05	0.19	0.439	-8.42	2.78	2.06	5.09	6.36	-0.206	-0.982	1.51	-0.812	-5.77	-0.997	-1.22	0.832	260337	T	A
NS_NCTC8325_302543_C_T		1.61e-05	0.19	0.439	-8.42	2.78	2.06	5.09	6.36	-0.206	-0.982	1.51	-0.812	-5.77	-0.997	-1.22	0.832	302543	C	T
NS_NCTC8325_32579_C_T		1.73e-05	0.328	0.733	-2.96	0.829	1.46	2.86	0.294	-0.0936	-0.259	0.514	-1.15	-1.25	-1.16	-0.37	2.12	32579	C	T
NS_NCTC8325_2756768_T_A		1.73e-05	0.362	0.586	-3.34	0.942	1.69	3.26	0.0487	-0.117	-0.879	-2.07	-1.19	-2.16	-1.14	-0.355	2.66	2756768	T	A
NS_NCTC8325_315408_C_T		1.73e-05	0.401	0.685	-3.21	0.889	1.78	3.21	-0.255	0.403	0.388	-2.22	-0.875	-2.48	-1.01	-1.33	1.26	315408	C	T
NS_NCTC8325_257894_G_T		1.86e-05	0.297	0.232	-6	1.93	2.23	4.89	0.549	-1.11	-2.87	-2.42	-0.94	-7.43	-0.624	-1.46	1.17	257894	G	T
NS_NCTC8325_62794_C_T		1.94e-05	0.379	0.214	2.64	0.693	-0.464	2.07	-0.319	1.39	-0.363	-0.975	-3.01	-3.33	-1.27	0.0673	0.231	62794	C	T
NS_NCTC8325_247419_G_A		2.05e-05	0.358	0.901	-3.41	0.983	1.71	3.32	-0.00376	0.272	1.31	0.365	-0.882	-1.61	-1.03	-1.08	1.07	247419	G	A
NS_NCTC8325_2818700_T_A		2.05e-05	0.358	0.901	-3.41	0.983	1.71	3.32	-0.00376	0.272	1.31	0.365	-0.882	-1.61	-1.03	-1.08	1.07	2818700	T	A
NS_NCTC8325_2690960_C_T		2.43e-05	0.289	0.704	-4.89	1.49	1.91	4.39	0.504	-0.68	-0.0261	1.11	-1.09	-1.57	-0.893	0.1	3.59	2690960	C	T
NS_NCTC8325_2690962_T_A		2.43e-05	0.289	0.704	-4.89	1.49	1.91	4.39	0.504	-0.68	-0.0261	1.11	-1.09	-1.57	-0.893	0.1	3.59	2690962	T	A
NS_NCTC8325_2690963_C_T		2.43e-05	0.289	0.704	-4.89	1.49	1.91	4.39	0.504	-0.68	-0.0261	1.11	-1.09	-1.57	-0.893	0.1	3.59	2690963	C	T
NS_NCTC8325_61101_A_G		2.82e-05	0.302	0.67	-5.1	1.63	2.01	4.64	0.423	-0.645	0.219	1.03	-1.17	-0.726	-1.04	0.0886	3.52	61101	A	G
NS_NCTC8325_2689248_A_G		2.82e-05	0.302	0.67	-5.1	1.63	2.01	4.64	0.423	-0.645	0.219	1.03	-1.17	-0.726	-1.04	0.0886	3.52	2689248	A	G
NS_NCTC8325_2738615_T_C		2.82e-05	0.302	0.67	-5.1	1.63	2.01	4.64	0.423	-0.645	0.219	1.03	-1.17	-0.726	-1.04	0.0886	3.52	2738615	T	C
NS_NCTC8325_101703_A_G		3.06e-05	0.203	0.415	-6.88	2.08	1.9	4.4	4.93	0.321	0.374	0.931	-0.44	-5.09	-1.08	0.422	4.64	101703	A	G
NS_NCTC8325_101831_G_A		3.06e-05	0.203	0.415	-6.88	2.08	1.9	4.4	4.93	0.321	0.374	0.931	-0.44	-5.09	-1.08	0.422	4.64	101831	G	A
NS_NCTC8325_101832_C_T		3.06e-05	0.203	0.415	-6.88	2.08	1.9	4.4	4.93	0.321	0.374	0.931	-0.44	-5.09	-1.08	0.422	4.64	101832	C	T
NS_NCTC8325_2747288_A_C		3.06e-05	0.203	0.415	-6.88	2.08	1.9	4.4	4.93	0.321	0.374	0.931	-0.44	-5.09	-1.08	0.422	4.64	2747288	A	C
NS_NCTC8325_2809249_G_A		3.14e-05	0.341	0.779	-4.46	1.41	2	4.24	-0.0209	0.089	2.06	0.552	-0.883	-1.62	-0.904	-0.939	1.26	2809249	G	A
NS_NCTC8325_2809250_C_G		3.14e-05	0.341	0.779	-4.46	1.41	2	4.24	-0.0209	0.089	2.06	0.552	-0.883	-1.62	-0.904	-0.939	1.26	2809250	C	G
NS_NCTC8325_2809258_C_T		3.14e-05	0.341	0.779	-4.46	1.41	2	4.24	-0.0209	0.089	2.06	0.552	-0.883	-1.62	-0.904	-0.939	1.26	2809258	C	T
NS_NCTC8325_62765_G_C		3.3e-05	0.375	0.176	2.59	0.693	-0.439	2.06	-0.391	1.34	-0.379	-0.931	-2.97	-3.33	-1.25	0.0538	0.25	62765	G	C
NS_NCTC8325_62954_G_A		3.3e-05	0.375	0.176	2.59	0.693	-0.439	2.06	-0.391	1.34	-0.379	-0.931	-2.97	-3.33	-1.25	0.0538	0.25	62954	G	A
NS_NCTC8325_2695777_T_C		3.3e-05	0.405	0.258	2.39	0.632	-0.436	2.01	-0.322	1.16	-0.277	-0.968	-2.8	-3.14	-1.01	-0.14	0.333	2695777	T	C
NS_NCTC8325_32615_C_T		3.3e-05	0.409	0.73	-2.8	0.769	1.65	2.86	-0.234	0.431	0.238	-1.97	-0.91	-2.42	-1.05	-1.22	1.14	32615	C	T
NS_NCTC8325_2716498_T_C		3.35e-05	0.453	0.303	2.24	0.574	-0.488	2.02	-0.195	0.951	-0.21	-1.02	-2.63	-2.95	-0.522	-0.859	1.15	2716498	T	C
NS_NCTC8325_2692167_T_G		3.6e-05	0.448	0.255	-3.29	0.881	1.99	2.83	-0.237	1.09	-0.319	1.59	0.905	-0.674	-0.305	-1.9	1.54	2692167	T	G
NS_NCTC8325_66747_G_A		4.13e-05	0.401	0.215	2.38	0.638	-0.418	1.99	-0.303	1.18	-0.388	-0.885	-2.81	-3.18	-1.16	-0.102	0.401	66747	G	A
NS_NCTC8325_2700042_A_G		4.15e-05	0.207	0.784	-5.73	1.85	1.67	3.95	4.24	-0.0617	-0.684	0.286	-1.44	-0.36	-1.02	-1.19	0.794	2700042	A	G
NS_NCTC8325_2252305_G_A		4.55e-05	0.147	0.000238	-2.94	0.808	0.944	0.239	0.245	0.952	-1.8	0.859	0.397	-1.07	-0.623	-1.86	1.35	2252305	G	A
NS_NCTC8325_77659_C_T		4.7e-05	0.19	0.439	-8.2	2.72	2	4.96	6.23	-0.244	-1.1	1.48	-0.855	-5.6	-0.968	-1.15	0.922	77659	C	T
NS_NCTC8325_254078_G_A		4.7e-05	0.19	0.439	-8.2	2.72	2	4.96	6.23	-0.244	-1.1	1.48	-0.855	-5.6	-0.968	-1.15	0.922	254078	G	A
NS_NCTC8325_314416_T_A		4.7e-05	0.19	0.439	-8.2	2.72	2	4.96	6.23	-0.244	-1.1	1.48	-0.855	-5.6	-0.968	-1.15	0.922	314416	T	A
NS_NCTC8325_1358456_A_T		4.83e-05	0.341	0.000229	5.98	2.34	-1.37	-3.72	0.958	0.404	-0.199	2.22	-1.7	4.21	-1.18	0.669	3.76	1358456	A	T
NS_NCTC8325_2690953_C_T		4.88e-05	0.284	0.574	-4.64	1.38	1.83	4.19	0.528	-0.648	-0.137	1.08	-1.11	-1.7	-1	-0.0691	3.52	2690953	C	T
NS_NCTC8325_2693143_G_A		4.94e-05	0.388	0.195	-3.4	0.924	1.83	2.35	1.73	1.86	0.0365	0.843	1.03	0.0632	-0.405	-1.96	1.56	2693143	G	A
NS_NCTC8325_2700306_A_G		5.02e-05	0.203	0.631	-5.77	1.84	1.68	3.97	4.28	-0.0689	-0.72	0.309	-1.45	-0.382	-1.07	-1.24	0.818	2700306	A	G
NS_NCTC8325_18090_C_T		5.1e-05	0.185	0.321	-8.28	2.72	2.02	5	6.29	-0.25	-1.12	1.51	-0.857	-5.65	-0.992	-1.18	0.934	18090	C	T
NS_NCTC8325_77654_T_G		5.1e-05	0.185	0.321	-8.28	2.72	2.02	5	6.29	-0.25	-1.12	1.51	-0.857	-5.65	-0.992	-1.18	0.934	77654	T	G
NS_NCTC8325_77657_A_G		5.1e-05	0.185	0.321	-8.28	2.72	2.02	5	6.29	-0.25	-1.12	1.51	-0.857	-5.65	-0.992	-1.18	0.934	77657	A	G
NS_NCTC8325_78245_T_C		5.1e-05	0.185	0.321	-8.28	2.72	2.02	5	6.29	-0.25	-1.12	1.51	-0.857	-5.65	-0.992	-1.18	0.934	78245	T	C
NS_NCTC8325_80801_G_T		5.1e-05	0.185	0.321	-8.28	2.72	2.02	5	6.29	-0.25	-1.12	1.51	-0.857	-5.65	-0.992	-1.18	0.934	80801	G	T
NS_NCTC8325_81230_G_T		5.1e-05	0.185	0.321	-8.28	2.72	2.02	5	6.29	-0.25	-1.12	1.51	-0.857	-5.65	-0.992	-1.18	0.934	81230	G	T
NS_NCTC8325_81601_T_C		5.1e-05	0.185	0.321	-8.28	2.72	2.02	5	6.29	-0.25	-1.12	1.51	-0.857	-5.65	-0.992	-1.18	0.934	81601	T	C
NS_NCTC8325_82939_T_A		5.1e-05	0.185	0.321	-8.28	2.72	2.02	5	6.29	-0.25	-1.12	1.51	-0.857	-5.65	-0.992	-1.18	0.934	82939	T	A
NS_NCTC8325_83751_T_C		5.1e-05	0.185	0.321	-8.28	2.72	2.02	5	6.29	-0.25	-1.12	1.51	-0.857	-5.65	-0.992	-1.18	0.934	83751	T	C
NS_NCTC8325_83754_A_C		5.1e-05	0.185	0.321	-8.28	2.72	2.02	5	6.29	-0.25	-1.12	1.51	-0.857	-5.65	-0.992	-1.18	0.934	83754	A	C
NS_NCTC8325_83780_C_T		5.1e-05	0.185	0.321	-8.28	2.72	2.02	5	6.29	-0.25	-1.12	1.51	-0.857	-5.65	-0.992	-1.18	0.934	83780	C	T
NS_NCTC8325_86326_G_A		5.1e-05	0.185	0.321	-8.28	2.72	2.02	5	6.29	-0.25	-1.12	1.51	-0.857	-5.65	-0.992	-1.18	0.934	86326	G	A
NS_NCTC8325_86510_C_T		5.1e-05	0.185	0.321	-8.28	2.72	2.02	5	6.29	-0.25	-1.12	1.51	-0.857	-5.65	-0.992	-1.18	0.934	86510	C	T
NS_NCTC8325_86516_C_T		5.1e-05	0.185	0.321	-8.28	2.72	2.02	5	6.29	-0.25	-1.12	1.51	-0.857	-5.65	-0.992	-1.18	0.934	86516	C	T
NS_NCTC8325_86572_C_T		5.1e-05	0.185	0.321	-8.28	2.72	2.02	5	6.29	-0.25	-1.12	1.51	-0.857	-5.65	-0.992	-1.18	0.934	86572	C	T
NS_NCTC8325_86582_C_T		5.1e-05	0.185	0.321	-8.28	2.72	2.02	5	6.29	-0.25	-1.12	1.51	-0.857	-5.65	-0.992	-1.18	0.934	86582	C	T
NS_NCTC8325_86600_C_A		5.1e-05	0.185	0.321	-8.28	2.72	2.02	5	6.29	-0.25	-1.12	1.51	-0.857	-5.65	-0.992	-1.18	0.934	86600	C	A
NS_NCTC8325_89026_A_G		5.1e-05	0.185	0.321	-8.28	2.72	2.02	5	6.29	-0.25	-1.12	1.51	-0.857	-5.65	-0.992	-1.18	0.934	89026	A	G
NS_NCTC8325_89238_C_T		5.1e-05	0.185	0.321	-8.28	2.72	2.02	5	6.29	-0.25	-1.12	1.51	-0.857	-5.65	-0.992	-1.18	0.934	89238	C	T
NS_NCTC8325_91010_G_A		5.1e-05	0.185	0.321	-8.28	2.72	2.02	5	6.29	-0.25	-1.12	1.51	-0.857	-5.65	-0.992	-1.18	0.934	91010	G	A
NS_NCTC8325_95483_C_T		5.1e-05	0.185	0.321	-8.28	2.72	2.02	5	6.29	-0.25	-1.12	1.51	-0.857	-5.65	-0.992	-1.18	0.934	95483	C	T
NS_NCTC8325_102141_C_T		5.1e-05	0.185	0.321	-8.28	2.72	2.02	5	6.29	-0.25	-1.12	1.51	-0.857	-5.65	-0.992	-1.18	0.934	102141	C	T
NS_NCTC8325_103203_T_A		5.1e-05	0.185	0.321	-8.28	2.72	2.02	5	6.29	-0.25	-1.12	1.51	-0.857	-5.65	-0.992	-1.18	0.934	103203	T	A
NS_NCTC8325_103707_C_T		5.1e-05	0.185	0.321	-8.28	2.72	2.02	5	6.29	-0.25	-1.12	1.51	-0.857	-5.65	-0.992	-1.18	0.934	103707	C	T
NS_NCTC8325_244200_C_T		5.1e-05	0.185	0.321	-8.28	2.72	2.02	5	6.29	-0.25	-1.12	1.51	-0.857	-5.65	-0.992	-1.18	0.934	244200	C	T
NS_NCTC8325_244296_G_T		5.1e-05	0.185	0.321	-8.28	2.72	2.02	5	6.29	-0.25	-1.12	1.51	-0.857	-5.65	-0.992	-1.18	0.934	244296	G	T
NS_NCTC8325_244383_A_G		5.1e-05	0.185	0.321	-8.28	2.72	2.02	5	6.29	-0.25	-1.12	1.51	-0.857	-5.65	-0.992	-1.18	0.934	244383	A	G
NS_NCTC8325_245642_G_A		5.1e-05	0.185	0.321	-8.28	2.72	2.02	5	6.29	-0.25	-1.12	1.51	-0.857	-5.65	-0.992	-1.18	0.934	245642	G	A
NS_NCTC8325_246228_G_A		5.1e-05	0.185	0.321	-8.28	2.72	2.02	5	6.29	-0.25	-1.12	1.51	-0.857	-5.65	-0.992	-1.18	0.934	246228	G	A
NS_NCTC8325_246762_A_C		5.1e-05	0.185	0.321	-8.28	2.72	2.02	5	6.29	-0.25	-1.12	1.51	-0.857	-5.65	-0.992	-1.18	0.934	246762	A	C
NS_NCTC8325_247056_G_A		5.1e-05	0.185	0.321	-8.28	2.72	2.02	5	6.29	-0.25	-1.12	1.51	-0.857	-5.65	-0.992	-1.18	0.934	247056	G	A
NS_NCTC8325_247143_G_A		5.1e-05	0.185	0.321	-8.28	2.72	2.02	5	6.29	-0.25	-1.12	1.51	-0.857	-5.65	-0.992	-1.18	0.934	247143	G	A
NS_NCTC8325_251889_C_A		5.1e-05	0.185	0.321	-8.28	2.72	2.02	5	6.29	-0.25	-1.12	1.51	-0.857	-5.65	-0.992	-1.18	0.934	251889	C	A
NS_NCTC8325_251967_G_A		5.1e-05	0.185	0.321	-8.28	2.72	2.02	5	6.29	-0.25	-1.12	1.51	-0.857	-5.65	-0.992	-1.18	0.934	251967	G	A
NS_NCTC8325_252312_C_T		5.1e-05	0.185	0.321	-8.28	2.72	2.02	5	6.29	-0.25	-1.12	1.51	-0.857	-5.65	-0.992	-1.18	0.934	252312	C	T
NS_NCTC8325_252916_G_A		5.1e-05	0.185	0.321	-8.28	2.72	2.02	5	6.29	-0.25	-1.12	1.51	-0.857	-5.65	-0.992	-1.18	0.934	252916	G	A
NS_NCTC8325_252963_C_T		5.1e-05	0.185	0.321	-8.28	2.72	2.02	5	6.29	-0.25	-1.12	1.51	-0.857	-5.65	-0.992	-1.18	0.934	252963	C	T
NS_NCTC8325_254629_G_A		5.1e-05	0.185	0.321	-8.28	2.72	2.02	5	6.29	-0.25	-1.12	1.51	-0.857	-5.65	-0.992	-1.18	0.934	254629	G	A
NS_NCTC8325_254722_C_A		5.1e-05	0.185	0.321	-8.28	2.72	2.02	5	6.29	-0.25	-1.12	1.51	-0.857	-5.65	-0.992	-1.18	0.934	254722	C	A
NS_NCTC8325_254734_G_A		5.1e-05	0.185	0.321	-8.28	2.72	2.02	5	6.29	-0.25	-1.12	1.51	-0.857	-5.65	-0.992	-1.18	0.934	254734	G	A
NS_NCTC8325_256811_A_G		5.1e-05	0.185	0.321	-8.28	2.72	2.02	5	6.29	-0.25	-1.12	1.51	-0.857	-5.65	-0.992	-1.18	0.934	256811	A	G
NS_NCTC8325_257074_A_C		5.1e-05	0.185	0.321	-8.28	2.72	2.02	5	6.29	-0.25	-1.12	1.51	-0.857	-5.65	-0.992	-1.18	0.934	257074	A	C
NS_NCTC8325_257477_G_A		5.1e-05	0.185	0.321	-8.28	2.72	2.02	5	6.29	-0.25	-1.12	1.51	-0.857	-5.65	-0.992	-1.18	0.934	257477	G	A
NS_NCTC8325_257557_T_A		5.1e-05	0.185	0.321	-8.28	2.72	2.02	5	6.29	-0.25	-1.12	1.51	-0.857	-5.65	-0.992	-1.18	0.934	257557	T	A
NS_NCTC8325_260226_A_T		5.1e-05	0.185	0.321	-8.28	2.72	2.02	5	6.29	-0.25	-1.12	1.51	-0.857	-5.65	-0.992	-1.18	0.934	260226	A	T
NS_NCTC8325_260574_T_C		5.1e-05	0.185	0.321	-8.28	2.72	2.02	5	6.29	-0.25	-1.12	1.51	-0.857	-5.65	-0.992	-1.18	0.934	260574	T	C
NS_NCTC8325_260898_T_C		5.1e-05	0.185	0.321	-8.28	2.72	2.02	5	6.29	-0.25	-1.12	1.51	-0.857	-5.65	-0.992	-1.18	0.934	260898	T	C
NS_NCTC8325_261108_T_C		5.1e-05	0.185	0.321	-8.28	2.72	2.02	5	6.29	-0.25	-1.12	1.51	-0.857	-5.65	-0.992	-1.18	0.934	261108	T	C
NS_NCTC8325_297807_G_A		5.1e-05	0.185	0.321	-8.28	2.72	2.02	5	6.29	-0.25	-1.12	1.51	-0.857	-5.65	-0.992	-1.18	0.934	297807	G	A
NS_NCTC8325_298210_G_A		5.1e-05	0.185	0.321	-8.28	2.72	2.02	5	6.29	-0.25	-1.12	1.51	-0.857	-5.65	-0.992	-1.18	0.934	298210	G	A
NS_NCTC8325_299661_T_C		5.1e-05	0.185	0.321	-8.28	2.72	2.02	5	6.29	-0.25	-1.12	1.51	-0.857	-5.65	-0.992	-1.18	0.934	299661	T	C
NS_NCTC8325_304766_C_T		5.1e-05	0.185	0.321	-8.28	2.72	2.02	5	6.29	-0.25	-1.12	1.51	-0.857	-5.65	-0.992	-1.18	0.934	304766	C	T
NS_NCTC8325_304985_C_T		5.1e-05	0.185	0.321	-8.28	2.72	2.02	5	6.29	-0.25	-1.12	1.51	-0.857	-5.65	-0.992	-1.18	0.934	304985	C	T
NS_NCTC8325_305732_C_T		5.1e-05	0.185	0.321	-8.28	2.72	2.02	5	6.29	-0.25	-1.12	1.51	-0.857	-5.65	-0.992	-1.18	0.934	305732	C	T
NS_NCTC8325_307954_T_C		5.1e-05	0.185	0.321	-8.28	2.72	2.02	5	6.29	-0.25	-1.12	1.51	-0.857	-5.65	-0.992	-1.18	0.934	307954	T	C
NS_NCTC8325_308629_T_C		5.1e-05	0.185	0.321	-8.28	2.72	2.02	5	6.29	-0.25	-1.12	1.51	-0.857	-5.65	-0.992	-1.18	0.934	308629	T	C
NS_NCTC8325_310132_G_T		5.1e-05	0.185	0.321	-8.28	2.72	2.02	5	6.29	-0.25	-1.12	1.51	-0.857	-5.65	-0.992	-1.18	0.934	310132	G	T
NS_NCTC8325_310658_C_G		5.1e-05	0.185	0.321	-8.28	2.72	2.02	5	6.29	-0.25	-1.12	1.51	-0.857	-5.65	-0.992	-1.18	0.934	310658	C	G
NS_NCTC8325_310661_C_T		5.1e-05	0.185	0.321	-8.28	2.72	2.02	5	6.29	-0.25	-1.12	1.51	-0.857	-5.65	-0.992	-1.18	0.934	310661	C	T
NS_NCTC8325_310663_C_T		5.1e-05	0.185	0.321	-8.28	2.72	2.02	5	6.29	-0.25	-1.12	1.51	-0.857	-5.65	-0.992	-1.18	0.934	310663	C	T
NS_NCTC8325_310664_A_G		5.1e-05	0.185	0.321	-8.28	2.72	2.02	5	6.29	-0.25	-1.12	1.51	-0.857	-5.65	-0.992	-1.18	0.934	310664	A	G
NS_NCTC8325_310665_C_T		5.1e-05	0.185	0.321	-8.28	2.72	2.02	5	6.29	-0.25	-1.12	1.51	-0.857	-5.65	-0.992	-1.18	0.934	310665	C	T
NS_NCTC8325_310667_C_A		5.1e-05	0.185	0.321	-8.28	2.72	2.02	5	6.29	-0.25	-1.12	1.51	-0.857	-5.65	-0.992	-1.18	0.934	310667	C	A
NS_NCTC8325_310672_T_C		5.1e-05	0.185	0.321	-8.28	2.72	2.02	5	6.29	-0.25	-1.12	1.51	-0.857	-5.65	-0.992	-1.18	0.934	310672	T	C
NS_NCTC8325_310674_G_T		5.1e-05	0.185	0.321	-8.28	2.72	2.02	5	6.29	-0.25	-1.12	1.51	-0.857	-5.65	-0.992	-1.18	0.934	310674	G	T
NS_NCTC8325_311919_C_T		5.1e-05	0.185	0.321	-8.28	2.72	2.02	5	6.29	-0.25	-1.12	1.51	-0.857	-5.65	-0.992	-1.18	0.934	311919	C	T
NS_NCTC8325_313231_C_A		5.1e-05	0.185	0.321	-8.28	2.72	2.02	5	6.29	-0.25	-1.12	1.51	-0.857	-5.65	-0.992	-1.18	0.934	313231	C	A
NS_NCTC8325_313257_C_T		5.1e-05	0.185	0.321	-8.28	2.72	2.02	5	6.29	-0.25	-1.12	1.51	-0.857	-5.65	-0.992	-1.18	0.934	313257	C	T
NS_NCTC8325_313404_C_T		5.1e-05	0.185	0.321	-8.28	2.72	2.02	5	6.29	-0.25	-1.12	1.51	-0.857	-5.65	-0.992	-1.18	0.934	313404	C	T
NS_NCTC8325_313483_G_A		5.1e-05	0.185	0.321	-8.28	2.72	2.02	5	6.29	-0.25	-1.12	1.51	-0.857	-5.65	-0.992	-1.18	0.934	313483	G	A
NS_NCTC8325_314268_G_A		5.1e-05	0.185	0.321	-8.28	2.72	2.02	5	6.29	-0.25	-1.12	1.51	-0.857	-5.65	-0.992	-1.18	0.934	314268	G	A
NS_NCTC8325_314298_G_A		5.1e-05	0.185	0.321	-8.28	2.72	2.02	5	6.29	-0.25	-1.12	1.51	-0.857	-5.65	-0.992	-1.18	0.934	314298	G	A
NS_NCTC8325_314447_C_T		5.1e-05	0.185	0.321	-8.28	2.72	2.02	5	6.29	-0.25	-1.12	1.51	-0.857	-5.65	-0.992	-1.18	0.934	314447	C	T
NS_NCTC8325_314600_C_T		5.1e-05	0.185	0.321	-8.28	2.72	2.02	5	6.29	-0.25	-1.12	1.51	-0.857	-5.65	-0.992	-1.18	0.934	314600	C	T
NS_NCTC8325_314642_C_T		5.1e-05	0.185	0.321	-8.28	2.72	2.02	5	6.29	-0.25	-1.12	1.51	-0.857	-5.65	-0.992	-1.18	0.934	314642	C	T
NS_NCTC8325_314933_C_A		5.1e-05	0.185	0.321	-8.28	2.72	2.02	5	6.29	-0.25	-1.12	1.51	-0.857	-5.65	-0.992	-1.18	0.934	314933	C	A
NS_NCTC8325_315034_G_A		5.1e-05	0.185	0.321	-8.28	2.72	2.02	5	6.29	-0.25	-1.12	1.51	-0.857	-5.65	-0.992	-1.18	0.934	315034	G	A
NS_NCTC8325_315036_A_T		5.1e-05	0.185	0.321	-8.28	2.72	2.02	5	6.29	-0.25	-1.12	1.51	-0.857	-5.65	-0.992	-1.18	0.934	315036	A	T
NS_NCTC8325_315326_T_A		5.1e-05	0.185	0.321	-8.28	2.72	2.02	5	6.29	-0.25	-1.12	1.51	-0.857	-5.65	-0.992	-1.18	0.934	315326	T	A
NS_NCTC8325_315429_C_T		5.1e-05	0.185	0.321	-8.28	2.72	2.02	5	6.29	-0.25	-1.12	1.51	-0.857	-5.65	-0.992	-1.18	0.934	315429	C	T
NS_NCTC8325_315486_G_A		5.1e-05	0.185	0.321	-8.28	2.72	2.02	5	6.29	-0.25	-1.12	1.51	-0.857	-5.65	-0.992	-1.18	0.934	315486	G	A
NS_NCTC8325_2666190_A_T		5.1e-05	0.185	0.321	-8.28	2.72	2.02	5	6.29	-0.25	-1.12	1.51	-0.857	-5.65	-0.992	-1.18	0.934	2666190	A	T
NS_NCTC8325_2666220_A_G		5.1e-05	0.185	0.321	-8.28	2.72	2.02	5	6.29	-0.25	-1.12	1.51	-0.857	-5.65	-0.992	-1.18	0.934	2666220	A	G
NS_NCTC8325_2666768_T_C		5.1e-05	0.185	0.321	-8.28	2.72	2.02	5	6.29	-0.25	-1.12	1.51	-0.857	-5.65	-0.992	-1.18	0.934	2666768	T	C
NS_NCTC8325_2667280_T_C		5.1e-05	0.185	0.321	-8.28	2.72	2.02	5	6.29	-0.25	-1.12	1.51	-0.857	-5.65	-0.992	-1.18	0.934	2667280	T	C
NS_NCTC8325_2667815_C_T		5.1e-05	0.185	0.321	-8.28	2.72	2.02	5	6.29	-0.25	-1.12	1.51	-0.857	-5.65	-0.992	-1.18	0.934	2667815	C	T
NS_NCTC8325_2670919_A_G		5.1e-05	0.185	0.321	-8.28	2.72	2.02	5	6.29	-0.25	-1.12	1.51	-0.857	-5.65	-0.992	-1.18	0.934	2670919	A	G
NS_NCTC8325_2672984_G_C		5.1e-05	0.185	0.321	-8.28	2.72	2.02	5	6.29	-0.25	-1.12	1.51	-0.857	-5.65	-0.992	-1.18	0.934	2672984	G	C
NS_NCTC8325_2673543_T_A		5.1e-05	0.185	0.321	-8.28	2.72	2.02	5	6.29	-0.25	-1.12	1.51	-0.857	-5.65	-0.992	-1.18	0.934	2673543	T	A
NS_NCTC8325_2677483_G_A		5.1e-05	0.185	0.321	-8.28	2.72	2.02	5	6.29	-0.25	-1.12	1.51	-0.857	-5.65	-0.992	-1.18	0.934	2677483	G	A
NS_NCTC8325_2679380_A_T		5.1e-05	0.185	0.321	-8.28	2.72	2.02	5	6.29	-0.25	-1.12	1.51	-0.857	-5.65	-0.992	-1.18	0.934	2679380	A	T
NS_NCTC8325_2681398_C_T		5.1e-05	0.185	0.321	-8.28	2.72	2.02	5	6.29	-0.25	-1.12	1.51	-0.857	-5.65	-0.992	-1.18	0.934	2681398	C	T
NS_NCTC8325_2682128_G_A		5.1e-05	0.185	0.321	-8.28	2.72	2.02	5	6.29	-0.25	-1.12	1.51	-0.857	-5.65	-0.992	-1.18	0.934	2682128	G	A
NS_NCTC8325_2683685_C_T		5.1e-05	0.185	0.321	-8.28	2.72	2.02	5	6.29	-0.25	-1.12	1.51	-0.857	-5.65	-0.992	-1.18	0.934	2683685	C	T
NS_NCTC8325_2683838_G_T		5.1e-05	0.185	0.321	-8.28	2.72	2.02	5	6.29	-0.25	-1.12	1.51	-0.857	-5.65	-0.992	-1.18	0.934	2683838	G	T
NS_NCTC8325_2684467_C_T		5.1e-05	0.185	0.321	-8.28	2.72	2.02	5	6.29	-0.25	-1.12	1.51	-0.857	-5.65	-0.992	-1.18	0.934	2684467	C	T
NS_NCTC8325_2684573_G_A		5.1e-05	0.185	0.321	-8.28	2.72	2.02	5	6.29	-0.25	-1.12	1.51	-0.857	-5.65	-0.992	-1.18	0.934	2684573	G	A
NS_NCTC8325_2685451_T_C		5.1e-05	0.185	0.321	-8.28	2.72	2.02	5	6.29	-0.25	-1.12	1.51	-0.857	-5.65	-0.992	-1.18	0.934	2685451	T	C
NS_NCTC8325_2685919_G_A		5.1e-05	0.185	0.321	-8.28	2.72	2.02	5	6.29	-0.25	-1.12	1.51	-0.857	-5.65	-0.992	-1.18	0.934	2685919	G	A
NS_NCTC8325_2687036_T_A		5.1e-05	0.185	0.321	-8.28	2.72	2.02	5	6.29	-0.25	-1.12	1.51	-0.857	-5.65	-0.992	-1.18	0.934	2687036	T	A
NS_NCTC8325_2687974_T_G		5.1e-05	0.185	0.321	-8.28	2.72	2.02	5	6.29	-0.25	-1.12	1.51	-0.857	-5.65	-0.992	-1.18	0.934	2687974	T	G
NS_NCTC8325_2690141_G_T		5.1e-05	0.185	0.321	-8.28	2.72	2.02	5	6.29	-0.25	-1.12	1.51	-0.857	-5.65	-0.992	-1.18	0.934	2690141	G	T
NS_NCTC8325_2690154_C_A		5.1e-05	0.185	0.321	-8.28	2.72	2.02	5	6.29	-0.25	-1.12	1.51	-0.857	-5.65	-0.992	-1.18	0.934	2690154	C	A
NS_NCTC8325_2691493_T_C		5.1e-05	0.185	0.321	-8.28	2.72	2.02	5	6.29	-0.25	-1.12	1.51	-0.857	-5.65	-0.992	-1.18	0.934	2691493	T	C
NS_NCTC8325_2691861_G_A		5.1e-05	0.185	0.321	-8.28	2.72	2.02	5	6.29	-0.25	-1.12	1.51	-0.857	-5.65	-0.992	-1.18	0.934	2691861	G	A
NS_NCTC8325_2692023_C_T		5.1e-05	0.185	0.321	-8.28	2.72	2.02	5	6.29	-0.25	-1.12	1.51	-0.857	-5.65	-0.992	-1.18	0.934	2692023	C	T
NS_NCTC8325_2692440_T_C		5.1e-05	0.185	0.321	-8.28	2.72	2.02	5	6.29	-0.25	-1.12	1.51	-0.857	-5.65	-0.992	-1.18	0.934	2692440	T	C
NS_NCTC8325_2693611_T_C		5.1e-05	0.185	0.321	-8.28	2.72	2.02	5	6.29	-0.25	-1.12	1.51	-0.857	-5.65	-0.992	-1.18	0.934	2693611	T	C
NS_NCTC8325_2693629_T_A		5.1e-05	0.185	0.321	-8.28	2.72	2.02	5	6.29	-0.25	-1.12	1.51	-0.857	-5.65	-0.992	-1.18	0.934	2693629	T	A
NS_NCTC8325_2697249_G_A		5.1e-05	0.185	0.321	-8.28	2.72	2.02	5	6.29	-0.25	-1.12	1.51	-0.857	-5.65	-0.992	-1.18	0.934	2697249	G	A
NS_NCTC8325_2697269_A_G		5.1e-05	0.185	0.321	-8.28	2.72	2.02	5	6.29	-0.25	-1.12	1.51	-0.857	-5.65	-0.992	-1.18	0.934	2697269	A	G
NS_NCTC8325_2697292_T_C		5.1e-05	0.185	0.321	-8.28	2.72	2.02	5	6.29	-0.25	-1.12	1.51	-0.857	-5.65	-0.992	-1.18	0.934	2697292	T	C
NS_NCTC8325_2697312_A_C		5.1e-05	0.185	0.321	-8.28	2.72	2.02	5	6.29	-0.25	-1.12	1.51	-0.857	-5.65	-0.992	-1.18	0.934	2697312	A	C
NS_NCTC8325_2697321_C_T		5.1e-05	0.185	0.321	-8.28	2.72	2.02	5	6.29	-0.25	-1.12	1.51	-0.857	-5.65	-0.992	-1.18	0.934	2697321	C	T
NS_NCTC8325_2697341_T_C		5.1e-05	0.185	0.321	-8.28	2.72	2.02	5	6.29	-0.25	-1.12	1.51	-0.857	-5.65	-0.992	-1.18	0.934	2697341	T	C
NS_NCTC8325_2697818_A_T		5.1e-05	0.185	0.321	-8.28	2.72	2.02	5	6.29	-0.25	-1.12	1.51	-0.857	-5.65	-0.992	-1.18	0.934	2697818	A	T
NS_NCTC8325_2697908_G_A		5.1e-05	0.185	0.321	-8.28	2.72	2.02	5	6.29	-0.25	-1.12	1.51	-0.857	-5.65	-0.992	-1.18	0.934	2697908	G	A
NS_NCTC8325_2698444_A_G		5.1e-05	0.185	0.321	-8.28	2.72	2.02	5	6.29	-0.25	-1.12	1.51	-0.857	-5.65	-0.992	-1.18	0.934	2698444	A	G
NS_NCTC8325_2698624_T_A		5.1e-05	0.185	0.321	-8.28	2.72	2.02	5	6.29	-0.25	-1.12	1.51	-0.857	-5.65	-0.992	-1.18	0.934	2698624	T	A
NS_NCTC8325_2698708_T_C		5.1e-05	0.185	0.321	-8.28	2.72	2.02	5	6.29	-0.25	-1.12	1.51	-0.857	-5.65	-0.992	-1.18	0.934	2698708	T	C
NS_NCTC8325_2698762_T_C		5.1e-05	0.185	0.321	-8.28	2.72	2.02	5	6.29	-0.25	-1.12	1.51	-0.857	-5.65	-0.992	-1.18	0.934	2698762	T	C
NS_NCTC8325_2698810_A_G		5.1e-05	0.185	0.321	-8.28	2.72	2.02	5	6.29	-0.25	-1.12	1.51	-0.857	-5.65	-0.992	-1.18	0.934	2698810	A	G
NS_NCTC8325_2698822_T_C		5.1e-05	0.185	0.321	-8.28	2.72	2.02	5	6.29	-0.25	-1.12	1.51	-0.857	-5.65	-0.992	-1.18	0.934	2698822	T	C
NS_NCTC8325_2698824_A_G		5.1e-05	0.185	0.321	-8.28	2.72	2.02	5	6.29	-0.25	-1.12	1.51	-0.857	-5.65	-0.992	-1.18	0.934	2698824	A	G
NS_NCTC8325_2698858_A_T		5.1e-05	0.185	0.321	-8.28	2.72	2.02	5	6.29	-0.25	-1.12	1.51	-0.857	-5.65	-0.992	-1.18	0.934	2698858	A	T
NS_NCTC8325_2699326_A_G		5.1e-05	0.185	0.321	-8.28	2.72	2.02	5	6.29	-0.25	-1.12	1.51	-0.857	-5.65	-0.992	-1.18	0.934	2699326	A	G
NS_NCTC8325_2700702_A_T		5.1e-05	0.185	0.321	-8.28	2.72	2.02	5	6.29	-0.25	-1.12	1.51	-0.857	-5.65	-0.992	-1.18	0.934	2700702	A	T
NS_NCTC8325_2700710_C_T		5.1e-05	0.185	0.321	-8.28	2.72	2.02	5	6.29	-0.25	-1.12	1.51	-0.857	-5.65	-0.992	-1.18	0.934	2700710	C	T
NS_NCTC8325_2700756_T_A		5.1e-05	0.185	0.321	-8.28	2.72	2.02	5	6.29	-0.25	-1.12	1.51	-0.857	-5.65	-0.992	-1.18	0.934	2700756	T	A
NS_NCTC8325_2700981_A_T		5.1e-05	0.185	0.321	-8.28	2.72	2.02	5	6.29	-0.25	-1.12	1.51	-0.857	-5.65	-0.992	-1.18	0.934	2700981	A	T
NS_NCTC8325_2703519_A_T		5.1e-05	0.185	0.321	-8.28	2.72	2.02	5	6.29	-0.25	-1.12	1.51	-0.857	-5.65	-0.992	-1.18	0.934	2703519	A	T
NS_NCTC8325_2703594_T_C		5.1e-05	0.185	0.321	-8.28	2.72	2.02	5	6.29	-0.25	-1.12	1.51	-0.857	-5.65	-0.992	-1.18	0.934	2703594	T	C
NS_NCTC8325_2705092_C_G		5.1e-05	0.185	0.321	-8.28	2.72	2.02	5	6.29	-0.25	-1.12	1.51	-0.857	-5.65	-0.992	-1.18	0.934	2705092	C	G
NS_NCTC8325_2705839_C_T		5.1e-05	0.185	0.321	-8.28	2.72	2.02	5	6.29	-0.25	-1.12	1.51	-0.857	-5.65	-0.992	-1.18	0.934	2705839	C	T
NS_NCTC8325_2706184_T_A		5.1e-05	0.185	0.321	-8.28	2.72	2.02	5	6.29	-0.25	-1.12	1.51	-0.857	-5.65	-0.992	-1.18	0.934	2706184	T	A
NS_NCTC8325_2706280_C_T		5.1e-05	0.185	0.321	-8.28	2.72	2.02	5	6.29	-0.25	-1.12	1.51	-0.857	-5.65	-0.992	-1.18	0.934	2706280	C	T
NS_NCTC8325_2706633_C_T		5.1e-05	0.185	0.321	-8.28	2.72	2.02	5	6.29	-0.25	-1.12	1.51	-0.857	-5.65	-0.992	-1.18	0.934	2706633	C	T
NS_NCTC8325_2707636_C_T		5.1e-05	0.185	0.321	-8.28	2.72	2.02	5	6.29	-0.25	-1.12	1.51	-0.857	-5.65	-0.992	-1.18	0.934	2707636	C	T
NS_NCTC8325_2707702_G_A		5.1e-05	0.185	0.321	-8.28	2.72	2.02	5	6.29	-0.25	-1.12	1.51	-0.857	-5.65	-0.992	-1.18	0.934	2707702	G	A
NS_NCTC8325_2711389_C_T		5.1e-05	0.185	0.321	-8.28	2.72	2.02	5	6.29	-0.25	-1.12	1.51	-0.857	-5.65	-0.992	-1.18	0.934	2711389	C	T
NS_NCTC8325_2711509_A_G		5.1e-05	0.185	0.321	-8.28	2.72	2.02	5	6.29	-0.25	-1.12	1.51	-0.857	-5.65	-0.992	-1.18	0.934	2711509	A	G
NS_NCTC8325_2721377_T_C		5.1e-05	0.185	0.321	-8.28	2.72	2.02	5	6.29	-0.25	-1.12	1.51	-0.857	-5.65	-0.992	-1.18	0.934	2721377	T	C
NS_NCTC8325_2737807_T_A		5.1e-05	0.185	0.321	-8.28	2.72	2.02	5	6.29	-0.25	-1.12	1.51	-0.857	-5.65	-0.992	-1.18	0.934	2737807	T	A
NS_NCTC8325_2801814_C_T		5.1e-05	0.185	0.321	-8.28	2.72	2.02	5	6.29	-0.25	-1.12	1.51	-0.857	-5.65	-0.992	-1.18	0.934	2801814	C	T
NS_NCTC8325_2688808_G_A		5.6e-05	0.216	0.841	-5.43	1.82	1.64	3.83	3.95	0.0152	-0.481	0.143	-1.47	0.129	-1.1	-1.15	0.648	2688808	G	A
NS_NCTC8325_2689083_C_T		5.6e-05	0.216	0.841	-5.43	1.82	1.64	3.83	3.95	0.0152	-0.481	0.143	-1.47	0.129	-1.1	-1.15	0.648	2689083	C	T
NS_NCTC8325_1456591_T_C		5.89e-05	0.168	0.54	-3.25	0.968	1.06	0.281	-0.149	1.26	-0.835	0.0425	-3.73	-0.0346	0.0235	-1.18	1.39	1456591	T	C
NS_NCTC8325_1047840_A_T		5.96e-05	0.056	0.00417	-3.35	1.11	0.674	0.562	-0.141	0.825	-0.064	-0.546	-0.929	-1.87	-1.17	0.198	2.29	1047840	A	T
NS_NCTC8325_2740849_A_G		6.42e-05	0.293	0.621	-4.77	1.51	1.89	4.33	0.474	-0.653	-0.0116	1	-1.16	-1.09	-0.952	0.0448	3.5	2740849	A	G
NS_NCTC8325_1109160_G_T		6.47e-05	0.194	0.00927	7.22	2.35	-0.893	-3.46	-3.66	-0.708	-2.85	-1.06	-1.92	1.25	-1.29	0.519	4.24	1109160	G	T
NS_NCTC8325_62331_G_T		6.49e-05	0.289	0.831	2.62	0.783	-0.228	1.8	-0.607	1.95	-1.52	0.00526	-1.58	-2.2	-0.605	-0.476	0.582	62331	G	T
NS_NCTC8325_62340_T_A		6.49e-05	0.289	0.831	2.62	0.783	-0.228	1.8	-0.607	1.95	-1.52	0.00526	-1.58	-2.2	-0.605	-0.476	0.582	62340	T	A
NS_NCTC8325_82397_A_C		6.51e-05	0.293	0.168	-5.83	1.88	2.17	4.75	0.582	-1.12	-2.96	-2.33	-0.985	-7.22	-0.627	-1.4	1.27	82397	A	C
NS_NCTC8325_2666755_G_A		6.51e-05	0.293	0.168	-5.83	1.88	2.17	4.75	0.582	-1.12	-2.96	-2.33	-0.985	-7.22	-0.627	-1.4	1.27	2666755	G	A
NS_NCTC8325_257719_G_A		6.65e-05	0.259	0.278	-4.78	1.46	1.71	3.36	2.98	0.597	-0.723	-3.4	-0.513	-5.36	-0.882	-0.203	3.82	257719	G	A
NS_NCTC8325_8714_T_A		6.88e-05	0.28	0.882	-4.36	1.38	1.71	3.43	2.53	1.04	2.46	-0.507	-0.82	-0.75	-1.05	-0.957	1.25	8714	T	A
NS_NCTC8325_2731341_C_T		7.48e-05	0.345	0.696	-2.69	0.748	1.44	2.37	1.26	0.963	0.394	-2.48	-0.938	-1.95	-1.21	-1.3	1.23	2731341	C	T
NS_NCTC8325_66818_T_C		7.49e-05	0.397	0.177	2.32	0.639	-0.385	1.94	-0.297	1.17	-0.4	-0.867	-2.77	-3.15	-1.17	-0.0962	0.414	66818	T	C
NS_NCTC8325_95046_G_A		7.62e-05	0.267	0.481	-5.58	1.85	1.99	4.84	0.853	-1.25	-1.25	1.53	-1.63	-0.874	-0.992	-1.15	0.768	95046	G	A
NS_NCTC8325_95055_A_T		7.62e-05	0.267	0.481	-5.58	1.85	1.99	4.84	0.853	-1.25	-1.25	1.53	-1.63	-0.874	-0.992	-1.15	0.768	95055	A	T
NS_NCTC8325_95103_G_A		7.62e-05	0.267	0.481	-5.58	1.85	1.99	4.84	0.853	-1.25	-1.25	1.53	-1.63	-0.874	-0.992	-1.15	0.768	95103	G	A
NS_NCTC8325_2686475_T_C		7.69e-05	0.289	0.117	-5.86	1.87	2.18	4.78	0.597	-1.14	-3.01	-2.33	-0.993	-7.28	-0.668	-1.45	1.29	2686475	T	C
NS_NCTC8325_2686481_T_C		7.69e-05	0.289	0.117	-5.86	1.87	2.18	4.78	0.597	-1.14	-3.01	-2.33	-0.993	-7.28	-0.668	-1.45	1.29	2686481	T	C
NS_NCTC8325_2686492_G_A		7.69e-05	0.289	0.117	-5.86	1.87	2.18	4.78	0.597	-1.14	-3.01	-2.33	-0.993	-7.28	-0.668	-1.45	1.29	2686492	G	A
NS_NCTC8325_2709124_C_A		8.41e-05	0.405	0.757	-2.26	0.605	1.43	2.28	-0.0564	0.495	0.543	0.252	-1.06	-1.81	-1.61	-0.222	0.158	2709124	C	A
NS_NCTC8325_2217799_G_T		8.45e-05	0.194	0.0124	-3.8	1.14	1.25	0.69	-2.49	0.755	-2.92	1.89	0.792	-1.1	-0.338	-1.45	0.989	2217799	G	T
NS_NCTC8325_82969_G_A		8.48e-05	0.392	0.719	-2.33	0.632	1.42	2.36	-0.0757	0.434	0.621	0.219	-0.987	-1.72	-1.47	-0.274	0.181	82969	G	A
NS_NCTC8325_20192_T_G		8.86e-05	0.496	0.17	2.39	0.653	-0.662	2.11	-0.252	1.08	-0.531	1.16	0.226	-0.895	-1.18	-0.779	0.469	20192	T	G
NS_NCTC8325_86055_A_G		9.73e-05	0.323	0.326	-3.19	0.977	1.53	1.86	2.38	0.93	-0.963	1.11	-3.16	-3.96	0.202	-1.33	1.79	86055	A	G
NS_NCTC8325_86060_T_A		9.73e-05	0.323	0.326	-3.19	0.977	1.53	1.86	2.38	0.93	-0.963	1.11	-3.16	-3.96	0.202	-1.33	1.79	86060	T	A
NS_NCTC8325_2754366_A_G		9.77e-05	0.259	0.87	-4.57	1.45	1.69	3.5	2.68	0.99	2.53	-0.432	-0.641	-1.5	-0.706	-1.03	1.26	2754366	A	G
NS_NCTC8325_2695378_C_T		9.84e-05	0.246	0.294	-4.59	1.42	1.63	3.34	3.06	0.176	-1.83	-3.47	-1.33	-2.06	-0.925	-1.48	1.13	2695378	C	T
NS_NCTC8325_315396_T_C		0.000107	0.405	0.608	-2.67	0.773	1.58	2.76	-0.209	0.415	0.228	-1.91	-0.921	-2.37	-0.995	-1.19	1.16	315396	T	C
NS_NCTC8325_315432_T_C		0.000107	0.405	0.608	-2.67	0.773	1.58	2.76	-0.209	0.415	0.228	-1.91	-0.921	-2.37	-0.995	-1.19	1.16	315432	T	C
NS_NCTC8325_2692239_A_G		0.000108	0.306	0.406	-6	1.96	2.32	5.12	0.105	-0.0749	2.73	1.59	-0.0389	-6.71	-0.428	-0.88	1.66	2692239	A	G
NS_NCTC8325_88307_C_A		0.000111	0.323	0.684	-4.55	1.48	1.98	4.29	-0.0139	0.00987	2.08	0.584	-0.789	-1.89	-0.632	-1.04	1.25	88307	C	A
NS_NCTC8325_2692354_G_A		0.000111	0.323	0.684	-4.55	1.48	1.98	4.29	-0.0139	0.00987	2.08	0.584	-0.789	-1.89	-0.632	-1.04	1.25	2692354	G	A
NS_NCTC8325_2685116_C_T		0.000116	0.241	0.991	-3.17	0.969	1.26	2.45	2.34	0.317	-0.656	-0.0722	-1.33	-0.468	-1.32	-1.08	0.831	2685116	C	T
NS_NCTC8325_2706309_A_G		0.000116	0.241	0.991	-3.17	0.969	1.26	2.45	2.34	0.317	-0.656	-0.0722	-1.33	-0.468	-1.32	-1.08	0.831	2706309	A	G
NS_NCTC8325_2689234_C_T		0.000125	0.22	0.744	-5.29	1.8	1.62	3.79	3.85	0.0236	-0.46	0.0897	-1.51	0.389	-1.14	-1.18	0.642	2689234	C	T
NS_NCTC8325_1294104_T_C		0.00013	0.142	0.983	-6.56	2.55	1.37	1.93	-4.64	-0.259	-1.29	-4.42	-0.71	-4.93	-0.657	0.672	4.83	1294104	T	C
NS_NCTC8325_2769583_C_T		0.00013	0.341	0.258	-3.89	1.21	1.82	3.75	0.0767	-0.289	-0.982	-2.37	-1.16	-2.09	-1.04	-0.522	3.18	2769583	C	T
NS_NCTC8325_310707_C_A		0.000132	0.211	0.688	-5.47	1.82	1.64	3.84	4.03	-0.0436	-0.642	0.183	-1.5	0.115	-1.08	-1.2	0.775	310707	C	A
NS_NCTC8325_101827_G_T		0.000137	0.246	0.173	-4.93	1.52	1.71	3.41	3.18	0.493	-1.11	-3.38	-0.606	-5.48	-0.933	-0.274	3.88	101827	G	T
NS_NCTC8325_2741794_G_A		0.000141	0.289	0.499	-4.49	1.41	1.8	4.12	0.493	-0.61	-0.115	0.969	-1.19	-1.16	-1.08	-0.0537	3.39	2741794	G	A
NS_NCTC8325_2690913_A_C		0.000142	0.297	0.544	-4.7	1.53	1.88	4.31	0.453	-0.634	0.00536	0.948	-1.21	-0.759	-1.01	0.0739	3.43	2690913	A	C
NS_NCTC8325_2691113_C_T		0.000142	0.297	0.544	-4.7	1.53	1.88	4.31	0.453	-0.634	0.00536	0.948	-1.21	-0.759	-1.01	0.0739	3.43	2691113	C	T
NS_NCTC8325_2691197_T_A		0.000142	0.297	0.544	-4.7	1.53	1.88	4.31	0.453	-0.634	0.00536	0.948	-1.21	-0.759	-1.01	0.0739	3.43	2691197	T	A
NS_NCTC8325_2691276_T_C		0.000142	0.297	0.544	-4.7	1.53	1.88	4.31	0.453	-0.634	0.00536	0.948	-1.21	-0.759	-1.01	0.0739	3.43	2691276	T	C
NS_NCTC8325_2802060_G_A		0.000142	0.297	0.544	-4.7	1.53	1.88	4.31	0.453	-0.634	0.00536	0.948	-1.21	-0.759	-1.01	0.0739	3.43	2802060	G	A
NS_NCTC8325_2672172_T_C		0.000145	0.302	0.67	-4.56	1.44	1.87	4.15	0.248	-0.322	1.11	0.832	-1.04	-2.37	-0.514	-2.06	-1.2	2672172	T	C
NS_NCTC8325_62214_T_C		0.000148	0.496	0.766	-2.1	0.586	1.56	2.08	-0.232	0.662	-0.18	-1.42	-1.16	-2.5	-1.83	0.0891	-0.226	62214	T	C
NS_NCTC8325_77545_T_G		0.000149	0.272	0.412	-5.55	1.87	2	4.84	0.836	-1.24	-1.23	1.48	-1.67	-0.593	-1.03	-1.18	0.761	77545	T	G
NS_NCTC8325_81257_A_G		0.000149	0.272	0.412	-5.55	1.87	2	4.84	0.836	-1.24	-1.23	1.48	-1.67	-0.593	-1.03	-1.18	0.761	81257	A	G
NS_NCTC8325_95091_G_A		0.000149	0.272	0.412	-5.55	1.87	2	4.84	0.836	-1.24	-1.23	1.48	-1.67	-0.593	-1.03	-1.18	0.761	95091	G	A
NS_NCTC8325_2667668_A_T		0.000149	0.272	0.412	-5.55	1.87	2	4.84	0.836	-1.24	-1.23	1.48	-1.67	-0.593	-1.03	-1.18	0.761	2667668	A	T
NS_NCTC8325_2748025_T_G		0.000149	0.272	0.412	-5.55	1.87	2	4.84	0.836	-1.24	-1.23	1.48	-1.67	-0.593	-1.03	-1.18	0.761	2748025	T	G
NS_NCTC8325_17721_T_C		0.00016	0.207	0.544	-5.5	1.81	1.64	3.87	4.07	-0.0507	-0.679	0.205	-1.52	0.101	-1.13	-1.26	0.799	17721	T	C
NS_NCTC8325_90526_G_A		0.00016	0.207	0.544	-5.5	1.81	1.64	3.87	4.07	-0.0507	-0.679	0.205	-1.52	0.101	-1.13	-1.26	0.799	90526	G	A
NS_NCTC8325_750897_T_C		0.000162	0.134	0.00194	-3.81	1.18	1.02	0.0638	-0.277	1.58	-2.53	0.975	0.853	-0.316	-0.455	-1.47	0.988	750897	T	C
NS_NCTC8325_750947_G_A		0.000162	0.134	0.00194	-3.81	1.18	1.02	0.0638	-0.277	1.58	-2.53	0.975	0.853	-0.316	-0.455	-1.47	0.988	750947	G	A
NS_NCTC8325_2217814_A_T		0.000162	0.134	0.00194	-3.81	1.18	1.02	0.0638	-0.277	1.58	-2.53	0.975	0.853	-0.316	-0.455	-1.47	0.988	2217814	A	T
NS_NCTC8325_2705600_A_C		0.000163	0.483	0.802	-1.95	0.543	1.46	2	-0.224	0.64	-0.273	-1.33	-1.12	-2.45	-1.69	-0.36	0.223	2705600	A	C
NCTC8325_424183_A_G		0.000169	0.293	0.278	8.15	2.82	-2.87	-1.95	-6.05	5.95	-0.0318	-4.06	3.99	-5.49	1.79	-4.5	-2.63	424183	A	G
NS_NCTC8325_61443_C_T		0.00018	0.466	0.922	-1.87	0.523	1.39	1.98	-0.157	0.568	-0.117	-1.4	-1.11	-2.31	-1.33	-0.292	0.431	61443	C	T
NS_NCTC8325_2709039_A_G		0.000183	0.349	0.949	-2.19	0.611	1.28	2.12	0.287	0.0377	-0.984	0.487	-1.39	-1.45	-1.72	-0.245	0.0389	2709039	A	G
NS_NCTC8325_2805245_G_T		0.000183	0.47	0.312	-2.62	0.763	1.74	2.35	-0.0517	0.851	0.708	0.856	-2.78	-2.27	-0.00947	-1.3	1.69	2805245	G	T
NS_NCTC8325_2805254_T_C		0.000183	0.47	0.312	-2.62	0.763	1.74	2.35	-0.0517	0.851	0.708	0.856	-2.78	-2.27	-0.00947	-1.3	1.69	2805254	T	C
NS_NCTC8325_2160225_G_T		0.000185	0.19	0.0128	6.85	2.29	-0.809	-3.22	-3.49	-0.654	-2.7	-1.07	-1.93	1.46	-1.31	0.422	4.05	2160225	G	T
NS_NCTC8325_2692026_T_C		0.000187	0.328	0.604	-4.49	1.48	1.97	4.25	-0.0246	0.0335	2.1	0.551	-0.773	-1.87	-0.663	-1.02	1.35	2692026	T	C
NS_NCTC8325_2692035_C_T		0.000187	0.328	0.604	-4.49	1.48	1.97	4.25	-0.0246	0.0335	2.1	0.551	-0.773	-1.87	-0.663	-1.02	1.35	2692035	C	T
NS_NCTC8325_2692047_A_G		0.000187	0.328	0.604	-4.49	1.48	1.97	4.25	-0.0246	0.0335	2.1	0.551	-0.773	-1.87	-0.663	-1.02	1.35	2692047	A	G
NS_NCTC8325_2692098_G_A		0.000187	0.328	0.604	-4.49	1.48	1.97	4.25	-0.0246	0.0335	2.1	0.551	-0.773	-1.87	-0.663	-1.02	1.35	2692098	G	A
NS_NCTC8325_2692137_T_C		0.000187	0.328	0.604	-4.49	1.48	1.97	4.25	-0.0246	0.0335	2.1	0.551	-0.773	-1.87	-0.663	-1.02	1.35	2692137	T	C
NS_NCTC8325_2692161_T_G		0.000187	0.328	0.604	-4.49	1.48	1.97	4.25	-0.0246	0.0335	2.1	0.551	-0.773	-1.87	-0.663	-1.02	1.35	2692161	T	G
NS_NCTC8325_2692197_T_C		0.000187	0.328	0.604	-4.49	1.48	1.97	4.25	-0.0246	0.0335	2.1	0.551	-0.773	-1.87	-0.663	-1.02	1.35	2692197	T	C
NS_NCTC8325_2692257_T_C		0.000187	0.328	0.604	-4.49	1.48	1.97	4.25	-0.0246	0.0335	2.1	0.551	-0.773	-1.87	-0.663	-1.02	1.35	2692257	T	C
NS_NCTC8325_2692281_A_T		0.000187	0.328	0.604	-4.49	1.48	1.97	4.25	-0.0246	0.0335	2.1	0.551	-0.773	-1.87	-0.663	-1.02	1.35	2692281	A	T
NS_NCTC8325_2692287_G_A		0.000187	0.328	0.604	-4.49	1.48	1.97	4.25	-0.0246	0.0335	2.1	0.551	-0.773	-1.87	-0.663	-1.02	1.35	2692287	G	A
NS_NCTC8325_2692311_A_T		0.000187	0.328	0.604	-4.49	1.48	1.97	4.25	-0.0246	0.0335	2.1	0.551	-0.773	-1.87	-0.663	-1.02	1.35	2692311	A	T
NS_NCTC8325_2692326_G_C		0.000187	0.328	0.604	-4.49	1.48	1.97	4.25	-0.0246	0.0335	2.1	0.551	-0.773	-1.87	-0.663	-1.02	1.35	2692326	G	C
NS_NCTC8325_2692341_T_A		0.000187	0.328	0.604	-4.49	1.48	1.97	4.25	-0.0246	0.0335	2.1	0.551	-0.773	-1.87	-0.663	-1.02	1.35	2692341	T	A
NS_NCTC8325_2695510_C_T		0.000188	0.409	0.73	-2.21	0.631	1.41	2.31	-0.204	0.4	0.107	-1.56	-0.952	-2.87	-1.18	-0.304	0.465	2695510	C	T
NS_NCTC8325_80556_C_T		0.00019	0.272	0.412	-4.55	1.49	1.73	3.87	0.617	-0.604	-0.221	1.54	-0.711	-4.98	-0.851	0.0816	3.24	80556	C	T
NS_NCTC8325_2696160_G_A		0.000194	0.198	0.0946	-2.43	0.7	0.997	0.919	-1.88	0.713	0.574	-0.00944	-0.843	-2.77	-1.45	0.263	-0.0629	2696160	G	A
NCTC8325_2217802_G_A		0.000197	0.228	0.0209	4.99	1.78	-1.6	-0.793	-3.36	0.728	-2	3.16	-1.62	0.422	3.39	-1.43	-5.1	2217802	G	A
NS_NCTC8325_95008_G_A		0.0002	0.207	0.544	-5.41	1.81	1.62	3.81	3.99	-0.038	-0.662	0.19	-1.52	0.145	-1.15	-1.16	0.77	95008	G	A
NS_NCTC8325_95010_G_A		0.0002	0.207	0.544	-5.41	1.81	1.62	3.81	3.99	-0.038	-0.662	0.19	-1.52	0.145	-1.15	-1.16	0.77	95010	G	A
NS_NCTC8325_95016_T_A		0.0002	0.207	0.544	-5.41	1.81	1.62	3.81	3.99	-0.038	-0.662	0.19	-1.52	0.145	-1.15	-1.16	0.77	95016	T	A
NS_NCTC8325_95019_C_T		0.0002	0.207	0.544	-5.41	1.81	1.62	3.81	3.99	-0.038	-0.662	0.19	-1.52	0.145	-1.15	-1.16	0.77	95019	C	T
NS_NCTC8325_2755988_G_T		0.0002	0.207	0.544	-5.41	1.81	1.62	3.81	3.99	-0.038	-0.662	0.19	-1.52	0.145	-1.15	-1.16	0.77	2755988	G	T
NS_NCTC8325_2684730_T_C		0.000205	0.478	0.508	-2.45	0.697	1.69	1.83	1.04	1.69	-0.936	-1.42	0.311	-1.05	-0.959	-1.66	1.39	2684730	T	C
NS_NCTC8325_253688_C_T		0.000206	0.478	0.885	-1.85	0.522	1.4	1.94	-0.173	0.599	-0.163	-1.37	-1.12	-2.35	-1.45	-0.233	0.395	253688	C	T
NS_NCTC8325_312817_T_C		0.000215	0.466	0.24	2.29	0.66	-0.544	1.99	-0.274	1.15	-0.622	1.17	0.12	-1.01	-1.37	-0.623	0.377	312817	T	C
NS_NCTC8325_2705885_A_G		0.000226	0.487	0.722	-1.93	0.548	1.46	2	-0.231	0.652	-0.239	-1.34	-1.1	-2.44	-1.7	-0.354	0.297	2705885	A	G
NS_NCTC8325_1997751_G_A		0.000227	0.198	0.00668	5.92	2.04	-0.635	-2.66	-3.03	-0.503	-2.21	-1.04	-1.75	1.1	-1.18	0.355	3.77	1997751	G	A
NS_NCTC8325_2701137_G_A		0.000231	0.504	0.295	2.37	0.676	-0.673	2.14	-0.186	1.06	-0.568	1.05	0.197	-0.929	-0.898	-1.42	1.18	2701137	G	A
NS_NCTC8325_61642_G_A		0.000235	0.276	0.568	2.48	0.778	-0.169	1.73	-0.568	1.89	-1.51	-0.0146	-1.58	-2.24	-0.684	-0.521	0.597	61642	G	A
NS_NCTC8325_101823_G_A		0.00024	0.267	0.313	-3.82	1.21	1.53	3	2.37	0.468	-0.813	-3.16	-1.11	-1.59	-1.06	-0.469	3.1	101823	G	A
NS_NCTC8325_2666833_G_A		0.000241	0.332	0.23	-3.82	1.22	1.77	3.66	0.132	-0.358	-1.19	-2.29	-1.22	-2.05	-0.987	-0.487	3.1	2666833	G	A
NS_NCTC8325_2666861_A_C		0.000241	0.332	0.23	-3.82	1.22	1.77	3.66	0.132	-0.358	-1.19	-2.29	-1.22	-2.05	-0.987	-0.487	3.1	2666861	A	C
NS_NCTC8325_2682847_C_G		0.000246	0.371	0.941	-2.38	0.714	1.38	2.46	-0.00577	0.368	0.686	0.129	-0.948	-1.67	-1.06	-0.847	0.959	2682847	C	G
NS_NCTC8325_2747107_T_A		0.000263	0.228	0.567	-4.65	1.5	1.56	3.48	3.22	0.333	0.305	-0.0986	-1.2	0.082	-1.23	-0.11	3.29	2747107	T	A
NS_NCTC8325_2667399_C_T		0.000263	0.379	0.33	-3.66	1.21	1.87	3.65	-0.322	0.239	0.705	-2.57	-0.856	-2.54	-0.732	-1.2	1.42	2667399	C	T
NS_NCTC8325_311574_A_G		0.000264	0.228	0.125	-5.5	1.77	1.75	3.61	3.79	0.134	-2.27	-3.52	-0.912	-5.83	-0.852	-1.44	1.27	311574	A	G
NS_NCTC8325_2670838_A_T		0.000264	0.228	0.125	-5.5	1.77	1.75	3.61	3.79	0.134	-2.27	-3.52	-0.912	-5.83	-0.852	-1.44	1.27	2670838	A	T
NS_NCTC8325_2670841_G_A		0.000264	0.228	0.125	-5.5	1.77	1.75	3.61	3.79	0.134	-2.27	-3.52	-0.912	-5.83	-0.852	-1.44	1.27	2670841	G	A
NS_NCTC8325_2670850_A_T		0.000264	0.228	0.125	-5.5	1.77	1.75	3.61	3.79	0.134	-2.27	-3.52	-0.912	-5.83	-0.852	-1.44	1.27	2670850	A	T
NS_NCTC8325_2670871_G_A		0.000264	0.228	0.125	-5.5	1.77	1.75	3.61	3.79	0.134	-2.27	-3.52	-0.912	-5.83	-0.852	-1.44	1.27	2670871	G	A
NS_NCTC8325_2670876_T_C		0.000264	0.228	0.125	-5.5	1.77	1.75	3.61	3.79	0.134	-2.27	-3.52	-0.912	-5.83	-0.852	-1.44	1.27	2670876	T	C
NS_NCTC8325_2670877_T_A		0.000264	0.228	0.125	-5.5	1.77	1.75	3.61	3.79	0.134	-2.27	-3.52	-0.912	-5.83	-0.852	-1.44	1.27	2670877	T	A
NS_NCTC8325_2686412_C_T		0.000264	0.228	0.125	-5.5	1.77	1.75	3.61	3.79	0.134	-2.27	-3.52	-0.912	-5.83	-0.852	-1.44	1.27	2686412	C	T
NS_NCTC8325_2737863_A_C		0.000264	0.228	0.125	-5.5	1.77	1.75	3.61	3.79	0.134	-2.27	-3.52	-0.912	-5.83	-0.852	-1.44	1.27	2737863	A	C
NS_NCTC8325_2217802_G_A		0.000273	0.228	0.0209	-3.5	1.08	1.32	0.792	-2.66	1.23	-1.09	1.42	0.93	-1.7	-0.218	-2.22	-0.563	2217802	G	A
NS_NCTC8325_2666720_G_T		0.000277	0.341	0.258	-3.82	1.26	1.78	3.68	0.08	-0.317	-1.04	-2.36	-1.17	-1.97	-0.912	-0.35	3.19	2666720	G	T
NS_NCTC8325_82390_C_T		0.000281	0.319	0.245	-4.25	1.44	1.83	3.92	0.312	-0.718	-2.07	-2.37	-1.5	-1.98	-0.861	-1.33	1.03	82390	C	T
NCTC8325_2217799_G_T		0.000283	0.194	0.0124	4.81	1.82	-1.39	-0.633	-2.95	-1.37	-2.31	2.26	-1.25	0.279	0.17	-1.47	-1.38	2217799	G	T
NS_NCTC8325_2695771_A_G		0.000283	0.328	0.604	-4.39	1.49	1.94	4.19	-0.0254	0.0261	2.02	0.507	-0.854	-1.52	-0.706	-0.984	1.2	2695771	A	G
NS_NCTC8325_2742241_T_C		0.000283	0.328	0.604	-4.39	1.49	1.94	4.19	-0.0254	0.0261	2.02	0.507	-0.854	-1.52	-0.706	-0.984	1.2	2742241	T	C
NS_NCTC8325_2667719_A_T		0.000286	0.293	0.43	-4.43	1.42	1.79	4.1	0.476	-0.597	-0.106	0.912	-1.23	-0.887	-1.12	-0.0955	3.35	2667719	A	T
NS_NCTC8325_1061142_G_A		0.000288	0.211	0.0405	8.6	2.94	-1.35	-4.74	-4.14	-0.906	-3.54	-0.178	-1.11	-5.28	-1.07	1.04	5.37	1061142	G	A
NS_NCTC8325_1602011_C_A		0.000288	0.211	0.0405	8.6	2.94	-1.35	-4.74	-4.14	-0.906	-3.54	-0.178	-1.11	-5.28	-1.07	1.04	5.37	1602011	C	A
NS_NCTC8325_1605778_T_A		0.000288	0.211	0.0405	8.6	2.94	-1.35	-4.74	-4.14	-0.906	-3.54	-0.178	-1.11	-5.28	-1.07	1.04	5.37	1605778	T	A
NS_NCTC8325_1770744_C_T		0.000288	0.211	0.0405	8.6	2.94	-1.35	-4.74	-4.14	-0.906	-3.54	-0.178	-1.11	-5.28	-1.07	1.04	5.37	1770744	C	T
NS_NCTC8325_2251209_C_T		0.000288	0.211	0.0405	8.6	2.94	-1.35	-4.74	-4.14	-0.906	-3.54	-0.178	-1.11	-5.28	-1.07	1.04	5.37	2251209	C	T
NS_NCTC8325_2730258_T_C		0.000293	0.461	0.277	-2.2	0.645	1.54	1.86	0.0957	0.617	-2.03	1.33	-0.254	-0.611	-1.37	-0.67	0.267	2730258	T	C
NS_NCTC8325_2741455_A_G		0.000298	0.371	0.299	-3.74	1.22	1.88	3.7	-0.3	0.217	0.728	-2.58	-0.798	-2.92	-0.619	-1.26	1.51	2741455	A	G
NS_NCTC8325_872801_G_A		0.000322	0.31	0.346	4.43	1.36	-0.873	-1.69	-1.8	-1.35	-0.0658	-1.95	-3.49	-5.38	-1.77	1.37	2.24	872801	G	A
NS_NCTC8325_1372406_G_A		0.000328	0.125	0.576	-9.61	3	1.7	2.56	-6.77	-0.704	-1.77	-6.24	-0.534	-6.34	-0.325	1.03	6.56	1372406	G	A
NS_NCTC8325_2202380_T_C		0.000328	0.125	0.576	-9.61	3	1.7	2.56	-6.77	-0.704	-1.77	-6.24	-0.534	-6.34	-0.325	1.03	6.56	2202380	T	C
NS_NCTC8325_2805932_C_T		0.000328	0.125	0.576	-9.61	3	1.7	2.56	-6.77	-0.704	-1.77	-6.24	-0.534	-6.34	-0.325	1.03	6.56	2805932	C	T
NS_NCTC8325_2740980_C_A		0.00033	0.487	0.652	2.08	0.615	-0.497	2.03	-0.243	0.714	-0.223	-1.38	-1.15	-2.52	-1.91	0.365	-0.342	2740980	C	A
NS_NCTC8325_2748695_G_T		0.000332	0.28	0.295	-3.69	1.18	1.53	2.98	2.23	0.54	-0.566	-3.16	-1.09	-1.33	-1.14	-0.542	3.07	2748695	G	T
NS_NCTC8325_26985_C_T		0.000342	0.297	0.367	-4.87	1.54	1.96	4.25	0.196	-0.0618	1.91	1.31	-0.313	-5.92	-0.638	-1.06	1.46	26985	C	T
NS_NCTC8325_62259_T_G		0.000349	0.336	0.866	2.36	0.744	-0.269	1.66	-0.334	1.69	-0.782	1.82	-1.55	-1.51	-0.587	-0.293	0.482	62259	T	G
NS_NCTC8325_2805873_C_T		0.000357	0.28	0.652	2.37	0.774	-0.145	1.67	-0.543	1.82	-1.42	-0.0342	-1.54	-2.2	-0.607	-0.332	0.455	2805873	C	T
NS_NCTC8325_66861_G_C		0.000359	0.371	0.081	2.23	0.671	-0.301	1.84	-0.298	1.2	-0.485	-0.84	-2.74	-3.21	-1.26	0.00197	0.252	66861	G	C
NS_NCTC8325_86723_T_C		0.000363	0.241	0.762	-4.41	1.45	1.56	3.31	2.82	0.651	1.52	-0.259	-0.966	-1.48	-0.652	-2.03	-1.14	86723	T	C
NS_NCTC8325_2672185_A_G		0.000363	0.241	0.762	-4.41	1.45	1.56	3.31	2.82	0.651	1.52	-0.259	-0.966	-1.48	-0.652	-2.03	-1.14	2672185	A	G
NS_NCTC8325_86266_C_A		0.000366	0.216	0.598	-5.24	1.81	1.6	3.74	3.85	-0.0223	-0.604	0.114	-1.54	0.415	-1.14	-1.13	0.739	86266	C	A
NS_NCTC8325_308557_G_A		0.000366	0.216	0.598	-5.24	1.81	1.6	3.74	3.85	-0.0223	-0.604	0.114	-1.54	0.415	-1.14	-1.13	0.739	308557	G	A
NS_NCTC8325_2696281_C_T		0.000366	0.216	0.598	-5.24	1.81	1.6	3.74	3.85	-0.0223	-0.604	0.114	-1.54	0.415	-1.14	-1.13	0.739	2696281	C	T
NS_NCTC8325_307630_G_T		0.000369	0.284	0.574	-3.5	1.14	1.5	3.27	0.444	-0.42	-0.302	0.744	-1.14	-1.84	-0.891	-0.167	2.72	307630	G	T
NS_NCTC8325_101676_G_A		0.00037	0.375	0.555	-2.17	0.67	1.31	2.28	0.0611	0.137	-0.872	-1.48	-1.12	-2	-1.09	-0.516	1.87	101676	G	A
NCTC8325_750897_T_C		0.000371	0.134	0.00194	4.79	1.84	-1.1	0.224	0.479	-0.248	-2.28	2.2	-0.653	0.256	0.248	-1.42	-1.52	750897	T	C
NCTC8325_750947_G_A		0.000371	0.134	0.00194	4.79	1.84	-1.1	0.224	0.479	-0.248	-2.28	2.2	-0.653	0.256	0.248	-1.42	-1.52	750947	G	A
NCTC8325_2217814_A_T		0.000371	0.134	0.00194	4.79	1.84	-1.1	0.224	0.479	-0.248	-2.28	2.2	-0.653	0.256	0.248	-1.42	-1.52	2217814	A	T
NS_NCTC8325_308577_A_G		0.000375	0.491	0.465	-1.91	0.568	1.45	1.64	0.149	0.56	-0.968	0.844	-2.66	-2.01	-0.897	-0.24	0.385	308577	A	G
NS_NCTC8325_308578_C_T		0.000375	0.491	0.465	-1.91	0.568	1.45	1.64	0.149	0.56	-0.968	0.844	-2.66	-2.01	-0.897	-0.24	0.385	308578	C	T
NS_NCTC8325_2682734_G_A		0.000376	0.487	0.722	2.43	0.724	-0.664	2.26	-0.372	1.07	-1.14	-0.837	0.326	-1.42	-0.715	-1.71	1.48	2682734	G	A
NS_NCTC8325_15126_T_C		0.000386	0.384	0.597	2.23	0.695	-0.342	1.89	-0.454	1.3	-1.23	-0.601	0.00349	-1.67	-1.58	-0.167	-0.0152	15126	T	C
NS_NCTC8325_59163_T_C		0.000391	0.358	0.901	1.89	0.567	-0.164	1.55	-0.293	1.32	-1.06	-0.235	-1.33	-2.44	0.036	-1.15	1.36	59163	T	C
NS_NCTC8325_2757666_T_C		0.000392	0.345	0.696	-2.93	0.928	1.51	2.96	0.0381	0.194	1.07	0.268	-1.01	-1.79	-1.08	-0.888	1.08	2757666	T	C
NS_NCTC8325_1446524_C_T		0.000393	0.142	0.118	-3.09	1.13	0.919	1.35	-2.09	0.145	0.0859	-0.305	-1.21	0.337	-0.989	0.0104	2.21	1446524	C	T
NS_NCTC8325_61078_A_T		0.000394	0.246	0.461	-5.6	1.86	1.86	3.89	3.38	1.16	3.1	0.125	-0.02	-5.25	-0.632	-0.903	1.61	61078	A	T
NS_NCTC8325_2757690_C_T		0.000399	0.388	0.362	-2.68	0.834	1.54	2.81	-0.171	0.305	0.258	-1.92	-1.01	-2.52	-1.04	-1.09	1.23	2757690	C	T
NS_NCTC8325_309889_G_T		0.000412	0.237	0.619	-4.43	1.48	1.53	3.37	3.03	0.375	0.442	-0.187	-1.13	0.069	-1.14	0.00335	3.29	309889	G	T
NS_NCTC8325_253400_C_A		0.000418	0.371	0.299	-3.59	1.2	1.82	3.57	-0.287	0.225	0.694	-2.5	-0.825	-2.78	-0.656	-1.16	1.45	253400	C	A
NS_NCTC8325_253469_G_A		0.000418	0.371	0.299	-3.59	1.2	1.82	3.57	-0.287	0.225	0.694	-2.5	-0.825	-2.78	-0.656	-1.16	1.45	253469	G	A
NS_NCTC8325_2750794_G_A		0.000427	0.487	0.722	-1.98	0.595	1.48	2.01	-0.212	0.611	-0.121	-1.37	-1.12	-2.42	-1.65	0.251	-0.285	2750794	G	A
NS_NCTC8325_2732902_G_A		0.000438	0.25	0.244	-4.15	1.39	1.54	3.12	2.76	0.195	-1.66	-3.25	-1.39	-1.48	-1	-1.36	1.06	2732902	G	A
NS_NCTC8325_2730296_G_A		0.000443	0.44	0.586	2.01	0.609	-0.364	1.88	-0.368	1.09	-1.1	-0.619	-0.0321	-1.62	-1.26	-0.891	0.608	2730296	G	A
NCTC8325_989914_A_T		0.000444	0.461	0.0316	4.02	1.68	-2.33	-3.18	-0.00127	2.02	-0.244	-2.36	-1.25	-3.18	0.808	-1.97	-2.58	989914	A	T
NS_NCTC8325_77612_T_A		0.000451	0.211	0.465	-5.27	1.8	1.61	3.76	3.89	-0.0295	-0.641	0.136	-1.55	0.405	-1.19	-1.19	0.764	77612	T	A
NS_NCTC8325_77615_T_A		0.000451	0.211	0.465	-5.27	1.8	1.61	3.76	3.89	-0.0295	-0.641	0.136	-1.55	0.405	-1.19	-1.19	0.764	77615	T	A
NS_NCTC8325_77636_A_G		0.000451	0.211	0.465	-5.27	1.8	1.61	3.76	3.89	-0.0295	-0.641	0.136	-1.55	0.405	-1.19	-1.19	0.764	77636	A	G
NS_NCTC8325_77639_G_A		0.000451	0.211	0.465	-5.27	1.8	1.61	3.76	3.89	-0.0295	-0.641	0.136	-1.55	0.405	-1.19	-1.19	0.764	77639	G	A
NS_NCTC8325_81386_C_T		0.000451	0.211	0.465	-5.27	1.8	1.61	3.76	3.89	-0.0295	-0.641	0.136	-1.55	0.405	-1.19	-1.19	0.764	81386	C	T
NS_NCTC8325_102780_A_T		0.000451	0.211	0.465	-5.27	1.8	1.61	3.76	3.89	-0.0295	-0.641	0.136	-1.55	0.405	-1.19	-1.19	0.764	102780	A	T
NS_NCTC8325_2667476_C_A		0.000451	0.211	0.465	-5.27	1.8	1.61	3.76	3.89	-0.0295	-0.641	0.136	-1.55	0.405	-1.19	-1.19	0.764	2667476	C	A
NS_NCTC8325_2691046_G_A		0.000451	0.211	0.465	-5.27	1.8	1.61	3.76	3.89	-0.0295	-0.641	0.136	-1.55	0.405	-1.19	-1.19	0.764	2691046	G	A
NS_NCTC8325_2691127_A_G		0.000451	0.211	0.465	-5.27	1.8	1.61	3.76	3.89	-0.0295	-0.641	0.136	-1.55	0.405	-1.19	-1.19	0.764	2691127	A	G
NS_NCTC8325_2691229_A_G		0.000451	0.211	0.465	-5.27	1.8	1.61	3.76	3.89	-0.0295	-0.641	0.136	-1.55	0.405	-1.19	-1.19	0.764	2691229	A	G
NS_NCTC8325_2696653_A_G		0.000451	0.211	0.465	-5.27	1.8	1.61	3.76	3.89	-0.0295	-0.641	0.136	-1.55	0.405	-1.19	-1.19	0.764	2696653	A	G
NS_NCTC8325_2696666_G_A		0.000451	0.211	0.465	-5.27	1.8	1.61	3.76	3.89	-0.0295	-0.641	0.136	-1.55	0.405	-1.19	-1.19	0.764	2696666	G	A
NS_NCTC8325_2696716_C_G		0.000451	0.211	0.465	-5.27	1.8	1.61	3.76	3.89	-0.0295	-0.641	0.136	-1.55	0.405	-1.19	-1.19	0.764	2696716	C	G
NS_NCTC8325_2698135_G_A		0.000451	0.211	0.465	-5.27	1.8	1.61	3.76	3.89	-0.0295	-0.641	0.136	-1.55	0.405	-1.19	-1.19	0.764	2698135	G	A
NS_NCTC8325_2698138_G_A		0.000451	0.211	0.465	-5.27	1.8	1.61	3.76	3.89	-0.0295	-0.641	0.136	-1.55	0.405	-1.19	-1.19	0.764	2698138	G	A
NS_NCTC8325_2722220_G_A		0.000451	0.211	0.465	-5.27	1.8	1.61	3.76	3.89	-0.0295	-0.641	0.136	-1.55	0.405	-1.19	-1.19	0.764	2722220	G	A
NS_NCTC8325_2750523_G_A		0.000451	0.211	0.465	-5.27	1.8	1.61	3.76	3.89	-0.0295	-0.641	0.136	-1.55	0.405	-1.19	-1.19	0.764	2750523	G	A
NS_NCTC8325_20500_G_T		0.000466	0.332	0.529	-4.34	1.48	1.93	4.16	-0.0352	0.0484	2.04	0.477	-0.837	-1.51	-0.735	-0.968	1.3	20500	G	T
NS_NCTC8325_82039_T_C		0.000466	0.332	0.529	-4.34	1.48	1.93	4.16	-0.0352	0.0484	2.04	0.477	-0.837	-1.51	-0.735	-0.968	1.3	82039	T	C
NS_NCTC8325_83804_G_T		0.000466	0.332	0.529	-4.34	1.48	1.93	4.16	-0.0352	0.0484	2.04	0.477	-0.837	-1.51	-0.735	-0.968	1.3	83804	G	T
NS_NCTC8325_86801_T_C		0.000466	0.332	0.529	-4.34	1.48	1.93	4.16	-0.0352	0.0484	2.04	0.477	-0.837	-1.51	-0.735	-0.968	1.3	86801	T	C
NS_NCTC8325_86965_T_C		0.000466	0.332	0.529	-4.34	1.48	1.93	4.16	-0.0352	0.0484	2.04	0.477	-0.837	-1.51	-0.735	-0.968	1.3	86965	T	C
NS_NCTC8325_89116_G_T		0.000466	0.332	0.529	-4.34	1.48	1.93	4.16	-0.0352	0.0484	2.04	0.477	-0.837	-1.51	-0.735	-0.968	1.3	89116	G	T
NS_NCTC8325_89128_A_G		0.000466	0.332	0.529	-4.34	1.48	1.93	4.16	-0.0352	0.0484	2.04	0.477	-0.837	-1.51	-0.735	-0.968	1.3	89128	A	G
NS_NCTC8325_305616_G_C		0.000466	0.332	0.529	-4.34	1.48	1.93	4.16	-0.0352	0.0484	2.04	0.477	-0.837	-1.51	-0.735	-0.968	1.3	305616	G	C
NS_NCTC8325_2667133_C_T		0.000466	0.332	0.529	-4.34	1.48	1.93	4.16	-0.0352	0.0484	2.04	0.477	-0.837	-1.51	-0.735	-0.968	1.3	2667133	C	T
NS_NCTC8325_2667469_G_A		0.000466	0.332	0.529	-4.34	1.48	1.93	4.16	-0.0352	0.0484	2.04	0.477	-0.837	-1.51	-0.735	-0.968	1.3	2667469	G	A
NS_NCTC8325_2667758_C_T		0.000466	0.332	0.529	-4.34	1.48	1.93	4.16	-0.0352	0.0484	2.04	0.477	-0.837	-1.51	-0.735	-0.968	1.3	2667758	C	T
NS_NCTC8325_2690882_T_A		0.000466	0.332	0.529	-4.34	1.48	1.93	4.16	-0.0352	0.0484	2.04	0.477	-0.837	-1.51	-0.735	-0.968	1.3	2690882	T	A
NS_NCTC8325_2690883_A_C		0.000466	0.332	0.529	-4.34	1.48	1.93	4.16	-0.0352	0.0484	2.04	0.477	-0.837	-1.51	-0.735	-0.968	1.3	2690883	A	C
NS_NCTC8325_2690884_T_C		0.000466	0.332	0.529	-4.34	1.48	1.93	4.16	-0.0352	0.0484	2.04	0.477	-0.837	-1.51	-0.735	-0.968	1.3	2690884	T	C
NS_NCTC8325_2690886_A_T		0.000466	0.332	0.529	-4.34	1.48	1.93	4.16	-0.0352	0.0484	2.04	0.477	-0.837	-1.51	-0.735	-0.968	1.3	2690886	A	T
NS_NCTC8325_2690889_G_T		0.000466	0.332	0.529	-4.34	1.48	1.93	4.16	-0.0352	0.0484	2.04	0.477	-0.837	-1.51	-0.735	-0.968	1.3	2690889	G	T
NS_NCTC8325_2690890_T_C		0.000466	0.332	0.529	-4.34	1.48	1.93	4.16	-0.0352	0.0484	2.04	0.477	-0.837	-1.51	-0.735	-0.968	1.3	2690890	T	C
NS_NCTC8325_2690898_A_T		0.000466	0.332	0.529	-4.34	1.48	1.93	4.16	-0.0352	0.0484	2.04	0.477	-0.837	-1.51	-0.735	-0.968	1.3	2690898	A	T
NS_NCTC8325_2690900_G_A		0.000466	0.332	0.529	-4.34	1.48	1.93	4.16	-0.0352	0.0484	2.04	0.477	-0.837	-1.51	-0.735	-0.968	1.3	2690900	G	A
NS_NCTC8325_2690902_G_T		0.000466	0.332	0.529	-4.34	1.48	1.93	4.16	-0.0352	0.0484	2.04	0.477	-0.837	-1.51	-0.735	-0.968	1.3	2690902	G	T
NS_NCTC8325_2690903_G_A		0.000466	0.332	0.529	-4.34	1.48	1.93	4.16	-0.0352	0.0484	2.04	0.477	-0.837	-1.51	-0.735	-0.968	1.3	2690903	G	A
NS_NCTC8325_2690907_C_T		0.000466	0.332	0.529	-4.34	1.48	1.93	4.16	-0.0352	0.0484	2.04	0.477	-0.837	-1.51	-0.735	-0.968	1.3	2690907	C	T
NS_NCTC8325_2690908_T_C		0.000466	0.332	0.529	-4.34	1.48	1.93	4.16	-0.0352	0.0484	2.04	0.477	-0.837	-1.51	-0.735	-0.968	1.3	2690908	T	C
NS_NCTC8325_2690910_T_C		0.000466	0.332	0.529	-4.34	1.48	1.93	4.16	-0.0352	0.0484	2.04	0.477	-0.837	-1.51	-0.735	-0.968	1.3	2690910	T	C
NS_NCTC8325_2690920_T_A		0.000466	0.332	0.529	-4.34	1.48	1.93	4.16	-0.0352	0.0484	2.04	0.477	-0.837	-1.51	-0.735	-0.968	1.3	2690920	T	A
NS_NCTC8325_2690922_T_C		0.000466	0.332	0.529	-4.34	1.48	1.93	4.16	-0.0352	0.0484	2.04	0.477	-0.837	-1.51	-0.735	-0.968	1.3	2690922	T	C
NS_NCTC8325_2690923_A_C		0.000466	0.332	0.529	-4.34	1.48	1.93	4.16	-0.0352	0.0484	2.04	0.477	-0.837	-1.51	-0.735	-0.968	1.3	2690923	A	C
NS_NCTC8325_2690925_A_C		0.000466	0.332	0.529	-4.34	1.48	1.93	4.16	-0.0352	0.0484	2.04	0.477	-0.837	-1.51	-0.735	-0.968	1.3	2690925	A	C
NS_NCTC8325_2690928_C_T		0.000466	0.332	0.529	-4.34	1.48	1.93	4.16	-0.0352	0.0484	2.04	0.477	-0.837	-1.51	-0.735	-0.968	1.3	2690928	C	T
NS_NCTC8325_2690937_A_T		0.000466	0.332	0.529	-4.34	1.48	1.93	4.16	-0.0352	0.0484	2.04	0.477	-0.837	-1.51	-0.735	-0.968	1.3	2690937	A	T
NS_NCTC8325_2690941_C_A		0.000466	0.332	0.529	-4.34	1.48	1.93	4.16	-0.0352	0.0484	2.04	0.477	-0.837	-1.51	-0.735	-0.968	1.3	2690941	C	A
NS_NCTC8325_2690942_T_C		0.000466	0.332	0.529	-4.34	1.48	1.93	4.16	-0.0352	0.0484	2.04	0.477	-0.837	-1.51	-0.735	-0.968	1.3	2690942	T	C
NS_NCTC8325_2690944_C_T		0.000466	0.332	0.529	-4.34	1.48	1.93	4.16	-0.0352	0.0484	2.04	0.477	-0.837	-1.51	-0.735	-0.968	1.3	2690944	C	T
NS_NCTC8325_2690945_T_G		0.000466	0.332	0.529	-4.34	1.48	1.93	4.16	-0.0352	0.0484	2.04	0.477	-0.837	-1.51	-0.735	-0.968	1.3	2690945	T	G
NS_NCTC8325_2690946_C_A		0.000466	0.332	0.529	-4.34	1.48	1.93	4.16	-0.0352	0.0484	2.04	0.477	-0.837	-1.51	-0.735	-0.968	1.3	2690946	C	A
NS_NCTC8325_2742004_A_G		0.000466	0.332	0.529	-4.34	1.48	1.93	4.16	-0.0352	0.0484	2.04	0.477	-0.837	-1.51	-0.735	-0.968	1.3	2742004	A	G
NS_NCTC8325_2742222_A_G		0.000466	0.332	0.529	-4.34	1.48	1.93	4.16	-0.0352	0.0484	2.04	0.477	-0.837	-1.51	-0.735	-0.968	1.3	2742222	A	G
NS_NCTC8325_2742223_T_C		0.000466	0.332	0.529	-4.34	1.48	1.93	4.16	-0.0352	0.0484	2.04	0.477	-0.837	-1.51	-0.735	-0.968	1.3	2742223	T	C
NS_NCTC8325_2742238_G_A		0.000466	0.332	0.529	-4.34	1.48	1.93	4.16	-0.0352	0.0484	2.04	0.477	-0.837	-1.51	-0.735	-0.968	1.3	2742238	G	A
NS_NCTC8325_2742247_A_C		0.000466	0.332	0.529	-4.34	1.48	1.93	4.16	-0.0352	0.0484	2.04	0.477	-0.837	-1.51	-0.735	-0.968	1.3	2742247	A	C
NS_NCTC8325_2742559_C_A		0.000466	0.332	0.529	-4.34	1.48	1.93	4.16	-0.0352	0.0484	2.04	0.477	-0.837	-1.51	-0.735	-0.968	1.3	2742559	C	A
NS_NCTC8325_2750960_T_G		0.000466	0.332	0.529	-4.34	1.48	1.93	4.16	-0.0352	0.0484	2.04	0.477	-0.837	-1.51	-0.735	-0.968	1.3	2750960	T	G
NS_NCTC8325_2751960_T_C		0.000466	0.332	0.529	-4.34	1.48	1.93	4.16	-0.0352	0.0484	2.04	0.477	-0.837	-1.51	-0.735	-0.968	1.3	2751960	T	C
NS_NCTC8325_2753958_A_T		0.000466	0.332	0.529	-4.34	1.48	1.93	4.16	-0.0352	0.0484	2.04	0.477	-0.837	-1.51	-0.735	-0.968	1.3	2753958	A	T
NS_NCTC8325_2755333_C_T		0.000466	0.332	0.529	-4.34	1.48	1.93	4.16	-0.0352	0.0484	2.04	0.477	-0.837	-1.51	-0.735	-0.968	1.3	2755333	C	T
NS_NCTC8325_2755420_A_T		0.000466	0.332	0.529	-4.34	1.48	1.93	4.16	-0.0352	0.0484	2.04	0.477	-0.837	-1.51	-0.735	-0.968	1.3	2755420	A	T
NS_NCTC8325_2755630_A_G		0.000466	0.332	0.529	-4.34	1.48	1.93	4.16	-0.0352	0.0484	2.04	0.477	-0.837	-1.51	-0.735	-0.968	1.3	2755630	A	G
NS_NCTC8325_2759746_T_A		0.000466	0.332	0.529	-4.34	1.48	1.93	4.16	-0.0352	0.0484	2.04	0.477	-0.837	-1.51	-0.735	-0.968	1.3	2759746	T	A
NS_NCTC8325_2759749_C_T		0.000466	0.332	0.529	-4.34	1.48	1.93	4.16	-0.0352	0.0484	2.04	0.477	-0.837	-1.51	-0.735	-0.968	1.3	2759749	C	T
NS_NCTC8325_2768024_C_T		0.000466	0.332	0.529	-4.34	1.48	1.93	4.16	-0.0352	0.0484	2.04	0.477	-0.837	-1.51	-0.735	-0.968	1.3	2768024	C	T
NS_NCTC8325_2768028_T_A		0.000466	0.332	0.529	-4.34	1.48	1.93	4.16	-0.0352	0.0484	2.04	0.477	-0.837	-1.51	-0.735	-0.968	1.3	2768028	T	A
NS_NCTC8325_2768030_T_G		0.000466	0.332	0.529	-4.34	1.48	1.93	4.16	-0.0352	0.0484	2.04	0.477	-0.837	-1.51	-0.735	-0.968	1.3	2768030	T	G
NS_NCTC8325_2801475_C_T		0.000466	0.332	0.529	-4.34	1.48	1.93	4.16	-0.0352	0.0484	2.04	0.477	-0.837	-1.51	-0.735	-0.968	1.3	2801475	C	T
NS_NCTC8325_2805722_A_T		0.000466	0.332	0.529	-4.34	1.48	1.93	4.16	-0.0352	0.0484	2.04	0.477	-0.837	-1.51	-0.735	-0.968	1.3	2805722	A	T
NS_NCTC8325_2805743_G_A		0.000466	0.332	0.529	-4.34	1.48	1.93	4.16	-0.0352	0.0484	2.04	0.477	-0.837	-1.51	-0.735	-0.968	1.3	2805743	G	A
NS_NCTC8325_2805939_T_C		0.000466	0.332	0.529	-4.34	1.48	1.93	4.16	-0.0352	0.0484	2.04	0.477	-0.837	-1.51	-0.735	-0.968	1.3	2805939	T	C
NS_NCTC8325_2805947_A_T		0.000466	0.332	0.529	-4.34	1.48	1.93	4.16	-0.0352	0.0484	2.04	0.477	-0.837	-1.51	-0.735	-0.968	1.3	2805947	A	T
NS_NCTC8325_2819372_G_A		0.000466	0.332	0.529	-4.34	1.48	1.93	4.16	-0.0352	0.0484	2.04	0.477	-0.837	-1.51	-0.735	-0.968	1.3	2819372	G	A
NCTC8325_1134689_T_C		0.000477	0.336	0.494	-2.81	1	0.433	-1.69	0.174	1.27	-1.77	0.152	-0.905	-2.23	0.409	-0.784	-2.31	1134689	T	C
NCTC8325_2624553_T_G		0.00048	0.172	0.00309	5.67	2.11	-1.44	-0.271	0.463	1.92	-2.11	3.14	4.46	0.558	-2.52	-2.23	3.89	2624553	T	G
NS_NCTC8325_65267_A_G		0.000496	0.422	0.13	1.84	0.55	-0.257	1.72	-0.172	0.936	-0.376	-0.909	-2.41	-2.82	-0.745	-0.723	1.03	65267	A	G
NCTC8325_1456591_T_C		0.000505	0.168	0.54	2.73	0.96	-0.924	-0.255	0.496	-0.202	-0.191	-0.766	1.4	-2.67	0.423	-1.05	-2.54	1456591	T	C
NS_NCTC8325_2800803_A_C		0.000505	0.483	0.409	1.92	0.573	-0.414	1.77	-0.0353	0.837	0.304	0.547	-2.45	-2.25	-0.553	-0.474	0.897	2800803	A	C
NS_NCTC8325_81805_A_G		0.000515	0.384	0.597	-2.02	0.613	1.27	2.14	0.0103	0.136	-0.805	-1.35	-1.22	-2.04	-1.31	0.118	1.2	81805	A	G
NS_NCTC8325_2803905_G_A		0.000522	0.336	0.191	-3.62	1.19	1.71	3.52	0.118	-0.299	-1.08	-2.21	-1.19	-2.02	-1.01	-0.478	3.12	2803905	G	A
NS_NCTC8325_1357826_C_T		0.000532	0.198	0.725	2.66	0.91	0.0096	0.902	0.588	-0.827	-0.461	-1.33	-2.74	-2.21	-1.06	0.491	1.64	1357826	C	T
NS_NCTC8325_2728879_T_G		0.000537	0.371	0.299	-3.54	1.21	1.81	3.55	-0.281	0.209	0.646	-2.49	-0.885	-2.52	-0.67	-1.19	1.35	2728879	T	G
NS_NCTC8325_296803_T_C		0.000544	0.418	0.775	-1.66	0.5	1.2	1.76	0.0724	0.279	-0.971	-1.15	-1.25	-2.2	-1.29	0.0313	1.17	296803	T	C
NS_NCTC8325_1063224_G_A		0.000547	0.203	0.0129	6.11	2.15	-0.697	-2.83	-2.99	-0.603	-2.62	-1.01	-1.87	1.21	-1.2	0.357	3.8	1063224	G	A
NS_NCTC8325_1001730_C_T		0.000579	0.379	0.0724	-2.37	0.762	1.42	0.668	-2.05	1.19	-2.08	-1.05	-0.177	-0.174	-1.5	0.532	0.728	1001730	C	T
NS_NCTC8325_312852_C_A		0.000589	0.349	0.949	2.22	0.691	-0.257	1.66	-0.313	1.58	-0.802	1.66	-1.47	-1.57	-0.526	-0.952	1.03	312852	C	A
NS_NCTC8325_2730366_A_T		0.0006	0.401	0.215	-2.1	0.645	1.36	1.46	1.31	1.06	-1.74	0.739	-0.261	-0.228	-1.39	-0.661	0.286	2730366	A	T
NS_NCTC8325_2283339_G_C		0.000605	0.263	0.0155	6.2	2.22	-1.11	-3.99	0.551	0.706	-2.1	-2.35	-1.67	1.51	-1.27	0.37	3.89	2283339	G	C
NS_NCTC8325_103986_T_C		0.000618	0.457	0.67	-2.01	0.621	1.42	2.1	-0.216	0.487	0.033	-1.47	-1.13	-2.35	-1.43	0.302	-0.0976	103986	T	C
NS_NCTC8325_2624553_T_G		0.000621	0.172	0.00309	-3.42	1.14	1.09	0.469	-0.549	1.68	-1.19	0.2	0.602	2.61	-0.453	-0.823	2.71	2624553	T	G
NS_NCTC8325_82058_T_C		0.000637	0.353	0.0545	2.26	0.708	-0.288	1.85	-0.34	1.25	-0.425	-0.863	-2.76	-3.22	-1.27	0.153	0.18	82058	T	C
NS_NCTC8325_84999_A_C		0.00066	0.28	0.295	-5.41	1.76	2.02	4.54	0.46	-0.478	1.1	1.7	-0.587	-6.3	-0.507	-2.28	-1.42	84999	A	C
NS_NCTC8325_2803781_A_G		0.00066	0.28	0.295	-5.41	1.76	2.02	4.54	0.46	-0.478	1.1	1.7	-0.587	-6.3	-0.507	-2.28	-1.42	2803781	A	G
NS_NCTC8325_2803790_G_A		0.00066	0.28	0.295	-5.41	1.76	2.02	4.54	0.46	-0.478	1.1	1.7	-0.587	-6.3	-0.507	-2.28	-1.42	2803790	G	A
NS_NCTC8325_2803793_T_C		0.00066	0.28	0.295	-5.41	1.76	2.02	4.54	0.46	-0.478	1.1	1.7	-0.587	-6.3	-0.507	-2.28	-1.42	2803793	T	C
NS_NCTC8325_89646_G_A		0.000692	0.276	0.35	-4.01	1.36	1.6	3.55	0.518	-0.477	-0.106	1.2	-0.766	-4.17	-0.891	-0.0445	3.09	89646	G	A
NS_NCTC8325_89653_A_T		0.000692	0.276	0.35	-4.01	1.36	1.6	3.55	0.518	-0.477	-0.106	1.2	-0.766	-4.17	-0.891	-0.0445	3.09	89653	A	T
NS_NCTC8325_19106_C_T		0.000707	0.315	0.0653	-2.63	0.856	1.36	0.222	-0.691	1.81	-2.23	-1.67	-0.0697	0.532	-1.78	0.602	0.869	19106	C	T
NS_NCTC8325_750731_T_C		0.000708	0.19	0.00792	-3.39	1.13	1.15	0.322	-0.783	2.18	0.15	0.366	1.2	-0.966	-0.266	-1.32	1.44	750731	T	C
NS_NCTC8325_81899_G_A		0.00071	0.375	0.972	-2.11	0.665	1.29	2.24	-0.00886	0.385	0.587	0.0588	-1	-1.68	-1.04	-0.749	0.91	81899	G	A
NS_NCTC8325_1446638_T_G		0.000728	0.0733	0.0254	-2.88	1.05	0.704	0.795	-0.239	0.792	0.237	-0.948	-1.15	0.501	-1.13	-0.103	2.16	1446638	T	G
NS_NCTC8325_2683620_T_C		0.000732	0.224	0.44	-5.25	1.8	1.67	3.55	3.49	0.697	1.58	0.38	-0.513	-5.1	-0.704	-2.24	-1.41	2683620	T	C
NS_NCTC8325_62266_G_A		0.000733	0.353	0.814	2.1	0.692	-0.224	1.23	0.765	2.07	-1.06	-0.6	-1.45	-1.67	-0.643	-0.502	0.654	62266	G	A
NS_NCTC8325_418353_C_T		0.000734	0.185	0.0175	5.9	2.05	-0.61	-2.66	-3.02	-0.475	-2.26	-1.04	-1.77	1.03	-1.26	0.313	3.76	418353	C	T
NS_NCTC8325_689530_G_T		0.000734	0.185	0.0175	5.9	2.05	-0.61	-2.66	-3.02	-0.475	-2.26	-1.04	-1.77	1.03	-1.26	0.313	3.76	689530	G	T
NS_NCTC8325_695451_A_G		0.000734	0.185	0.0175	5.9	2.05	-0.61	-2.66	-3.02	-0.475	-2.26	-1.04	-1.77	1.03	-1.26	0.313	3.76	695451	A	G
NS_NCTC8325_1025104_A_G		0.000734	0.185	0.0175	5.9	2.05	-0.61	-2.66	-3.02	-0.475	-2.26	-1.04	-1.77	1.03	-1.26	0.313	3.76	1025104	A	G
NS_NCTC8325_1066055_C_A		0.000734	0.185	0.0175	5.9	2.05	-0.61	-2.66	-3.02	-0.475	-2.26	-1.04	-1.77	1.03	-1.26	0.313	3.76	1066055	C	A
NS_NCTC8325_1140760_T_A		0.000734	0.185	0.0175	5.9	2.05	-0.61	-2.66	-3.02	-0.475	-2.26	-1.04	-1.77	1.03	-1.26	0.313	3.76	1140760	T	A
NS_NCTC8325_1147692_T_C		0.000734	0.185	0.0175	5.9	2.05	-0.61	-2.66	-3.02	-0.475	-2.26	-1.04	-1.77	1.03	-1.26	0.313	3.76	1147692	T	C
NS_NCTC8325_1427030_T_C		0.000734	0.185	0.0175	5.9	2.05	-0.61	-2.66	-3.02	-0.475	-2.26	-1.04	-1.77	1.03	-1.26	0.313	3.76	1427030	T	C
NS_NCTC8325_1603640_T_C		0.000734	0.185	0.0175	5.9	2.05	-0.61	-2.66	-3.02	-0.475	-2.26	-1.04	-1.77	1.03	-1.26	0.313	3.76	1603640	T	C
NS_NCTC8325_1628359_T_G		0.000734	0.185	0.0175	5.9	2.05	-0.61	-2.66	-3.02	-0.475	-2.26	-1.04	-1.77	1.03	-1.26	0.313	3.76	1628359	T	G
NS_NCTC8325_1629723_A_G		0.000734	0.185	0.0175	5.9	2.05	-0.61	-2.66	-3.02	-0.475	-2.26	-1.04	-1.77	1.03	-1.26	0.313	3.76	1629723	A	G
NS_NCTC8325_1639695_A_G		0.000734	0.185	0.0175	5.9	2.05	-0.61	-2.66	-3.02	-0.475	-2.26	-1.04	-1.77	1.03	-1.26	0.313	3.76	1639695	A	G
NS_NCTC8325_1639949_T_C		0.000734	0.185	0.0175	5.9	2.05	-0.61	-2.66	-3.02	-0.475	-2.26	-1.04	-1.77	1.03	-1.26	0.313	3.76	1639949	T	C
NS_NCTC8325_1640004_C_T		0.000734	0.185	0.0175	5.9	2.05	-0.61	-2.66	-3.02	-0.475	-2.26	-1.04	-1.77	1.03	-1.26	0.313	3.76	1640004	C	T
NS_NCTC8325_1671226_A_T		0.000734	0.185	0.0175	5.9	2.05	-0.61	-2.66	-3.02	-0.475	-2.26	-1.04	-1.77	1.03	-1.26	0.313	3.76	1671226	A	T
NS_NCTC8325_2182537_G_A		0.000734	0.185	0.0175	5.9	2.05	-0.61	-2.66	-3.02	-0.475	-2.26	-1.04	-1.77	1.03	-1.26	0.313	3.76	2182537	G	A
NS_NCTC8325_2182577_T_A		0.000734	0.185	0.0175	5.9	2.05	-0.61	-2.66	-3.02	-0.475	-2.26	-1.04	-1.77	1.03	-1.26	0.313	3.76	2182577	T	A
NS_NCTC8325_22803_C_T		0.00074	0.409	0.943	2.39	0.796	-0.466	1.14	1.31	1.94	-1.78	1.51	-1.72	-0.997	-0.871	0.348	1.39	22803	C	T
NS_NCTC8325_2817577_G_T		0.000742	0.272	0.489	2.28	0.769	-0.107	1.62	-0.512	1.77	-1.42	-0.0667	-1.53	-2.24	-0.683	-0.37	0.493	2817577	G	T
NS_NCTC8325_2235410_C_A		0.000744	0.328	0.53	-2.91	0.935	1.48	0.0155	-0.594	2.07	-2.91	-1.22	-1.99	0.367	0.327	-1.92	1.84	2235410	C	A
NS_NCTC8325_32171_C_T		0.000747	0.302	0.456	2.11	0.668	-0.123	1.64	-0.455	1.61	-1.33	-0.12	-1.44	-2.15	-0.55	-1.09	1.2	32171	C	T
NS_NCTC8325_308536_C_G		0.000747	0.414	0.144	1.8	0.561	-0.229	1.69	-0.244	0.957	-0.307	-0.834	-2.32	-2.78	-0.816	-0.418	0.729	308536	C	G
NS_NCTC8325_248789_T_C		0.000755	0.233	0.488	-4.24	1.41	1.48	3.25	2.94	0.359	0.325	-0.159	-1.16	-0.064	-1.23	-0.133	3.24	248789	T	C
NS_NCTC8325_84979_A_T		0.00078	0.302	0.311	-4.62	1.51	1.9	4.08	0.175	-0.0161	1.87	1.19	-0.325	-5.69	-0.68	-1.02	1.57	84979	A	T
NS_NCTC8325_261180_C_T		0.00078	0.302	0.311	-4.62	1.51	1.9	4.08	0.175	-0.0161	1.87	1.19	-0.325	-5.69	-0.68	-1.02	1.57	261180	C	T
NS_NCTC8325_85881_C_G		0.000785	0.483	0.603	1.85	0.587	-0.38	1.17	1.05	1.41	-1.29	0.936	-1.47	-0.835	-0.428	-0.392	1.74	85881	C	G
NS_NCTC8325_18914_T_C		0.000788	0.336	0.689	1.84	0.584	-0.104	1.54	-0.307	1.35	-1.14	-0.227	-1.42	-2	-0.243	-1.1	1.31	18914	T	C
NS_NCTC8325_2808528_T_C		0.000794	0.405	0.0932	1.93	0.612	-0.268	1.64	-0.0821	0.826	-1.19	-0.694	-2.63	-2.69	-1.16	0.402	1.08	2808528	T	C
NS_NCTC8325_2708887_C_T		0.000804	0.323	0.684	-1.91	0.589	1.12	1.67	1.18	0.547	-1.06	-1.66	-1.25	-1.57	-1.5	-0.527	0.232	2708887	C	T
NS_NCTC8325_87417_C_T		0.000811	0.371	0.081	2.06	0.658	-0.247	1.75	-0.295	1.13	-0.393	-0.845	-2.59	-3.03	-1.12	0.0283	0.237	87417	C	T
NS_NCTC8325_2289842_T_G		0.000821	0.375	0.0889	2.86	0.995	-0.544	-1.12	0.44	-0.16	0.359	-2.54	-2.81	-1.14	-1.43	0.527	1.8	2289842	T	G
NS_NCTC8325_5624_G_A		0.000822	0.375	0.252	-3.51	1.21	1.81	3.54	-0.289	0.227	0.684	-2.49	-0.869	-2.5	-0.695	-1.18	1.43	5624	G	A
NS_NCTC8325_5738_G_T		0.000822	0.375	0.252	-3.51	1.21	1.81	3.54	-0.289	0.227	0.684	-2.49	-0.869	-2.5	-0.695	-1.18	1.43	5738	G	T
NS_NCTC8325_5741_C_T		0.000822	0.375	0.252	-3.51	1.21	1.81	3.54	-0.289	0.227	0.684	-2.49	-0.869	-2.5	-0.695	-1.18	1.43	5741	C	T
NS_NCTC8325_21323_A_T		0.000822	0.375	0.252	-3.51	1.21	1.81	3.54	-0.289	0.227	0.684	-2.49	-0.869	-2.5	-0.695	-1.18	1.43	21323	A	T
NS_NCTC8325_21669_T_C		0.000822	0.375	0.252	-3.51	1.21	1.81	3.54	-0.289	0.227	0.684	-2.49	-0.869	-2.5	-0.695	-1.18	1.43	21669	T	C
NS_NCTC8325_22079_C_T		0.000822	0.375	0.252	-3.51	1.21	1.81	3.54	-0.289	0.227	0.684	-2.49	-0.869	-2.5	-0.695	-1.18	1.43	22079	C	T
NS_NCTC8325_78203_A_G		0.000822	0.375	0.252	-3.51	1.21	1.81	3.54	-0.289	0.227	0.684	-2.49	-0.869	-2.5	-0.695	-1.18	1.43	78203	A	G
NS_NCTC8325_2700567_T_C		0.000822	0.375	0.252	-3.51	1.21	1.81	3.54	-0.289	0.227	0.684	-2.49	-0.869	-2.5	-0.695	-1.18	1.43	2700567	T	C
NS_NCTC8325_2741211_G_A		0.000822	0.375	0.252	-3.51	1.21	1.81	3.54	-0.289	0.227	0.684	-2.49	-0.869	-2.5	-0.695	-1.18	1.43	2741211	G	A
NS_NCTC8325_2742472_T_C		0.000822	0.375	0.252	-3.51	1.21	1.81	3.54	-0.289	0.227	0.684	-2.49	-0.869	-2.5	-0.695	-1.18	1.43	2742472	T	C
NS_NCTC8325_2745009_T_C		0.000822	0.375	0.252	-3.51	1.21	1.81	3.54	-0.289	0.227	0.684	-2.49	-0.869	-2.5	-0.695	-1.18	1.43	2745009	T	C
NS_NCTC8325_2748693_G_A		0.000822	0.375	0.252	-3.51	1.21	1.81	3.54	-0.289	0.227	0.684	-2.49	-0.869	-2.5	-0.695	-1.18	1.43	2748693	G	A
NS_NCTC8325_2748703_T_C		0.000822	0.375	0.252	-3.51	1.21	1.81	3.54	-0.289	0.227	0.684	-2.49	-0.869	-2.5	-0.695	-1.18	1.43	2748703	T	C
NS_NCTC8325_2748843_A_T		0.000822	0.375	0.252	-3.51	1.21	1.81	3.54	-0.289	0.227	0.684	-2.49	-0.869	-2.5	-0.695	-1.18	1.43	2748843	A	T
NS_NCTC8325_2752813_T_C		0.000822	0.375	0.252	-3.51	1.21	1.81	3.54	-0.289	0.227	0.684	-2.49	-0.869	-2.5	-0.695	-1.18	1.43	2752813	T	C
NS_NCTC8325_2756621_C_A		0.000822	0.375	0.252	-3.51	1.21	1.81	3.54	-0.289	0.227	0.684	-2.49	-0.869	-2.5	-0.695	-1.18	1.43	2756621	C	A
NS_NCTC8325_2758357_G_C		0.000822	0.375	0.252	-3.51	1.21	1.81	3.54	-0.289	0.227	0.684	-2.49	-0.869	-2.5	-0.695	-1.18	1.43	2758357	G	C
NS_NCTC8325_2767937_C_T		0.000822	0.375	0.252	-3.51	1.21	1.81	3.54	-0.289	0.227	0.684	-2.49	-0.869	-2.5	-0.695	-1.18	1.43	2767937	C	T
NS_NCTC8325_2767943_A_G		0.000822	0.375	0.252	-3.51	1.21	1.81	3.54	-0.289	0.227	0.684	-2.49	-0.869	-2.5	-0.695	-1.18	1.43	2767943	A	G
NS_NCTC8325_2767964_T_C		0.000822	0.375	0.252	-3.51	1.21	1.81	3.54	-0.289	0.227	0.684	-2.49	-0.869	-2.5	-0.695	-1.18	1.43	2767964	T	C
NS_NCTC8325_2767967_T_C		0.000822	0.375	0.252	-3.51	1.21	1.81	3.54	-0.289	0.227	0.684	-2.49	-0.869	-2.5	-0.695	-1.18	1.43	2767967	T	C
NS_NCTC8325_2767982_A_T		0.000822	0.375	0.252	-3.51	1.21	1.81	3.54	-0.289	0.227	0.684	-2.49	-0.869	-2.5	-0.695	-1.18	1.43	2767982	A	T
NS_NCTC8325_2767988_T_C		0.000822	0.375	0.252	-3.51	1.21	1.81	3.54	-0.289	0.227	0.684	-2.49	-0.869	-2.5	-0.695	-1.18	1.43	2767988	T	C
NS_NCTC8325_2768000_A_T		0.000822	0.375	0.252	-3.51	1.21	1.81	3.54	-0.289	0.227	0.684	-2.49	-0.869	-2.5	-0.695	-1.18	1.43	2768000	A	T
NS_NCTC8325_2817863_A_G		0.000822	0.375	0.252	-3.51	1.21	1.81	3.54	-0.289	0.227	0.684	-2.49	-0.869	-2.5	-0.695	-1.18	1.43	2817863	A	G
NS_NCTC8325_102462_T_A		0.000833	0.397	0.396	-2.44	0.798	1.46	2.6	-0.179	0.336	0.285	-1.82	-1	-2.4	-0.869	-0.862	1.16	102462	T	A
NS_NCTC8325_2696185_G_A		0.000841	0.328	0.957	2.21	0.732	-0.207	1.57	-0.296	1.61	-0.877	1.68	-1.55	-1.6	-0.679	-0.396	0.444	2696185	G	A
NS_NCTC8325_299547_A_T		0.000844	0.466	0.713	-1.66	0.512	1.28	1.82	-0.128	0.531	-0.158	-1.33	-1.12	-2.29	-1.23	-0.396	0.49	299547	A	T
NS_NCTC8325_86071_C_T		0.000861	0.328	0.275	-2.41	0.811	1.28	1.57	1.78	0.809	-0.807	0.67	-2.69	-3.11	-0.0637	-1.07	1.52	86071	C	T
NS_NCTC8325_86073_T_A		0.000861	0.328	0.275	-2.41	0.811	1.28	1.57	1.78	0.809	-0.807	0.67	-2.69	-3.11	-0.0637	-1.07	1.52	86073	T	A
NS_NCTC8325_252708_T_C		0.000864	0.263	0.348	2.35	0.783	-0.113	1.65	-0.533	1.83	-1.48	-0.0273	-1.57	-2.26	-0.765	-0.508	0.621	252708	T	C
NS_NCTC8325_1711324_A_G		0.00088	0.306	0.022	6.74	2.83	-1.45	-4.71	0.812	0.661	-2.59	-1.74	-1.12	-3.08	-1.23	0.398	4.5	1711324	A	G
NS_NCTC8325_2406580_C_A		0.000892	0.0431	0.00694	-2.53	0.859	0.606	0.504	0.00127	0.59	-0.693	-0.455	-1.15	-1.8	-1.07	-0.482	0.534	2406580	C	A
NS_NCTC8325_417576_G_A		0.000911	0.431	0.0347	2.85	0.942	-0.707	2.08	-0.598	1.37	-1.75	-1.04	-3.32	-2.89	-1.15	1.55	0.879	417576	G	A
NCTC8325_750731_T_C		0.000914	0.19	0.00792	4.69	1.86	-1.35	-0.0774	0.028	3.46	-1.52	3.4	-1.4	0.313	0.61	-1.58	-1.87	750731	T	C
NS_NCTC8325_26523_T_C		0.00092	0.453	0.116	1.87	0.584	-0.333	1.82	-0.218	0.881	-0.219	-0.962	-2.3	-2.69	-0.388	-1.08	1.5	26523	T	C
NS_NCTC8325_987527_T_A		0.000934	0.0733	0.0254	-2.19	0.716	0.662	0.575	-0.139	0.782	-0.0977	-0.572	-0.956	-1.88	-1.13	-0.0304	1.77	987527	T	A
NS_NCTC8325_297054_A_G		0.000935	0.224	0.44	-5.59	1.92	1.74	3.75	3.69	0.72	1.84	0.381	-0.448	-5.24	-0.536	-2.22	-1.58	297054	A	G
NS_NCTC8325_760879_C_T		0.000943	0.284	0.128	-2.53	0.827	1.24	0.56	-1.94	0.911	-2.92	-0.723	0.107	-2.1	-1.11	-0.51	0.245	760879	C	T
NS_NCTC8325_60960_T_C		0.000945	0.31	0.718	-2.74	0.947	1.34	2.73	0.275	-0.165	-0.173	0.368	-1.15	-1.26	-0.946	-0.15	2.13	60960	T	C
NS_NCTC8325_250683_C_T		0.000945	0.366	0.643	2.62	0.868	-0.45	1.51	0.0596	1.35	-2.85	2.52	-1.99	-1.87	-0.842	-0.163	-0.0184	250683	C	T
NS_NCTC8325_1815637_G_A		0.000949	0.129	0.00375	-3.36	1.14	0.939	0.14	-0.224	1.42	-2.25	0.79	0.618	-0.459	-0.431	-1.35	0.999	1815637	G	A
NS_NCTC8325_2692080_C_T		0.000949	0.323	0.487	-3.59	1.2	1.67	3.52	0.0554	0.0681	1.47	0.41	-0.869	-1.99	-0.821	-1.11	1.33	2692080	C	T
NS_NCTC8325_1125476_T_A		0.000954	0.207	0.0234	5.16	1.83	-0.542	-2.37	-2.48	-0.493	-2.51	-0.732	-1.68	-0.251	-1.16	0.0668	3.46	1125476	T	A
NS_NCTC8325_305161_G_A		0.000957	0.349	0.828	-2.15	0.704	1.25	2.13	0.0444	0.378	0.528	0.34	-0.75	-3.55	-0.875	-0.652	0.946	305161	G	A
NS_NCTC8325_86133_G_T		0.000969	0.272	0.412	-3.93	1.36	1.57	3.6	0.627	-0.763	-0.902	0.911	-1.41	-1.26	-0.918	-1.01	1.03	86133	G	T
NS_NCTC8325_760867_T_C		0.000995	0.328	0.019	-2.42	0.78	1.31	0.825	-2.13	1.33	-0.365	0.586	0.163	0.338	-1.11	-0.384	0.355	760867	T	C

## Sheet: NSvsS
variant	annotation	lrt-pvalue	af	filter-pvalue	lrt-pvalue	beta	beta-std-err	intercept	PC1	PC2	PC3	PC4	PC5	PC6	PC7	PC8	PC9	PC10	PC11	PC12	k-samples	nk-samples	notes
deoC2_2---dra---deoC2_1---deoC2_3---dra_2---dra_1---deoC2	putative deoxyribose-phosphate aldolase;deoxyribose-phosphate aldolase 1	1.52E-08	3.36E-01	3.52E-07	1.52E-08	-2.63E+00	5.28E-01	1.58E+00	2.13E+00	-4.26E-01	-1.73E+00	-1.50E+00	3.08E+00	9.78E-01	-3.61E-02	1.57E+00	1.09E+00	3.24E+00	-3.18E+00	4.37E-01	NS_08-02300,NS_11819-97,NS_AMRF2,NS_C123,NS_C1667,NS_E404,NS_ECT-R-2,NS_HUV03,NS_MRSA-S1,NS_MRSA-S10,NS_MRSA-S13,NS_MRSA-S14,NS_MRSA-S15,NS_MRSA-S17,NS_MRSA-S18,NS_MRSA-S19,NS_MRSA-S21,NS_MRSA-S22,NS_MRSA-S24,NS_MRSA-S26,NS_MRSA-S28,NS_MRSA-S5,NS_MRSA-S7,NS_MUF168,NS_Mu50-omega,NS_S2395,NS_USA300-FPR3757,NS_VRS10,NS_VRS11a,NS_VRS11b,NS_VRS2,NS_VRS3a,NS_VRS6,NS_VRS8,NS_ab333,S_01-19,S_01-41,S_07-1…	NS_08-02119,NS_08BA02176,NS_3957,NS_AMRF1,NS_C679,NS_E1470,NS_Gv69,NS_H-EMRSA-15,NS_KLT6,NS_LHSKBClinical,NS_LVP2,NS_LVP5,NS_M013,NS_MUF256,NS_MUM270,NS_MUM475,NS_NCTC8325,NS_Newman,NS_S2397,NS_Tager-104,NS_USA500,NS_VRS1,NS_VRS4,NS_VRS5,NS_VRS9,NS_XN108,S_118,S_333,S_3989,S_6850,S_99-06,S_99-48,S_B6,S_Bmb9393,S_C1440,S_C1504,S_C1543,S_C1762,S_C1768,S_C1782,S_C186,S_C2071,S_C329,S_CA12,S_CA14,S_C…
pls---sdrE_2---dra---sdrE_1---sdrC_2---fnbA_1---fnbA_2---fnbA---sspB2_2---sasG	Putative surface protein;Surface protein;acetyltransferase (GNAT) family protein;Ser-Asp rich fibrinogen/bone sialoprotein-binding protein SdrE_1;deoxyribose-phosphate aldolase 1;hypothetical protein;Ser-Asp rich fibrinogen/bone sialoprotein-binding protein SdrC;fibronectin-binding protein A FnbA;cysteine protease precursor SspB;Ser-Asp rich fibrinogen/bone sialoprotein-binding protein SdrE;Surfa…	1.66E-04	5.92E-01	2.95E-06	1.66E-04	-2.63E+00	8.38E-01	2.55E+00	2.26E+00	-8.55E-02	-3.38E+00	-3.15E+00	6.27E+00	8.48E-01	1.23E+00	7.79E-01	5.94E-01	8.74E-01	-5.31E+00	-2.52E+00	NS_AMRF1,NS_AMRF2,NS_C123,NS_C1667,NS_C679,NS_E1470,NS_E404,NS_ECT-R-2,NS_Gv69,NS_HUV03,NS_LHSKBClinical,NS_LVP2,NS_M013,NS_MRSA-S1,NS_MRSA-S10,NS_MRSA-S13,NS_MRSA-S14,NS_MRSA-S15,NS_MRSA-S17,NS_MRSA-S18,NS_MRSA-S19,NS_MRSA-S21,NS_MRSA-S22,NS_MRSA-S24,NS_MRSA-S26,NS_MRSA-S28,NS_MRSA-S5,NS_MRSA-S7,NS_MUF168,NS_MUF256,NS_MUM475,NS_Mu50-omega,NS_NCTC8325,NS_Newman,NS_Tager-104,NS_USA300-FPR3757,NS_U…	NS_08-02119,NS_08-02300,NS_08BA02176,NS_11819-97,NS_3957,NS_H-EMRSA-15,NS_KLT6,NS_LVP5,NS_MUM270,NS_S2395,NS_S2397,S_118,S_120,S_333,S_3989,S_6850,S_B6,S_Bmb9393,S_CA-347,S_CN1,S_CN79,S_CUHK-HK188,S_HO-5096-0412,S_JH1,S_JH9,S_JKD6008,S_JKD6159,S_KS,S_KT-Y21,S_MCRF184,S_MRSA252,S_MSSA476,S_MW2,S_NGS-ED-1006,S_S100,S_S94,S_ST20130938,S_ST20130939,S_ST20130941,S_ST20130942,S_ST20130943,S_ST398,S_TW2…
group_1698	hypothetical protein;abortive infection bacteriophage resistance protein	1.67E-05	1.32E-01	6.15E-01	1.67E-05	-6.67E+00	1.31E+00	1.38E+00	5.60E+00	-5.21E-01	2.13E-01	-1.07E+00	2.25E+00	3.01E+00	8.48E-01	1.97E+00	7.87E-01	4.61E+00	5.27E-02	4.92E+00	NS_08-02300,NS_11819-97,NS_AMRF2,NS_KLT6,NS_LVP5,NS_MUF168,NS_S2397,S_B6,S_CA-347,S_KS,S_MCRF184,S_MRSA252,S_NGS-ED-1006,S_UAMS-1,S_chock45,S_chock89,S_seps49,S_seps52,S_seps59,S_seps86	NS_08-02119,NS_08BA02176,NS_3957,NS_AMRF1,NS_C123,NS_C1667,NS_C679,NS_E1470,NS_E404,NS_ECT-R-2,NS_Gv69,NS_H-EMRSA-15,NS_HUV03,NS_LHSKBClinical,NS_LVP2,NS_M013,NS_MRSA-S1,NS_MRSA-S10,NS_MRSA-S13,NS_MRSA-S14,NS_MRSA-S15,NS_MRSA-S17,NS_MRSA-S18,NS_MRSA-S19,NS_MRSA-S21,NS_MRSA-S22,NS_MRSA-S24,NS_MRSA-S26,NS_MRSA-S28,NS_MRSA-S5,NS_MRSA-S7,NS_MUF256,NS_MUM270,NS_MUM475,NS_Mu50-omega,NS_NCTC8325,NS_Newm…	high-bse
group_3980	bacteriophage amidase;SH3 domain-containing protein	1.68E-04	6.25E-01	2.42E-03	1.68E-04	-2.70E+00	8.29E-01	2.74E+00	3.64E+00	-6.27E-01	-3.84E+00	-3.41E+00	5.59E+00	1.14E+00	1.91E-01	1.63E+00	2.31E+00	4.35E+00	-2.99E+00	-4.18E+00	NS_08-02119,NS_08BA02176,NS_11819-97,NS_3957,NS_AMRF1,NS_C123,NS_C1667,NS_C679,NS_E1470,NS_E404,NS_Gv69,NS_HUV03,NS_LVP2,NS_M013,NS_MRSA-S1,NS_MRSA-S10,NS_MRSA-S13,NS_MRSA-S14,NS_MRSA-S15,NS_MRSA-S17,NS_MRSA-S18,NS_MRSA-S19,NS_MRSA-S21,NS_MRSA-S22,NS_MRSA-S24,NS_MRSA-S26,NS_MRSA-S28,NS_MRSA-S5,NS_MRSA-S7,NS_MUM270,NS_MUM475,NS_NCTC8325,NS_Newman,NS_S2395,NS_S2397,NS_USA300-FPR3757,NS_USA500,NS_VR…	NS_08-02300,NS_AMRF2,NS_ECT-R-2,NS_H-EMRSA-15,NS_KLT6,NS_LHSKBClinical,NS_LVP5,NS_MUF168,NS_MUF256,NS_Mu50-omega,NS_Tager-104,NS_VRS3a,NS_VRS4,NS_XN108,S_6850,S_CN1,S_CN79,S_CUHK-HK188,S_HO-5096-0412,S_HOU1444-VR,S_JH1,S_JH9,S_JKD6008,S_KS,S_MCRF184,S_MSSA476,S_Mu3,S_Mu50,S_NGS-ED-1006,S_S100,S_S94,S_SA-ST125-MupR,S_SA16,S_ST20130938,S_ST20130939,S_ST20130940,S_ST20130941,S_ST20130942,S_ST2013094…
group_3271	putative abortive infection bacteriophage resistance protein	1.87E-05	8.42E-01	4.59E-01	1.87E-05	6.82E+00	5.24E+00	-5.26E+00	6.77E+00	-7.09E-01	2.24E-01	-1.67E+00	1.45E+00	1.67E+00	-2.87E+00	1.23E+00	4.86E-01	3.23E+00	-3.48E-01	4.61E+00	NS_08-02119,NS_3957,NS_AMRF1,NS_C123,NS_C1667,NS_C679,NS_E1470,NS_E404,NS_ECT-R-2,NS_Gv69,NS_H-EMRSA-15,NS_HUV03,NS_LHSKBClinical,NS_LVP2,NS_M013,NS_MRSA-S1,NS_MRSA-S10,NS_MRSA-S13,NS_MRSA-S14,NS_MRSA-S15,NS_MRSA-S17,NS_MRSA-S18,NS_MRSA-S19,NS_MRSA-S21,NS_MRSA-S22,NS_MRSA-S24,NS_MRSA-S26,NS_MRSA-S28,NS_MRSA-S5,NS_MRSA-S7,NS_MUF256,NS_MUM270,NS_MUM475,NS_Mu50-omega,NS_NCTC8325,NS_Newman,NS_S2395,N…	NS_08-02300,NS_08BA02176,NS_11819-97,NS_AMRF2,NS_KLT6,NS_LVP5,NS_MUF168,NS_S2397,S_B6,S_CA-347,S_KS,S_MCRF184,S_MRSA252,S_NGS-ED-1006,S_S100,S_S94,S_ST398,S_UAMS-1,S_chock45,S_chock89,S_seps49,S_seps52,S_seps59,S_seps86	high-bse
deoC2_3---dra_1---deoC2_1---deoC2_2---deoC2---deoC2_4---dra---dra_3	putative deoxyribose-phosphate aldolase;deoxyribose-phosphate aldolase 1	1.96E-06	5.13E-01	5.98E-03	1.96E-06	2.04E+00	4.67E-01	-2.91E-01	3.59E+00	-4.67E-01	-1.69E+00	-3.97E-01	3.20E+00	8.28E-01	-8.45E-01	1.95E+00	1.47E+00	2.23E+00	-6.74E+00	-1.37E+00	NS_08-02119,NS_3957,NS_AMRF1,NS_AMRF2,NS_C679,NS_Gv69,NS_H-EMRSA-15,NS_HUV03,NS_LHSKBClinical,NS_LVP2,NS_LVP5,NS_M013,NS_MUF168,NS_MUF256,NS_MUM270,NS_NCTC8325,NS_Newman,NS_USA500,NS_VRS1,NS_VRS2,NS_VRS5,NS_VRS6,NS_XN108,S_333,S_99-06,S_99-48,S_Bmb9393,S_C1504,S_C1543,S_C1762,S_C1768,S_C1782,S_C186,S_C2071,S_C2485,S_C329,S_CA12,S_CA15,S_CN1,S_CN79,S_CUHK-HK188,S_E396,S_FCFHV36,S_HO-5096-0412,S_HO…	NS_08-02300,NS_08BA02176,NS_11819-97,NS_C123,NS_C1667,NS_E1470,NS_E404,NS_ECT-R-2,NS_KLT6,NS_MRSA-S1,NS_MRSA-S10,NS_MRSA-S13,NS_MRSA-S14,NS_MRSA-S15,NS_MRSA-S17,NS_MRSA-S18,NS_MRSA-S19,NS_MRSA-S21,NS_MRSA-S22,NS_MRSA-S24,NS_MRSA-S26,NS_MRSA-S28,NS_MRSA-S5,NS_MRSA-S7,NS_MUM475,NS_Mu50-omega,NS_S2395,NS_S2397,NS_Tager-104,NS_USA300-FPR3757,NS_VRS10,NS_VRS11a,NS_VRS11b,NS_VRS3a,NS_VRS4,NS_VRS8,NS_VR…
group_4904	hypothetical protein	2.34E-04	7.89E-02	1.48E-04	2.34E-04	-3.61E+00	1.11E+00	7.46E-01	1.37E+00	7.23E-01	4.42E-01	-7.39E-03	1.77E+00	-5.08E-02	-2.91E-02	9.52E-01	1.45E-01	1.38E+00	-3.18E+00	-1.50E+00	NS_VRS1,NS_VRS10,NS_VRS11a,NS_VRS11b,NS_VRS2,NS_VRS3a,NS_VRS4,NS_VRS5,NS_VRS6,NS_VRS8,NS_VRS9,S_VRS7	NS_08-02119,NS_08-02300,NS_08BA02176,NS_11819-97,NS_3957,NS_AMRF1,NS_AMRF2,NS_C123,NS_C1667,NS_C679,NS_E1470,NS_E404,NS_ECT-R-2,NS_Gv69,NS_H-EMRSA-15,NS_HUV03,NS_KLT6,NS_LHSKBClinical,NS_LVP2,NS_LVP5,NS_M013,NS_MRSA-S1,NS_MRSA-S10,NS_MRSA-S13,NS_MRSA-S14,NS_MRSA-S15,NS_MRSA-S17,NS_MRSA-S18,NS_MRSA-S19,NS_MRSA-S21,NS_MRSA-S22,NS_MRSA-S24,NS_MRSA-S26,NS_MRSA-S28,NS_MRSA-S5,NS_MRSA-S7,NS_MUF168,NS_M…	bad-chisq
vanX	D-alanyl-D-alanine dipeptidase	2.34E-04	7.89E-02	1.48E-04	2.34E-04	-3.61E+00	1.11E+00	7.46E-01	1.37E+00	7.23E-01	4.42E-01	-7.39E-03	1.77E+00	-5.08E-02	-2.91E-02	9.52E-01	1.45E-01	1.38E+00	-3.18E+00	-1.50E+00	NS_VRS1,NS_VRS10,NS_VRS11a,NS_VRS11b,NS_VRS2,NS_VRS3a,NS_VRS4,NS_VRS5,NS_VRS6,NS_VRS8,NS_VRS9,S_VRS7	NS_08-02119,NS_08-02300,NS_08BA02176,NS_11819-97,NS_3957,NS_AMRF1,NS_AMRF2,NS_C123,NS_C1667,NS_C679,NS_E1470,NS_E404,NS_ECT-R-2,NS_Gv69,NS_H-EMRSA-15,NS_HUV03,NS_KLT6,NS_LHSKBClinical,NS_LVP2,NS_LVP5,NS_M013,NS_MRSA-S1,NS_MRSA-S10,NS_MRSA-S13,NS_MRSA-S14,NS_MRSA-S15,NS_MRSA-S17,NS_MRSA-S18,NS_MRSA-S19,NS_MRSA-S21,NS_MRSA-S22,NS_MRSA-S24,NS_MRSA-S26,NS_MRSA-S28,NS_MRSA-S5,NS_MRSA-S7,NS_MUF168,NS_M…	bad-chisq
ompR_2	response regulator OmpR	2.34E-04	7.89E-02	1.48E-04	2.34E-04	-3.61E+00	1.11E+00	7.46E-01	1.37E+00	7.23E-01	4.42E-01	-7.39E-03	1.77E+00	-5.08E-02	-2.91E-02	9.52E-01	1.45E-01	1.38E+00	-3.18E+00	-1.50E+00	NS_VRS1,NS_VRS10,NS_VRS11a,NS_VRS11b,NS_VRS2,NS_VRS3a,NS_VRS4,NS_VRS5,NS_VRS6,NS_VRS8,NS_VRS9,S_VRS7	NS_08-02119,NS_08-02300,NS_08BA02176,NS_11819-97,NS_3957,NS_AMRF1,NS_AMRF2,NS_C123,NS_C1667,NS_C679,NS_E1470,NS_E404,NS_ECT-R-2,NS_Gv69,NS_H-EMRSA-15,NS_HUV03,NS_KLT6,NS_LHSKBClinical,NS_LVP2,NS_LVP5,NS_M013,NS_MRSA-S1,NS_MRSA-S10,NS_MRSA-S13,NS_MRSA-S14,NS_MRSA-S15,NS_MRSA-S17,NS_MRSA-S18,NS_MRSA-S19,NS_MRSA-S21,NS_MRSA-S22,NS_MRSA-S24,NS_MRSA-S26,NS_MRSA-S28,NS_MRSA-S5,NS_MRSA-S7,NS_MUF168,NS_M…	bad-chisq
group_1911	D-lactate dehydrogenase	2.34E-04	7.89E-02	1.48E-04	2.34E-04	-3.61E+00	1.11E+00	7.46E-01	1.37E+00	7.23E-01	4.42E-01	-7.39E-03	1.77E+00	-5.08E-02	-2.91E-02	9.52E-01	1.45E-01	1.38E+00	-3.18E+00	-1.50E+00	NS_VRS1,NS_VRS10,NS_VRS11a,NS_VRS11b,NS_VRS2,NS_VRS3a,NS_VRS4,NS_VRS5,NS_VRS6,NS_VRS8,NS_VRS9,S_VRS7	NS_08-02119,NS_08-02300,NS_08BA02176,NS_11819-97,NS_3957,NS_AMRF1,NS_AMRF2,NS_C123,NS_C1667,NS_C679,NS_E1470,NS_E404,NS_ECT-R-2,NS_Gv69,NS_H-EMRSA-15,NS_HUV03,NS_KLT6,NS_LHSKBClinical,NS_LVP2,NS_LVP5,NS_M013,NS_MRSA-S1,NS_MRSA-S10,NS_MRSA-S13,NS_MRSA-S14,NS_MRSA-S15,NS_MRSA-S17,NS_MRSA-S18,NS_MRSA-S19,NS_MRSA-S21,NS_MRSA-S22,NS_MRSA-S24,NS_MRSA-S26,NS_MRSA-S28,NS_MRSA-S5,NS_MRSA-S7,NS_MUF168,NS_M…	bad-chisq
ddl_2	D-alanyl-alanine synthetase A	2.34E-04	7.89E-02	1.48E-04	2.34E-04	-3.61E+00	1.11E+00	7.46E-01	1.37E+00	7.23E-01	4.42E-01	-7.39E-03	1.77E+00	-5.08E-02	-2.91E-02	9.52E-01	1.45E-01	1.38E+00	-3.18E+00	-1.50E+00	NS_VRS1,NS_VRS10,NS_VRS11a,NS_VRS11b,NS_VRS2,NS_VRS3a,NS_VRS4,NS_VRS5,NS_VRS6,NS_VRS8,NS_VRS9,S_VRS7	NS_08-02119,NS_08-02300,NS_08BA02176,NS_11819-97,NS_3957,NS_AMRF1,NS_AMRF2,NS_C123,NS_C1667,NS_C679,NS_E1470,NS_E404,NS_ECT-R-2,NS_Gv69,NS_H-EMRSA-15,NS_HUV03,NS_KLT6,NS_LHSKBClinical,NS_LVP2,NS_LVP5,NS_M013,NS_MRSA-S1,NS_MRSA-S10,NS_MRSA-S13,NS_MRSA-S14,NS_MRSA-S15,NS_MRSA-S17,NS_MRSA-S18,NS_MRSA-S19,NS_MRSA-S21,NS_MRSA-S22,NS_MRSA-S24,NS_MRSA-S26,NS_MRSA-S28,NS_MRSA-S5,NS_MRSA-S7,NS_MUF168,NS_M…	bad-chisq
vanY	D-alanyl-D-alanine carboxypeptidase	2.34E-04	7.89E-02	1.48E-04	2.34E-04	-3.61E+00	1.11E+00	7.46E-01	1.37E+00	7.23E-01	4.42E-01	-7.39E-03	1.77E+00	-5.08E-02	-2.91E-02	9.52E-01	1.45E-01	1.38E+00	-3.18E+00	-1.50E+00	NS_VRS1,NS_VRS10,NS_VRS11a,NS_VRS11b,NS_VRS2,NS_VRS3a,NS_VRS4,NS_VRS5,NS_VRS6,NS_VRS8,NS_VRS9,S_VRS7	NS_08-02119,NS_08-02300,NS_08BA02176,NS_11819-97,NS_3957,NS_AMRF1,NS_AMRF2,NS_C123,NS_C1667,NS_C679,NS_E1470,NS_E404,NS_ECT-R-2,NS_Gv69,NS_H-EMRSA-15,NS_HUV03,NS_KLT6,NS_LHSKBClinical,NS_LVP2,NS_LVP5,NS_M013,NS_MRSA-S1,NS_MRSA-S10,NS_MRSA-S13,NS_MRSA-S14,NS_MRSA-S15,NS_MRSA-S17,NS_MRSA-S18,NS_MRSA-S19,NS_MRSA-S21,NS_MRSA-S22,NS_MRSA-S24,NS_MRSA-S26,NS_MRSA-S28,NS_MRSA-S5,NS_MRSA-S7,NS_MUF168,NS_M…	bad-chisq
group_272	hypothetical protein	2.34E-04	7.89E-02	1.48E-04	2.34E-04	-3.61E+00	1.11E+00	7.46E-01	1.37E+00	7.23E-01	4.42E-01	-7.39E-03	1.77E+00	-5.08E-02	-2.91E-02	9.52E-01	1.45E-01	1.38E+00	-3.18E+00	-1.50E+00	NS_VRS1,NS_VRS10,NS_VRS11a,NS_VRS11b,NS_VRS2,NS_VRS3a,NS_VRS4,NS_VRS5,NS_VRS6,NS_VRS8,NS_VRS9,S_VRS7	NS_08-02119,NS_08-02300,NS_08BA02176,NS_11819-97,NS_3957,NS_AMRF1,NS_AMRF2,NS_C123,NS_C1667,NS_C679,NS_E1470,NS_E404,NS_ECT-R-2,NS_Gv69,NS_H-EMRSA-15,NS_HUV03,NS_KLT6,NS_LHSKBClinical,NS_LVP2,NS_LVP5,NS_M013,NS_MRSA-S1,NS_MRSA-S10,NS_MRSA-S13,NS_MRSA-S14,NS_MRSA-S15,NS_MRSA-S17,NS_MRSA-S18,NS_MRSA-S19,NS_MRSA-S21,NS_MRSA-S22,NS_MRSA-S24,NS_MRSA-S26,NS_MRSA-S28,NS_MRSA-S5,NS_MRSA-S7,NS_MUF168,NS_M…	bad-chisq
walK_2	multi-sensor signal transduction histidine kinase WalK	2.34E-04	7.89E-02	1.48E-04	2.34E-04	-3.61E+00	1.11E+00	7.46E-01	1.37E+00	7.23E-01	4.42E-01	-7.39E-03	1.77E+00	-5.08E-02	-2.91E-02	9.52E-01	1.45E-01	1.38E+00	-3.18E+00	-1.50E+00	NS_VRS1,NS_VRS10,NS_VRS11a,NS_VRS11b,NS_VRS2,NS_VRS3a,NS_VRS4,NS_VRS5,NS_VRS6,NS_VRS8,NS_VRS9,S_VRS7	NS_08-02119,NS_08-02300,NS_08BA02176,NS_11819-97,NS_3957,NS_AMRF1,NS_AMRF2,NS_C123,NS_C1667,NS_C679,NS_E1470,NS_E404,NS_ECT-R-2,NS_Gv69,NS_H-EMRSA-15,NS_HUV03,NS_KLT6,NS_LHSKBClinical,NS_LVP2,NS_LVP5,NS_M013,NS_MRSA-S1,NS_MRSA-S10,NS_MRSA-S13,NS_MRSA-S14,NS_MRSA-S15,NS_MRSA-S17,NS_MRSA-S18,NS_MRSA-S19,NS_MRSA-S21,NS_MRSA-S22,NS_MRSA-S24,NS_MRSA-S26,NS_MRSA-S28,NS_MRSA-S5,NS_MRSA-S7,NS_MUF168,NS_M…	bad-chisq
group_5893	rRNA adenine N-6-methyltransferase ErmA	2.61E-04	9.87E-02	2.57E-02	2.61E-04	2.98E+00	9.50E-01	4.51E-01	2.73E+00	-5.08E-01	-1.90E+00	1.01E+00	1.24E+00	1.23E+00	-7.02E-01	1.62E+00	8.58E-01	2.04E+00	-6.76E+00	-1.65E+00	NS_Gv69,NS_Mu50-omega,S_Bmb9393,S_CA-347,S_FCFHV36,S_JH1,S_JH9,S_MRSA252,S_Mu3,S_Mu50,S_SA16,S_TW20,S_VRS7,S_Z172,S_ZJ5499	NS_08-02119,NS_08-02300,NS_08BA02176,NS_11819-97,NS_3957,NS_AMRF1,NS_AMRF2,NS_C123,NS_C1667,NS_C679,NS_E1470,NS_E404,NS_ECT-R-2,NS_H-EMRSA-15,NS_HUV03,NS_KLT6,NS_LHSKBClinical,NS_LVP2,NS_LVP5,NS_M013,NS_MRSA-S1,NS_MRSA-S10,NS_MRSA-S13,NS_MRSA-S14,NS_MRSA-S15,NS_MRSA-S17,NS_MRSA-S18,NS_MRSA-S19,NS_MRSA-S21,NS_MRSA-S22,NS_MRSA-S24,NS_MRSA-S26,NS_MRSA-S28,NS_MRSA-S5,NS_MRSA-S7,NS_MUF168,NS_MUF256,NS…
yezG_3---lpl3_3---yezG_2---yezG_4---yezG_5---yezG_6	putative antitoxin YezG;staphylococcal tandem lipoprotein	3.55E-04	3.75E-01	5.48E-03	3.55E-04	-2.34E+00	7.68E-01	2.06E+00	3.92E+00	-9.20E-01	-5.42E+00	-5.53E+00	5.76E+00	3.47E+00	8.12E-02	1.28E+00	1.85E-01	3.96E+00	-4.01E+00	-1.11E+00	NS_08-02119,NS_08-02300,NS_11819-97,NS_AMRF2,NS_C123,NS_C679,NS_E1470,NS_E404,NS_HUV03,NS_LHSKBClinical,NS_LVP5,NS_MRSA-S1,NS_MRSA-S10,NS_MRSA-S13,NS_MRSA-S14,NS_MRSA-S15,NS_MRSA-S17,NS_MRSA-S18,NS_MRSA-S19,NS_MRSA-S21,NS_MRSA-S22,NS_MRSA-S24,NS_MRSA-S26,NS_MRSA-S28,NS_MRSA-S5,NS_MRSA-S7,NS_MUF168,NS_Newman,NS_USA300-FPR3757,NS_USA500,NS_ab333,S_01-19,S_01-41,S_99-06,S_99-48,S_C1440,S_C1543,S_C17…	NS_08BA02176,NS_3957,NS_AMRF1,NS_C1667,NS_ECT-R-2,NS_Gv69,NS_H-EMRSA-15,NS_KLT6,NS_LVP2,NS_M013,NS_MUF256,NS_MUM270,NS_MUM475,NS_Mu50-omega,NS_NCTC8325,NS_S2395,NS_S2397,NS_Tager-104,NS_VRS1,NS_VRS10,NS_VRS11a,NS_VRS11b,NS_VRS2,NS_VRS3a,NS_VRS4,NS_VRS5,NS_VRS6,NS_VRS8,NS_VRS9,NS_XN108,S_07-15,S_118,S_120,S_333,S_3989,S_6850,S_B6,S_Bmb9393,S_C1058,S_C1504,S_C1675,S_C1768,S_C1782,S_CA-347,S_CA14,S_…
aes---aes_1---aes_2	Alpha/beta hydrolase fold-3 domain-containing protein	4.13E-04	7.17E-01	7.85E-01	4.13E-04	-6.11E+00	2.53E+00	5.70E+00	4.97E+00	-3.54E+00	-5.84E+00	-5.53E+00	7.08E+00	8.47E+00	-4.35E-01	2.46E+00	2.30E+00	5.86E+00	-5.22E+00	-2.44E+00	NS_08-02119,NS_08-02300,NS_11819-97,NS_3957,NS_AMRF2,NS_C123,NS_C1667,NS_C679,NS_E1470,NS_E404,NS_Gv69,NS_HUV03,NS_KLT6,NS_LHSKBClinical,NS_LVP2,NS_LVP5,NS_MRSA-S1,NS_MRSA-S10,NS_MRSA-S13,NS_MRSA-S14,NS_MRSA-S15,NS_MRSA-S17,NS_MRSA-S18,NS_MRSA-S19,NS_MRSA-S21,NS_MRSA-S22,NS_MRSA-S24,NS_MRSA-S26,NS_MRSA-S28,NS_MRSA-S5,NS_MRSA-S7,NS_MUF168,NS_MUF256,NS_MUM475,NS_NCTC8325,NS_Newman,NS_S2395,NS_S2397…	NS_08BA02176,NS_AMRF1,NS_ECT-R-2,NS_H-EMRSA-15,NS_M013,NS_MUM270,NS_Mu50-omega,NS_VRS1,NS_VRS10,NS_VRS11a,NS_VRS11b,NS_VRS2,NS_VRS3a,NS_VRS4,NS_VRS5,NS_VRS6,NS_VRS8,NS_VRS9,S_6850,S_C1440,S_CUHK-HK188,S_FCFHV36,S_HO-5096-0412,S_HOU1444-VR,S_JH1,S_JH9,S_Mu3,S_Mu50,S_S100,S_S94,S_SA-ST125-MupR,S_SA16,S_SA268,S_SA957,S_ST398,S_VRS7,S_XQ,S_ZJ5499,S_chock14,S_chock30,S_chock57,S_seps62,S_seps88
[truncated: 63 more rows]
