# Supplementary material for: Forecasting Staphylococcus aureus Infections Using Genome-Wide Association Studies, Machine Learning, and Transcriptomic Approaches
Source: mSystems. 2022 Jul 5;7(4):e00378-22. doi: 10.1128/msystems.00378-22 (PMC9426533; doi:10.1128/msystems.00378-22)
Supplement: TABLE S5 [file msystems.00378-22-st005.xlsx]

## Sheet: IGR_matrix
Gene	Non-unique Gene name	Annotation	No. isolates	No. sequences	Avg sequences per isolate	NS_NCTC8325	S_chock14	C_080	C_070	A_ED98	NS_Mu50-omega	NS_MRSA-S5	A_973N0003	S_chock89	A_973N0031	NS_VRS9	A_75	A_S0462	C_039	C_071	C_C1407	A_973N0088	A_61282	S_ST20130939	C_115	NS_08-02300	C_095	A_80381	S_HO-5096-0412	S_C1504	C_117	C_S2398	A_61236	A_61244	S_seps49	C_077	NS_MRSA-S14	C_122	NS_VRS2	A_61239	NS_M013	S_chock11	S_chock44	A_S1	A_61243	S_C2071	C_067	C_MRSA-S23	S_120
Cluster_22420			356	356	1	NS_NCTC8325_+_+_NS_NCTC8325_01896_+_+_NS_NCTC8325_01897_+_+_CO_R	S_chock14_+_+_S_chock14_01774_+_+_S_chock14_01775_+_+_CO_R	C_080_+_+_C_080_01199_+_+_C_080_01200_+_+_CO_F	C_070_+_+_C_070_02379_+_+_C_070_02380_+_+_CO_R	A_ED98_+_+_A_ED98_01900_+_+_A_ED98_01901_+_+_CO_R	NS_Mu50-omega_+_+_NS_Mu50-omega_01927_+_+_NS_Mu50-omega_01928_+_+_CO_R	NS_MRSA-S5_+_+_NS_MRSA-S5_01840_+_+_NS_MRSA-S5_01841_+_+_CO_R	A_973N0003_+_+_A_973N0003_01811_+_+_A_973N0003_01812_+_+_CO_F	S_chock89_+_+_S_chock89_01865_+_+_S_chock89_01866_+_+_CO_R	A_973N0031_+_+_A_973N0031_01194_+_+_A_973N0031_01195_+_+_CO_F	NS_VRS9_+_+_NS_VRS9_01801_+_+_NS_VRS9_01802_+_+_CO_R	A_75_+_+_A_75_02054_+_+_A_75_02055_+_+_CO_R	A_S0462_+_+_A_S0462_01943_+_+_A_S0462_01944_+_+_CO_R	C_039_+_+_C_039_00712_+_+_C_039_00713_+_+_CO_F	C_071_+_+_C_071_01722_+_+_C_071_01723_+_+_CO_R	C_C1407_+_+_C_C1407_01413_+_+_C_C1407_01414_+_+_CO_F	A_973N0088_+_+_A_973N0088_00862_+_+_A_973N0088_00863_+_+_CO_R	A_61282_+_+_A_61282_01604_+_+_A_61282_01605_+_+_CO_R	S_ST20130939_+_+_S_ST20130939_01837_+_+_S_ST20130939_01838_+_+_CO_R	C_115_+_+_C_115_01916_+_+_C_115_01917_+_+_CO_R	NS_08-02300_+_+_NS_08-02300_01904_+_+_NS_08-02300_01905_+_+_CO_R	C_095_+_+_C_095_01422_+_+_C_095_01423_+_+_CO_F	A_80381_+_+_A_80381_02519_+_+_A_80381_02520_+_+_CO_R	S_HO-5096-0412_+_+_S_HO-5096-0412_01882_+_+_S_HO-5096-0412_01883_+_+_CO_R	S_C1504_+_+_S_C1504_02802_+_+_S_C1504_02803_+_+_CO_R	C_117_+_+_C_117_02425_+_+_C_117_02426_+_+_CO_R	C_S2398_+_+_C_S2398_01611_+_+_C_S2398_01612_+_+_CO_R	A_61236_+_+_A_61236_02400_+_+_A_61236_02401_+_+_CO_R	A_61244_+_+_A_61244_02203_+_+_A_61244_02204_+_+_CO_R	S_seps49_+_+_S_seps49_00794_+_+_S_seps49_00795_+_+_CO_R	C_077_+_+_C_077_00625_+_+_C_077_00626_+_+_CO_F	NS_MRSA-S14_+_+_NS_MRSA-S14_01819_+_+_NS_MRSA-S14_01820_+_+_CO_R	C_122_+_+_C_122_00820_+_+_C_122_00821_+_+_CO_F	NS_VRS2_+_+_NS_VRS2_01822_+_+_NS_VRS2_01823_+_+_CO_R	A_61239_+_+_A_61239_02078_+_+_A_61239_02079_+_+_CO_R	NS_M013_+_+_NS_M013_01903_+_+_NS_M013_01904_+_+_CO_R	S_chock11_+_+_S_chock11_01582_+_+_S_chock11_01583_+_+_CO_R	S_chock44_+_+_S_chock44_00039_+_+_S_chock44_00040_+_+_CO_R	A_S1_+_+_A_S1_01902_+_+_A_S1_01903_+_+_CO_R	A_61243_+_+_A_61243_02363_+_+_A_61243_02364_+_+_CO_F	S_C2071_+_+_S_C2071_00037_+_+_S_C2071_00038_+_+_CO_R	C_067_+_+_C_067_00511_+_+_C_067_00512_+_+_CO_R	C_MRSA-S23_+_+_C_MRSA-S23_01846_+_+_C_MRSA-S23_01847_+_+_CO_R	S_120_+_+_S_120_01941_+_+_S_120_01942_+_+_CO_R
Cluster_17625			356	356	1	NS_NCTC8325_+_+_NS_NCTC8325_00875_+_+_NS_NCTC8325_00876_+_+_DP	S_chock14_+_+_S_chock14_00864_+_+_S_chock14_00865_+_+_DP	C_080_+_+_C_080_01824_+_+_C_080_01825_+_+_DP	C_070_+_+_C_070_00863_+_+_C_070_00864_+_+_DP	A_ED98_+_+_A_ED98_00982_+_+_A_ED98_00983_+_+_DP	NS_Mu50-omega_+_+_NS_Mu50-omega_01039_+_+_NS_Mu50-omega_01040_+_+_DP	NS_MRSA-S5_+_+_NS_MRSA-S5_00924_+_+_NS_MRSA-S5_00925_+_+_DP	A_973N0003_+_+_A_973N0003_02257_+_+_A_973N0003_02258_+_+_DP	S_chock89_+_+_S_chock89_00959_+_+_S_chock89_00960_+_+_DP	A_973N0031_+_+_A_973N0031_01782_+_+_A_973N0031_01783_+_+_DP	NS_VRS9_+_+_NS_VRS9_00916_+_+_NS_VRS9_00917_+_+_DP	A_75_+_+_A_75_01162_+_+_A_75_01163_+_+_DP	A_S0462_+_+_A_S0462_01020_+_+_A_S0462_01021_+_+_DP	C_039_+_+_C_039_01342_+_+_C_039_01343_+_+_DP	C_071_+_+_C_071_00721_+_+_C_071_00722_+_+_DP	C_C1407_+_+_C_C1407_02224_+_+_C_C1407_02225_+_+_DP	A_973N0088_+_+_A_973N0088_01470_+_+_A_973N0088_01471_+_+_DP	A_61282_+_+_A_61282_01149_+_+_A_61282_01150_+_+_DP	S_ST20130939_+_+_S_ST20130939_00892_+_+_S_ST20130939_00893_+_+_DP	C_115_+_+_C_115_00925_+_+_C_115_00926_+_+_DP	NS_08-02300_+_+_NS_08-02300_01012_+_+_NS_08-02300_01013_+_+_DP	C_095_+_+_C_095_01822_+_+_C_095_01823_+_+_DP	A_80381_+_+_A_80381_00510_+_+_A_80381_00511_+_+_DP	S_HO-5096-0412_+_+_S_HO-5096-0412_00901_+_+_S_HO-5096-0412_00902_+_+_DP	S_C1504_+_+_S_C1504_01950_+_+_S_C1504_01951_+_+_DP	C_117_+_+_C_117_01934_+_+_C_117_01935_+_+_DP	C_S2398_+_+_C_S2398_00727_+_+_C_S2398_00728_+_+_DP	A_61236_+_+_A_61236_01933_+_+_A_61236_01934_+_+_DP	A_61244_+_+_A_61244_01597_+_+_A_61244_01598_+_+_DP	S_seps49_+_+_S_seps49_01806_+_+_S_seps49_01807_+_+_DP	C_077_+_+_C_077_00133_+_+_C_077_00134_+_+_DP	NS_MRSA-S14_+_+_NS_MRSA-S14_00907_+_+_NS_MRSA-S14_00908_+_+_DP	C_122_+_+_C_122_01778_+_+_C_122_01779_+_+_DP	NS_VRS2_+_+_NS_VRS2_00878_+_+_NS_VRS2_00879_+_+_DP	A_61239_+_+_A_61239_01604_+_+_A_61239_01605_+_+_DP	NS_M013_+_+_NS_M013_00958_+_+_NS_M013_00959_+_+_DP	S_chock11_+_+_S_chock11_00699_+_+_S_chock11_00700_+_+_DP	S_chock44_+_+_S_chock44_01071_+_+_S_chock44_01072_+_+_DP	A_S1_+_+_A_S1_00983_+_+_A_S1_00984_+_+_DP	A_61243_+_+_A_61243_02165_+_+_A_61243_02166_+_+_DP	S_C2071_+_+_S_C2071_02372_+_+_S_C2071_02373_+_+_DP	C_067_+_+_C_067_01060_+_+_C_067_01061_+_+_DP	C_MRSA-S23_+_+_C_MRSA-S23_00928_+_+_C_MRSA-S23_00929_+_+_DP	S_120_+_+_S_120_00951_+_+_S_120_00952_+_+_DP
Cluster_21878			356	356	1	NS_NCTC8325_+_+_NS_NCTC8325_02113_+_+_NS_NCTC8325_02114_+_+_CO_R	S_chock14_+_+_S_chock14_02030_+_+_S_chock14_02031_+_+_CO_R	C_080_+_+_C_080_01284_+_+_C_080_01285_+_+_CO_F	C_070_+_+_C_070_02584_+_+_C_070_02585_+_+_CO_R	A_ED98_+_+_A_ED98_02110_+_+_A_ED98_02111_+_+_CO_R	NS_Mu50-omega_+_+_NS_Mu50-omega_02154_+_+_NS_Mu50-omega_02155_+_+_CO_R	NS_MRSA-S5_+_+_NS_MRSA-S5_02051_+_+_NS_MRSA-S5_02052_+_+_CO_R	A_973N0003_+_+_A_973N0003_01833_+_+_A_973N0003_01834_+_+_CO_F	S_chock89_+_+_S_chock89_02096_+_+_S_chock89_02097_+_+_CO_R	A_973N0031_+_+_A_973N0031_01694_+_+_A_973N0031_01695_+_+_CO_F	NS_VRS9_+_+_NS_VRS9_02010_+_+_NS_VRS9_02011_+_+_CO_R	A_75_+_+_A_75_02226_+_+_A_75_02227_+_+_CO_R	A_S0462_+_+_A_S0462_02097_+_+_A_S0462_02098_+_+_CO_R	C_039_+_+_C_039_00485_+_+_C_039_00486_+_+_CO_F	C_071_+_+_C_071_00015_+_+_C_071_00016_+_+_CO_F	C_C1407_+_+_C_C1407_01973_+_+_C_C1407_01974_+_+_CO_F	A_973N0088_+_+_A_973N0088_01629_+_+_A_973N0088_01630_+_+_CO_R	A_61282_+_+_A_61282_01065_+_+_A_61282_01066_+_+_CO_F	S_ST20130939_+_+_S_ST20130939_01986_+_+_S_ST20130939_01987_+_+_CO_R	C_115_+_+_C_115_02145_+_+_C_115_02146_+_+_CO_R	NS_08-02300_+_+_NS_08-02300_02112_+_+_NS_08-02300_02113_+_+_CO_R	C_095_+_+_C_095_01502_+_+_C_095_01503_+_+_CO_F	A_80381_+_+_A_80381_01040_+_+_A_80381_01041_+_+_CO_F	S_HO-5096-0412_+_+_S_HO-5096-0412_02109_+_+_S_HO-5096-0412_02110_+_+_CO_R	S_C1504_+_+_S_C1504_00100_+_+_S_C1504_00101_+_+_CO_F	C_117_+_+_C_117_02574_+_+_C_117_02575_+_+_CO_R	C_S2398_+_+_C_S2398_01803_+_+_C_S2398_01804_+_+_CO_R	A_61236_+_+_A_61236_01616_+_+_A_61236_01617_+_+_CO_F	A_61244_+_+_A_61244_01175_+_+_A_61244_01176_+_+_CO_R	S_seps49_+_+_S_seps49_00184_+_+_S_seps49_00185_+_+_CO_R	C_077_+_+_C_077_00479_+_+_C_077_00480_+_+_CO_F	NS_MRSA-S14_+_+_NS_MRSA-S14_02029_+_+_NS_MRSA-S14_02030_+_+_CO_R	C_122_+_+_C_122_00576_+_+_C_122_00577_+_+_CO_F	NS_VRS2_+_+_NS_VRS2_01964_+_+_NS_VRS2_01965_+_+_CO_R	A_61239_+_+_A_61239_01834_+_+_A_61239_01835_+_+_CO_F	NS_M013_+_+_NS_M013_02049_+_+_NS_M013_02050_+_+_CO_R	S_chock11_+_+_S_chock11_02096_+_+_S_chock11_02097_+_+_CO_R	S_chock44_+_+_S_chock44_02552_+_+_S_chock44_02553_+_+_CO_R	A_S1_+_+_A_S1_02064_+_+_A_S1_02065_+_+_CO_R	A_61243_+_+_A_61243_00462_+_+_A_61243_00463_+_+_CO_R	S_C2071_+_+_S_C2071_01136_+_+_S_C2071_01137_+_+_CO_R	C_067_+_+_C_067_02124_+_+_C_067_02125_+_+_CO_F	C_MRSA-S23_+_+_C_MRSA-S23_02056_+_+_C_MRSA-S23_02057_+_+_CO_R	S_120_+_+_S_120_02523_+_+_S_120_02524_+_+_CO_R
Cluster_25700			356	357	1.00280898876405	NS_NCTC8325_+_+_NS_NCTC8325_00575_+_+_NS_NCTC8325_00576_+_+_CO_F	S_chock14_+_+_S_chock14_00563_+_+_S_chock14_00564_+_+_CO_F	C_080_+_+_C_080_01487_+_+_C_080_01488_+_+_CO_F	C_070_+_+_C_070_00568_+_+_C_070_00569_+_+_CO_F	A_ED98_+_+_A_ED98_00593_+_+_A_ED98_00594_+_+_CO_F	NS_Mu50-omega_+_+_NS_Mu50-omega_00647_+_+_NS_Mu50-omega_00648_+_+_CO_F	NS_MRSA-S5_+_+_NS_MRSA-S5_00608_+_+_NS_MRSA-S5_00609_+_+_CO_F	A_973N0003_+_+_A_973N0003_00706_+_+_A_973N0003_00707_+_+_CO_R	S_chock89_+_+_S_chock89_00617_+_+_S_chock89_00618_+_+_CO_F	A_973N0031_+_+_A_973N0031_00185_+_+_A_973N0031_00186_+_+_CO_F	NS_VRS9_+_+_NS_VRS9_00593_+_+_NS_VRS9_00594_+_+_CO_F	A_75_+_+_A_75_00851_+_+_A_75_00852_+_+_CO_F	A_S0462_+_+_A_S0462_00698_+_+_A_S0462_00699_+_+_CO_F	C_039_+_+_C_039_01041_+_+_C_039_01042_+_+_CO_F	C_071_+_+_C_071_00264_+_+_C_071_00265_+_+_CO_F	C_C1407_+_+_C_C1407_02141_+_+_C_C1407_02142_+_+_CO_F	A_973N0088_+_+_A_973N0088_01085_+_+_A_973N0088_01086_+_+_CO_F	A_61282_+_+_A_61282_00169_+_+_A_61282_00170_+_+_CO_F	S_ST20130939_+_+_S_ST20130939_00589_+_+_S_ST20130939_00590_+_+_CO_F	C_115_+_+_C_115_00581_+_+_C_115_00582_+_+_CO_F	NS_08-02300_+_+_NS_08-02300_00716_+_+_NS_08-02300_00717_+_+_CO_F	C_095_+_+_C_095_00523_+_+_C_095_00524_+_+_CO_F	A_80381_+_+_A_80381_00799_+_+_A_80381_00800_+_+_CO_F	S_HO-5096-0412_+_+_S_HO-5096-0412_00593_+_+_S_HO-5096-0412_00594_+_+_CO_F	S_C1504_+_+_S_C1504_01484_+_+_S_C1504_01485_+_+_CO_F	C_117_+_+_C_117_02230_+_+_C_117_02231_+_+_CO_R	C_S2398_+_+_C_S2398_02488_+_+_C_S2398_02489_+_+_CO_F C_S2398_+_+_C_S2398_02577_+_+_C_S2398_02578_+_+_CO_F	A_61236_+_+_A_61236_02418_+_+_A_61236_02419_+_+_CO_R	A_61244_+_+_A_61244_00899_+_+_A_61244_00900_+_+_CO_F	S_seps49_+_+_S_seps49_01485_+_+_S_seps49_01486_+_+_CO_F	C_077_+_+_C_077_01827_+_+_C_077_01828_+_+_CO_F	NS_MRSA-S14_+_+_NS_MRSA-S14_00608_+_+_NS_MRSA-S14_00609_+_+_CO_F	C_122_+_+_C_122_01478_+_+_C_122_01479_+_+_CO_F	NS_VRS2_+_+_NS_VRS2_00581_+_+_NS_VRS2_00582_+_+_CO_F	A_61239_+_+_A_61239_00247_+_+_A_61239_00248_+_+_CO_F	NS_M013_+_+_NS_M013_00623_+_+_NS_M013_00624_+_+_CO_F	S_chock11_+_+_S_chock11_01897_+_+_S_chock11_01898_+_+_CO_R	S_chock44_+_+_S_chock44_00776_+_+_S_chock44_00777_+_+_CO_F	A_S1_+_+_A_S1_00613_+_+_A_S1_00614_+_+_CO_F	A_61243_+_+_A_61243_00729_+_+_A_61243_00730_+_+_CO_F	S_C2071_+_+_S_C2071_01394_+_+_S_C2071_01395_+_+_CO_R	C_067_+_+_C_067_00163_+_+_C_067_00164_+_+_CO_R	C_MRSA-S23_+_+_C_MRSA-S23_00612_+_+_C_MRSA-S23_00613_+_+_CO_F	S_120_+_+_S_120_01261_+_+_S_120_01262_+_+_CO_F
Cluster_8821			356	356	1	NS_NCTC8325_+_+_NS_NCTC8325_00969_+_+_NS_NCTC8325_00970_+_+_CO_F	S_chock14_+_+_S_chock14_00960_+_+_S_chock14_00961_+_+_CO_F	C_080_+_+_C_080_01978_+_+_C_080_01979_+_+_CO_F	C_070_+_+_C_070_01025_+_+_C_070_01026_+_+_CO_F	A_ED98_+_+_A_ED98_01079_+_+_A_ED98_01080_+_+_CO_F	NS_Mu50-omega_+_+_NS_Mu50-omega_01134_+_+_NS_Mu50-omega_01135_+_+_CO_F	NS_MRSA-S5_+_+_NS_MRSA-S5_01018_+_+_NS_MRSA-S5_01019_+_+_CO_F	A_973N0003_+_+_A_973N0003_01071_+_+_A_973N0003_01072_+_+_CO_R	S_chock89_+_+_S_chock89_01055_+_+_S_chock89_01056_+_+_CO_F	A_973N0031_+_+_A_973N0031_02356_+_+_A_973N0031_02357_+_+_CO_R	NS_VRS9_+_+_NS_VRS9_01013_+_+_NS_VRS9_01014_+_+_CO_F	A_75_+_+_A_75_01256_+_+_A_75_01257_+_+_CO_F	A_S0462_+_+_A_S0462_01118_+_+_A_S0462_01119_+_+_CO_F	C_039_+_+_C_039_01436_+_+_C_039_01437_+_+_CO_F	C_071_+_+_C_071_00597_+_+_C_071_00598_+_+_CO_R	C_C1407_+_+_C_C1407_01891_+_+_C_C1407_01892_+_+_CO_F	A_973N0088_+_+_A_973N0088_01565_+_+_A_973N0088_01566_+_+_CO_F	A_61282_+_+_A_61282_01869_+_+_A_61282_01870_+_+_CO_F	S_ST20130939_+_+_S_ST20130939_01057_+_+_S_ST20130939_01058_+_+_CO_F	C_115_+_+_C_115_01020_+_+_C_115_01021_+_+_CO_F	NS_08-02300_+_+_NS_08-02300_01107_+_+_NS_08-02300_01108_+_+_CO_F	C_095_+_+_C_095_01916_+_+_C_095_01917_+_+_CO_F	A_80381_+_+_A_80381_01122_+_+_A_80381_01123_+_+_CO_R	S_HO-5096-0412_+_+_S_HO-5096-0412_00996_+_+_S_HO-5096-0412_00997_+_+_CO_F	S_C1504_+_+_S_C1504_00641_+_+_S_C1504_00642_+_+_CO_F	C_117_+_+_C_117_01809_+_+_C_117_01810_+_+_CO_R	C_S2398_+_+_C_S2398_00822_+_+_C_S2398_00823_+_+_CO_F	A_61236_+_+_A_61236_00658_+_+_A_61236_00659_+_+_CO_R	A_61244_+_+_A_61244_02101_+_+_A_61244_02102_+_+_CO_F	S_seps49_+_+_S_seps49_01901_+_+_S_seps49_01902_+_+_CO_F	C_077_+_+_C_077_00291_+_+_C_077_00292_+_+_CO_F	NS_MRSA-S14_+_+_NS_MRSA-S14_01001_+_+_NS_MRSA-S14_01002_+_+_CO_F	C_122_+_+_C_122_01872_+_+_C_122_01873_+_+_CO_F	NS_VRS2_+_+_NS_VRS2_01037_+_+_NS_VRS2_01038_+_+_CO_F	A_61239_+_+_A_61239_00871_+_+_A_61239_00872_+_+_CO_F	NS_M013_+_+_NS_M013_01055_+_+_NS_M013_01056_+_+_CO_F	S_chock11_+_+_S_chock11_00796_+_+_S_chock11_00797_+_+_CO_F	S_chock44_+_+_S_chock44_01166_+_+_S_chock44_01167_+_+_CO_F	A_S1_+_+_A_S1_01078_+_+_A_S1_01079_+_+_CO_F	A_61243_+_+_A_61243_02250_+_+_A_61243_02251_+_+_CO_F	S_C2071_+_+_S_C2071_00139_+_+_S_C2071_00140_+_+_CO_R	C_067_+_+_C_067_01158_+_+_C_067_01159_+_+_CO_F	C_MRSA-S23_+_+_C_MRSA-S23_01022_+_+_C_MRSA-S23_01023_+_+_CO_F	S_120_+_+_S_120_00856_+_+_S_120_00857_+_+_CO_R
Cluster_10311			356	356	1	NS_NCTC8325_+_+_NS_NCTC8325_01297_+_+_NS_NCTC8325_01298_+_+_CO_R	S_chock14_+_+_S_chock14_01308_+_+_S_chock14_01309_+_+_CO_R	C_080_+_+_C_080_02335_+_+_C_080_02336_+_+_CO_R	C_070_+_+_C_070_01905_+_+_C_070_01906_+_+_CO_R	A_ED98_+_+_A_ED98_01403_+_+_A_ED98_01404_+_+_CO_R	NS_Mu50-omega_+_+_NS_Mu50-omega_01457_+_+_NS_Mu50-omega_01458_+_+_CO_R	NS_MRSA-S5_+_+_NS_MRSA-S5_01346_+_+_NS_MRSA-S5_01347_+_+_CO_R	A_973N0003_+_+_A_973N0003_01635_+_+_A_973N0003_01636_+_+_CO_R	S_chock89_+_+_S_chock89_01398_+_+_S_chock89_01399_+_+_CO_R	A_973N0031_+_+_A_973N0031_00553_+_+_A_973N0031_00554_+_+_CO_F	NS_VRS9_+_+_NS_VRS9_01339_+_+_NS_VRS9_01340_+_+_CO_R	A_75_+_+_A_75_01581_+_+_A_75_01582_+_+_CO_R	A_S0462_+_+_A_S0462_01444_+_+_A_S0462_01445_+_+_CO_R	C_039_+_+_C_039_01795_+_+_C_039_01796_+_+_CO_R	C_071_+_+_C_071_01604_+_+_C_071_01605_+_+_CO_F	C_C1407_+_+_C_C1407_02372_+_+_C_C1407_02373_+_+_CO_R	A_973N0088_+_+_A_973N0088_00300_+_+_A_973N0088_00301_+_+_CO_F	A_61282_+_+_A_61282_00316_+_+_A_61282_00317_+_+_CO_R	S_ST20130939_+_+_S_ST20130939_01379_+_+_S_ST20130939_01380_+_+_CO_R	C_115_+_+_C_115_01369_+_+_C_115_01370_+_+_CO_R	NS_08-02300_+_+_NS_08-02300_01436_+_+_NS_08-02300_01437_+_+_CO_R	C_095_+_+_C_095_02252_+_+_C_095_02253_+_+_CO_R	A_80381_+_+_A_80381_01515_+_+_A_80381_01516_+_+_CO_R	S_HO-5096-0412_+_+_S_HO-5096-0412_01353_+_+_S_HO-5096-0412_01354_+_+_CO_R	S_C1504_+_+_S_C1504_00665_+_+_S_C1504_00666_+_+_CO_F	C_117_+_+_C_117_01485_+_+_C_117_01486_+_+_CO_F	C_S2398_+_+_C_S2398_01148_+_+_C_S2398_01149_+_+_CO_R	A_61236_+_+_A_61236_00755_+_+_A_61236_00756_+_+_CO_F	A_61244_+_+_A_61244_00044_+_+_A_61244_00045_+_+_CO_R	S_seps49_+_+_S_seps49_02246_+_+_S_seps49_02247_+_+_CO_R	C_077_+_+_C_077_02214_+_+_C_077_02215_+_+_CO_R	NS_MRSA-S14_+_+_NS_MRSA-S14_01328_+_+_NS_MRSA-S14_01329_+_+_CO_R	C_122_+_+_C_122_02192_+_+_C_122_02193_+_+_CO_R	NS_VRS2_+_+_NS_VRS2_01362_+_+_NS_VRS2_01363_+_+_CO_R	A_61239_+_+_A_61239_00450_+_+_A_61239_00451_+_+_CO_F	NS_M013_+_+_NS_M013_01384_+_+_NS_M013_01385_+_+_CO_R	S_chock11_+_+_S_chock11_01120_+_+_S_chock11_01121_+_+_CO_R	S_chock44_+_+_S_chock44_01493_+_+_S_chock44_01494_+_+_CO_R	A_S1_+_+_A_S1_01399_+_+_A_S1_01400_+_+_CO_R	A_61243_+_+_A_61243_00301_+_+_A_61243_00302_+_+_CO_F	S_C2071_+_+_S_C2071_00772_+_+_S_C2071_00773_+_+_CO_F	C_067_+_+_C_067_01953_+_+_C_067_01954_+_+_CO_R	C_MRSA-S23_+_+_C_MRSA-S23_01350_+_+_C_MRSA-S23_01351_+_+_CO_R	S_120_+_+_S_120_02219_+_+_S_120_02220_+_+_CO_F
Cluster_19311			356	356	1	NS_NCTC8325_+_+_NS_NCTC8325_00503_+_+_NS_NCTC8325_00504_+_+_CO_F	S_chock14_+_+_S_chock14_00499_+_+_S_chock14_00500_+_+_CO_F	C_080_+_+_C_080_01419_+_+_C_080_01420_+_+_CO_F	C_070_+_+_C_070_00506_+_+_C_070_00507_+_+_CO_F	A_ED98_+_+_A_ED98_00530_+_+_A_ED98_00531_+_+_CO_F	NS_Mu50-omega_+_+_NS_Mu50-omega_00584_+_+_NS_Mu50-omega_00585_+_+_CO_F	NS_MRSA-S5_+_+_NS_MRSA-S5_00519_+_+_NS_MRSA-S5_00520_+_+_CO_F	A_973N0003_+_+_A_973N0003_01331_+_+_A_973N0003_01332_+_+_CO_R	S_chock89_+_+_S_chock89_00550_+_+_S_chock89_00551_+_+_CO_F	A_973N0031_+_+_A_973N0031_01372_+_+_A_973N0031_01373_+_+_CO_R	NS_VRS9_+_+_NS_VRS9_00530_+_+_NS_VRS9_00531_+_+_CO_F	A_75_+_+_A_75_00787_+_+_A_75_00788_+_+_CO_F	A_S0462_+_+_A_S0462_00633_+_+_A_S0462_00634_+_+_CO_F	C_039_+_+_C_039_01952_+_+_C_039_01953_+_+_CO_R	C_071_+_+_C_071_00201_+_+_C_071_00202_+_+_CO_F	C_C1407_+_+_C_C1407_01117_+_+_C_C1407_01118_+_+_CO_F	A_973N0088_+_+_A_973N0088_01022_+_+_A_973N0088_01023_+_+_CO_F	A_61282_+_+_A_61282_01907_+_+_A_61282_01908_+_+_CO_F	S_ST20130939_+_+_S_ST20130939_00511_+_+_S_ST20130939_00512_+_+_CO_F	C_115_+_+_C_115_00514_+_+_C_115_00515_+_+_CO_F	NS_08-02300_+_+_NS_08-02300_00646_+_+_NS_08-02300_00647_+_+_CO_F	C_095_+_+_C_095_00459_+_+_C_095_00460_+_+_CO_F	A_80381_+_+_A_80381_01617_+_+_A_80381_01618_+_+_CO_R	S_HO-5096-0412_+_+_S_HO-5096-0412_00530_+_+_S_HO-5096-0412_00531_+_+_CO_F	S_C1504_+_+_S_C1504_01073_+_+_S_C1504_01074_+_+_CO_R	C_117_+_+_C_117_02309_+_+_C_117_02310_+_+_CO_R	C_S2398_+_+_C_S2398_00380_+_+_C_S2398_00381_+_+_CO_F	A_61236_+_+_A_61236_02105_+_+_A_61236_02106_+_+_CO_R	A_61244_+_+_A_61244_01517_+_+_A_61244_01518_+_+_CO_F	S_seps49_+_+_S_seps49_01422_+_+_S_seps49_01423_+_+_CO_F	C_077_+_+_C_077_01761_+_+_C_077_01762_+_+_CO_F	NS_MRSA-S14_+_+_NS_MRSA-S14_00536_+_+_NS_MRSA-S14_00537_+_+_CO_F	C_122_+_+_C_122_01401_+_+_C_122_01402_+_+_CO_F	NS_VRS2_+_+_NS_VRS2_00518_+_+_NS_VRS2_00519_+_+_CO_F	A_61239_+_+_A_61239_01769_+_+_A_61239_01770_+_+_CO_R	NS_M013_+_+_NS_M013_00558_+_+_NS_M013_00559_+_+_CO_F	S_chock11_+_+_S_chock11_01966_+_+_S_chock11_01967_+_+_CO_R	S_chock44_+_+_S_chock44_00702_+_+_S_chock44_00703_+_+_CO_F	A_S1_+_+_A_S1_00549_+_+_A_S1_00550_+_+_CO_F	A_61243_+_+_A_61243_01477_+_+_A_61243_01478_+_+_CO_R	S_C2071_+_+_S_C2071_00236_+_+_S_C2071_00237_+_+_CO_F	C_067_+_+_C_067_00227_+_+_C_067_00228_+_+_CO_R	C_MRSA-S23_+_+_C_MRSA-S23_00524_+_+_C_MRSA-S23_00525_+_+_CO_F	S_120_+_+_S_120_01193_+_+_S_120_01194_+_+_CO_F
Cluster_16131			356	357	1.00280898876405	NS_NCTC8325_+_+_NS_NCTC8325_02523_+_+_NS_NCTC8325_02524_+_+_DP	S_chock14_+_+_S_chock14_02421_+_+_S_chock14_02422_+_+_DP	C_080_+_+_C_080_00185_+_+_C_080_00186_+_+_DP	C_070_+_+_C_070_01590_+_+_C_070_01591_+_+_DP	A_ED98_+_+_A_ED98_02510_+_+_A_ED98_02511_+_+_DP	NS_Mu50-omega_+_+_NS_Mu50-omega_02553_+_+_NS_Mu50-omega_02554_+_+_DP	NS_MRSA-S5_+_+_NS_MRSA-S5_02448_+_+_NS_MRSA-S5_02449_+_+_DP	A_973N0003_+_+_A_973N0003_02094_+_+_A_973N0003_02095_+_+_DP	S_chock89_+_+_S_chock89_02494_+_+_S_chock89_02495_+_+_DP	A_973N0031_+_+_A_973N0031_02110_+_+_A_973N0031_02111_+_+_DP	NS_VRS9_+_+_NS_VRS9_02408_+_+_NS_VRS9_02409_+_+_DP	A_75_+_+_A_75_00059_+_+_A_75_00060_+_+_DP	A_S0462_+_+_A_S0462_02501_+_+_A_S0462_02502_+_+_DP	C_039_+_+_C_039_02377_+_+_C_039_02378_+_+_DP	C_071_+_+_C_071_01039_+_+_C_071_01040_+_+_DP	C_C1407_+_+_C_C1407_02633_+_+_C_C1407_02634_+_+_DP	A_973N0088_+_+_A_973N0088_01975_+_+_A_973N0088_01976_+_+_DP	A_61282_+_+_A_61282_02090_+_+_A_61282_02091_+_+_DP	S_ST20130939_+_+_S_ST20130939_02380_+_+_S_ST20130939_02381_+_+_DP	C_115_+_+_C_115_02540_+_+_C_115_02541_+_+_DP	NS_08-02300_+_+_NS_08-02300_02501_+_+_NS_08-02300_02502_+_+_DP	C_095_+_+_C_095_00905_+_+_C_095_00906_+_+_DP	A_80381_+_+_A_80381_02087_+_+_A_80381_02088_+_+_DP	S_HO-5096-0412_+_+_S_HO-5096-0412_02512_+_+_S_HO-5096-0412_02513_+_+_DP	S_C1504_+_+_S_C1504_01823_+_+_S_C1504_01824_+_+_DP	C_117_+_+_C_117_00380_+_+_C_117_00381_+_+_DP	C_S2398_+_+_C_S2398_02234_+_+_C_S2398_02235_+_+_DP	A_61236_+_+_A_61236_01833_+_+_A_61236_01834_+_+_DP	A_61244_+_+_A_61244_00649_+_+_A_61244_00650_+_+_DP	S_seps49_+_+_S_seps49_00575_+_+_S_seps49_00576_+_+_DP	C_077_+_+_C_077_01276_+_+_C_077_01277_+_+_DP	NS_MRSA-S14_+_+_NS_MRSA-S14_02426_+_+_NS_MRSA-S14_02427_+_+_DP	C_122_+_+_C_122_00191_+_+_C_122_00192_+_+_DP	NS_VRS2_+_+_NS_VRS2_02364_+_+_NS_VRS2_02365_+_+_DP	A_61239_+_+_A_61239_02130_+_+_A_61239_02131_+_+_DP	NS_M013_+_+_NS_M013_02461_+_+_NS_M013_02462_+_+_DP	S_chock11_+_+_S_chock11_02492_+_+_S_chock11_02493_+_+_DP	S_chock44_+_+_S_chock44_02304_+_+_S_chock44_02305_+_+_DP	A_S1_+_+_A_S1_02473_+_+_A_S1_02474_+_+_DP	A_61243_+_+_A_61243_00965_+_+_A_61243_00966_+_+_DP	S_C2071_+_+_S_C2071_00843_+_+_S_C2071_00844_+_+_DP	C_067_+_+_C_067_02436_+_+_C_067_02437_+_+_DP	C_MRSA-S23_+_+_C_MRSA-S23_02453_+_+_C_MRSA-S23_02454_+_+_DP	S_120_+_+_S_120_02389_+_+_S_120_02390_+_+_DP
Cluster_8285			356	356	1	NS_NCTC8325_+_+_NS_NCTC8325_01316_+_+_NS_NCTC8325_01317_+_+_CO_R	S_chock14_+_+_S_chock14_01327_+_+_S_chock14_01328_+_+_CO_R	C_080_+_+_C_080_02353_+_+_C_080_02354_+_+_CO_R	C_070_+_+_C_070_01924_+_+_C_070_01925_+_+_CO_R	A_ED98_+_+_A_ED98_01422_+_+_A_ED98_01423_+_+_CO_R	NS_Mu50-omega_+_+_NS_Mu50-omega_01476_+_+_NS_Mu50-omega_01477_+_+_CO_R	NS_MRSA-S5_+_+_NS_MRSA-S5_01365_+_+_NS_MRSA-S5_01366_+_+_CO_R	A_973N0003_+_+_A_973N0003_01654_+_+_A_973N0003_01655_+_+_CO_R	S_chock89_+_+_S_chock89_01416_+_+_S_chock89_01417_+_+_CO_R	A_973N0031_+_+_A_973N0031_00535_+_+_A_973N0031_00536_+_+_CO_F	NS_VRS9_+_+_NS_VRS9_01358_+_+_NS_VRS9_01359_+_+_CO_R	A_75_+_+_A_75_01599_+_+_A_75_01600_+_+_CO_R	A_S0462_+_+_A_S0462_01463_+_+_A_S0462_01464_+_+_CO_R	C_039_+_+_C_039_01814_+_+_C_039_01815_+_+_CO_R	C_071_+_+_C_071_01585_+_+_C_071_01586_+_+_CO_F	C_C1407_+_+_C_C1407_00380_+_+_C_C1407_00381_+_+_CO_F	A_973N0088_+_+_A_973N0088_00281_+_+_A_973N0088_00282_+_+_CO_F	A_61282_+_+_A_61282_00335_+_+_A_61282_00336_+_+_CO_R	S_ST20130939_+_+_S_ST20130939_01398_+_+_S_ST20130939_01399_+_+_CO_R	C_115_+_+_C_115_01387_+_+_C_115_01388_+_+_CO_R	NS_08-02300_+_+_NS_08-02300_01455_+_+_NS_08-02300_01456_+_+_CO_R	C_095_+_+_C_095_02271_+_+_C_095_02272_+_+_CO_R	A_80381_+_+_A_80381_01534_+_+_A_80381_01535_+_+_CO_R	S_HO-5096-0412_+_+_S_HO-5096-0412_01372_+_+_S_HO-5096-0412_01373_+_+_CO_R	S_C1504_+_+_S_C1504_02329_+_+_S_C1504_02330_+_+_CO_R	C_117_+_+_C_117_01466_+_+_C_117_01467_+_+_CO_F	C_S2398_+_+_C_S2398_01166_+_+_C_S2398_01167_+_+_CO_R	A_61236_+_+_A_61236_00736_+_+_A_61236_00737_+_+_CO_F	A_61244_+_+_A_61244_00062_+_+_A_61244_00063_+_+_CO_R	S_seps49_+_+_S_seps49_02265_+_+_S_seps49_02266_+_+_CO_R	C_077_+_+_C_077_02233_+_+_C_077_02234_+_+_CO_R	NS_MRSA-S14_+_+_NS_MRSA-S14_01347_+_+_NS_MRSA-S14_01348_+_+_CO_R	C_122_+_+_C_122_02211_+_+_C_122_02212_+_+_CO_R	NS_VRS2_+_+_NS_VRS2_01381_+_+_NS_VRS2_01382_+_+_CO_R	A_61239_+_+_A_61239_00431_+_+_A_61239_00432_+_+_CO_F	NS_M013_+_+_NS_M013_01403_+_+_NS_M013_01404_+_+_CO_R	S_chock11_+_+_S_chock11_01139_+_+_S_chock11_01140_+_+_CO_R	S_chock44_+_+_S_chock44_01512_+_+_S_chock44_01513_+_+_CO_R	A_S1_+_+_A_S1_01418_+_+_A_S1_01419_+_+_CO_R	A_61243_+_+_A_61243_00283_+_+_A_61243_00284_+_+_CO_F	S_C2071_+_+_S_C2071_02163_+_+_S_C2071_02164_+_+_CO_R	C_067_+_+_C_067_01971_+_+_C_067_01972_+_+_CO_R	C_MRSA-S23_+_+_C_MRSA-S23_01369_+_+_C_MRSA-S23_01370_+_+_CO_R	S_120_+_+_S_120_02200_+_+_S_120_02201_+_+_CO_F
Cluster_11157			356	357	1.00280898876405	NS_NCTC8325_+_+_NS_NCTC8325_00278_+_+_NS_NCTC8325_00279_+_+_DP	S_chock14_+_+_S_chock14_00272_+_+_S_chock14_00273_+_+_DP	C_080_+_+_C_080_00842_+_+_C_080_00843_+_+_DP	C_070_+_+_C_070_00277_+_+_C_070_00278_+_+_DP	A_ED98_+_+_A_ED98_00297_+_+_A_ED98_00298_+_+_DP	NS_Mu50-omega_+_+_NS_Mu50-omega_00327_+_+_NS_Mu50-omega_00328_+_+_DP	NS_MRSA-S5_+_+_NS_MRSA-S5_00291_+_+_NS_MRSA-S5_00292_+_+_DP	A_973N0003_+_+_A_973N0003_00766_+_+_A_973N0003_00767_+_+_DP	S_chock89_+_+_S_chock89_00084_+_+_S_chock89_00085_+_+_DP	A_973N0031_+_+_A_973N0031_00465_+_+_A_973N0031_00466_+_+_DP	NS_VRS9_+_+_NS_VRS9_00297_+_+_NS_VRS9_00298_+_+_DP	A_75_+_+_A_75_00559_+_+_A_75_00560_+_+_DP	A_S0462_+_+_A_S0462_00389_+_+_A_S0462_00390_+_+_DP	C_039_+_+_C_039_00294_+_+_C_039_00295_+_+_DP	C_071_+_+_C_071_02008_+_+_C_071_02009_+_+_DP	C_C1407_+_+_C_C1407_00540_+_+_C_C1407_00541_+_+_DP	A_973N0088_+_+_A_973N0088_01236_+_+_A_973N0088_01237_+_+_DP	A_61282_+_+_A_61282_00789_+_+_A_61282_00790_+_+_DP	S_ST20130939_+_+_S_ST20130939_00273_+_+_S_ST20130939_00274_+_+_DP	C_115_+_+_C_115_00272_+_+_C_115_00273_+_+_DP	NS_08-02300_+_+_NS_08-02300_00409_+_+_NS_08-02300_00410_+_+_DP	C_095_+_+_C_095_00224_+_+_C_095_00225_+_+_DP	A_80381_+_+_A_80381_01579_+_+_A_80381_01580_+_+_DP	S_HO-5096-0412_+_+_S_HO-5096-0412_00299_+_+_S_HO-5096-0412_00300_+_+_DP	S_C1504_+_+_S_C1504_00473_+_+_S_C1504_00474_+_+_DP	C_117_+_+_C_117_00844_+_+_C_117_00845_+_+_DP	C_S2398_+_+_C_S2398_00167_+_+_C_S2398_00168_+_+_DP	A_61236_+_+_A_61236_01281_+_+_A_61236_01282_+_+_DP	A_61244_+_+_A_61244_01767_+_+_A_61244_01768_+_+_DP	S_seps49_+_+_S_seps49_01237_+_+_S_seps49_01238_+_+_DP	C_077_+_+_C_077_00963_+_+_C_077_00964_+_+_DP	NS_MRSA-S14_+_+_NS_MRSA-S14_00308_+_+_NS_MRSA-S14_00309_+_+_DP	C_122_+_+_C_122_01172_+_+_C_122_01173_+_+_DP	NS_VRS2_+_+_NS_VRS2_00290_+_+_NS_VRS2_00291_+_+_DP	A_61239_+_+_A_61239_00737_+_+_A_61239_00738_+_+_DP	NS_M013_+_+_NS_M013_00311_+_+_NS_M013_00312_+_+_DP	S_chock11_+_+_S_chock11_00523_+_+_S_chock11_00524_+_+_DP	S_chock44_+_+_S_chock44_00515_+_+_S_chock44_00516_+_+_DP	A_S1_+_+_A_S1_00328_+_+_A_S1_00329_+_+_DP	A_61243_+_+_A_61243_01587_+_+_A_61243_01588_+_+_DP	S_C2071_+_+_S_C2071_02261_+_+_S_C2071_02262_+_+_DP	C_067_+_+_C_067_02300_+_+_C_067_02301_+_+_DP	C_MRSA-S23_+_+_C_MRSA-S23_00295_+_+_C_MRSA-S23_00296_+_+_DP	S_120_+_+_S_120_01676_+_+_S_120_01677_+_+_DP
Cluster_15031			356	356	1	NS_NCTC8325_+_+_NS_NCTC8325_02335_+_+_NS_NCTC8325_02336_+_+_CO_R	S_chock14_+_+_S_chock14_02241_+_+_S_chock14_02242_+_+_CO_R	C_080_+_+_C_080_00368_+_+_C_080_00369_+_+_CO_F	C_070_+_+_C_070_01401_+_+_C_070_01402_+_+_CO_R	A_ED98_+_+_A_ED98_02325_+_+_A_ED98_02326_+_+_CO_R	NS_Mu50-omega_+_+_NS_Mu50-omega_02368_+_+_NS_Mu50-omega_02369_+_+_CO_R	NS_MRSA-S5_+_+_NS_MRSA-S5_02262_+_+_NS_MRSA-S5_02263_+_+_CO_R	A_973N0003_+_+_A_973N0003_00220_+_+_A_973N0003_00221_+_+_CO_R	S_chock89_+_+_S_chock89_02310_+_+_S_chock89_02311_+_+_CO_R	A_973N0031_+_+_A_973N0031_02237_+_+_A_973N0031_02238_+_+_CO_R	NS_VRS9_+_+_NS_VRS9_02226_+_+_NS_VRS9_02227_+_+_CO_R	A_75_+_+_A_75_02429_+_+_A_75_02430_+_+_CO_R	A_S0462_+_+_A_S0462_02316_+_+_A_S0462_02317_+_+_CO_R	C_039_+_+_C_039_02182_+_+_C_039_02183_+_+_CO_R	C_071_+_+_C_071_02492_+_+_C_071_02493_+_+_CO_R	C_C1407_+_+_C_C1407_02000_+_+_C_C1407_02001_+_+_CO_R	A_973N0088_+_+_A_973N0088_00691_+_+_A_973N0088_00692_+_+_CO_R	A_61282_+_+_A_61282_00453_+_+_A_61282_00454_+_+_CO_F	S_ST20130939_+_+_S_ST20130939_02196_+_+_S_ST20130939_02197_+_+_CO_R	C_115_+_+_C_115_02362_+_+_C_115_02363_+_+_CO_R	NS_08-02300_+_+_NS_08-02300_02324_+_+_NS_08-02300_02325_+_+_CO_R	C_095_+_+_C_095_01101_+_+_C_095_01102_+_+_CO_F	A_80381_+_+_A_80381_00161_+_+_A_80381_00162_+_+_CO_F	S_HO-5096-0412_+_+_S_HO-5096-0412_02318_+_+_S_HO-5096-0412_02319_+_+_CO_R	S_C1504_+_+_S_C1504_00147_+_+_S_C1504_00148_+_+_CO_F	C_117_+_+_C_117_00194_+_+_C_117_00195_+_+_CO_R	C_S2398_+_+_C_S2398_02045_+_+_C_S2398_02046_+_+_CO_R	A_61236_+_+_A_61236_01332_+_+_A_61236_01333_+_+_CO_F	A_61244_+_+_A_61244_01737_+_+_A_61244_01738_+_+_CO_R	S_seps49_+_+_S_seps49_00394_+_+_S_seps49_00395_+_+_CO_R	C_077_+_+_C_077_01473_+_+_C_077_01474_+_+_CO_F	NS_MRSA-S14_+_+_NS_MRSA-S14_02241_+_+_NS_MRSA-S14_02242_+_+_CO_R	C_122_+_+_C_122_00365_+_+_C_122_00366_+_+_CO_F	NS_VRS2_+_+_NS_VRS2_02177_+_+_NS_VRS2_02178_+_+_CO_R	A_61239_+_+_A_61239_00161_+_+_A_61239_00162_+_+_CO_R	NS_M013_+_+_NS_M013_02260_+_+_NS_M013_02261_+_+_CO_R	S_chock11_+_+_S_chock11_02306_+_+_S_chock11_02307_+_+_CO_R	S_chock44_+_+_S_chock44_02120_+_+_S_chock44_02121_+_+_CO_R	A_S1_+_+_A_S1_02287_+_+_A_S1_02288_+_+_CO_R	A_61243_+_+_A_61243_01103_+_+_A_61243_01104_+_+_CO_R	S_C2071_+_+_S_C2071_01549_+_+_S_C2071_01550_+_+_CO_F	C_067_+_+_C_067_01437_+_+_C_067_01438_+_+_CO_F	C_MRSA-S23_+_+_C_MRSA-S23_02267_+_+_C_MRSA-S23_02268_+_+_CO_R	S_120_+_+_S_120_00313_+_+_S_120_00314_+_+_CO_R
Cluster_15047			356	356	1	NS_NCTC8325_+_+_NS_NCTC8325_01060_+_+_NS_NCTC8325_01061_+_+_CO_F	S_chock14_+_+_S_chock14_01052_+_+_S_chock14_01053_+_+_CO_F	C_080_+_+_C_080_02068_+_+_C_080_02069_+_+_CO_F	C_070_+_+_C_070_01116_+_+_C_070_01117_+_+_CO_F	A_ED98_+_+_A_ED98_01171_+_+_A_ED98_01172_+_+_CO_F	NS_Mu50-omega_+_+_NS_Mu50-omega_01226_+_+_NS_Mu50-omega_01227_+_+_CO_F	NS_MRSA-S5_+_+_NS_MRSA-S5_01109_+_+_NS_MRSA-S5_01110_+_+_CO_F	A_973N0003_+_+_A_973N0003_01220_+_+_A_973N0003_01221_+_+_CO_R	S_chock89_+_+_S_chock89_01144_+_+_S_chock89_01145_+_+_CO_F	A_973N0031_+_+_A_973N0031_01597_+_+_A_973N0031_01598_+_+_CO_R	NS_VRS9_+_+_NS_VRS9_01105_+_+_NS_VRS9_01106_+_+_CO_F	A_75_+_+_A_75_01347_+_+_A_75_01348_+_+_CO_F	A_S0462_+_+_A_S0462_01210_+_+_A_S0462_01211_+_+_CO_F	C_039_+_+_C_039_01529_+_+_C_039_01530_+_+_CO_F	C_071_+_+_C_071_00508_+_+_C_071_00509_+_+_CO_R	C_C1407_+_+_C_C1407_00124_+_+_C_C1407_00125_+_+_CO_R	A_973N0088_+_+_A_973N0088_00571_+_+_A_973N0088_00572_+_+_CO_R	A_61282_+_+_A_61282_01038_+_+_A_61282_01039_+_+_CO_F	S_ST20130939_+_+_S_ST20130939_01147_+_+_S_ST20130939_01148_+_+_CO_F	C_115_+_+_C_115_01109_+_+_C_115_01110_+_+_CO_F	NS_08-02300_+_+_NS_08-02300_01198_+_+_NS_08-02300_01199_+_+_CO_F	C_095_+_+_C_095_02007_+_+_C_095_02008_+_+_CO_F	A_80381_+_+_A_80381_00707_+_+_A_80381_00708_+_+_CO_F	S_HO-5096-0412_+_+_S_HO-5096-0412_01087_+_+_S_HO-5096-0412_01088_+_+_CO_F	S_C1504_+_+_S_C1504_01178_+_+_S_C1504_01179_+_+_CO_R	C_117_+_+_C_117_01719_+_+_C_117_01720_+_+_CO_R	C_S2398_+_+_C_S2398_00909_+_+_C_S2398_00910_+_+_CO_F	A_61236_+_+_A_61236_01025_+_+_A_61236_01026_+_+_CO_F	A_61244_+_+_A_61244_00562_+_+_A_61244_00563_+_+_CO_F	S_seps49_+_+_S_seps49_01992_+_+_S_seps49_01993_+_+_CO_F	C_077_+_+_C_077_01979_+_+_C_077_01980_+_+_CO_F	NS_MRSA-S14_+_+_NS_MRSA-S14_01092_+_+_NS_MRSA-S14_01093_+_+_CO_F	C_122_+_+_C_122_01963_+_+_C_122_01964_+_+_CO_F	NS_VRS2_+_+_NS_VRS2_01130_+_+_NS_VRS2_01131_+_+_CO_F	A_61239_+_+_A_61239_01249_+_+_A_61239_01250_+_+_CO_F	NS_M013_+_+_NS_M013_01146_+_+_NS_M013_01147_+_+_CO_F	S_chock11_+_+_S_chock11_00887_+_+_S_chock11_00888_+_+_CO_F	S_chock44_+_+_S_chock44_01257_+_+_S_chock44_01258_+_+_CO_F	A_S1_+_+_A_S1_01167_+_+_A_S1_01168_+_+_CO_F	A_61243_+_+_A_61243_01411_+_+_A_61243_01412_+_+_CO_F	S_C2071_+_+_S_C2071_00733_+_+_S_C2071_00734_+_+_CO_R	C_067_+_+_C_067_01245_+_+_C_067_01246_+_+_CO_F	C_MRSA-S23_+_+_C_MRSA-S23_01113_+_+_C_MRSA-S23_01114_+_+_CO_F	S_120_+_+_S_120_00093_+_+_S_120_00094_+_+_CO_F
Cluster_24104			356	356	1	NS_NCTC8325_+_+_NS_NCTC8325_01924_+_+_NS_NCTC8325_01925_+_+_DT	S_chock14_+_+_S_chock14_01812_+_+_S_chock14_01813_+_+_DT	C_080_+_+_C_080_01171_+_+_C_080_01172_+_+_DT	C_070_+_+_C_070_02407_+_+_C_070_02408_+_+_DT	A_ED98_+_+_A_ED98_01928_+_+_A_ED98_01929_+_+_DT	NS_Mu50-omega_+_+_NS_Mu50-omega_01955_+_+_NS_Mu50-omega_01956_+_+_DT	NS_MRSA-S5_+_+_NS_MRSA-S5_01868_+_+_NS_MRSA-S5_01869_+_+_DT	A_973N0003_+_+_A_973N0003_02427_+_+_A_973N0003_02428_+_+_DT	S_chock89_+_+_S_chock89_01895_+_+_S_chock89_01896_+_+_DT	A_973N0031_+_+_A_973N0031_02453_+_+_A_973N0031_02454_+_+_DT	NS_VRS9_+_+_NS_VRS9_01829_+_+_NS_VRS9_01830_+_+_DT	A_75_+_+_A_75_02084_+_+_A_75_02085_+_+_DT	A_S0462_+_+_A_S0462_01979_+_+_A_S0462_01980_+_+_DT	C_039_+_+_C_039_00673_+_+_C_039_00674_+_+_DT	C_071_+_+_C_071_01750_+_+_C_071_01751_+_+_DT	C_C1407_+_+_C_C1407_02189_+_+_C_C1407_02190_+_+_DT	A_973N0088_+_+_A_973N0088_00890_+_+_A_973N0088_00891_+_+_DT	A_61282_+_+_A_61282_02317_+_+_A_61282_02318_+_+_DT	S_ST20130939_+_+_S_ST20130939_01865_+_+_S_ST20130939_01866_+_+_DT	C_115_+_+_C_115_01944_+_+_C_115_01945_+_+_DT	NS_08-02300_+_+_NS_08-02300_01932_+_+_NS_08-02300_01933_+_+_DT	C_095_+_+_C_095_01392_+_+_C_095_01393_+_+_DT	A_80381_+_+_A_80381_02488_+_+_A_80381_02489_+_+_DT	S_HO-5096-0412_+_+_S_HO-5096-0412_01918_+_+_S_HO-5096-0412_01919_+_+_DT	S_C1504_+_+_S_C1504_01865_+_+_S_C1504_01866_+_+_DT	C_117_+_+_C_117_02454_+_+_C_117_02455_+_+_DT	C_S2398_+_+_C_S2398_01639_+_+_C_S2398_01640_+_+_DT	A_61236_+_+_A_61236_02327_+_+_A_61236_02328_+_+_DT	A_61244_+_+_A_61244_00975_+_+_A_61244_00976_+_+_DT	S_seps49_+_+_S_seps49_00822_+_+_S_seps49_00823_+_+_DT	C_077_+_+_C_077_00597_+_+_C_077_00598_+_+_DT	NS_MRSA-S14_+_+_NS_MRSA-S14_01847_+_+_NS_MRSA-S14_01848_+_+_DT	C_122_+_+_C_122_00790_+_+_C_122_00791_+_+_DT	NS_VRS2_+_+_NS_VRS2_01850_+_+_NS_VRS2_01851_+_+_DT	A_61239_+_+_A_61239_02297_+_+_A_61239_02298_+_+_DT	NS_M013_+_+_NS_M013_01931_+_+_NS_M013_01932_+_+_DT	S_chock11_+_+_S_chock11_01610_+_+_S_chock11_01611_+_+_DT	S_chock44_+_+_S_chock44_01832_+_+_S_chock44_01833_+_+_DT	A_S1_+_+_A_S1_01937_+_+_A_S1_01938_+_+_DT	A_61243_+_+_A_61243_01129_+_+_A_61243_01130_+_+_DT	S_C2071_+_+_S_C2071_01038_+_+_S_C2071_01039_+_+_DT	C_067_+_+_C_067_00552_+_+_C_067_00553_+_+_DT	C_MRSA-S23_+_+_C_MRSA-S23_01874_+_+_C_MRSA-S23_01875_+_+_DT	S_120_+_+_S_120_02005_+_+_S_120_02006_+_+_DT
Cluster_22471			356	356	1	NS_NCTC8325_+_+_NS_NCTC8325_01612_+_+_NS_NCTC8325_01613_+_+_DP	S_chock14_+_+_S_chock14_01559_+_+_S_chock14_01560_+_+_DP	C_080_+_+_C_080_02585_+_+_C_080_02586_+_+_DP	C_070_+_+_C_070_02157_+_+_C_070_02158_+_+_DP	A_ED98_+_+_A_ED98_01673_+_+_A_ED98_01674_+_+_DP	NS_Mu50-omega_+_+_NS_Mu50-omega_01712_+_+_NS_Mu50-omega_01713_+_+_DP	NS_MRSA-S5_+_+_NS_MRSA-S5_01657_+_+_NS_MRSA-S5_01658_+_+_DP	A_973N0003_+_+_A_973N0003_00565_+_+_A_973N0003_00566_+_+_DP	S_chock89_+_+_S_chock89_01646_+_+_S_chock89_01647_+_+_DP	A_973N0031_+_+_A_973N0031_02059_+_+_A_973N0031_02060_+_+_DP	NS_VRS9_+_+_NS_VRS9_01592_+_+_NS_VRS9_01593_+_+_DP	A_75_+_+_A_75_01832_+_+_A_75_01833_+_+_DP	A_S0462_+_+_A_S0462_01698_+_+_A_S0462_01699_+_+_DP	C_039_+_+_C_039_00890_+_+_C_039_00891_+_+_DP	C_071_+_+_C_071_01356_+_+_C_071_01357_+_+_DP	C_C1407_+_+_C_C1407_00204_+_+_C_C1407_00205_+_+_DP	A_973N0088_+_+_A_973N0088_00057_+_+_A_973N0088_00058_+_+_DP	A_61282_+_+_A_61282_02297_+_+_A_61282_02298_+_+_DP	S_ST20130939_+_+_S_ST20130939_01625_+_+_S_ST20130939_01626_+_+_DP	C_115_+_+_C_115_01688_+_+_C_115_01689_+_+_DP	NS_08-02300_+_+_NS_08-02300_01692_+_+_NS_08-02300_01693_+_+_DP	C_095_+_+_C_095_02498_+_+_C_095_02499_+_+_DP	A_80381_+_+_A_80381_00378_+_+_A_80381_00379_+_+_DP	S_HO-5096-0412_+_+_S_HO-5096-0412_01666_+_+_S_HO-5096-0412_01667_+_+_DP	S_C1504_+_+_S_C1504_01702_+_+_S_C1504_01703_+_+_DP	C_117_+_+_C_117_01177_+_+_C_117_01178_+_+_DP	C_S2398_+_+_C_S2398_01427_+_+_C_S2398_01428_+_+_DP	A_61236_+_+_A_61236_01404_+_+_A_61236_01405_+_+_DP	A_61244_+_+_A_61244_00817_+_+_A_61244_00818_+_+_DP	S_seps49_+_+_S_seps49_02490_+_+_S_seps49_02491_+_+_DP	C_077_+_+_C_077_02458_+_+_C_077_02459_+_+_DP	NS_MRSA-S14_+_+_NS_MRSA-S14_01638_+_+_NS_MRSA-S14_01639_+_+_DP	C_122_+_+_C_122_02480_+_+_C_122_02481_+_+_DP	NS_VRS2_+_+_NS_VRS2_01608_+_+_NS_VRS2_01609_+_+_DP	A_61239_+_+_A_61239_01140_+_+_A_61239_01141_+_+_DP	NS_M013_+_+_NS_M013_01705_+_+_NS_M013_01706_+_+_DP	S_chock11_+_+_S_chock11_01369_+_+_S_chock11_01370_+_+_DP	S_chock44_+_+_S_chock44_01822_+_+_S_chock44_01823_+_+_DP	A_S1_+_+_A_S1_01702_+_+_A_S1_01703_+_+_DP	A_61243_+_+_A_61243_00684_+_+_A_61243_00685_+_+_DP	S_C2071_+_+_S_C2071_01895_+_+_S_C2071_01896_+_+_DP	C_067_+_+_C_067_00804_+_+_C_067_00805_+_+_DP	C_MRSA-S23_+_+_C_MRSA-S23_01663_+_+_C_MRSA-S23_01664_+_+_DP	S_120_+_+_S_120_02448_+_+_S_120_02449_+_+_DP
Cluster_18199			356	356	1	NS_NCTC8325_+_+_NS_NCTC8325_00752_+_+_NS_NCTC8325_00753_+_+_CO_F	S_chock14_+_+_S_chock14_00739_+_+_S_chock14_00740_+_+_CO_F	C_080_+_+_C_080_01695_+_+_C_080_01696_+_+_CO_F	C_070_+_+_C_070_00743_+_+_C_070_00744_+_+_CO_F	A_ED98_+_+_A_ED98_00791_+_+_A_ED98_00792_+_+_CO_F	NS_Mu50-omega_+_+_NS_Mu50-omega_00844_+_+_NS_Mu50-omega_00845_+_+_CO_F	NS_MRSA-S5_+_+_NS_MRSA-S5_00801_+_+_NS_MRSA-S5_00802_+_+_CO_F	A_973N0003_+_+_A_973N0003_01392_+_+_A_973N0003_01393_+_+_CO_R	S_chock89_+_+_S_chock89_00827_+_+_S_chock89_00828_+_+_CO_F	A_973N0031_+_+_A_973N0031_00979_+_+_A_973N0031_00980_+_+_CO_R	NS_VRS9_+_+_NS_VRS9_00793_+_+_NS_VRS9_00794_+_+_CO_F	A_75_+_+_A_75_01030_+_+_A_75_01031_+_+_CO_F	A_S0462_+_+_A_S0462_00873_+_+_A_S0462_00874_+_+_CO_F	C_039_+_+_C_039_01217_+_+_C_039_01218_+_+_CO_F	C_071_+_+_C_071_00843_+_+_C_071_00844_+_+_CO_R	C_C1407_+_+_C_C1407_02433_+_+_C_C1407_02434_+_+_CO_R	A_973N0088_+_+_A_973N0088_01425_+_+_A_973N0088_01426_+_+_CO_R	A_61282_+_+_A_61282_01375_+_+_A_61282_01376_+_+_CO_R	S_ST20130939_+_+_S_ST20130939_00766_+_+_S_ST20130939_00767_+_+_CO_F	C_115_+_+_C_115_00793_+_+_C_115_00794_+_+_CO_F	NS_08-02300_+_+_NS_08-02300_00890_+_+_NS_08-02300_00891_+_+_CO_F	C_095_+_+_C_095_01331_+_+_C_095_01332_+_+_CO_F	A_80381_+_+_A_80381_01415_+_+_A_80381_01416_+_+_CO_F	S_HO-5096-0412_+_+_S_HO-5096-0412_00773_+_+_S_HO-5096-0412_00774_+_+_CO_F	S_C1504_+_+_S_C1504_02606_+_+_S_C1504_02607_+_+_CO_F	C_117_+_+_C_117_02055_+_+_C_117_02056_+_+_CO_R	C_S2398_+_+_C_S2398_00556_+_+_C_S2398_00557_+_+_CO_F	A_61236_+_+_A_61236_00939_+_+_A_61236_00940_+_+_CO_F	A_61244_+_+_A_61244_02181_+_+_A_61244_02182_+_+_CO_F	S_seps49_+_+_S_seps49_01688_+_+_S_seps49_01689_+_+_CO_F	C_077_+_+_C_077_00006_+_+_C_077_00007_+_+_CO_F	NS_MRSA-S14_+_+_NS_MRSA-S14_00784_+_+_NS_MRSA-S14_00785_+_+_CO_F	C_122_+_+_C_122_01653_+_+_C_122_01654_+_+_CO_F	NS_VRS2_+_+_NS_VRS2_00757_+_+_NS_VRS2_00758_+_+_CO_F	A_61239_+_+_A_61239_02218_+_+_A_61239_02219_+_+_CO_R	NS_M013_+_+_NS_M013_00829_+_+_NS_M013_00830_+_+_CO_F	S_chock11_+_+_S_chock11_01719_+_+_S_chock11_01720_+_+_CO_R	S_chock44_+_+_S_chock44_00950_+_+_S_chock44_00951_+_+_CO_F	A_S1_+_+_A_S1_00847_+_+_A_S1_00848_+_+_CO_F	A_61243_+_+_A_61243_01165_+_+_A_61243_01166_+_+_CO_F	S_C2071_+_+_S_C2071_02680_+_+_S_C2071_02681_+_+_CO_F	C_067_+_+_C_067_00936_+_+_C_067_00937_+_+_CO_F	C_MRSA-S23_+_+_C_MRSA-S23_00805_+_+_C_MRSA-S23_00806_+_+_CO_F	S_120_+_+_S_120_01072_+_+_S_120_01073_+_+_CO_R
Cluster_25384			356	356	1	NS_NCTC8325_+_+_NS_NCTC8325_00256_+_+_NS_NCTC8325_00257_+_+_CO_R	S_chock14_+_+_S_chock14_00251_+_+_S_chock14_00252_+_+_CO_R	C_080_+_+_C_080_00819_+_+_C_080_00820_+_+_CO_R	C_070_+_+_C_070_00255_+_+_C_070_00256_+_+_CO_R	A_ED98_+_+_A_ED98_00275_+_+_A_ED98_00276_+_+_CO_R	NS_Mu50-omega_+_+_NS_Mu50-omega_00304_+_+_NS_Mu50-omega_00305_+_+_CO_R	NS_MRSA-S5_+_+_NS_MRSA-S5_00269_+_+_NS_MRSA-S5_00270_+_+_CO_R	A_973N0003_+_+_A_973N0003_02164_+_+_A_973N0003_02165_+_+_CO_R	S_chock89_+_+_S_chock89_00106_+_+_S_chock89_00107_+_+_CO_F	A_973N0031_+_+_A_973N0031_00487_+_+_A_973N0031_00488_+_+_CO_F	NS_VRS9_+_+_NS_VRS9_00275_+_+_NS_VRS9_00276_+_+_CO_R	A_75_+_+_A_75_00523_+_+_A_75_00524_+_+_CO_R	A_S0462_+_+_A_S0462_00300_+_+_A_S0462_00301_+_+_CO_R	C_039_+_+_C_039_00272_+_+_C_039_00273_+_+_CO_R	C_071_+_+_C_071_02030_+_+_C_071_02031_+_+_CO_F	C_C1407_+_+_C_C1407_00562_+_+_C_C1407_00563_+_+_CO_F	A_973N0088_+_+_A_973N0088_01215_+_+_A_973N0088_01216_+_+_CO_R	A_61282_+_+_A_61282_00811_+_+_A_61282_00812_+_+_CO_F	S_ST20130939_+_+_S_ST20130939_00251_+_+_S_ST20130939_00252_+_+_CO_R	C_115_+_+_C_115_00250_+_+_C_115_00251_+_+_CO_R	NS_08-02300_+_+_NS_08-02300_00387_+_+_NS_08-02300_00388_+_+_CO_R	C_095_+_+_C_095_00202_+_+_C_095_00203_+_+_CO_R	A_80381_+_+_A_80381_01555_+_+_A_80381_01556_+_+_CO_R	S_HO-5096-0412_+_+_S_HO-5096-0412_00277_+_+_S_HO-5096-0412_00278_+_+_CO_R	S_C1504_+_+_S_C1504_00451_+_+_S_C1504_00452_+_+_CO_R	C_117_+_+_C_117_00822_+_+_C_117_00823_+_+_CO_R	C_S2398_+_+_C_S2398_00144_+_+_C_S2398_00145_+_+_CO_R	A_61236_+_+_A_61236_01304_+_+_A_61236_01305_+_+_CO_F	A_61244_+_+_A_61244_01575_+_+_A_61244_01576_+_+_CO_F	S_seps49_+_+_S_seps49_01216_+_+_S_seps49_01217_+_+_CO_R	C_077_+_+_C_077_00942_+_+_C_077_00943_+_+_CO_R	NS_MRSA-S14_+_+_NS_MRSA-S14_00286_+_+_NS_MRSA-S14_00287_+_+_CO_R	C_122_+_+_C_122_01150_+_+_C_122_01151_+_+_CO_R	NS_VRS2_+_+_NS_VRS2_00268_+_+_NS_VRS2_00269_+_+_CO_R	A_61239_+_+_A_61239_00714_+_+_A_61239_00715_+_+_CO_R	NS_M013_+_+_NS_M013_00290_+_+_NS_M013_00291_+_+_CO_R	S_chock11_+_+_S_chock11_00251_+_+_S_chock11_00252_+_+_CO_R	S_chock44_+_+_S_chock44_00493_+_+_S_chock44_00494_+_+_CO_R	A_S1_+_+_A_S1_00305_+_+_A_S1_00306_+_+_CO_R	A_61243_+_+_A_61243_01634_+_+_A_61243_01635_+_+_CO_R	S_C2071_+_+_S_C2071_02239_+_+_S_C2071_02240_+_+_CO_R	C_067_+_+_C_067_02321_+_+_C_067_02322_+_+_CO_F	C_MRSA-S23_+_+_C_MRSA-S23_00273_+_+_C_MRSA-S23_00274_+_+_CO_R	S_120_+_+_S_120_01654_+_+_S_120_01655_+_+_CO_R
Cluster_7139			356	356	1	NS_NCTC8325_+_+_NS_NCTC8325_01057_+_+_NS_NCTC8325_01058_+_+_DP	S_chock14_+_+_S_chock14_01049_+_+_S_chock14_01050_+_+_DP	C_080_+_+_C_080_02065_+_+_C_080_02066_+_+_DP	C_070_+_+_C_070_01113_+_+_C_070_01114_+_+_DP	A_ED98_+_+_A_ED98_01168_+_+_A_ED98_01169_+_+_DP	NS_Mu50-omega_+_+_NS_Mu50-omega_01223_+_+_NS_Mu50-omega_01224_+_+_DP	NS_MRSA-S5_+_+_NS_MRSA-S5_01106_+_+_NS_MRSA-S5_01107_+_+_DP	A_973N0003_+_+_A_973N0003_01223_+_+_A_973N0003_01224_+_+_DP	S_chock89_+_+_S_chock89_01141_+_+_S_chock89_01142_+_+_DP	A_973N0031_+_+_A_973N0031_01600_+_+_A_973N0031_01601_+_+_DP	NS_VRS9_+_+_NS_VRS9_01102_+_+_NS_VRS9_01103_+_+_DP	A_75_+_+_A_75_01344_+_+_A_75_01345_+_+_DP	A_S0462_+_+_A_S0462_01206_+_+_A_S0462_01207_+_+_DP	C_039_+_+_C_039_01526_+_+_C_039_01527_+_+_DP	C_071_+_+_C_071_00511_+_+_C_071_00512_+_+_DP	C_C1407_+_+_C_C1407_00127_+_+_C_C1407_00128_+_+_DP	A_973N0088_+_+_A_973N0088_00574_+_+_A_973N0088_00575_+_+_DP	A_61282_+_+_A_61282_01035_+_+_A_61282_01036_+_+_DP	S_ST20130939_+_+_S_ST20130939_01144_+_+_S_ST20130939_01145_+_+_DP	C_115_+_+_C_115_01106_+_+_C_115_01107_+_+_DP	NS_08-02300_+_+_NS_08-02300_01195_+_+_NS_08-02300_01196_+_+_DP	C_095_+_+_C_095_02004_+_+_C_095_02005_+_+_DP	A_80381_+_+_A_80381_00704_+_+_A_80381_00705_+_+_DP	S_HO-5096-0412_+_+_S_HO-5096-0412_01084_+_+_S_HO-5096-0412_01085_+_+_DP	S_C1504_+_+_S_C1504_01181_+_+_S_C1504_01182_+_+_DP	C_117_+_+_C_117_01722_+_+_C_117_01723_+_+_DP	C_S2398_+_+_C_S2398_00906_+_+_C_S2398_00907_+_+_DP	A_61236_+_+_A_61236_01022_+_+_A_61236_01023_+_+_DP	A_61244_+_+_A_61244_00559_+_+_A_61244_00560_+_+_DP	S_seps49_+_+_S_seps49_01989_+_+_S_seps49_01990_+_+_DP	C_077_+_+_C_077_01976_+_+_C_077_01977_+_+_DP	NS_MRSA-S14_+_+_NS_MRSA-S14_01089_+_+_NS_MRSA-S14_01090_+_+_DP	C_122_+_+_C_122_01960_+_+_C_122_01961_+_+_DP	NS_VRS2_+_+_NS_VRS2_01127_+_+_NS_VRS2_01128_+_+_DP	A_61239_+_+_A_61239_01246_+_+_A_61239_01247_+_+_DP	NS_M013_+_+_NS_M013_01143_+_+_NS_M013_01144_+_+_DP	S_chock11_+_+_S_chock11_00884_+_+_S_chock11_00885_+_+_DP	S_chock44_+_+_S_chock44_01254_+_+_S_chock44_01255_+_+_DP	A_S1_+_+_A_S1_01164_+_+_A_S1_01165_+_+_DP	A_61243_+_+_A_61243_01408_+_+_A_61243_01409_+_+_DP	S_C2071_+_+_S_C2071_00736_+_+_S_C2071_00737_+_+_DP	C_067_+_+_C_067_01242_+_+_C_067_01243_+_+_DP	C_MRSA-S23_+_+_C_MRSA-S23_01110_+_+_C_MRSA-S23_01111_+_+_DP	S_120_+_+_S_120_00090_+_+_S_120_00091_+_+_DP
Cluster_19951			356	358	1.00561797752809	NS_NCTC8325_+_+_NS_NCTC8325_00832_+_+_NS_NCTC8325_00833_+_+_CO_F	S_chock14_+_+_S_chock14_00821_+_+_S_chock14_00822_+_+_CO_F	C_080_+_+_C_080_01780_+_+_C_080_01781_+_+_CO_F	C_070_+_+_C_070_00823_+_+_C_070_00824_+_+_CO_F	A_ED98_+_+_A_ED98_00942_+_+_A_ED98_00943_+_+_CO_F	NS_Mu50-omega_+_+_NS_Mu50-omega_00999_+_+_NS_Mu50-omega_01000_+_+_CO_F	NS_MRSA-S5_+_+_NS_MRSA-S5_00881_+_+_NS_MRSA-S5_00882_+_+_CO_F	A_973N0003_+_+_A_973N0003_01007_+_+_A_973N0003_01008_+_+_CO_R	S_chock89_+_+_S_chock89_00915_+_+_S_chock89_00916_+_+_CO_F	A_973N0031_+_+_A_973N0031_01043_+_+_A_973N0031_01044_+_+_CO_F	NS_VRS9_+_+_NS_VRS9_00876_+_+_NS_VRS9_00877_+_+_CO_F	A_75_+_+_A_75_01116_+_+_A_75_01117_+_+_CO_F	A_S0462_+_+_A_S0462_00979_+_+_A_S0462_00980_+_+_CO_F	C_039_+_+_C_039_01300_+_+_C_039_01301_+_+_CO_F	C_071_+_+_C_071_00761_+_+_C_071_00762_+_+_CO_R	C_C1407_+_+_C_C1407_02113_+_+_C_C1407_02114_+_+_CO_F	A_973N0088_+_+_A_973N0088_01348_+_+_A_973N0088_01349_+_+_CO_R	A_61282_+_+_A_61282_01190_+_+_A_61282_01191_+_+_CO_R	S_ST20130939_+_+_S_ST20130939_00850_+_+_S_ST20130939_00851_+_+_CO_F	C_115_+_+_C_115_00881_+_+_C_115_00882_+_+_CO_F	NS_08-02300_+_+_NS_08-02300_00972_+_+_NS_08-02300_00973_+_+_CO_F	C_095_+_+_C_095_01781_+_+_C_095_01782_+_+_CO_F	A_80381_+_+_A_80381_00550_+_+_A_80381_00551_+_+_CO_R	S_HO-5096-0412_+_+_S_HO-5096-0412_00857_+_+_S_HO-5096-0412_00858_+_+_CO_F	S_C1504_+_+_S_C1504_02491_+_+_S_C1504_02492_+_+_CO_R	C_117_+_+_C_117_01974_+_+_C_117_01975_+_+_CO_R	C_S2398_+_+_C_S2398_00684_+_+_C_S2398_00685_+_+_CO_F	A_61236_+_+_A_61236_01177_+_+_A_61236_01178_+_+_CO_R	A_61244_+_+_A_61244_00667_+_+_A_61244_00668_+_+_CO_F	S_seps49_+_+_S_seps49_01766_+_+_S_seps49_01767_+_+_CO_F	C_077_+_+_C_077_00089_+_+_C_077_00090_+_+_CO_F	NS_MRSA-S14_+_+_NS_MRSA-S14_00864_+_+_NS_MRSA-S14_00865_+_+_CO_F	C_122_+_+_C_122_01735_+_+_C_122_01736_+_+_CO_F	NS_VRS2_+_+_NS_VRS2_00838_+_+_NS_VRS2_00839_+_+_CO_F	A_61239_+_+_A_61239_00624_+_+_A_61239_00625_+_+_CO_R	NS_M013_+_+_NS_M013_00913_+_+_NS_M013_00914_+_+_CO_F	S_chock11_+_+_S_chock11_00657_+_+_S_chock11_00658_+_+_CO_F	S_chock44_+_+_S_chock44_01029_+_+_S_chock44_01030_+_+_CO_F	A_S1_+_+_A_S1_00942_+_+_A_S1_00943_+_+_CO_F	A_61243_+_+_A_61243_01259_+_+_A_61243_01260_+_+_CO_R	S_C2071_+_+_S_C2071_00368_+_+_S_C2071_00369_+_+_CO_F	C_067_+_+_C_067_01017_+_+_C_067_01018_+_+_CO_F	C_MRSA-S23_+_+_C_MRSA-S23_00885_+_+_C_MRSA-S23_00886_+_+_CO_F	S_120_+_+_S_120_00991_+_+_S_120_00992_+_+_CO_R
Cluster_15010			356	356	1	NS_NCTC8325_+_+_NS_NCTC8325_00470_+_+_NS_NCTC8325_00471_+_+_CO_F	S_chock14_+_+_S_chock14_00464_+_+_S_chock14_00465_+_+_CO_F	C_080_+_+_C_080_01382_+_+_C_080_01383_+_+_CO_F	C_070_+_+_C_070_00472_+_+_C_070_00473_+_+_CO_F	A_ED98_+_+_A_ED98_00496_+_+_A_ED98_00497_+_+_CO_F	NS_Mu50-omega_+_+_NS_Mu50-omega_00550_+_+_NS_Mu50-omega_00551_+_+_CO_F	NS_MRSA-S5_+_+_NS_MRSA-S5_00485_+_+_NS_MRSA-S5_00486_+_+_CO_F	A_973N0003_+_+_A_973N0003_01176_+_+_A_973N0003_01177_+_+_CO_R	S_chock89_+_+_S_chock89_00516_+_+_S_chock89_00517_+_+_CO_F	A_973N0031_+_+_A_973N0031_01231_+_+_A_973N0031_01232_+_+_CO_R	NS_VRS9_+_+_NS_VRS9_00494_+_+_NS_VRS9_00495_+_+_CO_F	A_75_+_+_A_75_00752_+_+_A_75_00753_+_+_CO_F	A_S0462_+_+_A_S0462_00596_+_+_A_S0462_00597_+_+_CO_F	C_039_+_+_C_039_01985_+_+_C_039_01986_+_+_CO_R	C_071_+_+_C_071_00167_+_+_C_071_00168_+_+_CO_F	C_C1407_+_+_C_C1407_00872_+_+_C_C1407_00873_+_+_CO_F	A_973N0088_+_+_A_973N0088_02113_+_+_A_973N0088_02114_+_+_CO_R	A_61282_+_+_A_61282_01824_+_+_A_61282_01825_+_+_CO_R	S_ST20130939_+_+_S_ST20130939_00476_+_+_S_ST20130939_00477_+_+_CO_F	C_115_+_+_C_115_00481_+_+_C_115_00482_+_+_CO_F	NS_08-02300_+_+_NS_08-02300_00612_+_+_NS_08-02300_00613_+_+_CO_F	C_095_+_+_C_095_00425_+_+_C_095_00426_+_+_CO_F	A_80381_+_+_A_80381_01294_+_+_A_80381_01295_+_+_CO_F	S_HO-5096-0412_+_+_S_HO-5096-0412_00496_+_+_S_HO-5096-0412_00497_+_+_CO_F	S_C1504_+_+_S_C1504_00890_+_+_S_C1504_00891_+_+_CO_F	C_117_+_+_C_117_02345_+_+_C_117_02346_+_+_CO_R	C_S2398_+_+_C_S2398_00347_+_+_C_S2398_00348_+_+_CO_F	A_61236_+_+_A_61236_01549_+_+_A_61236_01550_+_+_CO_R	A_61244_+_+_A_61244_01006_+_+_A_61244_01007_+_+_CO_R	S_seps49_+_+_S_seps49_01389_+_+_S_seps49_01390_+_+_CO_F	C_077_+_+_C_077_01534_+_+_C_077_01535_+_+_CO_R	NS_MRSA-S14_+_+_NS_MRSA-S14_00502_+_+_NS_MRSA-S14_00503_+_+_CO_F	C_122_+_+_C_122_01369_+_+_C_122_01370_+_+_CO_F	NS_VRS2_+_+_NS_VRS2_00482_+_+_NS_VRS2_00483_+_+_CO_F	A_61239_+_+_A_61239_01400_+_+_A_61239_01401_+_+_CO_F	NS_M013_+_+_NS_M013_00523_+_+_NS_M013_00524_+_+_CO_F	S_chock11_+_+_S_chock11_02001_+_+_S_chock11_02002_+_+_CO_R	S_chock44_+_+_S_chock44_00668_+_+_S_chock44_00669_+_+_CO_F	A_S1_+_+_A_S1_00515_+_+_A_S1_00516_+_+_CO_F	A_61243_+_+_A_61243_00887_+_+_A_61243_00888_+_+_CO_F	S_C2071_+_+_S_C2071_01848_+_+_S_C2071_01849_+_+_CO_R	C_067_+_+_C_067_00261_+_+_C_067_00262_+_+_CO_R	C_MRSA-S23_+_+_C_MRSA-S23_00490_+_+_C_MRSA-S23_00491_+_+_CO_F	S_120_+_+_S_120_01159_+_+_S_120_01160_+_+_CO_F
Cluster_15991			356	356	1	NS_NCTC8325_+_+_NS_NCTC8325_00672_+_+_NS_NCTC8325_00673_+_+_CO_R	S_chock14_+_+_S_chock14_00661_+_+_S_chock14_00662_+_+_CO_R	C_080_+_+_C_080_01617_+_+_C_080_01618_+_+_CO_R	C_070_+_+_C_070_00665_+_+_C_070_00666_+_+_CO_R	A_ED98_+_+_A_ED98_00690_+_+_A_ED98_00691_+_+_CO_R	NS_Mu50-omega_+_+_NS_Mu50-omega_00744_+_+_NS_Mu50-omega_00745_+_+_CO_R	NS_MRSA-S5_+_+_NS_MRSA-S5_00706_+_+_NS_MRSA-S5_00707_+_+_CO_R	A_973N0003_+_+_A_973N0003_01467_+_+_A_973N0003_01468_+_+_CO_F	S_chock89_+_+_S_chock89_00749_+_+_S_chock89_00750_+_+_CO_R	A_973N0031_+_+_A_973N0031_01411_+_+_A_973N0031_01412_+_+_CO_F	NS_VRS9_+_+_NS_VRS9_00691_+_+_NS_VRS9_00692_+_+_CO_R	A_75_+_+_A_75_00948_+_+_A_75_00949_+_+_CO_R	A_S0462_+_+_A_S0462_00795_+_+_A_S0462_00796_+_+_CO_R	C_039_+_+_C_039_01140_+_+_C_039_01141_+_+_CO_R	C_071_+_+_C_071_00362_+_+_C_071_00363_+_+_CO_R	C_C1407_+_+_C_C1407_02554_+_+_C_C1407_02555_+_+_CO_F	A_973N0088_+_+_A_973N0088_02162_+_+_A_973N0088_02163_+_+_CO_F	A_61282_+_+_A_61282_01582_+_+_A_61282_01583_+_+_CO_R	S_ST20130939_+_+_S_ST20130939_00687_+_+_S_ST20130939_00688_+_+_CO_R	C_115_+_+_C_115_00713_+_+_C_115_00714_+_+_CO_R	NS_08-02300_+_+_NS_08-02300_00813_+_+_NS_08-02300_00814_+_+_CO_R	C_095_+_+_C_095_00621_+_+_C_095_00622_+_+_CO_R	A_80381_+_+_A_80381_02045_+_+_A_80381_02046_+_+_CO_F	S_HO-5096-0412_+_+_S_HO-5096-0412_00692_+_+_S_HO-5096-0412_00693_+_+_CO_R	S_C1504_+_+_S_C1504_02157_+_+_S_C1504_02158_+_+_CO_R	C_117_+_+_C_117_02133_+_+_C_117_02134_+_+_CO_F	C_S2398_+_+_C_S2398_00479_+_+_C_S2398_00480_+_+_CO_R	A_61236_+_+_A_61236_01974_+_+_A_61236_01975_+_+_CO_R	A_61244_+_+_A_61244_00786_+_+_A_61244_00787_+_+_CO_R	S_seps49_+_+_S_seps49_01582_+_+_S_seps49_01583_+_+_CO_R	C_077_+_+_C_077_00329_+_+_C_077_00330_+_+_CO_R	NS_MRSA-S14_+_+_NS_MRSA-S14_00706_+_+_NS_MRSA-S14_00707_+_+_CO_R	C_122_+_+_C_122_01577_+_+_C_122_01578_+_+_CO_R	NS_VRS2_+_+_NS_VRS2_00679_+_+_NS_VRS2_00680_+_+_CO_R	A_61239_+_+_A_61239_01987_+_+_A_61239_01988_+_+_CO_F	NS_M013_+_+_NS_M013_00721_+_+_NS_M013_00722_+_+_CO_R	S_chock11_+_+_S_chock11_01800_+_+_S_chock11_01801_+_+_CO_F	S_chock44_+_+_S_chock44_00873_+_+_S_chock44_00874_+_+_CO_R	A_S1_+_+_A_S1_00710_+_+_A_S1_00711_+_+_CO_R	A_61243_+_+_A_61243_00640_+_+_A_61243_00641_+_+_CO_R	S_C2071_+_+_S_C2071_01709_+_+_S_C2071_01710_+_+_CO_F	C_067_+_+_C_067_00066_+_+_C_067_00067_+_+_CO_F	C_MRSA-S23_+_+_C_MRSA-S23_00710_+_+_C_MRSA-S23_00711_+_+_CO_R	S_120_+_+_S_120_01360_+_+_S_120_01361_+_+_CO_R
Cluster_18876			356	356	1	NS_NCTC8325_+_+_NS_NCTC8325_00259_+_+_NS_NCTC8325_00260_+_+_DP	S_chock14_+_+_S_chock14_00254_+_+_S_chock14_00255_+_+_DP	C_080_+_+_C_080_00822_+_+_C_080_00823_+_+_DP	C_070_+_+_C_070_00258_+_+_C_070_00259_+_+_DP	A_ED98_+_+_A_ED98_00278_+_+_A_ED98_00279_+_+_DP	NS_Mu50-omega_+_+_NS_Mu50-omega_00307_+_+_NS_Mu50-omega_00308_+_+_DP	NS_MRSA-S5_+_+_NS_MRSA-S5_00272_+_+_NS_MRSA-S5_00273_+_+_DP	A_973N0003_+_+_A_973N0003_02167_+_+_A_973N0003_02168_+_+_DP	S_chock89_+_+_S_chock89_00103_+_+_S_chock89_00104_+_+_DP	A_973N0031_+_+_A_973N0031_00484_+_+_A_973N0031_00485_+_+_DP	NS_VRS9_+_+_NS_VRS9_00278_+_+_NS_VRS9_00279_+_+_DP	A_75_+_+_A_75_00526_+_+_A_75_00527_+_+_DP	A_S0462_+_+_A_S0462_00303_+_+_A_S0462_00304_+_+_DP	C_039_+_+_C_039_00275_+_+_C_039_00276_+_+_DP	C_071_+_+_C_071_02027_+_+_C_071_02028_+_+_DP	C_C1407_+_+_C_C1407_00559_+_+_C_C1407_00560_+_+_DP	A_973N0088_+_+_A_973N0088_01218_+_+_A_973N0088_01219_+_+_DP	A_61282_+_+_A_61282_00808_+_+_A_61282_00809_+_+_DP	S_ST20130939_+_+_S_ST20130939_00254_+_+_S_ST20130939_00255_+_+_DP	C_115_+_+_C_115_00253_+_+_C_115_00254_+_+_DP	NS_08-02300_+_+_NS_08-02300_00390_+_+_NS_08-02300_00391_+_+_DP	C_095_+_+_C_095_00205_+_+_C_095_00206_+_+_DP	A_80381_+_+_A_80381_01558_+_+_A_80381_01559_+_+_DP	S_HO-5096-0412_+_+_S_HO-5096-0412_00280_+_+_S_HO-5096-0412_00281_+_+_DP	S_C1504_+_+_S_C1504_00454_+_+_S_C1504_00455_+_+_DP	C_117_+_+_C_117_00825_+_+_C_117_00826_+_+_DP	C_S2398_+_+_C_S2398_00147_+_+_C_S2398_00148_+_+_DP	A_61236_+_+_A_61236_01301_+_+_A_61236_01302_+_+_DP	A_61244_+_+_A_61244_01572_+_+_A_61244_01573_+_+_DP	S_seps49_+_+_S_seps49_01219_+_+_S_seps49_01220_+_+_DP	C_077_+_+_C_077_00945_+_+_C_077_00946_+_+_DP	NS_MRSA-S14_+_+_NS_MRSA-S14_00289_+_+_NS_MRSA-S14_00290_+_+_DP	C_122_+_+_C_122_01153_+_+_C_122_01154_+_+_DP	NS_VRS2_+_+_NS_VRS2_00271_+_+_NS_VRS2_00272_+_+_DP	A_61239_+_+_A_61239_00717_+_+_A_61239_00718_+_+_DP	NS_M013_+_+_NS_M013_00293_+_+_NS_M013_00294_+_+_DP	S_chock11_+_+_S_chock11_00254_+_+_S_chock11_00255_+_+_DP	S_chock44_+_+_S_chock44_00496_+_+_S_chock44_00497_+_+_DP	A_S1_+_+_A_S1_00308_+_+_A_S1_00309_+_+_DP	A_61243_+_+_A_61243_01637_+_+_A_61243_01638_+_+_DP	S_C2071_+_+_S_C2071_02242_+_+_S_C2071_02243_+_+_DP	C_067_+_+_C_067_02318_+_+_C_067_02319_+_+_DP	C_MRSA-S23_+_+_C_MRSA-S23_00276_+_+_C_MRSA-S23_00277_+_+_DP	S_120_+_+_S_120_01657_+_+_S_120_01658_+_+_DP
Cluster_24738			356	356	1	NS_NCTC8325_+_+_NS_NCTC8325_01559_+_+_NS_NCTC8325_01560_+_+_CO_R	S_chock14_+_+_S_chock14_01507_+_+_S_chock14_01508_+_+_CO_R	C_080_+_+_C_080_02532_+_+_C_080_02533_+_+_CO_R	C_070_+_+_C_070_02106_+_+_C_070_02107_+_+_CO_R	A_ED98_+_+_A_ED98_01600_+_+_A_ED98_01601_+_+_CO_R	NS_Mu50-omega_+_+_NS_Mu50-omega_01659_+_+_NS_Mu50-omega_01660_+_+_CO_R	NS_MRSA-S5_+_+_NS_MRSA-S5_01604_+_+_NS_MRSA-S5_01605_+_+_CO_R	A_973N0003_+_+_A_973N0003_00616_+_+_A_973N0003_00617_+_+_CO_F	S_chock89_+_+_S_chock89_01594_+_+_S_chock89_01595_+_+_CO_R	A_973N0031_+_+_A_973N0031_01332_+_+_A_973N0031_01333_+_+_CO_F	NS_VRS9_+_+_NS_VRS9_01541_+_+_NS_VRS9_01542_+_+_CO_R	A_75_+_+_A_75_01781_+_+_A_75_01782_+_+_CO_R	A_S0462_+_+_A_S0462_01644_+_+_A_S0462_01645_+_+_CO_R	C_039_+_+_C_039_00941_+_+_C_039_00942_+_+_CO_F	C_071_+_+_C_071_01408_+_+_C_071_01409_+_+_CO_F	C_C1407_+_+_C_C1407_01598_+_+_C_C1407_01599_+_+_CO_R	A_973N0088_+_+_A_973N0088_00109_+_+_A_973N0088_00110_+_+_CO_F	A_61282_+_+_A_61282_01236_+_+_A_61282_01237_+_+_CO_R	S_ST20130939_+_+_S_ST20130939_01573_+_+_S_ST20130939_01574_+_+_CO_R	C_115_+_+_C_115_01637_+_+_C_115_01638_+_+_CO_R	NS_08-02300_+_+_NS_08-02300_01638_+_+_NS_08-02300_01639_+_+_CO_R	C_095_+_+_C_095_02447_+_+_C_095_02448_+_+_CO_R	A_80381_+_+_A_80381_01470_+_+_A_80381_01471_+_+_CO_R	S_HO-5096-0412_+_+_S_HO-5096-0412_01615_+_+_S_HO-5096-0412_01616_+_+_CO_R	S_C1504_+_+_S_C1504_01359_+_+_S_C1504_01360_+_+_CO_R	C_117_+_+_C_117_01229_+_+_C_117_01230_+_+_CO_F	C_S2398_+_+_C_S2398_01375_+_+_C_S2398_01376_+_+_CO_R	A_61236_+_+_A_61236_01070_+_+_A_61236_01071_+_+_CO_R	A_61244_+_+_A_61244_00611_+_+_A_61244_00612_+_+_CO_F	S_seps49_+_+_S_seps49_02437_+_+_S_seps49_02438_+_+_CO_R	C_077_+_+_C_077_02407_+_+_C_077_02408_+_+_CO_R	NS_MRSA-S14_+_+_NS_MRSA-S14_01585_+_+_NS_MRSA-S14_01586_+_+_CO_R	C_122_+_+_C_122_02429_+_+_C_122_02430_+_+_CO_R	NS_VRS2_+_+_NS_VRS2_01557_+_+_NS_VRS2_01558_+_+_CO_R	A_61239_+_+_A_61239_01293_+_+_A_61239_01294_+_+_CO_R	NS_M013_+_+_NS_M013_01654_+_+_NS_M013_01655_+_+_CO_R	S_chock11_+_+_S_chock11_01317_+_+_S_chock11_01318_+_+_CO_R	S_chock44_+_+_S_chock44_01756_+_+_S_chock44_01757_+_+_CO_R	A_S1_+_+_A_S1_01651_+_+_A_S1_01652_+_+_CO_R	A_61243_+_+_A_61243_01518_+_+_A_61243_01519_+_+_CO_R	S_C2071_+_+_S_C2071_01233_+_+_S_C2071_01234_+_+_CO_F	C_067_+_+_C_067_00753_+_+_C_067_00754_+_+_CO_R	C_MRSA-S23_+_+_C_MRSA-S23_01610_+_+_C_MRSA-S23_01611_+_+_CO_R	S_120_+_+_S_120_00374_+_+_S_120_00375_+_+_CO_F
Cluster_23123			356	356	1	NS_NCTC8325_+_+_NS_NCTC8325_00955_+_+_NS_NCTC8325_00956_+_+_DP	S_chock14_+_+_S_chock14_00946_+_+_S_chock14_00947_+_+_DP	C_080_+_+_C_080_01905_+_+_C_080_01906_+_+_DP	C_070_+_+_C_070_00945_+_+_C_070_00946_+_+_DP	A_ED98_+_+_A_ED98_01065_+_+_A_ED98_01066_+_+_DP	NS_Mu50-omega_+_+_NS_Mu50-omega_01120_+_+_NS_Mu50-omega_01121_+_+_DP	NS_MRSA-S5_+_+_NS_MRSA-S5_01004_+_+_NS_MRSA-S5_01005_+_+_DP	A_973N0003_+_+_A_973N0003_01672_+_+_A_973N0003_01673_+_+_DP	S_chock89_+_+_S_chock89_01041_+_+_S_chock89_01042_+_+_DP	A_973N0031_+_+_A_973N0031_02370_+_+_A_973N0031_02371_+_+_DP	NS_VRS9_+_+_NS_VRS9_00999_+_+_NS_VRS9_01000_+_+_DP	A_75_+_+_A_75_01242_+_+_A_75_01243_+_+_DP	A_S0462_+_+_A_S0462_01104_+_+_A_S0462_01105_+_+_DP	C_039_+_+_C_039_01422_+_+_C_039_01423_+_+_DP	C_071_+_+_C_071_00611_+_+_C_071_00612_+_+_DP	C_C1407_+_+_C_C1407_00448_+_+_C_C1407_00449_+_+_DP	A_973N0088_+_+_A_973N0088_01551_+_+_A_973N0088_01552_+_+_DP	A_61282_+_+_A_61282_01946_+_+_A_61282_01947_+_+_DP	S_ST20130939_+_+_S_ST20130939_00973_+_+_S_ST20130939_00974_+_+_DP	C_115_+_+_C_115_01006_+_+_C_115_01007_+_+_DP	NS_08-02300_+_+_NS_08-02300_01093_+_+_NS_08-02300_01094_+_+_DP	C_095_+_+_C_095_01902_+_+_C_095_01903_+_+_DP	A_80381_+_+_A_80381_01136_+_+_A_80381_01137_+_+_DP	S_HO-5096-0412_+_+_S_HO-5096-0412_00981_+_+_S_HO-5096-0412_00982_+_+_DP	S_C1504_+_+_S_C1504_00627_+_+_S_C1504_00628_+_+_DP	C_117_+_+_C_117_01823_+_+_C_117_01824_+_+_DP	C_S2398_+_+_C_S2398_00808_+_+_C_S2398_00809_+_+_DP	A_61236_+_+_A_61236_00672_+_+_A_61236_00673_+_+_DP	A_61244_+_+_A_61244_00521_+_+_A_61244_00522_+_+_DP	S_seps49_+_+_S_seps49_01887_+_+_S_seps49_01888_+_+_DP	C_077_+_+_C_077_00214_+_+_C_077_00215_+_+_DP	NS_MRSA-S14_+_+_NS_MRSA-S14_00987_+_+_NS_MRSA-S14_00988_+_+_DP	C_122_+_+_C_122_01858_+_+_C_122_01859_+_+_DP	NS_VRS2_+_+_NS_VRS2_00959_+_+_NS_VRS2_00960_+_+_DP	A_61239_+_+_A_61239_00857_+_+_A_61239_00858_+_+_DP	NS_M013_+_+_NS_M013_01040_+_+_NS_M013_01041_+_+_DP	S_chock11_+_+_S_chock11_00782_+_+_S_chock11_00783_+_+_DP	S_chock44_+_+_S_chock44_01152_+_+_S_chock44_01153_+_+_DP	A_S1_+_+_A_S1_01064_+_+_A_S1_01065_+_+_DP	A_61243_+_+_A_61243_00550_+_+_A_61243_00551_+_+_DP	S_C2071_+_+_S_C2071_00153_+_+_S_C2071_00154_+_+_DP	C_067_+_+_C_067_01144_+_+_C_067_01145_+_+_DP	C_MRSA-S23_+_+_C_MRSA-S23_01008_+_+_C_MRSA-S23_01009_+_+_DP	S_120_+_+_S_120_00870_+_+_S_120_00871_+_+_DP
Cluster_18021			356	356	1	NS_NCTC8325_+_+_NS_NCTC8325_00940_+_+_NS_NCTC8325_00941_+_+_DP	S_chock14_+_+_S_chock14_00929_+_+_S_chock14_00930_+_+_DP	C_080_+_+_C_080_01890_+_+_C_080_01891_+_+_DP	C_070_+_+_C_070_00930_+_+_C_070_00931_+_+_DP	A_ED98_+_+_A_ED98_01050_+_+_A_ED98_01051_+_+_DP	NS_Mu50-omega_+_+_NS_Mu50-omega_01105_+_+_NS_Mu50-omega_01106_+_+_DP	NS_MRSA-S5_+_+_NS_MRSA-S5_00989_+_+_NS_MRSA-S5_00990_+_+_DP	A_973N0003_+_+_A_973N0003_01687_+_+_A_973N0003_01688_+_+_DP	S_chock89_+_+_S_chock89_01026_+_+_S_chock89_01027_+_+_DP	A_973N0031_+_+_A_973N0031_00895_+_+_A_973N0031_00896_+_+_DP	NS_VRS9_+_+_NS_VRS9_00984_+_+_NS_VRS9_00985_+_+_DP	A_75_+_+_A_75_01227_+_+_A_75_01228_+_+_DP	A_S0462_+_+_A_S0462_01089_+_+_A_S0462_01090_+_+_DP	C_039_+_+_C_039_01407_+_+_C_039_01408_+_+_DP	C_071_+_+_C_071_00656_+_+_C_071_00657_+_+_DP	C_C1407_+_+_C_C1407_00433_+_+_C_C1407_00434_+_+_DP	A_973N0088_+_+_A_973N0088_01536_+_+_A_973N0088_01537_+_+_DP	A_61282_+_+_A_61282_01961_+_+_A_61282_01962_+_+_DP	S_ST20130939_+_+_S_ST20130939_00958_+_+_S_ST20130939_00959_+_+_DP	C_115_+_+_C_115_00991_+_+_C_115_00992_+_+_DP	NS_08-02300_+_+_NS_08-02300_01078_+_+_NS_08-02300_01079_+_+_DP	C_095_+_+_C_095_01887_+_+_C_095_01888_+_+_DP	A_80381_+_+_A_80381_01151_+_+_A_80381_01152_+_+_DP	S_HO-5096-0412_+_+_S_HO-5096-0412_00966_+_+_S_HO-5096-0412_00967_+_+_DP	S_C1504_+_+_S_C1504_00612_+_+_S_C1504_00613_+_+_DP	C_117_+_+_C_117_01869_+_+_C_117_01870_+_+_DP	C_S2398_+_+_C_S2398_00793_+_+_C_S2398_00794_+_+_DP	A_61236_+_+_A_61236_00687_+_+_A_61236_00688_+_+_DP	A_61244_+_+_A_61244_00506_+_+_A_61244_00507_+_+_DP	S_seps49_+_+_S_seps49_01872_+_+_S_seps49_01873_+_+_DP	C_077_+_+_C_077_00199_+_+_C_077_00200_+_+_DP	NS_MRSA-S14_+_+_NS_MRSA-S14_00972_+_+_NS_MRSA-S14_00973_+_+_DP	C_122_+_+_C_122_01843_+_+_C_122_01844_+_+_DP	NS_VRS2_+_+_NS_VRS2_00944_+_+_NS_VRS2_00945_+_+_DP	A_61239_+_+_A_61239_00842_+_+_A_61239_00843_+_+_DP	NS_M013_+_+_NS_M013_01025_+_+_NS_M013_01026_+_+_DP	S_chock11_+_+_S_chock11_00767_+_+_S_chock11_00768_+_+_DP	S_chock44_+_+_S_chock44_01137_+_+_S_chock44_01138_+_+_DP	A_S1_+_+_A_S1_01049_+_+_A_S1_01050_+_+_DP	A_61243_+_+_A_61243_00565_+_+_A_61243_00566_+_+_DP	S_C2071_+_+_S_C2071_00168_+_+_S_C2071_00169_+_+_DP	C_067_+_+_C_067_01129_+_+_C_067_01130_+_+_DP	C_MRSA-S23_+_+_C_MRSA-S23_00993_+_+_C_MRSA-S23_00994_+_+_DP	S_120_+_+_S_120_00886_+_+_S_120_00887_+_+_DP
Cluster_23356			356	357	1.00280898876405	NS_NCTC8325_+_+_NS_NCTC8325_02706_+_+_NS_NCTC8325_02707_+_+_CO_R	S_chock14_+_+_S_chock14_02604_+_+_S_chock14_02605_+_+_CO_R	C_080_+_+_C_080_00003_+_+_C_080_00004_+_+_CO_F	C_070_+_+_C_070_01773_+_+_C_070_01774_+_+_CO_R	A_ED98_+_+_A_ED98_02694_+_+_A_ED98_02695_+_+_CO_R	NS_Mu50-omega_+_+_NS_Mu50-omega_02736_+_+_NS_Mu50-omega_02737_+_+_CO_R	NS_MRSA-S5_+_+_NS_MRSA-S5_02631_+_+_NS_MRSA-S5_02632_+_+_CO_R	A_973N0003_+_+_A_973N0003_00033_+_+_A_973N0003_00034_+_+_CO_F	S_chock89_+_+_S_chock89_02676_+_+_S_chock89_02677_+_+_CO_R	A_973N0031_+_+_A_973N0031_00677_+_+_A_973N0031_00678_+_+_CO_R	NS_VRS9_+_+_NS_VRS9_02605_+_+_NS_VRS9_02606_+_+_CO_R	A_75_+_+_A_75_00254_+_+_A_75_00255_+_+_CO_R	A_S0462_+_+_A_S0462_00016_+_+_A_S0462_00017_+_+_CO_R	C_039_+_+_C_039_02563_+_+_C_039_02564_+_+_CO_R	C_071_+_+_C_071_01222_+_+_C_071_01223_+_+_CO_R	C_C1407_+_+_C_C1407_01203_+_+_C_C1407_01204_+_+_CO_F	A_973N0088_+_+_A_973N0088_02081_+_+_A_973N0088_02082_+_+_CO_F	A_61282_+_+_A_61282_00077_+_+_A_61282_00078_+_+_CO_R	S_ST20130939_+_+_S_ST20130939_02562_+_+_S_ST20130939_02563_+_+_CO_R	C_115_+_+_C_115_02725_+_+_C_115_02726_+_+_CO_R	NS_08-02300_+_+_NS_08-02300_00119_+_+_NS_08-02300_00120_+_+_CO_R	C_095_+_+_C_095_00720_+_+_C_095_00721_+_+_CO_F	A_80381_+_+_A_80381_00446_+_+_A_80381_00447_+_+_CO_F	S_HO-5096-0412_+_+_S_HO-5096-0412_02698_+_+_S_HO-5096-0412_02699_+_+_CO_R	S_C1504_+_+_S_C1504_00044_+_+_S_C1504_00045_+_+_CO_R	C_117_+_+_C_117_00562_+_+_C_117_00563_+_+_CO_R	C_S2398_+_+_C_S2398_00003_+_+_C_S2398_00004_+_+_CO_R	A_61236_+_+_A_61236_00268_+_+_A_61236_00269_+_+_CO_F	A_61244_+_+_A_61244_01297_+_+_A_61244_01298_+_+_CO_R	S_seps49_+_+_S_seps49_00750_+_+_S_seps49_00751_+_+_CO_R	C_077_+_+_C_077_01088_+_+_C_077_01089_+_+_CO_F	NS_MRSA-S14_+_+_NS_MRSA-S14_02608_+_+_NS_MRSA-S14_02609_+_+_CO_R	C_122_+_+_C_122_00003_+_+_C_122_00004_+_+_CO_F	NS_VRS2_+_+_NS_VRS2_02548_+_+_NS_VRS2_02549_+_+_CO_R	A_61239_+_+_A_61239_01014_+_+_A_61239_01015_+_+_CO_R	NS_M013_+_+_NS_M013_02654_+_+_NS_M013_02655_+_+_CO_R	S_chock11_+_+_S_chock11_02690_+_+_S_chock11_02691_+_+_CO_R	S_chock44_+_+_S_chock44_02486_+_+_S_chock44_02487_+_+_CO_R	A_S1_+_+_A_S1_00016_+_+_A_S1_00017_+_+_CO_R	A_61243_+_+_A_61243_01350_+_+_A_61243_01351_+_+_CO_R	S_C2071_+_+_S_C2071_01502_+_+_S_C2071_01503_+_+_CO_R	C_067_+_+_C_067_02620_+_+_C_067_02621_+_+_CO_R	C_MRSA-S23_+_+_C_MRSA-S23_02636_+_+_C_MRSA-S23_02637_+_+_CO_R	S_120_+_+_S_120_01807_+_+_S_120_01808_+_+_CO_F
Cluster_17570			356	356	1	NS_NCTC8325_+_+_NS_NCTC8325_00802_+_+_NS_NCTC8325_00803_+_+_CO_F	S_chock14_+_+_S_chock14_00790_+_+_S_chock14_00791_+_+_CO_F	C_080_+_+_C_080_01745_+_+_C_080_01746_+_+_CO_F	C_070_+_+_C_070_00793_+_+_C_070_00794_+_+_CO_F	A_ED98_+_+_A_ED98_00909_+_+_A_ED98_00910_+_+_CO_F	NS_Mu50-omega_+_+_NS_Mu50-omega_00969_+_+_NS_Mu50-omega_00970_+_+_CO_F	NS_MRSA-S5_+_+_NS_MRSA-S5_00851_+_+_NS_MRSA-S5_00852_+_+_CO_F	A_973N0003_+_+_A_973N0003_01037_+_+_A_973N0003_01038_+_+_CO_R	S_chock89_+_+_S_chock89_00877_+_+_S_chock89_00878_+_+_CO_F	A_973N0031_+_+_A_973N0031_02402_+_+_A_973N0031_02403_+_+_CO_R	NS_VRS9_+_+_NS_VRS9_00845_+_+_NS_VRS9_00846_+_+_CO_F	A_75_+_+_A_75_01085_+_+_A_75_01086_+_+_CO_F	A_S0462_+_+_A_S0462_00934_+_+_A_S0462_00935_+_+_CO_F	C_039_+_+_C_039_01267_+_+_C_039_01268_+_+_CO_F	C_071_+_+_C_071_00793_+_+_C_071_00794_+_+_CO_R	C_C1407_+_+_C_C1407_01381_+_+_C_C1407_01382_+_+_CO_F	A_973N0088_+_+_A_973N0088_01375_+_+_A_973N0088_01376_+_+_CO_R	A_61282_+_+_A_61282_01500_+_+_A_61282_01501_+_+_CO_F	S_ST20130939_+_+_S_ST20130939_00816_+_+_S_ST20130939_00817_+_+_CO_F	C_115_+_+_C_115_00844_+_+_C_115_00845_+_+_CO_F	NS_08-02300_+_+_NS_08-02300_00940_+_+_NS_08-02300_00941_+_+_CO_F	C_095_+_+_C_095_01748_+_+_C_095_01749_+_+_CO_F	A_80381_+_+_A_80381_02421_+_+_A_80381_02422_+_+_CO_R	S_HO-5096-0412_+_+_S_HO-5096-0412_00823_+_+_S_HO-5096-0412_00824_+_+_CO_F	S_C1504_+_+_S_C1504_02092_+_+_S_C1504_02093_+_+_CO_F	C_117_+_+_C_117_02005_+_+_C_117_02006_+_+_CO_R	C_S2398_+_+_C_S2398_00658_+_+_C_S2398_00659_+_+_CO_F	A_61236_+_+_A_61236_02218_+_+_A_61236_02219_+_+_CO_R	A_61244_+_+_A_61244_01401_+_+_A_61244_01402_+_+_CO_F	S_seps49_+_+_S_seps49_01739_+_+_S_seps49_01740_+_+_CO_F	C_077_+_+_C_077_00056_+_+_C_077_00057_+_+_CO_F	NS_MRSA-S14_+_+_NS_MRSA-S14_00834_+_+_NS_MRSA-S14_00835_+_+_CO_F	C_122_+_+_C_122_01703_+_+_C_122_01704_+_+_CO_F	NS_VRS2_+_+_NS_VRS2_00808_+_+_NS_VRS2_00809_+_+_CO_F	A_61239_+_+_A_61239_00655_+_+_A_61239_00656_+_+_CO_R	NS_M013_+_+_NS_M013_00878_+_+_NS_M013_00879_+_+_CO_F	S_chock11_+_+_S_chock11_00621_+_+_S_chock11_00622_+_+_CO_F	S_chock44_+_+_S_chock44_01000_+_+_S_chock44_01001_+_+_CO_F	A_S1_+_+_A_S1_00897_+_+_A_S1_00898_+_+_CO_F	A_61243_+_+_A_61243_02019_+_+_A_61243_02020_+_+_CO_F	S_C2071_+_+_S_C2071_00337_+_+_S_C2071_00338_+_+_CO_F	C_067_+_+_C_067_00986_+_+_C_067_00987_+_+_CO_F	C_MRSA-S23_+_+_C_MRSA-S23_00855_+_+_C_MRSA-S23_00856_+_+_CO_F	S_120_+_+_S_120_01022_+_+_S_120_01023_+_+_CO_R
Cluster_22158			356	356	1	NS_NCTC8325_+_+_NS_NCTC8325_01528_+_+_NS_NCTC8325_01529_+_+_DP	S_chock14_+_+_S_chock14_01473_+_+_S_chock14_01474_+_+_DP	C_080_+_+_C_080_02501_+_+_C_080_02502_+_+_DP	C_070_+_+_C_070_02075_+_+_C_070_02076_+_+_DP	A_ED98_+_+_A_ED98_01569_+_+_A_ED98_01570_+_+_DP	NS_Mu50-omega_+_+_NS_Mu50-omega_01622_+_+_NS_Mu50-omega_01623_+_+_DP	NS_MRSA-S5_+_+_NS_MRSA-S5_01573_+_+_NS_MRSA-S5_01574_+_+_DP	A_973N0003_+_+_A_973N0003_01513_+_+_A_973N0003_01514_+_+_DP	S_chock89_+_+_S_chock89_01563_+_+_S_chock89_01564_+_+_DP	A_973N0031_+_+_A_973N0031_01087_+_+_A_973N0031_01088_+_+_DP	NS_VRS9_+_+_NS_VRS9_01503_+_+_NS_VRS9_01504_+_+_DP	A_75_+_+_A_75_01750_+_+_A_75_01751_+_+_DP	A_S0462_+_+_A_S0462_01608_+_+_A_S0462_01609_+_+_DP	C_039_+_+_C_039_00972_+_+_C_039_00973_+_+_DP	C_071_+_+_C_071_01439_+_+_C_071_01440_+_+_DP	C_C1407_+_+_C_C1407_01567_+_+_C_C1407_01568_+_+_DP	A_973N0088_+_+_A_973N0088_00141_+_+_A_973N0088_00142_+_+_DP	A_61282_+_+_A_61282_01205_+_+_A_61282_01206_+_+_DP	S_ST20130939_+_+_S_ST20130939_01542_+_+_S_ST20130939_01543_+_+_DP	C_115_+_+_C_115_01600_+_+_C_115_01601_+_+_DP	NS_08-02300_+_+_NS_08-02300_01607_+_+_NS_08-02300_01608_+_+_DP	C_095_+_+_C_095_02416_+_+_C_095_02417_+_+_DP	A_80381_+_+_A_80381_00286_+_+_A_80381_00287_+_+_DP	S_HO-5096-0412_+_+_S_HO-5096-0412_01584_+_+_S_HO-5096-0412_01585_+_+_DP	S_C1504_+_+_S_C1504_01328_+_+_S_C1504_01329_+_+_DP	C_117_+_+_C_117_01260_+_+_C_117_01261_+_+_DP	C_S2398_+_+_C_S2398_01344_+_+_C_S2398_01345_+_+_DP	A_61236_+_+_A_61236_01910_+_+_A_61236_01911_+_+_DP	A_61244_+_+_A_61244_01654_+_+_A_61244_01655_+_+_DP	S_seps49_+_+_S_seps49_02405_+_+_S_seps49_02406_+_+_DP	C_077_+_+_C_077_02376_+_+_C_077_02377_+_+_DP	NS_MRSA-S14_+_+_NS_MRSA-S14_01554_+_+_NS_MRSA-S14_01555_+_+_DP	C_122_+_+_C_122_02398_+_+_C_122_02399_+_+_DP	NS_VRS2_+_+_NS_VRS2_01525_+_+_NS_VRS2_01526_+_+_DP	A_61239_+_+_A_61239_01474_+_+_A_61239_01475_+_+_DP	NS_M013_+_+_NS_M013_01621_+_+_NS_M013_01622_+_+_DP	S_chock11_+_+_S_chock11_01286_+_+_S_chock11_01287_+_+_DP	S_chock44_+_+_S_chock44_01725_+_+_S_chock44_01726_+_+_DP	A_S1_+_+_A_S1_01620_+_+_A_S1_01621_+_+_DP	A_61243_+_+_A_61243_01052_+_+_A_61243_01053_+_+_DP	S_C2071_+_+_S_C2071_01264_+_+_S_C2071_01265_+_+_DP	C_067_+_+_C_067_00722_+_+_C_067_00723_+_+_DP	C_MRSA-S23_+_+_C_MRSA-S23_01579_+_+_C_MRSA-S23_01580_+_+_DP	S_120_+_+_S_120_00405_+_+_S_120_00406_+_+_DP
Cluster_18296			356	356	1	NS_NCTC8325_+_+_NS_NCTC8325_02135_+_+_NS_NCTC8325_02136_+_+_DP	S_chock14_+_+_S_chock14_02052_+_+_S_chock14_02053_+_+_DP	C_080_+_+_C_080_01260_+_+_C_080_01261_+_+_DP	C_070_+_+_C_070_02608_+_+_C_070_02609_+_+_DP	A_ED98_+_+_A_ED98_02131_+_+_A_ED98_02132_+_+_DP	NS_Mu50-omega_+_+_NS_Mu50-omega_02175_+_+_NS_Mu50-omega_02176_+_+_DP	NS_MRSA-S5_+_+_NS_MRSA-S5_02072_+_+_NS_MRSA-S5_02073_+_+_DP	A_973N0003_+_+_A_973N0003_02074_+_+_A_973N0003_02075_+_+_DP	S_chock89_+_+_S_chock89_02117_+_+_S_chock89_02118_+_+_DP	A_973N0031_+_+_A_973N0031_01803_+_+_A_973N0031_01804_+_+_DP	NS_VRS9_+_+_NS_VRS9_02034_+_+_NS_VRS9_02035_+_+_DP	A_75_+_+_A_75_02247_+_+_A_75_02248_+_+_DP	A_S0462_+_+_A_S0462_02118_+_+_A_S0462_02119_+_+_DP	C_039_+_+_C_039_00461_+_+_C_039_00462_+_+_DP	C_071_+_+_C_071_00952_+_+_C_071_00953_+_+_DP	C_C1407_+_+_C_C1407_01952_+_+_C_C1407_01953_+_+_DP	A_973N0088_+_+_A_973N0088_01650_+_+_A_973N0088_01651_+_+_DP	A_61282_+_+_A_61282_01979_+_+_A_61282_01980_+_+_DP	S_ST20130939_+_+_S_ST20130939_02007_+_+_S_ST20130939_02008_+_+_DP	C_115_+_+_C_115_02167_+_+_C_115_02168_+_+_DP	NS_08-02300_+_+_NS_08-02300_02133_+_+_NS_08-02300_02134_+_+_DP	C_095_+_+_C_095_01481_+_+_C_095_01482_+_+_DP	A_80381_+_+_A_80381_00968_+_+_A_80381_00969_+_+_DP	S_HO-5096-0412_+_+_S_HO-5096-0412_02130_+_+_S_HO-5096-0412_02131_+_+_DP	S_C1504_+_+_S_C1504_00079_+_+_S_C1504_00080_+_+_DP	C_117_+_+_C_117_00007_+_+_C_117_00008_+_+_DP	C_S2398_+_+_C_S2398_01823_+_+_C_S2398_01824_+_+_DP	A_61236_+_+_A_61236_01596_+_+_A_61236_01597_+_+_DP	A_61244_+_+_A_61244_02240_+_+_A_61244_02241_+_+_DP	S_seps49_+_+_S_seps49_00205_+_+_S_seps49_00206_+_+_DP	C_077_+_+_C_077_00455_+_+_C_077_00456_+_+_DP	NS_MRSA-S14_+_+_NS_MRSA-S14_02050_+_+_NS_MRSA-S14_02051_+_+_DP	C_122_+_+_C_122_00554_+_+_C_122_00555_+_+_DP	NS_VRS2_+_+_NS_VRS2_01986_+_+_NS_VRS2_01987_+_+_DP	A_61239_+_+_A_61239_01745_+_+_A_61239_01746_+_+_DP	NS_M013_+_+_NS_M013_02070_+_+_NS_M013_02071_+_+_DP	S_chock11_+_+_S_chock11_02117_+_+_S_chock11_02118_+_+_DP	S_chock44_+_+_S_chock44_02574_+_+_S_chock44_02575_+_+_DP	A_S1_+_+_A_S1_02085_+_+_A_S1_02086_+_+_DP	A_61243_+_+_A_61243_02206_+_+_A_61243_02207_+_+_DP	S_C2071_+_+_S_C2071_01157_+_+_S_C2071_01158_+_+_DP	C_067_+_+_C_067_02103_+_+_C_067_02104_+_+_DP	C_MRSA-S23_+_+_C_MRSA-S23_02077_+_+_C_MRSA-S23_02078_+_+_DP	S_120_+_+_S_120_02545_+_+_S_120_02546_+_+_DP
Cluster_13494			356	356	1	NS_NCTC8325_+_+_NS_NCTC8325_00625_+_+_NS_NCTC8325_00626_+_+_CO_F	S_chock14_+_+_S_chock14_00614_+_+_S_chock14_00615_+_+_CO_F	C_080_+_+_C_080_01569_+_+_C_080_01570_+_+_CO_F	C_070_+_+_C_070_00618_+_+_C_070_00619_+_+_CO_F	A_ED98_+_+_A_ED98_00643_+_+_A_ED98_00644_+_+_CO_F	NS_Mu50-omega_+_+_NS_Mu50-omega_00697_+_+_NS_Mu50-omega_00698_+_+_CO_F	NS_MRSA-S5_+_+_NS_MRSA-S5_00659_+_+_NS_MRSA-S5_00660_+_+_CO_F	A_973N0003_+_+_A_973N0003_00656_+_+_A_973N0003_00657_+_+_CO_R	S_chock89_+_+_S_chock89_00701_+_+_S_chock89_00702_+_+_CO_F	A_973N0031_+_+_A_973N0031_00235_+_+_A_973N0031_00236_+_+_CO_F	NS_VRS9_+_+_NS_VRS9_00643_+_+_NS_VRS9_00644_+_+_CO_F	A_75_+_+_A_75_00901_+_+_A_75_00902_+_+_CO_F	A_S0462_+_+_A_S0462_00748_+_+_A_S0462_00749_+_+_CO_F	C_039_+_+_C_039_01092_+_+_C_039_01093_+_+_CO_F	C_071_+_+_C_071_00315_+_+_C_071_00316_+_+_CO_F	C_C1407_+_+_C_C1407_01461_+_+_C_C1407_01462_+_+_CO_R	A_973N0088_+_+_A_973N0088_01135_+_+_A_973N0088_01136_+_+_CO_F	A_61282_+_+_A_61282_00220_+_+_A_61282_00221_+_+_CO_F	S_ST20130939_+_+_S_ST20130939_00639_+_+_S_ST20130939_00640_+_+_CO_F	C_115_+_+_C_115_00665_+_+_C_115_00666_+_+_CO_F	NS_08-02300_+_+_NS_08-02300_00766_+_+_NS_08-02300_00767_+_+_CO_F	C_095_+_+_C_095_00573_+_+_C_095_00574_+_+_CO_F	A_80381_+_+_A_80381_00850_+_+_A_80381_00851_+_+_CO_F	S_HO-5096-0412_+_+_S_HO-5096-0412_00644_+_+_S_HO-5096-0412_00645_+_+_CO_F	S_C1504_+_+_S_C1504_01575_+_+_S_C1504_01576_+_+_CO_F	C_117_+_+_C_117_02180_+_+_C_117_02181_+_+_CO_R	C_S2398_+_+_C_S2398_00431_+_+_C_S2398_00432_+_+_CO_F	A_61236_+_+_A_61236_00902_+_+_A_61236_00903_+_+_CO_F	A_61244_+_+_A_61244_00331_+_+_A_61244_00332_+_+_CO_R	S_seps49_+_+_S_seps49_01535_+_+_S_seps49_01536_+_+_CO_F	C_077_+_+_C_077_01878_+_+_C_077_01879_+_+_CO_F	NS_MRSA-S14_+_+_NS_MRSA-S14_00659_+_+_NS_MRSA-S14_00660_+_+_CO_F	C_122_+_+_C_122_01529_+_+_C_122_01530_+_+_CO_F	NS_VRS2_+_+_NS_VRS2_00632_+_+_NS_VRS2_00633_+_+_CO_F	A_61239_+_+_A_61239_00297_+_+_A_61239_00298_+_+_CO_F	NS_M013_+_+_NS_M013_00673_+_+_NS_M013_00674_+_+_CO_F	S_chock11_+_+_S_chock11_01847_+_+_S_chock11_01848_+_+_CO_R	S_chock44_+_+_S_chock44_00826_+_+_S_chock44_00827_+_+_CO_F	A_S1_+_+_A_S1_00663_+_+_A_S1_00664_+_+_CO_F	A_61243_+_+_A_61243_00832_+_+_A_61243_00833_+_+_CO_R	S_C2071_+_+_S_C2071_01343_+_+_S_C2071_01344_+_+_CO_R	C_067_+_+_C_067_00112_+_+_C_067_00113_+_+_CO_R	C_MRSA-S23_+_+_C_MRSA-S23_00663_+_+_C_MRSA-S23_00664_+_+_CO_F	S_120_+_+_S_120_01312_+_+_S_120_01313_+_+_CO_F
Cluster_18559			356	357	1.00280898876405	NS_NCTC8325_+_+_NS_NCTC8325_00410_+_+_NS_NCTC8325_00411_+_+_CO_F	S_chock14_+_+_S_chock14_00405_+_+_S_chock14_00406_+_+_CO_F	C_080_+_+_C_080_01007_+_+_C_080_01008_+_+_CO_F	C_070_+_+_C_070_00411_+_+_C_070_00412_+_+_CO_F	A_ED98_+_+_A_ED98_00435_+_+_A_ED98_00436_+_+_CO_F	NS_Mu50-omega_+_+_NS_Mu50-omega_00489_+_+_NS_Mu50-omega_00490_+_+_CO_F	NS_MRSA-S5_+_+_NS_MRSA-S5_00427_+_+_NS_MRSA-S5_00428_+_+_CO_F	A_973N0003_+_+_A_973N0003_01880_+_+_A_973N0003_01881_+_+_CO_F	S_chock89_+_+_S_chock89_00454_+_+_S_chock89_00455_+_+_CO_F	A_973N0031_+_+_A_973N0031_01741_+_+_A_973N0031_01742_+_+_CO_R	NS_VRS9_+_+_NS_VRS9_00433_+_+_NS_VRS9_00434_+_+_CO_F	A_75_+_+_A_75_00693_+_+_A_75_00694_+_+_CO_F	A_S0462_+_+_A_S0462_00538_+_+_A_S0462_00539_+_+_CO_F	C_039_+_+_C_039_00424_+_+_C_039_00425_+_+_CO_F	C_071_+_+_C_071_00096_+_+_C_071_00097_+_+_CO_F	C_C1407_+_+_C_C1407_01641_+_+_C_C1407_01642_+_+_CO_R	A_973N0088_+_+_A_973N0088_02228_+_+_A_973N0088_02229_+_+_CO_R	A_61282_+_+_A_61282_01764_+_+_A_61282_01765_+_+_CO_R	S_ST20130939_+_+_S_ST20130939_00412_+_+_S_ST20130939_00413_+_+_CO_F	C_115_+_+_C_115_00421_+_+_C_115_00422_+_+_CO_F	NS_08-02300_+_+_NS_08-02300_00548_+_+_NS_08-02300_00549_+_+_CO_F	C_095_+_+_C_095_00358_+_+_C_095_00359_+_+_CO_F	A_80381_+_+_A_80381_01007_+_+_A_80381_01008_+_+_CO_R	S_HO-5096-0412_+_+_S_HO-5096-0412_00432_+_+_S_HO-5096-0412_00433_+_+_CO_F	S_C1504_+_+_S_C1504_02267_+_+_S_C1504_02268_+_+_CO_R	C_117_+_+_C_117_00985_+_+_C_117_00986_+_+_CO_F	C_S2398_+_+_C_S2398_00299_+_+_C_S2398_00300_+_+_CO_F	A_61236_+_+_A_61236_01490_+_+_A_61236_01491_+_+_CO_F	A_61244_+_+_A_61244_01256_+_+_A_61244_01257_+_+_CO_F	S_seps49_+_+_S_seps49_00102_+_+_S_seps49_00103_+_+_CO_R	C_077_+_+_C_077_01600_+_+_C_077_01601_+_+_CO_R	NS_MRSA-S14_+_+_NS_MRSA-S14_00444_+_+_NS_MRSA-S14_00445_+_+_CO_F	C_122_+_+_C_122_01310_+_+_C_122_01311_+_+_CO_F	NS_VRS2_+_+_NS_VRS2_00426_+_+_NS_VRS2_00427_+_+_CO_F	A_61239_+_+_A_61239_01675_+_+_A_61239_01676_+_+_CO_R	NS_M013_+_+_NS_M013_00462_+_+_NS_M013_00463_+_+_CO_F	S_chock11_+_+_S_chock11_00386_+_+_S_chock11_00387_+_+_CO_R	S_chock44_+_+_S_chock44_02619_+_+_S_chock44_02620_+_+_CO_F	A_S1_+_+_A_S1_00458_+_+_A_S1_00459_+_+_CO_F	A_61243_+_+_A_61243_01498_+_+_A_61243_01499_+_+_CO_R	S_C2071_+_+_S_C2071_02097_+_+_S_C2071_02098_+_+_CO_R	C_067_+_+_C_067_00326_+_+_C_067_00327_+_+_CO_R	C_MRSA-S23_+_+_C_MRSA-S23_00432_+_+_C_MRSA-S23_00433_+_+_CO_F	S_120_+_+_S_120_00811_+_+_S_120_00812_+_+_CO_F
Cluster_19160			356	357	1.00280898876405	NS_NCTC8325_+_+_NS_NCTC8325_01481_+_+_NS_NCTC8325_01482_+_+_CO_R	S_chock14_+_+_S_chock14_01427_+_+_S_chock14_01428_+_+_CO_R	C_080_+_+_C_080_02453_+_+_C_080_02454_+_+_CO_R	C_070_+_+_C_070_02026_+_+_C_070_02027_+_+_CO_R	A_ED98_+_+_A_ED98_01522_+_+_A_ED98_01523_+_+_CO_R	NS_Mu50-omega_+_+_NS_Mu50-omega_01576_+_+_NS_Mu50-omega_01577_+_+_CO_R	NS_MRSA-S5_+_+_NS_MRSA-S5_01528_+_+_NS_MRSA-S5_01529_+_+_CO_R	A_973N0003_+_+_A_973N0003_00976_+_+_A_973N0003_00977_+_+_CO_R	S_chock89_+_+_S_chock89_01516_+_+_S_chock89_01517_+_+_CO_R	A_973N0031_+_+_A_973N0031_00584_+_+_A_973N0031_00585_+_+_CO_F	NS_VRS9_+_+_NS_VRS9_01456_+_+_NS_VRS9_01457_+_+_CO_R	A_75_+_+_A_75_01704_+_+_A_75_01705_+_+_CO_R	A_S0462_+_+_A_S0462_01562_+_+_A_S0462_01563_+_+_CO_R	C_039_+_+_C_039_01913_+_+_C_039_01914_+_+_CO_R	C_071_+_+_C_071_01484_+_+_C_071_01485_+_+_CO_F	C_C1407_+_+_C_C1407_01693_+_+_C_C1407_01694_+_+_CO_R	A_973N0088_+_+_A_973N0088_00186_+_+_A_973N0088_00187_+_+_CO_F	A_61282_+_+_A_61282_01815_+_+_A_61282_01816_+_+_CO_F	S_ST20130939_+_+_S_ST20130939_01497_+_+_S_ST20130939_01498_+_+_CO_R	C_115_+_+_C_115_01553_+_+_C_115_01554_+_+_CO_R	NS_08-02300_+_+_NS_08-02300_01560_+_+_NS_08-02300_01561_+_+_CO_R	C_095_+_+_C_095_02371_+_+_C_095_02372_+_+_CO_R	A_80381_+_+_A_80381_00241_+_+_A_80381_00242_+_+_CO_R	S_HO-5096-0412_+_+_S_HO-5096-0412_01539_+_+_S_HO-5096-0412_01540_+_+_CO_R	S_C1504_+_+_S_C1504_01283_+_+_S_C1504_01284_+_+_CO_R	C_117_+_+_C_117_01305_+_+_C_117_01306_+_+_CO_F	C_S2398_+_+_C_S2398_01298_+_+_C_S2398_01299_+_+_CO_R	A_61236_+_+_A_61236_01514_+_+_A_61236_01515_+_+_CO_F	A_61244_+_+_A_61244_00146_+_+_A_61244_00147_+_+_CO_F	S_seps49_+_+_S_seps49_02360_+_+_S_seps49_02361_+_+_CO_R	C_077_+_+_C_077_02329_+_+_C_077_02330_+_+_CO_R	NS_MRSA-S14_+_+_NS_MRSA-S14_01509_+_+_NS_MRSA-S14_01510_+_+_CO_R	C_122_+_+_C_122_02353_+_+_C_122_02354_+_+_CO_R	NS_VRS2_+_+_NS_VRS2_01479_+_+_NS_VRS2_01480_+_+_CO_R	A_61239_+_+_A_61239_00519_+_+_A_61239_00520_+_+_CO_F	NS_M013_+_+_NS_M013_01572_+_+_NS_M013_01573_+_+_CO_R	S_chock11_+_+_S_chock11_01241_+_+_S_chock11_01242_+_+_CO_R	S_chock44_+_+_S_chock44_01681_+_+_S_chock44_01682_+_+_CO_R	A_S1_+_+_A_S1_01575_+_+_A_S1_01576_+_+_CO_R	A_61243_+_+_A_61243_00088_+_+_A_61243_00089_+_+_CO_R	S_C2071_+_+_S_C2071_02125_+_+_S_C2071_02126_+_+_CO_F	C_067_+_+_C_067_00677_+_+_C_067_00678_+_+_CO_R	C_MRSA-S23_+_+_C_MRSA-S23_01534_+_+_C_MRSA-S23_01535_+_+_CO_R	S_120_+_+_S_120_00450_+_+_S_120_00451_+_+_CO_F
Cluster_24300			356	356	1	NS_NCTC8325_+_+_NS_NCTC8325_00915_+_+_NS_NCTC8325_00916_+_+_CO_F	S_chock14_+_+_S_chock14_00904_+_+_S_chock14_00905_+_+_CO_F	C_080_+_+_C_080_01865_+_+_C_080_01866_+_+_CO_F	C_070_+_+_C_070_00905_+_+_C_070_00906_+_+_CO_F	A_ED98_+_+_A_ED98_01024_+_+_A_ED98_01025_+_+_CO_F	NS_Mu50-omega_+_+_NS_Mu50-omega_01080_+_+_NS_Mu50-omega_01081_+_+_CO_F	NS_MRSA-S5_+_+_NS_MRSA-S5_00964_+_+_NS_MRSA-S5_00965_+_+_CO_F	A_973N0003_+_+_A_973N0003_01611_+_+_A_973N0003_01612_+_+_CO_F	S_chock89_+_+_S_chock89_01001_+_+_S_chock89_01002_+_+_CO_F	A_973N0031_+_+_A_973N0031_00920_+_+_A_973N0031_00921_+_+_CO_R	NS_VRS9_+_+_NS_VRS9_00959_+_+_NS_VRS9_00960_+_+_CO_F	A_75_+_+_A_75_01202_+_+_A_75_01203_+_+_CO_F	A_S0462_+_+_A_S0462_01062_+_+_A_S0462_01063_+_+_CO_F	C_039_+_+_C_039_01382_+_+_C_039_01383_+_+_CO_F	C_071_+_+_C_071_00681_+_+_C_071_00682_+_+_CO_R	C_C1407_+_+_C_C1407_01738_+_+_C_C1407_01739_+_+_CO_F	A_973N0088_+_+_A_973N0088_01511_+_+_A_973N0088_01512_+_+_CO_F	A_61282_+_+_A_61282_02028_+_+_A_61282_02029_+_+_CO_F	S_ST20130939_+_+_S_ST20130939_00933_+_+_S_ST20130939_00934_+_+_CO_F	C_115_+_+_C_115_00966_+_+_C_115_00967_+_+_CO_F	NS_08-02300_+_+_NS_08-02300_01053_+_+_NS_08-02300_01054_+_+_CO_F	C_095_+_+_C_095_01862_+_+_C_095_01863_+_+_CO_F	A_80381_+_+_A_80381_01360_+_+_A_80381_01361_+_+_CO_R	S_HO-5096-0412_+_+_S_HO-5096-0412_00941_+_+_S_HO-5096-0412_00942_+_+_CO_F	S_C1504_+_+_S_C1504_00587_+_+_S_C1504_00588_+_+_CO_F	C_117_+_+_C_117_01894_+_+_C_117_01895_+_+_CO_R	C_S2398_+_+_C_S2398_00768_+_+_C_S2398_00769_+_+_CO_F	A_61236_+_+_A_61236_00713_+_+_A_61236_00714_+_+_CO_R	A_61244_+_+_A_61244_00481_+_+_A_61244_00482_+_+_CO_F	S_seps49_+_+_S_seps49_01847_+_+_S_seps49_01848_+_+_CO_F	C_077_+_+_C_077_00173_+_+_C_077_00174_+_+_CO_F	NS_MRSA-S14_+_+_NS_MRSA-S14_00947_+_+_NS_MRSA-S14_00948_+_+_CO_F	C_122_+_+_C_122_01818_+_+_C_122_01819_+_+_CO_F	NS_VRS2_+_+_NS_VRS2_00919_+_+_NS_VRS2_00920_+_+_CO_F	A_61239_+_+_A_61239_00817_+_+_A_61239_00818_+_+_CO_F	NS_M013_+_+_NS_M013_01000_+_+_NS_M013_01001_+_+_CO_F	S_chock11_+_+_S_chock11_00742_+_+_S_chock11_00743_+_+_CO_F	S_chock44_+_+_S_chock44_01112_+_+_S_chock44_01113_+_+_CO_F	A_S1_+_+_A_S1_01024_+_+_A_S1_01025_+_+_CO_F	A_61243_+_+_A_61243_00590_+_+_A_61243_00591_+_+_CO_R	S_C2071_+_+_S_C2071_00193_+_+_S_C2071_00194_+_+_CO_R	C_067_+_+_C_067_01103_+_+_C_067_01104_+_+_CO_F	C_MRSA-S23_+_+_C_MRSA-S23_00968_+_+_C_MRSA-S23_00969_+_+_CO_F	S_120_+_+_S_120_00911_+_+_S_120_00912_+_+_CO_R
Cluster_20460			356	357	1.00280898876405	NS_NCTC8325_+_+_NS_NCTC8325_00585_+_+_NS_NCTC8325_00586_+_+_DP	S_chock14_+_+_S_chock14_00574_+_+_S_chock14_00575_+_+_DP	C_080_+_+_C_080_01497_+_+_C_080_01498_+_+_DP	C_070_+_+_C_070_00578_+_+_C_070_00579_+_+_DP	A_ED98_+_+_A_ED98_00603_+_+_A_ED98_00604_+_+_DP	NS_Mu50-omega_+_+_NS_Mu50-omega_00657_+_+_NS_Mu50-omega_00658_+_+_DP	NS_MRSA-S5_+_+_NS_MRSA-S5_00618_+_+_NS_MRSA-S5_00619_+_+_DP	A_973N0003_+_+_A_973N0003_00696_+_+_A_973N0003_00697_+_+_DP	S_chock89_+_+_S_chock89_00627_+_+_S_chock89_00628_+_+_DP	A_973N0031_+_+_A_973N0031_00195_+_+_A_973N0031_00196_+_+_DP	NS_VRS9_+_+_NS_VRS9_00603_+_+_NS_VRS9_00604_+_+_DP	A_75_+_+_A_75_00861_+_+_A_75_00862_+_+_DP	A_S0462_+_+_A_S0462_00708_+_+_A_S0462_00709_+_+_DP	C_039_+_+_C_039_01051_+_+_C_039_01052_+_+_DP	C_071_+_+_C_071_00274_+_+_C_071_00275_+_+_DP	C_C1407_+_+_C_C1407_02486_+_+_C_C1407_02487_+_+_DP	A_973N0088_+_+_A_973N0088_01095_+_+_A_973N0088_01096_+_+_DP	A_61282_+_+_A_61282_00179_+_+_A_61282_00180_+_+_DP	S_ST20130939_+_+_S_ST20130939_00599_+_+_S_ST20130939_00600_+_+_DP	C_115_+_+_C_115_00591_+_+_C_115_00592_+_+_DP	NS_08-02300_+_+_NS_08-02300_00726_+_+_NS_08-02300_00727_+_+_DP	C_095_+_+_C_095_00533_+_+_C_095_00534_+_+_DP	A_80381_+_+_A_80381_00809_+_+_A_80381_00810_+_+_DP	S_HO-5096-0412_+_+_S_HO-5096-0412_00603_+_+_S_HO-5096-0412_00604_+_+_DP	S_C1504_+_+_S_C1504_01494_+_+_S_C1504_01495_+_+_DP	C_117_+_+_C_117_02220_+_+_C_117_02221_+_+_DP	C_S2398_+_+_C_S2398_02498_+_+_C_S2398_02499_+_+_DP C_S2398_+_+_C_S2398_02587_+_+_C_S2398_02588_+_+_DP	A_61236_+_+_A_61236_00862_+_+_A_61236_00863_+_+_DP	A_61244_+_+_A_61244_00371_+_+_A_61244_00372_+_+_DP	S_seps49_+_+_S_seps49_01495_+_+_S_seps49_01496_+_+_DP	C_077_+_+_C_077_01837_+_+_C_077_01838_+_+_DP	NS_MRSA-S14_+_+_NS_MRSA-S14_00618_+_+_NS_MRSA-S14_00619_+_+_DP	C_122_+_+_C_122_01488_+_+_C_122_01489_+_+_DP	NS_VRS2_+_+_NS_VRS2_00591_+_+_NS_VRS2_00592_+_+_DP	A_61239_+_+_A_61239_00257_+_+_A_61239_00258_+_+_DP	NS_M013_+_+_NS_M013_00633_+_+_NS_M013_00634_+_+_DP	S_chock11_+_+_S_chock11_01887_+_+_S_chock11_01888_+_+_DP	S_chock44_+_+_S_chock44_00786_+_+_S_chock44_00787_+_+_DP	A_S1_+_+_A_S1_00623_+_+_A_S1_00624_+_+_DP	A_61243_+_+_A_61243_00739_+_+_A_61243_00740_+_+_DP	S_C2071_+_+_S_C2071_01384_+_+_S_C2071_01385_+_+_DP	C_067_+_+_C_067_00153_+_+_C_067_00154_+_+_DP	C_MRSA-S23_+_+_C_MRSA-S23_00622_+_+_C_MRSA-S23_00623_+_+_DP	S_120_+_+_S_120_01271_+_+_S_120_01272_+_+_DP
Cluster_14989			356	356	1	NS_NCTC8325_+_+_NS_NCTC8325_00464_+_+_NS_NCTC8325_00465_+_+_CO_F	S_chock14_+_+_S_chock14_00458_+_+_S_chock14_00459_+_+_CO_F	C_080_+_+_C_080_01376_+_+_C_080_01377_+_+_CO_F	C_070_+_+_C_070_00466_+_+_C_070_00467_+_+_CO_F	A_ED98_+_+_A_ED98_00490_+_+_A_ED98_00491_+_+_CO_F	NS_Mu50-omega_+_+_NS_Mu50-omega_00544_+_+_NS_Mu50-omega_00545_+_+_CO_F	NS_MRSA-S5_+_+_NS_MRSA-S5_00479_+_+_NS_MRSA-S5_00480_+_+_CO_F	A_973N0003_+_+_A_973N0003_01182_+_+_A_973N0003_01183_+_+_CO_R	S_chock89_+_+_S_chock89_00510_+_+_S_chock89_00511_+_+_CO_F	A_973N0031_+_+_A_973N0031_01237_+_+_A_973N0031_01238_+_+_CO_R	NS_VRS9_+_+_NS_VRS9_00488_+_+_NS_VRS9_00489_+_+_CO_F	A_75_+_+_A_75_00746_+_+_A_75_00747_+_+_CO_F	A_S0462_+_+_A_S0462_00590_+_+_A_S0462_00591_+_+_CO_F	C_039_+_+_C_039_01991_+_+_C_039_01992_+_+_CO_R	C_071_+_+_C_071_00161_+_+_C_071_00162_+_+_CO_F	C_C1407_+_+_C_C1407_00866_+_+_C_C1407_00867_+_+_CO_F	A_973N0088_+_+_A_973N0088_02119_+_+_A_973N0088_02120_+_+_CO_R	A_61282_+_+_A_61282_01830_+_+_A_61282_01831_+_+_CO_R	S_ST20130939_+_+_S_ST20130939_00470_+_+_S_ST20130939_00471_+_+_CO_F	C_115_+_+_C_115_00475_+_+_C_115_00476_+_+_CO_F	NS_08-02300_+_+_NS_08-02300_00606_+_+_NS_08-02300_00607_+_+_CO_F	C_095_+_+_C_095_00419_+_+_C_095_00420_+_+_CO_F	A_80381_+_+_A_80381_01288_+_+_A_80381_01289_+_+_CO_F	S_HO-5096-0412_+_+_S_HO-5096-0412_00490_+_+_S_HO-5096-0412_00491_+_+_CO_F	S_C1504_+_+_S_C1504_00884_+_+_S_C1504_00885_+_+_CO_F	C_117_+_+_C_117_02351_+_+_C_117_02352_+_+_CO_R	C_S2398_+_+_C_S2398_00341_+_+_C_S2398_00342_+_+_CO_F	A_61236_+_+_A_61236_01555_+_+_A_61236_01556_+_+_CO_R	A_61244_+_+_A_61244_01012_+_+_A_61244_01013_+_+_CO_R	S_seps49_+_+_S_seps49_01383_+_+_S_seps49_01384_+_+_CO_F	C_077_+_+_C_077_01540_+_+_C_077_01541_+_+_CO_R	NS_MRSA-S14_+_+_NS_MRSA-S14_00496_+_+_NS_MRSA-S14_00497_+_+_CO_F	C_122_+_+_C_122_01363_+_+_C_122_01364_+_+_CO_F	NS_VRS2_+_+_NS_VRS2_00476_+_+_NS_VRS2_00477_+_+_CO_F	A_61239_+_+_A_61239_01394_+_+_A_61239_01395_+_+_CO_F	NS_M013_+_+_NS_M013_00517_+_+_NS_M013_00518_+_+_CO_F	S_chock11_+_+_S_chock11_02007_+_+_S_chock11_02008_+_+_CO_R	S_chock44_+_+_S_chock44_00662_+_+_S_chock44_00663_+_+_CO_F	A_S1_+_+_A_S1_00509_+_+_A_S1_00510_+_+_CO_F	A_61243_+_+_A_61243_00881_+_+_A_61243_00882_+_+_CO_F	S_C2071_+_+_S_C2071_01854_+_+_S_C2071_01855_+_+_CO_R	C_067_+_+_C_067_00267_+_+_C_067_00268_+_+_CO_R	C_MRSA-S23_+_+_C_MRSA-S23_00484_+_+_C_MRSA-S23_00485_+_+_CO_F	S_120_+_+_S_120_01153_+_+_S_120_01154_+_+_CO_F
Cluster_23390			356	356	1	NS_NCTC8325_+_+_NS_NCTC8325_01635_+_+_NS_NCTC8325_01636_+_+_CO_R	S_chock14_+_+_S_chock14_01582_+_+_S_chock14_01583_+_+_CO_R	C_080_+_+_C_080_02609_+_+_C_080_02610_+_+_CO_R	C_070_+_+_C_070_02180_+_+_C_070_02181_+_+_CO_R	A_ED98_+_+_A_ED98_01696_+_+_A_ED98_01697_+_+_CO_R	NS_Mu50-omega_+_+_NS_Mu50-omega_01735_+_+_NS_Mu50-omega_01736_+_+_CO_R	NS_MRSA-S5_+_+_NS_MRSA-S5_01680_+_+_NS_MRSA-S5_01681_+_+_CO_R	A_973N0003_+_+_A_973N0003_02342_+_+_A_973N0003_02343_+_+_CO_R	S_chock89_+_+_S_chock89_01670_+_+_S_chock89_01671_+_+_CO_R	A_973N0031_+_+_A_973N0031_01935_+_+_A_973N0031_01936_+_+_CO_R	NS_VRS9_+_+_NS_VRS9_01616_+_+_NS_VRS9_01617_+_+_CO_R	A_75_+_+_A_75_01857_+_+_A_75_01858_+_+_CO_R	A_S0462_+_+_A_S0462_01722_+_+_A_S0462_01723_+_+_CO_R	C_039_+_+_C_039_00867_+_+_C_039_00868_+_+_CO_F	C_071_+_+_C_071_01314_+_+_C_071_01315_+_+_CO_R	C_C1407_+_+_C_C1407_01040_+_+_C_C1407_01041_+_+_CO_F	A_973N0088_+_+_A_973N0088_00034_+_+_A_973N0088_00035_+_+_CO_F	A_61282_+_+_A_61282_01274_+_+_A_61282_01275_+_+_CO_R	S_ST20130939_+_+_S_ST20130939_01648_+_+_S_ST20130939_01649_+_+_CO_R	C_115_+_+_C_115_01712_+_+_C_115_01713_+_+_CO_R	NS_08-02300_+_+_NS_08-02300_01715_+_+_NS_08-02300_01716_+_+_CO_R	C_095_+_+_C_095_02521_+_+_C_095_02522_+_+_CO_R	A_80381_+_+_A_80381_00355_+_+_A_80381_00356_+_+_CO_F	S_HO-5096-0412_+_+_S_HO-5096-0412_01689_+_+_S_HO-5096-0412_01690_+_+_CO_R	S_C1504_+_+_S_C1504_01679_+_+_S_C1504_01680_+_+_CO_F	C_117_+_+_C_117_01154_+_+_C_117_01155_+_+_CO_F	C_S2398_+_+_C_S2398_01450_+_+_C_S2398_01451_+_+_CO_R	A_61236_+_+_A_61236_01428_+_+_A_61236_01429_+_+_CO_R	A_61244_+_+_A_61244_02163_+_+_A_61244_02164_+_+_CO_R	S_seps49_+_+_S_seps49_02513_+_+_S_seps49_02514_+_+_CO_R	C_077_+_+_C_077_02482_+_+_C_077_02483_+_+_CO_R	NS_MRSA-S14_+_+_NS_MRSA-S14_01661_+_+_NS_MRSA-S14_01662_+_+_CO_R	C_122_+_+_C_122_02503_+_+_C_122_02504_+_+_CO_R	NS_VRS2_+_+_NS_VRS2_01632_+_+_NS_VRS2_01633_+_+_CO_R	A_61239_+_+_A_61239_01163_+_+_A_61239_01164_+_+_CO_R	NS_M013_+_+_NS_M013_01731_+_+_NS_M013_01732_+_+_CO_R	S_chock11_+_+_S_chock11_01392_+_+_S_chock11_01393_+_+_CO_R	S_chock44_+_+_S_chock44_00082_+_+_S_chock44_00083_+_+_CO_R	A_S1_+_+_A_S1_01725_+_+_A_S1_01726_+_+_CO_R	A_61243_+_+_A_61243_00661_+_+_A_61243_00662_+_+_CO_F	S_C2071_+_+_S_C2071_02304_+_+_S_C2071_02305_+_+_CO_R	C_067_+_+_C_067_00828_+_+_C_067_00829_+_+_CO_R	C_MRSA-S23_+_+_C_MRSA-S23_01686_+_+_C_MRSA-S23_01687_+_+_CO_R	S_120_+_+_S_120_00147_+_+_S_120_00148_+_+_CO_R
Cluster_17408			356	356	1	NS_NCTC8325_+_+_NS_NCTC8325_01624_+_+_NS_NCTC8325_01625_+_+_DP	S_chock14_+_+_S_chock14_01571_+_+_S_chock14_01572_+_+_DP	C_080_+_+_C_080_02598_+_+_C_080_02599_+_+_DP	C_070_+_+_C_070_02169_+_+_C_070_02170_+_+_DP	A_ED98_+_+_A_ED98_01685_+_+_A_ED98_01686_+_+_DP	NS_Mu50-omega_+_+_NS_Mu50-omega_01724_+_+_NS_Mu50-omega_01725_+_+_DP	NS_MRSA-S5_+_+_NS_MRSA-S5_01669_+_+_NS_MRSA-S5_01670_+_+_DP	A_973N0003_+_+_A_973N0003_00553_+_+_A_973N0003_00554_+_+_DP	S_chock89_+_+_S_chock89_01659_+_+_S_chock89_01660_+_+_DP	A_973N0031_+_+_A_973N0031_02329_+_+_A_973N0031_02330_+_+_DP	NS_VRS9_+_+_NS_VRS9_01604_+_+_NS_VRS9_01605_+_+_DP	A_75_+_+_A_75_01846_+_+_A_75_01847_+_+_DP	A_S0462_+_+_A_S0462_01711_+_+_A_S0462_01712_+_+_DP	C_039_+_+_C_039_00878_+_+_C_039_00879_+_+_DP	C_071_+_+_C_071_01303_+_+_C_071_01304_+_+_DP	C_C1407_+_+_C_C1407_00192_+_+_C_C1407_00193_+_+_DP	A_973N0088_+_+_A_973N0088_00045_+_+_A_973N0088_00046_+_+_DP	A_61282_+_+_A_61282_01263_+_+_A_61282_01264_+_+_DP	S_ST20130939_+_+_S_ST20130939_01637_+_+_S_ST20130939_01638_+_+_DP	C_115_+_+_C_115_01701_+_+_C_115_01702_+_+_DP	NS_08-02300_+_+_NS_08-02300_01704_+_+_NS_08-02300_01705_+_+_DP	C_095_+_+_C_095_02510_+_+_C_095_02511_+_+_DP	A_80381_+_+_A_80381_00366_+_+_A_80381_00367_+_+_DP	S_HO-5096-0412_+_+_S_HO-5096-0412_01678_+_+_S_HO-5096-0412_01679_+_+_DP	S_C1504_+_+_S_C1504_01690_+_+_S_C1504_01691_+_+_DP	C_117_+_+_C_117_01165_+_+_C_117_01166_+_+_DP	C_S2398_+_+_C_S2398_01439_+_+_C_S2398_01440_+_+_DP	A_61236_+_+_A_61236_01417_+_+_A_61236_01418_+_+_DP	A_61244_+_+_A_61244_00805_+_+_A_61244_00806_+_+_DP	S_seps49_+_+_S_seps49_02502_+_+_S_seps49_02503_+_+_DP	C_077_+_+_C_077_02471_+_+_C_077_02472_+_+_DP	NS_MRSA-S14_+_+_NS_MRSA-S14_01650_+_+_NS_MRSA-S14_01651_+_+_DP	C_122_+_+_C_122_02492_+_+_C_122_02493_+_+_DP	NS_VRS2_+_+_NS_VRS2_01620_+_+_NS_VRS2_01621_+_+_DP	A_61239_+_+_A_61239_01152_+_+_A_61239_01153_+_+_DP	NS_M013_+_+_NS_M013_01719_+_+_NS_M013_01720_+_+_DP	S_chock11_+_+_S_chock11_01381_+_+_S_chock11_01382_+_+_DP	S_chock44_+_+_S_chock44_00071_+_+_S_chock44_00072_+_+_DP	A_S1_+_+_A_S1_01714_+_+_A_S1_01715_+_+_DP	A_61243_+_+_A_61243_00672_+_+_A_61243_00673_+_+_DP	S_C2071_+_+_S_C2071_01883_+_+_S_C2071_01884_+_+_DP	C_067_+_+_C_067_00817_+_+_C_067_00818_+_+_DP	C_MRSA-S23_+_+_C_MRSA-S23_01675_+_+_C_MRSA-S23_01676_+_+_DP	S_120_+_+_S_120_00730_+_+_S_120_00731_+_+_DP
Cluster_16085			356	356	1	NS_NCTC8325_+_+_NS_NCTC8325_01593_+_+_NS_NCTC8325_01594_+_+_CO_R	S_chock14_+_+_S_chock14_01539_+_+_S_chock14_01540_+_+_CO_R	C_080_+_+_C_080_02564_+_+_C_080_02565_+_+_CO_R	C_070_+_+_C_070_02138_+_+_C_070_02139_+_+_CO_R	A_ED98_+_+_A_ED98_01654_+_+_A_ED98_01655_+_+_CO_R	NS_Mu50-omega_+_+_NS_Mu50-omega_01692_+_+_NS_Mu50-omega_01693_+_+_CO_R	NS_MRSA-S5_+_+_NS_MRSA-S5_01638_+_+_NS_MRSA-S5_01639_+_+_CO_R	A_973N0003_+_+_A_973N0003_00584_+_+_A_973N0003_00585_+_+_CO_F	S_chock89_+_+_S_chock89_01626_+_+_S_chock89_01627_+_+_CO_R	A_973N0031_+_+_A_973N0031_02078_+_+_A_973N0031_02079_+_+_CO_F	NS_VRS9_+_+_NS_VRS9_01573_+_+_NS_VRS9_01574_+_+_CO_R	A_75_+_+_A_75_01813_+_+_A_75_01814_+_+_CO_R	A_S0462_+_+_A_S0462_01678_+_+_A_S0462_01679_+_+_CO_R	C_039_+_+_C_039_00909_+_+_C_039_00910_+_+_CO_F	C_071_+_+_C_071_01375_+_+_C_071_01376_+_+_CO_F	C_C1407_+_+_C_C1407_01001_+_+_C_C1407_01002_+_+_CO_F	A_973N0088_+_+_A_973N0088_00077_+_+_A_973N0088_00078_+_+_CO_F	A_61282_+_+_A_61282_02492_+_+_A_61282_02493_+_+_CO_F	S_ST20130939_+_+_S_ST20130939_01605_+_+_S_ST20130939_01606_+_+_CO_R	C_115_+_+_C_115_01669_+_+_C_115_01670_+_+_CO_R	NS_08-02300_+_+_NS_08-02300_01673_+_+_NS_08-02300_01674_+_+_CO_R	C_095_+_+_C_095_02479_+_+_C_095_02480_+_+_CO_R	A_80381_+_+_A_80381_02483_+_+_A_80381_02484_+_+_CO_R	S_HO-5096-0412_+_+_S_HO-5096-0412_01647_+_+_S_HO-5096-0412_01648_+_+_CO_R	S_C1504_+_+_S_C1504_02460_+_+_S_C1504_02461_+_+_CO_F	C_117_+_+_C_117_01197_+_+_C_117_01198_+_+_CO_F	C_S2398_+_+_C_S2398_01407_+_+_C_S2398_01408_+_+_CO_R	A_61236_+_+_A_61236_01102_+_+_A_61236_01103_+_+_CO_R	A_61244_+_+_A_61244_00579_+_+_A_61244_00580_+_+_CO_F	S_seps49_+_+_S_seps49_02469_+_+_S_seps49_02470_+_+_CO_R	C_077_+_+_C_077_02439_+_+_C_077_02440_+_+_CO_R	NS_MRSA-S14_+_+_NS_MRSA-S14_01619_+_+_NS_MRSA-S14_01620_+_+_CO_R	C_122_+_+_C_122_02461_+_+_C_122_02462_+_+_CO_R	NS_VRS2_+_+_NS_VRS2_01589_+_+_NS_VRS2_01590_+_+_CO_R	A_61239_+_+_A_61239_01325_+_+_A_61239_01326_+_+_CO_R	NS_M013_+_+_NS_M013_01686_+_+_NS_M013_01687_+_+_CO_R	S_chock11_+_+_S_chock11_01349_+_+_S_chock11_01350_+_+_CO_R	S_chock44_+_+_S_chock44_01803_+_+_S_chock44_01804_+_+_CO_R	A_S1_+_+_A_S1_01683_+_+_A_S1_01684_+_+_CO_R	A_61243_+_+_A_61243_02104_+_+_A_61243_02105_+_+_CO_F	S_C2071_+_+_S_C2071_01914_+_+_S_C2071_01915_+_+_CO_F	C_067_+_+_C_067_00785_+_+_C_067_00786_+_+_CO_R	C_MRSA-S23_+_+_C_MRSA-S23_01644_+_+_C_MRSA-S23_01645_+_+_CO_R	S_120_+_+_S_120_02429_+_+_S_120_02430_+_+_CO_R
Cluster_25940			356	356	1	NS_NCTC8325_+_+_NS_NCTC8325_02244_+_+_NS_NCTC8325_02245_+_+_CO_R	S_chock14_+_+_S_chock14_02151_+_+_S_chock14_02152_+_+_CO_R	C_080_+_+_C_080_00461_+_+_C_080_00462_+_+_CO_F	C_070_+_+_C_070_01870_+_+_C_070_01871_+_+_CO_R	A_ED98_+_+_A_ED98_02233_+_+_A_ED98_02234_+_+_CO_R	NS_Mu50-omega_+_+_NS_Mu50-omega_02278_+_+_NS_Mu50-omega_02279_+_+_CO_R	NS_MRSA-S5_+_+_NS_MRSA-S5_02172_+_+_NS_MRSA-S5_02173_+_+_CO_R	A_973N0003_+_+_A_973N0003_00391_+_+_A_973N0003_00392_+_+_CO_F	S_chock89_+_+_S_chock89_02218_+_+_S_chock89_02219_+_+_CO_R	A_973N0031_+_+_A_973N0031_00808_+_+_A_973N0031_00809_+_+_CO_R	NS_VRS9_+_+_NS_VRS9_02136_+_+_NS_VRS9_02137_+_+_CO_R	A_75_+_+_A_75_02337_+_+_A_75_02338_+_+_CO_R	A_S0462_+_+_A_S0462_02227_+_+_A_S0462_02228_+_+_CO_R	C_039_+_+_C_039_02093_+_+_C_039_02094_+_+_CO_R	C_071_+_+_C_071_02402_+_+_C_071_02403_+_+_CO_R	C_C1407_+_+_C_C1407_00892_+_+_C_C1407_00893_+_+_CO_F	A_973N0088_+_+_A_973N0088_01708_+_+_A_973N0088_01709_+_+_CO_R	A_61282_+_+_A_61282_00718_+_+_A_61282_00719_+_+_CO_R	S_ST20130939_+_+_S_ST20130939_02105_+_+_S_ST20130939_02106_+_+_CO_R	C_115_+_+_C_115_02269_+_+_C_115_02270_+_+_CO_R	NS_08-02300_+_+_NS_08-02300_02235_+_+_NS_08-02300_02236_+_+_CO_R	C_095_+_+_C_095_01190_+_+_C_095_01191_+_+_CO_F	A_80381_+_+_A_80381_01972_+_+_A_80381_01973_+_+_CO_R	S_HO-5096-0412_+_+_S_HO-5096-0412_02229_+_+_S_HO-5096-0412_02230_+_+_CO_R	S_C1504_+_+_S_C1504_00237_+_+_S_C1504_00238_+_+_CO_F	C_117_+_+_C_117_00103_+_+_C_117_00104_+_+_CO_R	C_S2398_+_+_C_S2398_01915_+_+_C_S2398_01916_+_+_CO_R	A_61236_+_+_A_61236_00064_+_+_A_61236_00065_+_+_CO_F	A_61244_+_+_A_61244_01067_+_+_A_61244_01068_+_+_CO_R	S_seps49_+_+_S_seps49_00305_+_+_S_seps49_00306_+_+_CO_R	C_077_+_+_C_077_01695_+_+_C_077_01696_+_+_CO_R	NS_MRSA-S14_+_+_NS_MRSA-S14_02151_+_+_NS_MRSA-S14_02152_+_+_CO_R	C_122_+_+_C_122_00455_+_+_C_122_00456_+_+_CO_F	NS_VRS2_+_+_NS_VRS2_02087_+_+_NS_VRS2_02088_+_+_CO_R	A_61239_+_+_A_61239_00071_+_+_A_61239_00072_+_+_CO_R	NS_M013_+_+_NS_M013_02171_+_+_NS_M013_02172_+_+_CO_R	S_chock11_+_+_S_chock11_02215_+_+_S_chock11_02216_+_+_CO_R	S_chock44_+_+_S_chock44_02029_+_+_S_chock44_02030_+_+_CO_R	A_S1_+_+_A_S1_02196_+_+_A_S1_02197_+_+_CO_R	A_61243_+_+_A_61243_00181_+_+_A_61243_00182_+_+_CO_R	S_C2071_+_+_S_C2071_02028_+_+_S_C2071_02029_+_+_CO_F	C_067_+_+_C_067_01528_+_+_C_067_01529_+_+_CO_F	C_MRSA-S23_+_+_C_MRSA-S23_02177_+_+_C_MRSA-S23_02178_+_+_CO_R	S_120_+_+_S_120_00223_+_+_S_120_00224_+_+_CO_R
Cluster_25622			356	356	1	NS_NCTC8325_+_+_NS_NCTC8325_00005_+_+_NS_NCTC8325_00006_+_+_CO_F	S_chock14_+_+_S_chock14_00005_+_+_S_chock14_00006_+_+_CO_F	C_080_+_+_C_080_02717_+_+_C_080_02718_+_+_CO_R	C_070_+_+_C_070_00005_+_+_C_070_00006_+_+_CO_F	A_ED98_+_+_A_ED98_00005_+_+_A_ED98_00006_+_+_CO_F	NS_Mu50-omega_+_+_NS_Mu50-omega_00005_+_+_NS_Mu50-omega_00006_+_+_CO_F	NS_MRSA-S5_+_+_NS_MRSA-S5_02639_+_+_NS_MRSA-S5_02640_+_+_CO_F	A_973N0003_+_+_A_973N0003_00025_+_+_A_973N0003_00026_+_+_CO_R	S_chock89_+_+_S_chock89_00005_+_+_S_chock89_00006_+_+_CO_F	A_973N0031_+_+_A_973N0031_00685_+_+_A_973N0031_00686_+_+_CO_F	NS_VRS9_+_+_NS_VRS9_02613_+_+_NS_VRS9_02614_+_+_CO_F	A_75_+_+_A_75_00262_+_+_A_75_00263_+_+_CO_F	A_S0462_+_+_A_S0462_00024_+_+_A_S0462_00025_+_+_CO_F	C_039_+_+_C_039_00005_+_+_C_039_00006_+_+_CO_F	C_071_+_+_C_071_01230_+_+_C_071_01231_+_+_CO_F	C_C1407_+_+_C_C1407_01195_+_+_C_C1407_01196_+_+_CO_R	A_973N0088_+_+_A_973N0088_02073_+_+_A_973N0088_02074_+_+_CO_R	A_61282_+_+_A_61282_00085_+_+_A_61282_00086_+_+_CO_F	S_ST20130939_+_+_S_ST20130939_00005_+_+_S_ST20130939_00006_+_+_CO_F	C_115_+_+_C_115_00005_+_+_C_115_00006_+_+_CO_F	NS_08-02300_+_+_NS_08-02300_00127_+_+_NS_08-02300_00128_+_+_CO_F	C_095_+_+_C_095_02619_+_+_C_095_02620_+_+_CO_R	A_80381_+_+_A_80381_00438_+_+_A_80381_00439_+_+_CO_R	S_HO-5096-0412_+_+_S_HO-5096-0412_00005_+_+_S_HO-5096-0412_00006_+_+_CO_F	S_C1504_+_+_S_C1504_00052_+_+_S_C1504_00053_+_+_CO_F	C_117_+_+_C_117_00570_+_+_C_117_00571_+_+_CO_F	C_S2398_+_+_C_S2398_00011_+_+_C_S2398_00012_+_+_CO_F	A_61236_+_+_A_61236_00260_+_+_A_61236_00261_+_+_CO_R	A_61244_+_+_A_61244_01305_+_+_A_61244_01306_+_+_CO_F	S_seps49_+_+_S_seps49_00005_+_+_S_seps49_00006_+_+_CO_F	C_077_+_+_C_077_02564_+_+_C_077_02565_+_+_CO_R	NS_MRSA-S14_+_+_NS_MRSA-S14_02616_+_+_NS_MRSA-S14_02617_+_+_CO_F	C_122_+_+_C_122_02609_+_+_C_122_02610_+_+_CO_R	NS_VRS2_+_+_NS_VRS2_02556_+_+_NS_VRS2_02557_+_+_CO_F	A_61239_+_+_A_61239_01022_+_+_A_61239_01023_+_+_CO_F	NS_M013_+_+_NS_M013_00006_+_+_NS_M013_00007_+_+_CO_F	S_chock11_+_+_S_chock11_00005_+_+_S_chock11_00006_+_+_CO_F	S_chock44_+_+_S_chock44_00234_+_+_S_chock44_00235_+_+_CO_F	A_S1_+_+_A_S1_00024_+_+_A_S1_00025_+_+_CO_F	A_61243_+_+_A_61243_01358_+_+_A_61243_01359_+_+_CO_F	S_C2071_+_+_S_C2071_01510_+_+_S_C2071_01511_+_+_CO_F	C_067_+_+_C_067_02071_+_+_C_067_02072_+_+_CO_F	C_MRSA-S23_+_+_C_MRSA-S23_02644_+_+_C_MRSA-S23_02645_+_+_CO_F	S_120_+_+_S_120_01799_+_+_S_120_01800_+_+_CO_R
Cluster_20810			356	356	1	NS_NCTC8325_+_+_NS_NCTC8325_02104_+_+_NS_NCTC8325_02105_+_+_CO_R	S_chock14_+_+_S_chock14_02021_+_+_S_chock14_02022_+_+_CO_R	C_080_+_+_C_080_01293_+_+_C_080_01294_+_+_CO_F	C_070_+_+_C_070_02575_+_+_C_070_02576_+_+_CO_R	A_ED98_+_+_A_ED98_02101_+_+_A_ED98_02102_+_+_CO_R	NS_Mu50-omega_+_+_NS_Mu50-omega_02145_+_+_NS_Mu50-omega_02146_+_+_CO_R	NS_MRSA-S5_+_+_NS_MRSA-S5_02042_+_+_NS_MRSA-S5_02043_+_+_CO_R	A_973N0003_+_+_A_973N0003_01842_+_+_A_973N0003_01843_+_+_CO_F	S_chock89_+_+_S_chock89_02087_+_+_S_chock89_02088_+_+_CO_R	A_973N0031_+_+_A_973N0031_01703_+_+_A_973N0031_01704_+_+_CO_F	NS_VRS9_+_+_NS_VRS9_02001_+_+_NS_VRS9_02002_+_+_CO_R	A_75_+_+_A_75_02217_+_+_A_75_02218_+_+_CO_R	A_S0462_+_+_A_S0462_02088_+_+_A_S0462_02089_+_+_CO_R	C_039_+_+_C_039_00494_+_+_C_039_00495_+_+_CO_F	C_071_+_+_C_071_00024_+_+_C_071_00025_+_+_CO_F	C_C1407_+_+_C_C1407_01930_+_+_C_C1407_01931_+_+_CO_R	A_973N0088_+_+_A_973N0088_01620_+_+_A_973N0088_01621_+_+_CO_R	A_61282_+_+_A_61282_01074_+_+_A_61282_01075_+_+_CO_F	S_ST20130939_+_+_S_ST20130939_01977_+_+_S_ST20130939_01978_+_+_CO_R	C_115_+_+_C_115_02136_+_+_C_115_02137_+_+_CO_R	NS_08-02300_+_+_NS_08-02300_02103_+_+_NS_08-02300_02104_+_+_CO_R	C_095_+_+_C_095_01511_+_+_C_095_01512_+_+_CO_F	A_80381_+_+_A_80381_01049_+_+_A_80381_01050_+_+_CO_F	S_HO-5096-0412_+_+_S_HO-5096-0412_02100_+_+_S_HO-5096-0412_02101_+_+_CO_R	S_C1504_+_+_S_C1504_00109_+_+_S_C1504_00110_+_+_CO_F	C_117_+_+_C_117_02565_+_+_C_117_02566_+_+_CO_R	C_S2398_+_+_C_S2398_01794_+_+_C_S2398_01795_+_+_CO_R	A_61236_+_+_A_61236_01625_+_+_A_61236_01626_+_+_CO_F	A_61244_+_+_A_61244_01166_+_+_A_61244_01167_+_+_CO_R	S_seps49_+_+_S_seps49_00175_+_+_S_seps49_00176_+_+_CO_R	C_077_+_+_C_077_00488_+_+_C_077_00489_+_+_CO_F	NS_MRSA-S14_+_+_NS_MRSA-S14_02020_+_+_NS_MRSA-S14_02021_+_+_CO_R	C_122_+_+_C_122_00585_+_+_C_122_00586_+_+_CO_F	NS_VRS2_+_+_NS_VRS2_01955_+_+_NS_VRS2_01956_+_+_CO_R	A_61239_+_+_A_61239_01843_+_+_A_61239_01844_+_+_CO_F	NS_M013_+_+_NS_M013_02040_+_+_NS_M013_02041_+_+_CO_R	S_chock11_+_+_S_chock11_02087_+_+_S_chock11_02088_+_+_CO_R	S_chock44_+_+_S_chock44_02543_+_+_S_chock44_02544_+_+_CO_R	A_S1_+_+_A_S1_02055_+_+_A_S1_02056_+_+_CO_R	A_61243_+_+_A_61243_00453_+_+_A_61243_00454_+_+_CO_R	S_C2071_+_+_S_C2071_01127_+_+_S_C2071_01128_+_+_CO_R	C_067_+_+_C_067_02133_+_+_C_067_02134_+_+_CO_F	C_MRSA-S23_+_+_C_MRSA-S23_02047_+_+_C_MRSA-S23_02048_+_+_CO_R	S_120_+_+_S_120_02514_+_+_S_120_02515_+_+_CO_R
Cluster_15296			356	356	1	NS_NCTC8325_+_+_NS_NCTC8325_00073_+_+_NS_NCTC8325_00074_+_+_CO_F	S_chock14_+_+_S_chock14_00072_+_+_S_chock14_00073_+_+_CO_F	C_080_+_+_C_080_00639_+_+_C_080_00640_+_+_CO_F	C_070_+_+_C_070_00068_+_+_C_070_00069_+_+_CO_F	A_ED98_+_+_A_ED98_00088_+_+_A_ED98_00089_+_+_CO_F	NS_Mu50-omega_+_+_NS_Mu50-omega_00118_+_+_NS_Mu50-omega_00119_+_+_CO_F	NS_MRSA-S5_+_+_NS_MRSA-S5_00083_+_+_NS_MRSA-S5_00084_+_+_CO_F	A_973N0003_+_+_A_973N0003_01151_+_+_A_973N0003_01152_+_+_CO_F	S_chock89_+_+_S_chock89_00284_+_+_S_chock89_00285_+_+_CO_R	A_973N0031_+_+_A_973N0031_01540_+_+_A_973N0031_01541_+_+_CO_F	NS_VRS9_+_+_NS_VRS9_00085_+_+_NS_VRS9_00086_+_+_CO_F	A_75_+_+_A_75_00327_+_+_A_75_00328_+_+_CO_F	A_S0462_+_+_A_S0462_00119_+_+_A_S0462_00120_+_+_CO_F	C_039_+_+_C_039_00097_+_+_C_039_00098_+_+_CO_F	C_071_+_+_C_071_02210_+_+_C_071_02211_+_+_CO_R	C_C1407_+_+_C_C1407_01667_+_+_C_C1407_01668_+_+_CO_R	A_973N0088_+_+_A_973N0088_01891_+_+_A_973N0088_01892_+_+_CO_R	A_61282_+_+_A_61282_01304_+_+_A_61282_01305_+_+_CO_R	S_ST20130939_+_+_S_ST20130939_00064_+_+_S_ST20130939_00065_+_+_CO_F	C_115_+_+_C_115_00072_+_+_C_115_00073_+_+_CO_F	NS_08-02300_+_+_NS_08-02300_00197_+_+_NS_08-02300_00198_+_+_CO_F	C_095_+_+_C_095_00028_+_+_C_095_00029_+_+_CO_F	A_80381_+_+_A_80381_02159_+_+_A_80381_02160_+_+_CO_F	S_HO-5096-0412_+_+_S_HO-5096-0412_00098_+_+_S_HO-5096-0412_00099_+_+_CO_F	S_C1504_+_+_S_C1504_00807_+_+_S_C1504_00808_+_+_CO_R	C_117_+_+_C_117_00632_+_+_C_117_00633_+_+_CO_F	C_S2398_+_+_C_S2398_00074_+_+_C_S2398_00075_+_+_CO_F	A_61236_+_+_A_61236_01949_+_+_A_61236_01950_+_+_CO_R	A_61244_+_+_A_61244_02120_+_+_A_61244_02121_+_+_CO_F	S_seps49_+_+_S_seps49_01029_+_+_S_seps49_01030_+_+_CO_F	C_077_+_+_C_077_00763_+_+_C_077_00764_+_+_CO_F	NS_MRSA-S14_+_+_NS_MRSA-S14_00096_+_+_NS_MRSA-S14_00097_+_+_CO_F	C_122_+_+_C_122_00958_+_+_C_122_00959_+_+_CO_F	NS_VRS2_+_+_NS_VRS2_00080_+_+_NS_VRS2_00081_+_+_CO_F	A_61239_+_+_A_61239_01955_+_+_A_61239_01956_+_+_CO_R	NS_M013_+_+_NS_M013_00114_+_+_NS_M013_00115_+_+_CO_F	S_chock11_+_+_S_chock11_00065_+_+_S_chock11_00066_+_+_CO_F	S_chock44_+_+_S_chock44_00306_+_+_S_chock44_00307_+_+_CO_F	A_S1_+_+_A_S1_00123_+_+_A_S1_00124_+_+_CO_F	A_61243_+_+_A_61243_01659_+_+_A_61243_01660_+_+_CO_R	S_C2071_+_+_S_C2071_01605_+_+_S_C2071_01606_+_+_CO_F	C_067_+_+_C_067_01679_+_+_C_067_01680_+_+_CO_F	C_MRSA-S23_+_+_C_MRSA-S23_00083_+_+_C_MRSA-S23_00084_+_+_CO_F	S_120_+_+_S_120_01476_+_+_S_120_01477_+_+_CO_F
Cluster_21211			356	356	1	NS_NCTC8325_+_+_NS_NCTC8325_01634_+_+_NS_NCTC8325_01635_+_+_CO_R	S_chock14_+_+_S_chock14_01581_+_+_S_chock14_01582_+_+_CO_R	C_080_+_+_C_080_02608_+_+_C_080_02609_+_+_CO_R	C_070_+_+_C_070_02179_+_+_C_070_02180_+_+_CO_R	A_ED98_+_+_A_ED98_01695_+_+_A_ED98_01696_+_+_CO_R	NS_Mu50-omega_+_+_NS_Mu50-omega_01734_+_+_NS_Mu50-omega_01735_+_+_CO_R	NS_MRSA-S5_+_+_NS_MRSA-S5_01679_+_+_NS_MRSA-S5_01680_+_+_CO_R	A_973N0003_+_+_A_973N0003_02341_+_+_A_973N0003_02342_+_+_CO_R	S_chock89_+_+_S_chock89_01669_+_+_S_chock89_01670_+_+_CO_R	A_973N0031_+_+_A_973N0031_01934_+_+_A_973N0031_01935_+_+_CO_R	NS_VRS9_+_+_NS_VRS9_01615_+_+_NS_VRS9_01616_+_+_CO_R	A_75_+_+_A_75_01856_+_+_A_75_01857_+_+_CO_R	A_S0462_+_+_A_S0462_01721_+_+_A_S0462_01722_+_+_CO_R	C_039_+_+_C_039_00868_+_+_C_039_00869_+_+_CO_F	C_071_+_+_C_071_01313_+_+_C_071_01314_+_+_CO_R	C_C1407_+_+_C_C1407_01041_+_+_C_C1407_01042_+_+_CO_F	A_973N0088_+_+_A_973N0088_00035_+_+_A_973N0088_00036_+_+_CO_F	A_61282_+_+_A_61282_01273_+_+_A_61282_01274_+_+_CO_R	S_ST20130939_+_+_S_ST20130939_01647_+_+_S_ST20130939_01648_+_+_CO_R	C_115_+_+_C_115_01711_+_+_C_115_01712_+_+_CO_R	NS_08-02300_+_+_NS_08-02300_01714_+_+_NS_08-02300_01715_+_+_CO_R	C_095_+_+_C_095_02520_+_+_C_095_02521_+_+_CO_R	A_80381_+_+_A_80381_00356_+_+_A_80381_00357_+_+_CO_F	S_HO-5096-0412_+_+_S_HO-5096-0412_01688_+_+_S_HO-5096-0412_01689_+_+_CO_R	S_C1504_+_+_S_C1504_01680_+_+_S_C1504_01681_+_+_CO_F	C_117_+_+_C_117_01155_+_+_C_117_01156_+_+_CO_F	C_S2398_+_+_C_S2398_01449_+_+_C_S2398_01450_+_+_CO_R	A_61236_+_+_A_61236_01427_+_+_A_61236_01428_+_+_CO_R	A_61244_+_+_A_61244_02162_+_+_A_61244_02163_+_+_CO_R	S_seps49_+_+_S_seps49_02512_+_+_S_seps49_02513_+_+_CO_R	C_077_+_+_C_077_02481_+_+_C_077_02482_+_+_CO_R	NS_MRSA-S14_+_+_NS_MRSA-S14_01660_+_+_NS_MRSA-S14_01661_+_+_CO_R	C_122_+_+_C_122_02502_+_+_C_122_02503_+_+_CO_R	NS_VRS2_+_+_NS_VRS2_01631_+_+_NS_VRS2_01632_+_+_CO_R	A_61239_+_+_A_61239_01162_+_+_A_61239_01163_+_+_CO_R	NS_M013_+_+_NS_M013_01730_+_+_NS_M013_01731_+_+_CO_R	S_chock11_+_+_S_chock11_01391_+_+_S_chock11_01392_+_+_CO_R	S_chock44_+_+_S_chock44_00081_+_+_S_chock44_00082_+_+_CO_R	A_S1_+_+_A_S1_01724_+_+_A_S1_01725_+_+_CO_R	A_61243_+_+_A_61243_00662_+_+_A_61243_00663_+_+_CO_F	S_C2071_+_+_S_C2071_02303_+_+_S_C2071_02304_+_+_CO_R	C_067_+_+_C_067_00827_+_+_C_067_00828_+_+_CO_R	C_MRSA-S23_+_+_C_MRSA-S23_01685_+_+_C_MRSA-S23_01686_+_+_CO_R	S_120_+_+_S_120_00146_+_+_S_120_00147_+_+_CO_R
Cluster_23352			356	356	1	NS_NCTC8325_+_+_NS_NCTC8325_00692_+_+_NS_NCTC8325_00693_+_+_CO_F	S_chock14_+_+_S_chock14_00679_+_+_S_chock14_00680_+_+_CO_F	C_080_+_+_C_080_01635_+_+_C_080_01636_+_+_CO_F	C_070_+_+_C_070_00683_+_+_C_070_00684_+_+_CO_F	A_ED98_+_+_A_ED98_00708_+_+_A_ED98_00709_+_+_CO_F	NS_Mu50-omega_+_+_NS_Mu50-omega_00762_+_+_NS_Mu50-omega_00763_+_+_CO_F	NS_MRSA-S5_+_+_NS_MRSA-S5_00724_+_+_NS_MRSA-S5_00725_+_+_CO_F	A_973N0003_+_+_A_973N0003_01449_+_+_A_973N0003_01450_+_+_CO_R	S_chock89_+_+_S_chock89_00767_+_+_S_chock89_00768_+_+_CO_F	A_973N0031_+_+_A_973N0031_01393_+_+_A_973N0031_01394_+_+_CO_R	NS_VRS9_+_+_NS_VRS9_00709_+_+_NS_VRS9_00710_+_+_CO_F	A_75_+_+_A_75_00967_+_+_A_75_00968_+_+_CO_F	A_S0462_+_+_A_S0462_00813_+_+_A_S0462_00814_+_+_CO_F	C_039_+_+_C_039_01158_+_+_C_039_01159_+_+_CO_F	C_071_+_+_C_071_00380_+_+_C_071_00381_+_+_CO_F	C_C1407_+_+_C_C1407_01069_+_+_C_C1407_01070_+_+_CO_R	A_973N0088_+_+_A_973N0088_02144_+_+_A_973N0088_02145_+_+_CO_R	A_61282_+_+_A_61282_02610_+_+_A_61282_02611_+_+_CO_F	S_ST20130939_+_+_S_ST20130939_00705_+_+_S_ST20130939_00706_+_+_CO_F	C_115_+_+_C_115_00731_+_+_C_115_00732_+_+_CO_F	NS_08-02300_+_+_NS_08-02300_00831_+_+_NS_08-02300_00832_+_+_CO_F	C_095_+_+_C_095_00639_+_+_C_095_00640_+_+_CO_F	A_80381_+_+_A_80381_02027_+_+_A_80381_02028_+_+_CO_R	S_HO-5096-0412_+_+_S_HO-5096-0412_00710_+_+_S_HO-5096-0412_00711_+_+_CO_F	S_C1504_+_+_S_C1504_02175_+_+_S_C1504_02176_+_+_CO_F	C_117_+_+_C_117_02115_+_+_C_117_02116_+_+_CO_R	C_S2398_+_+_C_S2398_00497_+_+_C_S2398_00498_+_+_CO_F	A_61236_+_+_A_61236_00989_+_+_A_61236_00990_+_+_CO_R	A_61244_+_+_A_61244_02436_+_+_A_61244_02437_+_+_CO_R	S_seps49_+_+_S_seps49_01600_+_+_S_seps49_01601_+_+_CO_F	C_077_+_+_C_077_00347_+_+_C_077_00348_+_+_CO_F	NS_MRSA-S14_+_+_NS_MRSA-S14_00725_+_+_NS_MRSA-S14_00726_+_+_CO_F	C_122_+_+_C_122_01595_+_+_C_122_01596_+_+_CO_F	NS_VRS2_+_+_NS_VRS2_00697_+_+_NS_VRS2_00698_+_+_CO_F	A_61239_+_+_A_61239_02365_+_+_A_61239_02366_+_+_CO_F	NS_M013_+_+_NS_M013_00739_+_+_NS_M013_00740_+_+_CO_F	S_chock11_+_+_S_chock11_01782_+_+_S_chock11_01783_+_+_CO_R	S_chock44_+_+_S_chock44_00891_+_+_S_chock44_00892_+_+_CO_F	A_S1_+_+_A_S1_00728_+_+_A_S1_00729_+_+_CO_F	A_61243_+_+_A_61243_02533_+_+_A_61243_02534_+_+_CO_R	S_C2071_+_+_S_C2071_01691_+_+_S_C2071_01692_+_+_CO_R	C_067_+_+_C_067_00046_+_+_C_067_00047_+_+_CO_R	C_MRSA-S23_+_+_C_MRSA-S23_00728_+_+_C_MRSA-S23_00729_+_+_CO_F	S_120_+_+_S_120_01378_+_+_S_120_01379_+_+_CO_F
Cluster_17462			356	357	1.00280898876405	NS_NCTC8325_+_+_NS_NCTC8325_00508_+_+_NS_NCTC8325_00509_+_+_DP	S_chock14_+_+_S_chock14_00504_+_+_S_chock14_00505_+_+_DP	C_080_+_+_C_080_01424_+_+_C_080_01425_+_+_DP	C_070_+_+_C_070_00511_+_+_C_070_00512_+_+_DP	A_ED98_+_+_A_ED98_00535_+_+_A_ED98_00536_+_+_DP	NS_Mu50-omega_+_+_NS_Mu50-omega_00589_+_+_NS_Mu50-omega_00590_+_+_DP	NS_MRSA-S5_+_+_NS_MRSA-S5_00524_+_+_NS_MRSA-S5_00525_+_+_DP	A_973N0003_+_+_A_973N0003_01326_+_+_A_973N0003_01327_+_+_DP	S_chock89_+_+_S_chock89_00555_+_+_S_chock89_00556_+_+_DP	A_973N0031_+_+_A_973N0031_01367_+_+_A_973N0031_01368_+_+_DP	NS_VRS9_+_+_NS_VRS9_00535_+_+_NS_VRS9_00536_+_+_DP	A_75_+_+_A_75_00792_+_+_A_75_00793_+_+_DP	A_S0462_+_+_A_S0462_00638_+_+_A_S0462_00639_+_+_DP	C_039_+_+_C_039_01947_+_+_C_039_01948_+_+_DP	C_071_+_+_C_071_00206_+_+_C_071_00207_+_+_DP	C_C1407_+_+_C_C1407_01122_+_+_C_C1407_01123_+_+_DP	A_973N0088_+_+_A_973N0088_01027_+_+_A_973N0088_01028_+_+_DP	A_61282_+_+_A_61282_01912_+_+_A_61282_01913_+_+_DP	S_ST20130939_+_+_S_ST20130939_00516_+_+_S_ST20130939_00517_+_+_DP	C_115_+_+_C_115_00519_+_+_C_115_00520_+_+_DP	NS_08-02300_+_+_NS_08-02300_00651_+_+_NS_08-02300_00652_+_+_DP	C_095_+_+_C_095_00464_+_+_C_095_00465_+_+_DP	A_80381_+_+_A_80381_01612_+_+_A_80381_01613_+_+_DP	S_HO-5096-0412_+_+_S_HO-5096-0412_00535_+_+_S_HO-5096-0412_00536_+_+_DP	S_C1504_+_+_S_C1504_01068_+_+_S_C1504_01069_+_+_DP	C_117_+_+_C_117_02304_+_+_C_117_02305_+_+_DP	C_S2398_+_+_C_S2398_02427_+_+_C_S2398_02428_+_+_DP C_S2398_+_+_C_S2398_02516_+_+_C_S2398_02517_+_+_DP	A_61236_+_+_A_61236_02100_+_+_A_61236_02101_+_+_DP	A_61244_+_+_A_61244_01522_+_+_A_61244_01523_+_+_DP	S_seps49_+_+_S_seps49_01427_+_+_S_seps49_01428_+_+_DP	C_077_+_+_C_077_01766_+_+_C_077_01767_+_+_DP	NS_MRSA-S14_+_+_NS_MRSA-S14_00541_+_+_NS_MRSA-S14_00542_+_+_DP	C_122_+_+_C_122_01406_+_+_C_122_01407_+_+_DP	NS_VRS2_+_+_NS_VRS2_00523_+_+_NS_VRS2_00524_+_+_DP	A_61239_+_+_A_61239_01764_+_+_A_61239_01765_+_+_DP	NS_M013_+_+_NS_M013_00564_+_+_NS_M013_00565_+_+_DP	S_chock11_+_+_S_chock11_01961_+_+_S_chock11_01962_+_+_DP	S_chock44_+_+_S_chock44_00707_+_+_S_chock44_00708_+_+_DP	A_S1_+_+_A_S1_00554_+_+_A_S1_00555_+_+_DP	A_61243_+_+_A_61243_01472_+_+_A_61243_01473_+_+_DP	S_C2071_+_+_S_C2071_00241_+_+_S_C2071_00242_+_+_DP	C_067_+_+_C_067_00222_+_+_C_067_00223_+_+_DP	C_MRSA-S23_+_+_C_MRSA-S23_00529_+_+_C_MRSA-S23_00530_+_+_DP	S_120_+_+_S_120_01198_+_+_S_120_01199_+_+_DP
Cluster_23425			356	356	1	NS_NCTC8325_+_+_NS_NCTC8325_02331_+_+_NS_NCTC8325_02332_+_+_DT	S_chock14_+_+_S_chock14_02237_+_+_S_chock14_02238_+_+_DT	C_080_+_+_C_080_00372_+_+_C_080_00373_+_+_DT	C_070_+_+_C_070_01397_+_+_C_070_01398_+_+_DT	A_ED98_+_+_A_ED98_02321_+_+_A_ED98_02322_+_+_DT	NS_Mu50-omega_+_+_NS_Mu50-omega_02364_+_+_NS_Mu50-omega_02365_+_+_DT	NS_MRSA-S5_+_+_NS_MRSA-S5_02258_+_+_NS_MRSA-S5_02259_+_+_DT	A_973N0003_+_+_A_973N0003_00216_+_+_A_973N0003_00217_+_+_DT	S_chock89_+_+_S_chock89_02306_+_+_S_chock89_02307_+_+_DT	A_973N0031_+_+_A_973N0031_02233_+_+_A_973N0031_02234_+_+_DT	NS_VRS9_+_+_NS_VRS9_02222_+_+_NS_VRS9_02223_+_+_DT	A_75_+_+_A_75_02425_+_+_A_75_02426_+_+_DT	A_S0462_+_+_A_S0462_02312_+_+_A_S0462_02313_+_+_DT	C_039_+_+_C_039_02178_+_+_C_039_02179_+_+_DT	C_071_+_+_C_071_02488_+_+_C_071_02489_+_+_DT	C_C1407_+_+_C_C1407_01996_+_+_C_C1407_01997_+_+_DT	A_973N0088_+_+_A_973N0088_00687_+_+_A_973N0088_00688_+_+_DT	A_61282_+_+_A_61282_00457_+_+_A_61282_00458_+_+_DT	S_ST20130939_+_+_S_ST20130939_02192_+_+_S_ST20130939_02193_+_+_DT	C_115_+_+_C_115_02358_+_+_C_115_02359_+_+_DT	NS_08-02300_+_+_NS_08-02300_02320_+_+_NS_08-02300_02321_+_+_DT	C_095_+_+_C_095_01105_+_+_C_095_01106_+_+_DT	A_80381_+_+_A_80381_00165_+_+_A_80381_00166_+_+_DT	S_HO-5096-0412_+_+_S_HO-5096-0412_02314_+_+_S_HO-5096-0412_02315_+_+_DT	S_C1504_+_+_S_C1504_00151_+_+_S_C1504_00152_+_+_DT	C_117_+_+_C_117_00190_+_+_C_117_00191_+_+_DT	C_S2398_+_+_C_S2398_02041_+_+_C_S2398_02042_+_+_DT	A_61236_+_+_A_61236_01336_+_+_A_61236_01337_+_+_DT	A_61244_+_+_A_61244_01733_+_+_A_61244_01734_+_+_DT	S_seps49_+_+_S_seps49_00390_+_+_S_seps49_00391_+_+_DT	C_077_+_+_C_077_01477_+_+_C_077_01478_+_+_DT	NS_MRSA-S14_+_+_NS_MRSA-S14_02237_+_+_NS_MRSA-S14_02238_+_+_DT	C_122_+_+_C_122_00369_+_+_C_122_00370_+_+_DT	NS_VRS2_+_+_NS_VRS2_02173_+_+_NS_VRS2_02174_+_+_DT	A_61239_+_+_A_61239_00157_+_+_A_61239_00158_+_+_DT	NS_M013_+_+_NS_M013_02256_+_+_NS_M013_02257_+_+_DT	S_chock11_+_+_S_chock11_02302_+_+_S_chock11_02303_+_+_DT	S_chock44_+_+_S_chock44_02116_+_+_S_chock44_02117_+_+_DT	A_S1_+_+_A_S1_02283_+_+_A_S1_02284_+_+_DT	A_61243_+_+_A_61243_01099_+_+_A_61243_01100_+_+_DT	S_C2071_+_+_S_C2071_01553_+_+_S_C2071_01554_+_+_DT	C_067_+_+_C_067_01441_+_+_C_067_01442_+_+_DT	C_MRSA-S23_+_+_C_MRSA-S23_02263_+_+_C_MRSA-S23_02264_+_+_DT	S_120_+_+_S_120_00309_+_+_S_120_00310_+_+_DT
Cluster_20428			356	356	1	NS_NCTC8325_+_+_NS_NCTC8325_02618_+_+_NS_NCTC8325_02619_+_+_CO_R	S_chock14_+_+_S_chock14_02519_+_+_S_chock14_02520_+_+_CO_R	C_080_+_+_C_080_00093_+_+_C_080_00094_+_+_CO_F	C_070_+_+_C_070_01687_+_+_C_070_01688_+_+_CO_R	A_ED98_+_+_A_ED98_02606_+_+_A_ED98_02607_+_+_CO_R	NS_Mu50-omega_+_+_NS_Mu50-omega_02649_+_+_NS_Mu50-omega_02650_+_+_CO_R	NS_MRSA-S5_+_+_NS_MRSA-S5_02542_+_+_NS_MRSA-S5_02543_+_+_CO_R	A_973N0003_+_+_A_973N0003_00121_+_+_A_973N0003_00122_+_+_CO_F	S_chock89_+_+_S_chock89_02585_+_+_S_chock89_02586_+_+_CO_R	A_973N0031_+_+_A_973N0031_00064_+_+_A_973N0031_00065_+_+_CO_R	NS_VRS9_+_+_NS_VRS9_02519_+_+_NS_VRS9_02520_+_+_CO_R	A_75_+_+_A_75_00159_+_+_A_75_00160_+_+_CO_R	A_S0462_+_+_A_S0462_02592_+_+_A_S0462_02593_+_+_CO_R	C_039_+_+_C_039_02478_+_+_C_039_02479_+_+_CO_R	C_071_+_+_C_071_01135_+_+_C_071_01136_+_+_CO_R	C_C1407_+_+_C_C1407_02387_+_+_C_C1407_02388_+_+_CO_F	A_973N0088_+_+_A_973N0088_01828_+_+_A_973N0088_01829_+_+_CO_R	A_61282_+_+_A_61282_00892_+_+_A_61282_00893_+_+_CO_R	S_ST20130939_+_+_S_ST20130939_02473_+_+_S_ST20130939_02474_+_+_CO_R	C_115_+_+_C_115_02632_+_+_C_115_02633_+_+_CO_R	NS_08-02300_+_+_NS_08-02300_00033_+_+_NS_08-02300_00034_+_+_CO_R	C_095_+_+_C_095_00805_+_+_C_095_00806_+_+_CO_F	A_80381_+_+_A_80381_01215_+_+_A_80381_01216_+_+_CO_R	S_HO-5096-0412_+_+_S_HO-5096-0412_02613_+_+_S_HO-5096-0412_02614_+_+_CO_R	S_C1504_+_+_S_C1504_00276_+_+_S_C1504_00277_+_+_CO_F	C_117_+_+_C_117_00473_+_+_C_117_00474_+_+_CO_R	C_S2398_+_+_C_S2398_02325_+_+_C_S2398_02326_+_+_CO_R	A_61236_+_+_A_61236_00444_+_+_A_61236_00445_+_+_CO_R	A_61244_+_+_A_61244_00422_+_+_A_61244_00423_+_+_CO_R	S_seps49_+_+_S_seps49_00669_+_+_S_seps49_00670_+_+_CO_R	C_077_+_+_C_077_01180_+_+_C_077_01181_+_+_CO_F	NS_MRSA-S14_+_+_NS_MRSA-S14_02519_+_+_NS_MRSA-S14_02520_+_+_CO_R	C_122_+_+_C_122_00085_+_+_C_122_00086_+_+_CO_F	NS_VRS2_+_+_NS_VRS2_02462_+_+_NS_VRS2_02463_+_+_CO_R	A_61239_+_+_A_61239_00898_+_+_A_61239_00899_+_+_CO_F	NS_M013_+_+_NS_M013_02562_+_+_NS_M013_02563_+_+_CO_R	S_chock11_+_+_S_chock11_02585_+_+_S_chock11_02586_+_+_CO_R	S_chock44_+_+_S_chock44_02397_+_+_S_chock44_02398_+_+_CO_R	A_S1_+_+_A_S1_02565_+_+_A_S1_02566_+_+_CO_R	A_61243_+_+_A_61243_00908_+_+_A_61243_00909_+_+_CO_F	S_C2071_+_+_S_C2071_00937_+_+_S_C2071_00938_+_+_CO_R	C_067_+_+_C_067_02530_+_+_C_067_02531_+_+_CO_R	C_MRSA-S23_+_+_C_MRSA-S23_02547_+_+_C_MRSA-S23_02548_+_+_CO_R	S_120_+_+_S_120_01898_+_+_S_120_01899_+_+_CO_F
Cluster_24655			356	356	1	NS_NCTC8325_+_+_NS_NCTC8325_01585_+_+_NS_NCTC8325_01586_+_+_CO_R	S_chock14_+_+_S_chock14_01533_+_+_S_chock14_01534_+_+_CO_R	C_080_+_+_C_080_02558_+_+_C_080_02559_+_+_CO_R	C_070_+_+_C_070_02132_+_+_C_070_02133_+_+_CO_R	A_ED98_+_+_A_ED98_01627_+_+_A_ED98_01628_+_+_CO_R	NS_Mu50-omega_+_+_NS_Mu50-omega_01685_+_+_NS_Mu50-omega_01686_+_+_CO_R	NS_MRSA-S5_+_+_NS_MRSA-S5_01630_+_+_NS_MRSA-S5_01631_+_+_CO_R	A_973N0003_+_+_A_973N0003_00590_+_+_A_973N0003_00591_+_+_CO_F	S_chock89_+_+_S_chock89_01620_+_+_S_chock89_01621_+_+_CO_R	A_973N0031_+_+_A_973N0031_01306_+_+_A_973N0031_01307_+_+_CO_F	NS_VRS9_+_+_NS_VRS9_01567_+_+_NS_VRS9_01568_+_+_CO_R	A_75_+_+_A_75_01807_+_+_A_75_01808_+_+_CO_R	A_S0462_+_+_A_S0462_01672_+_+_A_S0462_01673_+_+_CO_R	C_039_+_+_C_039_00915_+_+_C_039_00916_+_+_CO_F	C_071_+_+_C_071_01382_+_+_C_071_01383_+_+_CO_F	C_C1407_+_+_C_C1407_00795_+_+_C_C1407_00796_+_+_CO_F	A_973N0088_+_+_A_973N0088_00083_+_+_A_973N0088_00084_+_+_CO_F	A_61282_+_+_A_61282_02456_+_+_A_61282_02457_+_+_CO_R	S_ST20130939_+_+_S_ST20130939_01599_+_+_S_ST20130939_01600_+_+_CO_R	C_115_+_+_C_115_01663_+_+_C_115_01664_+_+_CO_R	NS_08-02300_+_+_NS_08-02300_01667_+_+_NS_08-02300_01668_+_+_CO_R	C_095_+_+_C_095_02473_+_+_C_095_02474_+_+_CO_R	A_80381_+_+_A_80381_01496_+_+_A_80381_01497_+_+_CO_R	S_HO-5096-0412_+_+_S_HO-5096-0412_01641_+_+_S_HO-5096-0412_01642_+_+_CO_R	S_C1504_+_+_S_C1504_01750_+_+_S_C1504_01751_+_+_CO_F	C_117_+_+_C_117_01203_+_+_C_117_01204_+_+_CO_F	C_S2398_+_+_C_S2398_01401_+_+_C_S2398_01402_+_+_CO_R	A_61236_+_+_A_61236_01096_+_+_A_61236_01097_+_+_CO_R	A_61244_+_+_A_61244_00585_+_+_A_61244_00586_+_+_CO_F	S_seps49_+_+_S_seps49_02463_+_+_S_seps49_02464_+_+_CO_R	C_077_+_+_C_077_02433_+_+_C_077_02434_+_+_CO_R	NS_MRSA-S14_+_+_NS_MRSA-S14_01611_+_+_NS_MRSA-S14_01612_+_+_CO_R	C_122_+_+_C_122_02455_+_+_C_122_02456_+_+_CO_R	NS_VRS2_+_+_NS_VRS2_01583_+_+_NS_VRS2_01584_+_+_CO_R	A_61239_+_+_A_61239_01319_+_+_A_61239_01320_+_+_CO_R	NS_M013_+_+_NS_M013_01680_+_+_NS_M013_01681_+_+_CO_R	S_chock11_+_+_S_chock11_01343_+_+_S_chock11_01344_+_+_CO_R	S_chock44_+_+_S_chock44_01797_+_+_S_chock44_01798_+_+_CO_R	A_S1_+_+_A_S1_01677_+_+_A_S1_01678_+_+_CO_R	A_61243_+_+_A_61243_02110_+_+_A_61243_02111_+_+_CO_F	S_C2071_+_+_S_C2071_01207_+_+_S_C2071_01208_+_+_CO_F	C_067_+_+_C_067_00779_+_+_C_067_00780_+_+_CO_R	C_MRSA-S23_+_+_C_MRSA-S23_01636_+_+_C_MRSA-S23_01637_+_+_CO_R	S_120_+_+_S_120_00348_+_+_S_120_00349_+_+_CO_F
Cluster_12814			356	357	1.00280898876405	NS_NCTC8325_+_+_NS_NCTC8325_02518_+_+_NS_NCTC8325_02519_+_+_DP	S_chock14_+_+_S_chock14_02416_+_+_S_chock14_02417_+_+_DP	C_080_+_+_C_080_00189_+_+_C_080_00190_+_+_DP	C_070_+_+_C_070_01585_+_+_C_070_01586_+_+_DP	A_ED98_+_+_A_ED98_02505_+_+_A_ED98_02506_+_+_DP	NS_Mu50-omega_+_+_NS_Mu50-omega_02548_+_+_NS_Mu50-omega_02549_+_+_DP	NS_MRSA-S5_+_+_NS_MRSA-S5_02443_+_+_NS_MRSA-S5_02444_+_+_DP	A_973N0003_+_+_A_973N0003_02099_+_+_A_973N0003_02100_+_+_DP	S_chock89_+_+_S_chock89_02490_+_+_S_chock89_02491_+_+_DP	A_973N0031_+_+_A_973N0031_02105_+_+_A_973N0031_02106_+_+_DP	NS_VRS9_+_+_NS_VRS9_02403_+_+_NS_VRS9_02404_+_+_DP	A_75_+_+_A_75_00053_+_+_A_75_00054_+_+_DP	A_S0462_+_+_A_S0462_02498_+_+_A_S0462_02499_+_+_DP	C_039_+_+_C_039_02371_+_+_C_039_02372_+_+_DP	C_071_+_+_C_071_01034_+_+_C_071_01035_+_+_DP	C_C1407_+_+_C_C1407_00413_+_+_C_C1407_00414_+_+_DP	A_973N0088_+_+_A_973N0088_01970_+_+_A_973N0088_01971_+_+_DP	A_61282_+_+_A_61282_02093_+_+_A_61282_02094_+_+_DP	S_ST20130939_+_+_S_ST20130939_02375_+_+_S_ST20130939_02376_+_+_DP	C_115_+_+_C_115_02537_+_+_C_115_02538_+_+_DP	NS_08-02300_+_+_NS_08-02300_02496_+_+_NS_08-02300_02497_+_+_DP	C_095_+_+_C_095_00910_+_+_C_095_00911_+_+_DP	A_80381_+_+_A_80381_02092_+_+_A_80381_02093_+_+_DP	S_HO-5096-0412_+_+_S_HO-5096-0412_02507_+_+_S_HO-5096-0412_02508_+_+_DP	S_C1504_+_+_S_C1504_01828_+_+_S_C1504_01829_+_+_DP	C_117_+_+_C_117_00375_+_+_C_117_00376_+_+_DP	C_S2398_+_+_C_S2398_02231_+_+_C_S2398_02232_+_+_DP	A_61236_+_+_A_61236_01836_+_+_A_61236_01837_+_+_DP	A_61244_+_+_A_61244_00644_+_+_A_61244_00645_+_+_DP	S_seps49_+_+_S_seps49_00570_+_+_S_seps49_00571_+_+_DP	C_077_+_+_C_077_01281_+_+_C_077_01282_+_+_DP	NS_MRSA-S14_+_+_NS_MRSA-S14_02421_+_+_NS_MRSA-S14_02422_+_+_DP	C_122_+_+_C_122_00196_+_+_C_122_00197_+_+_DP	NS_VRS2_+_+_NS_VRS2_02359_+_+_NS_VRS2_02360_+_+_DP	A_61239_+_+_A_61239_02025_+_+_A_61239_02026_+_+_DP	NS_M013_+_+_NS_M013_02456_+_+_NS_M013_02457_+_+_DP	S_chock11_+_+_S_chock11_02487_+_+_S_chock11_02488_+_+_DP	S_chock44_+_+_S_chock44_02298_+_+_S_chock44_02299_+_+_DP	A_S1_+_+_A_S1_02470_+_+_A_S1_02471_+_+_DP	A_61243_+_+_A_61243_00970_+_+_A_61243_00971_+_+_DP	S_C2071_+_+_S_C2071_00838_+_+_S_C2071_00839_+_+_DP	C_067_+_+_C_067_02433_+_+_C_067_02434_+_+_DP	C_MRSA-S23_+_+_C_MRSA-S23_02448_+_+_C_MRSA-S23_02449_+_+_DP	S_120_+_+_S_120_02394_+_+_S_120_02395_+_+_DP
Cluster_19940			356	357	1.00280898876405	NS_NCTC8325_+_+_NS_NCTC8325_00562_+_+_NS_NCTC8325_00563_+_+_DP	S_chock14_+_+_S_chock14_00550_+_+_S_chock14_00551_+_+_DP	C_080_+_+_C_080_01474_+_+_C_080_01475_+_+_DP	C_070_+_+_C_070_00555_+_+_C_070_00556_+_+_DP	A_ED98_+_+_A_ED98_00580_+_+_A_ED98_00581_+_+_DP	NS_Mu50-omega_+_+_NS_Mu50-omega_00634_+_+_NS_Mu50-omega_00635_+_+_DP	NS_MRSA-S5_+_+_NS_MRSA-S5_00594_+_+_NS_MRSA-S5_00595_+_+_DP	A_973N0003_+_+_A_973N0003_00719_+_+_A_973N0003_00720_+_+_DP	S_chock89_+_+_S_chock89_00604_+_+_S_chock89_00605_+_+_DP	A_973N0031_+_+_A_973N0031_00172_+_+_A_973N0031_00173_+_+_DP	NS_VRS9_+_+_NS_VRS9_00580_+_+_NS_VRS9_00581_+_+_DP	A_75_+_+_A_75_00838_+_+_A_75_00839_+_+_DP	A_S0462_+_+_A_S0462_00685_+_+_A_S0462_00686_+_+_DP	C_039_+_+_C_039_01028_+_+_C_039_01029_+_+_DP	C_071_+_+_C_071_00251_+_+_C_071_00252_+_+_DP	C_C1407_+_+_C_C1407_02312_+_+_C_C1407_02313_+_+_DP	A_973N0088_+_+_A_973N0088_01072_+_+_A_973N0088_01073_+_+_DP	A_61282_+_+_A_61282_00156_+_+_A_61282_00157_+_+_DP	S_ST20130939_+_+_S_ST20130939_00576_+_+_S_ST20130939_00577_+_+_DP	C_115_+_+_C_115_00568_+_+_C_115_00569_+_+_DP	NS_08-02300_+_+_NS_08-02300_00703_+_+_NS_08-02300_00704_+_+_DP	C_095_+_+_C_095_00510_+_+_C_095_00511_+_+_DP	A_80381_+_+_A_80381_01403_+_+_A_80381_01404_+_+_DP	S_HO-5096-0412_+_+_S_HO-5096-0412_00580_+_+_S_HO-5096-0412_00581_+_+_DP	S_C1504_+_+_S_C1504_02629_+_+_S_C1504_02630_+_+_DP	C_117_+_+_C_117_02243_+_+_C_117_02244_+_+_DP	C_S2398_+_+_C_S2398_02475_+_+_C_S2398_02476_+_+_DP C_S2398_+_+_C_S2398_02564_+_+_C_S2398_02565_+_+_DP	A_61236_+_+_A_61236_01699_+_+_A_61236_01700_+_+_DP	A_61244_+_+_A_61244_00886_+_+_A_61244_00887_+_+_DP	S_seps49_+_+_S_seps49_01472_+_+_S_seps49_01473_+_+_DP	C_077_+_+_C_077_01814_+_+_C_077_01815_+_+_DP	NS_MRSA-S14_+_+_NS_MRSA-S14_00595_+_+_NS_MRSA-S14_00596_+_+_DP	C_122_+_+_C_122_01465_+_+_C_122_01466_+_+_DP	NS_VRS2_+_+_NS_VRS2_00568_+_+_NS_VRS2_00569_+_+_DP	A_61239_+_+_A_61239_00234_+_+_A_61239_00235_+_+_DP	NS_M013_+_+_NS_M013_00610_+_+_NS_M013_00611_+_+_DP	S_chock11_+_+_S_chock11_01910_+_+_S_chock11_01911_+_+_DP	S_chock44_+_+_S_chock44_00763_+_+_S_chock44_00764_+_+_DP	A_S1_+_+_A_S1_00600_+_+_A_S1_00601_+_+_DP	A_61243_+_+_A_61243_00716_+_+_A_61243_00717_+_+_DP	S_C2071_+_+_S_C2071_01407_+_+_S_C2071_01408_+_+_DP	C_067_+_+_C_067_00176_+_+_C_067_00177_+_+_DP	C_MRSA-S23_+_+_C_MRSA-S23_00599_+_+_C_MRSA-S23_00600_+_+_DP	S_120_+_+_S_120_01248_+_+_S_120_01249_+_+_DP
Cluster_23874			356	357	1.00280898876405	NS_NCTC8325_+_+_NS_NCTC8325_01427_+_+_NS_NCTC8325_01428_+_+_CO_R	S_chock14_+_+_S_chock14_01374_+_+_S_chock14_01375_+_+_CO_R	C_080_+_+_C_080_02400_+_+_C_080_02401_+_+_CO_R	C_070_+_+_C_070_01973_+_+_C_070_01974_+_+_CO_R	A_ED98_+_+_A_ED98_01469_+_+_A_ED98_01470_+_+_CO_R	NS_Mu50-omega_+_+_NS_Mu50-omega_01523_+_+_NS_Mu50-omega_01524_+_+_CO_R	NS_MRSA-S5_+_+_NS_MRSA-S5_01475_+_+_NS_MRSA-S5_01476_+_+_CO_R	A_973N0003_+_+_A_973N0003_00923_+_+_A_973N0003_00924_+_+_CO_R	S_chock89_+_+_S_chock89_01463_+_+_S_chock89_01464_+_+_CO_R	A_973N0031_+_+_A_973N0031_00637_+_+_A_973N0031_00638_+_+_CO_F	NS_VRS9_+_+_NS_VRS9_01403_+_+_NS_VRS9_01404_+_+_CO_R	A_75_+_+_A_75_01650_+_+_A_75_01651_+_+_CO_R	A_S0462_+_+_A_S0462_01509_+_+_A_S0462_01510_+_+_CO_R	C_039_+_+_C_039_01860_+_+_C_039_01861_+_+_CO_R	C_071_+_+_C_071_01537_+_+_C_071_01538_+_+_CO_F	C_C1407_+_+_C_C1407_02036_+_+_C_C1407_02037_+_+_CO_R	A_973N0088_+_+_A_973N0088_00239_+_+_A_973N0088_00240_+_+_CO_F	A_61282_+_+_A_61282_00945_+_+_A_61282_00946_+_+_CO_F	S_ST20130939_+_+_S_ST20130939_01443_+_+_S_ST20130939_01444_+_+_CO_R	C_115_+_+_C_115_01500_+_+_C_115_01501_+_+_CO_R	NS_08-02300_+_+_NS_08-02300_01507_+_+_NS_08-02300_01508_+_+_CO_R	C_095_+_+_C_095_02318_+_+_C_095_02319_+_+_CO_R	A_80381_+_+_A_80381_01784_+_+_A_80381_01785_+_+_CO_R	S_HO-5096-0412_+_+_S_HO-5096-0412_01486_+_+_S_HO-5096-0412_01487_+_+_CO_R	S_C1504_+_+_S_C1504_02454_+_+_S_C1504_02455_+_+_CO_R	C_117_+_+_C_117_01360_+_+_C_117_01361_+_+_CO_F	C_S2398_+_+_C_S2398_01245_+_+_C_S2398_01246_+_+_CO_R	A_61236_+_+_A_61236_01125_+_+_A_61236_01126_+_+_CO_F	A_61244_+_+_A_61244_00199_+_+_A_61244_00200_+_+_CO_F	S_seps49_+_+_S_seps49_02307_+_+_S_seps49_02308_+_+_CO_R	C_077_+_+_C_077_02276_+_+_C_077_02277_+_+_CO_R	NS_MRSA-S14_+_+_NS_MRSA-S14_01456_+_+_NS_MRSA-S14_01457_+_+_CO_R	C_122_+_+_C_122_02300_+_+_C_122_02301_+_+_CO_R	NS_VRS2_+_+_NS_VRS2_01426_+_+_NS_VRS2_01427_+_+_CO_R	A_61239_+_+_A_61239_00572_+_+_A_61239_00573_+_+_CO_F	NS_M013_+_+_NS_M013_01519_+_+_NS_M013_01520_+_+_CO_R	S_chock11_+_+_S_chock11_01184_+_+_S_chock11_01185_+_+_CO_R	S_chock44_+_+_S_chock44_01628_+_+_S_chock44_01629_+_+_CO_R	A_S1_+_+_A_S1_01522_+_+_A_S1_01523_+_+_CO_R	A_61243_+_+_A_61243_00035_+_+_A_61243_00036_+_+_CO_R	S_C2071_+_+_S_C2071_02387_+_+_S_C2071_02388_+_+_CO_R	C_067_+_+_C_067_00624_+_+_C_067_00625_+_+_CO_R	C_MRSA-S23_+_+_C_MRSA-S23_01481_+_+_C_MRSA-S23_01482_+_+_CO_R	S_120_+_+_S_120_00503_+_+_S_120_00504_+_+_CO_F
Cluster_25941			356	356	1	NS_NCTC8325_+_+_NS_NCTC8325_02630_+_+_NS_NCTC8325_02631_+_+_CO_R	S_chock14_+_+_S_chock14_02531_+_+_S_chock14_02532_+_+_CO_R	C_080_+_+_C_080_00081_+_+_C_080_00082_+_+_CO_F	C_070_+_+_C_070_01699_+_+_C_070_01700_+_+_CO_R	A_ED98_+_+_A_ED98_02618_+_+_A_ED98_02619_+_+_CO_R	NS_Mu50-omega_+_+_NS_Mu50-omega_02661_+_+_NS_Mu50-omega_02662_+_+_CO_R	NS_MRSA-S5_+_+_NS_MRSA-S5_02554_+_+_NS_MRSA-S5_02555_+_+_CO_R	A_973N0003_+_+_A_973N0003_00109_+_+_A_973N0003_00110_+_+_CO_F	S_chock89_+_+_S_chock89_02598_+_+_S_chock89_02599_+_+_CO_R	A_973N0031_+_+_A_973N0031_00076_+_+_A_973N0031_00077_+_+_CO_R	NS_VRS9_+_+_NS_VRS9_02531_+_+_NS_VRS9_02532_+_+_CO_R	A_75_+_+_A_75_00171_+_+_A_75_00172_+_+_CO_R	A_S0462_+_+_A_S0462_02605_+_+_A_S0462_02606_+_+_CO_R	C_039_+_+_C_039_02490_+_+_C_039_02491_+_+_CO_R	C_071_+_+_C_071_01147_+_+_C_071_01148_+_+_CO_R	C_C1407_+_+_C_C1407_01297_+_+_C_C1407_01298_+_+_CO_F	A_973N0088_+_+_A_973N0088_02187_+_+_A_973N0088_02188_+_+_CO_R	A_61282_+_+_A_61282_00004_+_+_A_61282_00005_+_+_CO_R	S_ST20130939_+_+_S_ST20130939_02485_+_+_S_ST20130939_02486_+_+_CO_R	C_115_+_+_C_115_02644_+_+_C_115_02645_+_+_CO_R	NS_08-02300_+_+_NS_08-02300_00045_+_+_NS_08-02300_00046_+_+_CO_R	C_095_+_+_C_095_00793_+_+_C_095_00794_+_+_CO_F	A_80381_+_+_A_80381_01259_+_+_A_80381_01260_+_+_CO_F	S_HO-5096-0412_+_+_S_HO-5096-0412_02625_+_+_S_HO-5096-0412_02626_+_+_CO_R	S_C1504_+_+_S_C1504_02031_+_+_S_C1504_02032_+_+_CO_R	C_117_+_+_C_117_00485_+_+_C_117_00486_+_+_CO_R	C_S2398_+_+_C_S2398_02337_+_+_C_S2398_02338_+_+_CO_R	A_61236_+_+_A_61236_00344_+_+_A_61236_00345_+_+_CO_F	A_61244_+_+_A_61244_02209_+_+_A_61244_02210_+_+_CO_R	S_seps49_+_+_S_seps49_00680_+_+_S_seps49_00681_+_+_CO_R	C_077_+_+_C_077_01168_+_+_C_077_01169_+_+_CO_F	NS_MRSA-S14_+_+_NS_MRSA-S14_02531_+_+_NS_MRSA-S14_02532_+_+_CO_R	C_122_+_+_C_122_00073_+_+_C_122_00074_+_+_CO_F	NS_VRS2_+_+_NS_VRS2_02474_+_+_NS_VRS2_02475_+_+_CO_R	A_61239_+_+_A_61239_01365_+_+_A_61239_01366_+_+_CO_F	NS_M013_+_+_NS_M013_02574_+_+_NS_M013_02575_+_+_CO_R	S_chock11_+_+_S_chock11_02598_+_+_S_chock11_02599_+_+_CO_R	S_chock44_+_+_S_chock44_02409_+_+_S_chock44_02410_+_+_CO_R	A_S1_+_+_A_S1_02578_+_+_A_S1_02579_+_+_CO_R	A_61243_+_+_A_61243_01228_+_+_A_61243_01229_+_+_CO_F	S_C2071_+_+_S_C2071_00974_+_+_S_C2071_00975_+_+_CO_R	C_067_+_+_C_067_02542_+_+_C_067_02543_+_+_CO_R	C_MRSA-S23_+_+_C_MRSA-S23_02559_+_+_C_MRSA-S23_02560_+_+_CO_R	S_120_+_+_S_120_01886_+_+_S_120_01887_+_+_CO_F
Cluster_20089			356	356	1	NS_NCTC8325_+_+_NS_NCTC8325_00202_+_+_NS_NCTC8325_00203_+_+_CO_F	S_chock14_+_+_S_chock14_00200_+_+_S_chock14_00201_+_+_CO_F	C_080_+_+_C_080_00768_+_+_C_080_00769_+_+_CO_F	C_070_+_+_C_070_00204_+_+_C_070_00205_+_+_CO_F	A_ED98_+_+_A_ED98_00224_+_+_A_ED98_00225_+_+_CO_F	NS_Mu50-omega_+_+_NS_Mu50-omega_00253_+_+_NS_Mu50-omega_00254_+_+_CO_F	NS_MRSA-S5_+_+_NS_MRSA-S5_00213_+_+_NS_MRSA-S5_00214_+_+_CO_F	A_973N0003_+_+_A_973N0003_01440_+_+_A_973N0003_01441_+_+_CO_R	S_chock89_+_+_S_chock89_00157_+_+_S_chock89_00158_+_+_CO_R	A_973N0031_+_+_A_973N0031_00861_+_+_A_973N0031_00862_+_+_CO_F	NS_VRS9_+_+_NS_VRS9_00221_+_+_NS_VRS9_00222_+_+_CO_F	A_75_+_+_A_75_00469_+_+_A_75_00470_+_+_CO_F	A_S0462_+_+_A_S0462_00249_+_+_A_S0462_00250_+_+_CO_F	C_039_+_+_C_039_00223_+_+_C_039_00224_+_+_CO_F	C_071_+_+_C_071_02082_+_+_C_071_02083_+_+_CO_R	C_C1407_+_+_C_C1407_01350_+_+_C_C1407_01351_+_+_CO_F	A_973N0088_+_+_A_973N0088_02252_+_+_A_973N0088_02253_+_+_CO_R	A_61282_+_+_A_61282_02425_+_+_A_61282_02426_+_+_CO_R	S_ST20130939_+_+_S_ST20130939_00191_+_+_S_ST20130939_00192_+_+_CO_F	C_115_+_+_C_115_00199_+_+_C_115_00200_+_+_CO_F	NS_08-02300_+_+_NS_08-02300_00323_+_+_NS_08-02300_00324_+_+_CO_F	C_095_+_+_C_095_00154_+_+_C_095_00155_+_+_CO_F	A_80381_+_+_A_80381_02456_+_+_A_80381_02457_+_+_CO_R	S_HO-5096-0412_+_+_S_HO-5096-0412_00227_+_+_S_HO-5096-0412_00228_+_+_CO_F	S_C1504_+_+_S_C1504_01428_+_+_S_C1504_01429_+_+_CO_R	C_117_+_+_C_117_00760_+_+_C_117_00761_+_+_CO_F	C_S2398_+_+_C_S2398_00093_+_+_C_S2398_00094_+_+_CO_F	A_61236_+_+_A_61236_01272_+_+_A_61236_01273_+_+_CO_F	A_61244_+_+_A_61244_02172_+_+_A_61244_02173_+_+_CO_R	S_seps49_+_+_S_seps49_01156_+_+_S_seps49_01157_+_+_CO_F	C_077_+_+_C_077_00887_+_+_C_077_00888_+_+_CO_F	NS_MRSA-S14_+_+_NS_MRSA-S14_00226_+_+_NS_MRSA-S14_00227_+_+_CO_F	C_122_+_+_C_122_01096_+_+_C_122_01097_+_+_CO_F	NS_VRS2_+_+_NS_VRS2_00215_+_+_NS_VRS2_00216_+_+_CO_F	A_61239_+_+_A_61239_02320_+_+_A_61239_02321_+_+_CO_F	NS_M013_+_+_NS_M013_00238_+_+_NS_M013_00239_+_+_CO_F	S_chock11_+_+_S_chock11_00192_+_+_S_chock11_00193_+_+_CO_F	S_chock44_+_+_S_chock44_00435_+_+_S_chock44_00436_+_+_CO_F	A_S1_+_+_A_S1_00254_+_+_A_S1_00255_+_+_CO_F	A_61243_+_+_A_61243_02345_+_+_A_61243_02346_+_+_CO_R	S_C2071_+_+_S_C2071_00396_+_+_S_C2071_00397_+_+_CO_R	C_067_+_+_C_067_01812_+_+_C_067_01813_+_+_CO_F	C_MRSA-S23_+_+_C_MRSA-S23_00213_+_+_C_MRSA-S23_00214_+_+_CO_F	S_120_+_+_S_120_01603_+_+_S_120_01604_+_+_CO_F
Cluster_23640			356	356	1	NS_NCTC8325_+_+_NS_NCTC8325_01517_+_+_NS_NCTC8325_01518_+_+_CO_R	S_chock14_+_+_S_chock14_01464_+_+_S_chock14_01465_+_+_CO_R	C_080_+_+_C_080_02492_+_+_C_080_02493_+_+_CO_R	C_070_+_+_C_070_02065_+_+_C_070_02066_+_+_CO_R	A_ED98_+_+_A_ED98_01560_+_+_A_ED98_01561_+_+_CO_R	NS_Mu50-omega_+_+_NS_Mu50-omega_01613_+_+_NS_Mu50-omega_01614_+_+_CO_R	NS_MRSA-S5_+_+_NS_MRSA-S5_01564_+_+_NS_MRSA-S5_01565_+_+_CO_R	A_973N0003_+_+_A_973N0003_01503_+_+_A_973N0003_01504_+_+_CO_R	S_chock89_+_+_S_chock89_01554_+_+_S_chock89_01555_+_+_CO_R	A_973N0031_+_+_A_973N0031_01096_+_+_A_973N0031_01097_+_+_CO_F	NS_VRS9_+_+_NS_VRS9_01494_+_+_NS_VRS9_01495_+_+_CO_R	A_75_+_+_A_75_01741_+_+_A_75_01742_+_+_CO_R	A_S0462_+_+_A_S0462_01599_+_+_A_S0462_01600_+_+_CO_R	C_039_+_+_C_039_00981_+_+_C_039_00982_+_+_CO_F	C_071_+_+_C_071_01448_+_+_C_071_01449_+_+_CO_F	C_C1407_+_+_C_C1407_02102_+_+_C_C1407_02103_+_+_CO_R	A_973N0088_+_+_A_973N0088_00150_+_+_A_973N0088_00151_+_+_CO_F	A_61282_+_+_A_61282_01196_+_+_A_61282_01197_+_+_CO_R	S_ST20130939_+_+_S_ST20130939_01532_+_+_S_ST20130939_01533_+_+_CO_R	C_115_+_+_C_115_01591_+_+_C_115_01592_+_+_CO_R	NS_08-02300_+_+_NS_08-02300_01597_+_+_NS_08-02300_01598_+_+_CO_R	C_095_+_+_C_095_02407_+_+_C_095_02408_+_+_CO_R	A_80381_+_+_A_80381_00277_+_+_A_80381_00278_+_+_CO_R	S_HO-5096-0412_+_+_S_HO-5096-0412_01575_+_+_S_HO-5096-0412_01576_+_+_CO_R	S_C1504_+_+_S_C1504_01319_+_+_S_C1504_01320_+_+_CO_R	C_117_+_+_C_117_01270_+_+_C_117_01271_+_+_CO_F	C_S2398_+_+_C_S2398_01335_+_+_C_S2398_01336_+_+_CO_R	A_61236_+_+_A_61236_01778_+_+_A_61236_01779_+_+_CO_R	A_61244_+_+_A_61244_01812_+_+_A_61244_01813_+_+_CO_R	S_seps49_+_+_S_seps49_02396_+_+_S_seps49_02397_+_+_CO_R	C_077_+_+_C_077_02367_+_+_C_077_02368_+_+_CO_R	NS_MRSA-S14_+_+_NS_MRSA-S14_01545_+_+_NS_MRSA-S14_01546_+_+_CO_R	C_122_+_+_C_122_02388_+_+_C_122_02389_+_+_CO_R	NS_VRS2_+_+_NS_VRS2_01516_+_+_NS_VRS2_01517_+_+_CO_R	A_61239_+_+_A_61239_01483_+_+_A_61239_01484_+_+_CO_F	NS_M013_+_+_NS_M013_01612_+_+_NS_M013_01613_+_+_CO_R	S_chock11_+_+_S_chock11_01276_+_+_S_chock11_01277_+_+_CO_R	S_chock44_+_+_S_chock44_01716_+_+_S_chock44_01717_+_+_CO_R	A_S1_+_+_A_S1_01611_+_+_A_S1_01612_+_+_CO_R	A_61243_+_+_A_61243_01043_+_+_A_61243_01044_+_+_CO_R	S_C2071_+_+_S_C2071_01273_+_+_S_C2071_01274_+_+_CO_F	C_067_+_+_C_067_00713_+_+_C_067_00714_+_+_CO_R	C_MRSA-S23_+_+_C_MRSA-S23_01570_+_+_C_MRSA-S23_01571_+_+_CO_R	S_120_+_+_S_120_00414_+_+_S_120_00415_+_+_CO_F
Cluster_17111			356	356	1	NS_NCTC8325_+_+_NS_NCTC8325_02332_+_+_NS_NCTC8325_02333_+_+_DP	S_chock14_+_+_S_chock14_02238_+_+_S_chock14_02239_+_+_DP	C_080_+_+_C_080_00371_+_+_C_080_00372_+_+_DP	C_070_+_+_C_070_01398_+_+_C_070_01399_+_+_DP	A_ED98_+_+_A_ED98_02322_+_+_A_ED98_02323_+_+_DP	NS_Mu50-omega_+_+_NS_Mu50-omega_02365_+_+_NS_Mu50-omega_02366_+_+_DP	NS_MRSA-S5_+_+_NS_MRSA-S5_02259_+_+_NS_MRSA-S5_02260_+_+_DP	A_973N0003_+_+_A_973N0003_00217_+_+_A_973N0003_00218_+_+_DP	S_chock89_+_+_S_chock89_02307_+_+_S_chock89_02308_+_+_DP	A_973N0031_+_+_A_973N0031_02234_+_+_A_973N0031_02235_+_+_DP	NS_VRS9_+_+_NS_VRS9_02223_+_+_NS_VRS9_02224_+_+_DP	A_75_+_+_A_75_02426_+_+_A_75_02427_+_+_DP	A_S0462_+_+_A_S0462_02313_+_+_A_S0462_02314_+_+_DP	C_039_+_+_C_039_02179_+_+_C_039_02180_+_+_DP	C_071_+_+_C_071_02489_+_+_C_071_02490_+_+_DP	C_C1407_+_+_C_C1407_01997_+_+_C_C1407_01998_+_+_DP	A_973N0088_+_+_A_973N0088_00688_+_+_A_973N0088_00689_+_+_DP	A_61282_+_+_A_61282_00456_+_+_A_61282_00457_+_+_DP	S_ST20130939_+_+_S_ST20130939_02193_+_+_S_ST20130939_02194_+_+_DP	C_115_+_+_C_115_02359_+_+_C_115_02360_+_+_DP	NS_08-02300_+_+_NS_08-02300_02321_+_+_NS_08-02300_02322_+_+_DP	C_095_+_+_C_095_01104_+_+_C_095_01105_+_+_DP	A_80381_+_+_A_80381_00164_+_+_A_80381_00165_+_+_DP	S_HO-5096-0412_+_+_S_HO-5096-0412_02315_+_+_S_HO-5096-0412_02316_+_+_DP	S_C1504_+_+_S_C1504_00150_+_+_S_C1504_00151_+_+_DP	C_117_+_+_C_117_00191_+_+_C_117_00192_+_+_DP	C_S2398_+_+_C_S2398_02042_+_+_C_S2398_02043_+_+_DP	A_61236_+_+_A_61236_01335_+_+_A_61236_01336_+_+_DP	A_61244_+_+_A_61244_01734_+_+_A_61244_01735_+_+_DP	S_seps49_+_+_S_seps49_00391_+_+_S_seps49_00392_+_+_DP	C_077_+_+_C_077_01476_+_+_C_077_01477_+_+_DP	NS_MRSA-S14_+_+_NS_MRSA-S14_02238_+_+_NS_MRSA-S14_02239_+_+_DP	C_122_+_+_C_122_00368_+_+_C_122_00369_+_+_DP	NS_VRS2_+_+_NS_VRS2_02174_+_+_NS_VRS2_02175_+_+_DP	A_61239_+_+_A_61239_00158_+_+_A_61239_00159_+_+_DP	NS_M013_+_+_NS_M013_02257_+_+_NS_M013_02258_+_+_DP	S_chock11_+_+_S_chock11_02303_+_+_S_chock11_02304_+_+_DP	S_chock44_+_+_S_chock44_02117_+_+_S_chock44_02118_+_+_DP	A_S1_+_+_A_S1_02284_+_+_A_S1_02285_+_+_DP	A_61243_+_+_A_61243_01100_+_+_A_61243_01101_+_+_DP	S_C2071_+_+_S_C2071_01552_+_+_S_C2071_01553_+_+_DP	C_067_+_+_C_067_01440_+_+_C_067_01441_+_+_DP	C_MRSA-S23_+_+_C_MRSA-S23_02264_+_+_C_MRSA-S23_02265_+_+_DP	S_120_+_+_S_120_00310_+_+_S_120_00311_+_+_DP
Cluster_12648			356	357	1.00280898876405	NS_NCTC8325_+_+_NS_NCTC8325_00397_+_+_NS_NCTC8325_00398_+_+_CO_F	S_chock14_+_+_S_chock14_00392_+_+_S_chock14_00393_+_+_CO_F	C_080_+_+_C_080_00994_+_+_C_080_00995_+_+_CO_F	C_070_+_+_C_070_00398_+_+_C_070_00399_+_+_CO_F	A_ED98_+_+_A_ED98_00422_+_+_A_ED98_00423_+_+_CO_F	NS_Mu50-omega_+_+_NS_Mu50-omega_00476_+_+_NS_Mu50-omega_00477_+_+_CO_F	NS_MRSA-S5_+_+_NS_MRSA-S5_00414_+_+_NS_MRSA-S5_00415_+_+_CO_F	A_973N0003_+_+_A_973N0003_01867_+_+_A_973N0003_01868_+_+_CO_F	S_chock89_+_+_S_chock89_00441_+_+_S_chock89_00442_+_+_CO_F	A_973N0031_+_+_A_973N0031_01754_+_+_A_973N0031_01755_+_+_CO_R	NS_VRS9_+_+_NS_VRS9_00420_+_+_NS_VRS9_00421_+_+_CO_F	A_75_+_+_A_75_00680_+_+_A_75_00681_+_+_CO_F	A_S0462_+_+_A_S0462_00525_+_+_A_S0462_00526_+_+_CO_F	C_039_+_+_C_039_00411_+_+_C_039_00412_+_+_CO_F	C_071_+_+_C_071_00083_+_+_C_071_00084_+_+_CO_F	C_C1407_+_+_C_C1407_01654_+_+_C_C1407_01655_+_+_CO_R	A_973N0088_+_+_A_973N0088_02241_+_+_A_973N0088_02242_+_+_CO_R	A_61282_+_+_A_61282_01777_+_+_A_61282_01778_+_+_CO_R	S_ST20130939_+_+_S_ST20130939_00399_+_+_S_ST20130939_00400_+_+_CO_F	C_115_+_+_C_115_00408_+_+_C_115_00409_+_+_CO_F	NS_08-02300_+_+_NS_08-02300_00535_+_+_NS_08-02300_00536_+_+_CO_F	C_095_+_+_C_095_00345_+_+_C_095_00346_+_+_CO_F	A_80381_+_+_A_80381_01020_+_+_A_80381_01021_+_+_CO_R	S_HO-5096-0412_+_+_S_HO-5096-0412_00419_+_+_S_HO-5096-0412_00420_+_+_CO_F	S_C1504_+_+_S_C1504_02280_+_+_S_C1504_02281_+_+_CO_R	C_117_+_+_C_117_00972_+_+_C_117_00973_+_+_CO_F	C_S2398_+_+_C_S2398_00286_+_+_C_S2398_00287_+_+_CO_F	A_61236_+_+_A_61236_01477_+_+_A_61236_01478_+_+_CO_F	A_61244_+_+_A_61244_01243_+_+_A_61244_01244_+_+_CO_F	S_seps49_+_+_S_seps49_00115_+_+_S_seps49_00116_+_+_CO_R	C_077_+_+_C_077_01614_+_+_C_077_01615_+_+_CO_R	NS_MRSA-S14_+_+_NS_MRSA-S14_00431_+_+_NS_MRSA-S14_00432_+_+_CO_F	C_122_+_+_C_122_01297_+_+_C_122_01298_+_+_CO_F	NS_VRS2_+_+_NS_VRS2_00413_+_+_NS_VRS2_00414_+_+_CO_F	A_61239_+_+_A_61239_01688_+_+_A_61239_01689_+_+_CO_R	NS_M013_+_+_NS_M013_00447_+_+_NS_M013_00448_+_+_CO_F	S_chock11_+_+_S_chock11_00399_+_+_S_chock11_00400_+_+_CO_R	S_chock44_+_+_S_chock44_02606_+_+_S_chock44_02607_+_+_CO_F	A_S1_+_+_A_S1_00445_+_+_A_S1_00446_+_+_CO_F	A_61243_+_+_A_61243_01511_+_+_A_61243_01512_+_+_CO_R	S_C2071_+_+_S_C2071_02110_+_+_S_C2071_02111_+_+_CO_R	C_067_+_+_C_067_00339_+_+_C_067_00340_+_+_CO_R	C_MRSA-S23_+_+_C_MRSA-S23_00419_+_+_C_MRSA-S23_00420_+_+_CO_F	S_120_+_+_S_120_00798_+_+_S_120_00799_+_+_CO_F
Cluster_20037			356	356	1	NS_NCTC8325_+_+_NS_NCTC8325_00750_+_+_NS_NCTC8325_00751_+_+_CO_F	S_chock14_+_+_S_chock14_00737_+_+_S_chock14_00738_+_+_CO_F	C_080_+_+_C_080_01693_+_+_C_080_01694_+_+_CO_F	C_070_+_+_C_070_00741_+_+_C_070_00742_+_+_CO_F	A_ED98_+_+_A_ED98_00789_+_+_A_ED98_00790_+_+_CO_F	NS_Mu50-omega_+_+_NS_Mu50-omega_00842_+_+_NS_Mu50-omega_00843_+_+_CO_F	NS_MRSA-S5_+_+_NS_MRSA-S5_00799_+_+_NS_MRSA-S5_00800_+_+_CO_F	A_973N0003_+_+_A_973N0003_01394_+_+_A_973N0003_01395_+_+_CO_R	S_chock89_+_+_S_chock89_00825_+_+_S_chock89_00826_+_+_CO_F	A_973N0031_+_+_A_973N0031_00981_+_+_A_973N0031_00982_+_+_CO_R	NS_VRS9_+_+_NS_VRS9_00791_+_+_NS_VRS9_00792_+_+_CO_F	A_75_+_+_A_75_01028_+_+_A_75_01029_+_+_CO_F	A_S0462_+_+_A_S0462_00871_+_+_A_S0462_00872_+_+_CO_F	C_039_+_+_C_039_01215_+_+_C_039_01216_+_+_CO_F	C_071_+_+_C_071_00845_+_+_C_071_00846_+_+_CO_R	C_C1407_+_+_C_C1407_02435_+_+_C_C1407_02436_+_+_CO_R	A_973N0088_+_+_A_973N0088_01427_+_+_A_973N0088_01428_+_+_CO_R	A_61282_+_+_A_61282_01377_+_+_A_61282_01378_+_+_CO_R	S_ST20130939_+_+_S_ST20130939_00764_+_+_S_ST20130939_00765_+_+_CO_F	C_115_+_+_C_115_00791_+_+_C_115_00792_+_+_CO_F	NS_08-02300_+_+_NS_08-02300_00888_+_+_NS_08-02300_00889_+_+_CO_F	C_095_+_+_C_095_01329_+_+_C_095_01330_+_+_CO_F	A_80381_+_+_A_80381_01413_+_+_A_80381_01414_+_+_CO_F	S_HO-5096-0412_+_+_S_HO-5096-0412_00771_+_+_S_HO-5096-0412_00772_+_+_CO_F	S_C1504_+_+_S_C1504_02604_+_+_S_C1504_02605_+_+_CO_F	C_117_+_+_C_117_02057_+_+_C_117_02058_+_+_CO_R	C_S2398_+_+_C_S2398_00554_+_+_C_S2398_00555_+_+_CO_F	A_61236_+_+_A_61236_00937_+_+_A_61236_00938_+_+_CO_F	A_61244_+_+_A_61244_02179_+_+_A_61244_02180_+_+_CO_F	S_seps49_+_+_S_seps49_01686_+_+_S_seps49_01687_+_+_CO_F	C_077_+_+_C_077_00004_+_+_C_077_00005_+_+_CO_F	NS_MRSA-S14_+_+_NS_MRSA-S14_00782_+_+_NS_MRSA-S14_00783_+_+_CO_F	C_122_+_+_C_122_01651_+_+_C_122_01652_+_+_CO_F	NS_VRS2_+_+_NS_VRS2_00755_+_+_NS_VRS2_00756_+_+_CO_F	A_61239_+_+_A_61239_02220_+_+_A_61239_02221_+_+_CO_R	NS_M013_+_+_NS_M013_00827_+_+_NS_M013_00828_+_+_CO_F	S_chock11_+_+_S_chock11_01721_+_+_S_chock11_01722_+_+_CO_R	S_chock44_+_+_S_chock44_00948_+_+_S_chock44_00949_+_+_CO_F	A_S1_+_+_A_S1_00845_+_+_A_S1_00846_+_+_CO_F	A_61243_+_+_A_61243_01163_+_+_A_61243_01164_+_+_CO_F	S_C2071_+_+_S_C2071_02678_+_+_S_C2071_02679_+_+_CO_F	C_067_+_+_C_067_00934_+_+_C_067_00935_+_+_CO_F	C_MRSA-S23_+_+_C_MRSA-S23_00803_+_+_C_MRSA-S23_00804_+_+_CO_F	S_120_+_+_S_120_01074_+_+_S_120_01075_+_+_CO_R
Cluster_19638			356	356	1	NS_NCTC8325_+_+_NS_NCTC8325_00958_+_+_NS_NCTC8325_00959_+_+_DP	S_chock14_+_+_S_chock14_00949_+_+_S_chock14_00950_+_+_DP	C_080_+_+_C_080_01908_+_+_C_080_01909_+_+_DP	C_070_+_+_C_070_00948_+_+_C_070_00949_+_+_DP	A_ED98_+_+_A_ED98_01068_+_+_A_ED98_01069_+_+_DP	NS_Mu50-omega_+_+_NS_Mu50-omega_01123_+_+_NS_Mu50-omega_01124_+_+_DP	NS_MRSA-S5_+_+_NS_MRSA-S5_01007_+_+_NS_MRSA-S5_01008_+_+_DP	A_973N0003_+_+_A_973N0003_01669_+_+_A_973N0003_01670_+_+_DP	S_chock89_+_+_S_chock89_01044_+_+_S_chock89_01045_+_+_DP	A_973N0031_+_+_A_973N0031_02367_+_+_A_973N0031_02368_+_+_DP	NS_VRS9_+_+_NS_VRS9_01002_+_+_NS_VRS9_01003_+_+_DP	A_75_+_+_A_75_01245_+_+_A_75_01246_+_+_DP	A_S0462_+_+_A_S0462_01107_+_+_A_S0462_01108_+_+_DP	C_039_+_+_C_039_01425_+_+_C_039_01426_+_+_DP	C_071_+_+_C_071_00608_+_+_C_071_00609_+_+_DP	C_C1407_+_+_C_C1407_00451_+_+_C_C1407_00452_+_+_DP	A_973N0088_+_+_A_973N0088_01554_+_+_A_973N0088_01555_+_+_DP	A_61282_+_+_A_61282_01943_+_+_A_61282_01944_+_+_DP	S_ST20130939_+_+_S_ST20130939_00976_+_+_S_ST20130939_00977_+_+_DP	C_115_+_+_C_115_01009_+_+_C_115_01010_+_+_DP	NS_08-02300_+_+_NS_08-02300_01096_+_+_NS_08-02300_01097_+_+_DP	C_095_+_+_C_095_01905_+_+_C_095_01906_+_+_DP	A_80381_+_+_A_80381_01133_+_+_A_80381_01134_+_+_DP	S_HO-5096-0412_+_+_S_HO-5096-0412_00984_+_+_S_HO-5096-0412_00985_+_+_DP	S_C1504_+_+_S_C1504_00630_+_+_S_C1504_00631_+_+_DP	C_117_+_+_C_117_01820_+_+_C_117_01821_+_+_DP	C_S2398_+_+_C_S2398_00811_+_+_C_S2398_00812_+_+_DP	A_61236_+_+_A_61236_00669_+_+_A_61236_00670_+_+_DP	A_61244_+_+_A_61244_00524_+_+_A_61244_00525_+_+_DP	S_seps49_+_+_S_seps49_01890_+_+_S_seps49_01891_+_+_DP	C_077_+_+_C_077_00217_+_+_C_077_00218_+_+_DP	NS_MRSA-S14_+_+_NS_MRSA-S14_00990_+_+_NS_MRSA-S14_00991_+_+_DP	C_122_+_+_C_122_01861_+_+_C_122_01862_+_+_DP	NS_VRS2_+_+_NS_VRS2_00962_+_+_NS_VRS2_00963_+_+_DP	A_61239_+_+_A_61239_00860_+_+_A_61239_00861_+_+_DP	NS_M013_+_+_NS_M013_01043_+_+_NS_M013_01044_+_+_DP	S_chock11_+_+_S_chock11_00785_+_+_S_chock11_00786_+_+_DP	S_chock44_+_+_S_chock44_01155_+_+_S_chock44_01156_+_+_DP	A_S1_+_+_A_S1_01067_+_+_A_S1_01068_+_+_DP	A_61243_+_+_A_61243_00547_+_+_A_61243_00548_+_+_DP	S_C2071_+_+_S_C2071_00150_+_+_S_C2071_00151_+_+_DP	C_067_+_+_C_067_01147_+_+_C_067_01148_+_+_DP	C_MRSA-S23_+_+_C_MRSA-S23_01011_+_+_C_MRSA-S23_01012_+_+_DP	S_120_+_+_S_120_00867_+_+_S_120_00868_+_+_DP
Cluster_15865			356	356	1	NS_NCTC8325_+_+_NS_NCTC8325_02097_+_+_NS_NCTC8325_02098_+_+_CO_R	S_chock14_+_+_S_chock14_02014_+_+_S_chock14_02015_+_+_CO_R	C_080_+_+_C_080_01300_+_+_C_080_01301_+_+_CO_F	C_070_+_+_C_070_02568_+_+_C_070_02569_+_+_CO_R	A_ED98_+_+_A_ED98_02094_+_+_A_ED98_02095_+_+_CO_R	NS_Mu50-omega_+_+_NS_Mu50-omega_02138_+_+_NS_Mu50-omega_02139_+_+_CO_R	NS_MRSA-S5_+_+_NS_MRSA-S5_02035_+_+_NS_MRSA-S5_02036_+_+_CO_R	A_973N0003_+_+_A_973N0003_01849_+_+_A_973N0003_01850_+_+_CO_F	S_chock89_+_+_S_chock89_02080_+_+_S_chock89_02081_+_+_CO_R	A_973N0031_+_+_A_973N0031_01710_+_+_A_973N0031_01711_+_+_CO_F	NS_VRS9_+_+_NS_VRS9_01994_+_+_NS_VRS9_01995_+_+_CO_R	A_75_+_+_A_75_02210_+_+_A_75_02211_+_+_CO_R	A_S0462_+_+_A_S0462_02081_+_+_A_S0462_02082_+_+_CO_R	C_039_+_+_C_039_00501_+_+_C_039_00502_+_+_CO_F	C_071_+_+_C_071_00031_+_+_C_071_00032_+_+_CO_F	C_C1407_+_+_C_C1407_01923_+_+_C_C1407_01924_+_+_CO_R	A_973N0088_+_+_A_973N0088_01613_+_+_A_973N0088_01614_+_+_CO_R	A_61282_+_+_A_61282_01081_+_+_A_61282_01082_+_+_CO_F	S_ST20130939_+_+_S_ST20130939_01970_+_+_S_ST20130939_01971_+_+_CO_R	C_115_+_+_C_115_02129_+_+_C_115_02130_+_+_CO_R	NS_08-02300_+_+_NS_08-02300_02096_+_+_NS_08-02300_02097_+_+_CO_R	C_095_+_+_C_095_01518_+_+_C_095_01519_+_+_CO_F	A_80381_+_+_A_80381_01056_+_+_A_80381_01057_+_+_CO_F	S_HO-5096-0412_+_+_S_HO-5096-0412_02093_+_+_S_HO-5096-0412_02094_+_+_CO_R	S_C1504_+_+_S_C1504_00116_+_+_S_C1504_00117_+_+_CO_F	C_117_+_+_C_117_02558_+_+_C_117_02559_+_+_CO_R	C_S2398_+_+_C_S2398_01787_+_+_C_S2398_01788_+_+_CO_R	A_61236_+_+_A_61236_01632_+_+_A_61236_01633_+_+_CO_F	A_61244_+_+_A_61244_01159_+_+_A_61244_01160_+_+_CO_R	S_seps49_+_+_S_seps49_00168_+_+_S_seps49_00169_+_+_CO_R	C_077_+_+_C_077_00495_+_+_C_077_00496_+_+_CO_F	NS_MRSA-S14_+_+_NS_MRSA-S14_02013_+_+_NS_MRSA-S14_02014_+_+_CO_R	C_122_+_+_C_122_00592_+_+_C_122_00593_+_+_CO_F	NS_VRS2_+_+_NS_VRS2_01948_+_+_NS_VRS2_01949_+_+_CO_R	A_61239_+_+_A_61239_01850_+_+_A_61239_01851_+_+_CO_F	NS_M013_+_+_NS_M013_02033_+_+_NS_M013_02034_+_+_CO_R	S_chock11_+_+_S_chock11_02080_+_+_S_chock11_02081_+_+_CO_R	S_chock44_+_+_S_chock44_02536_+_+_S_chock44_02537_+_+_CO_R	A_S1_+_+_A_S1_02048_+_+_A_S1_02049_+_+_CO_R	A_61243_+_+_A_61243_00446_+_+_A_61243_00447_+_+_CO_R	S_C2071_+_+_S_C2071_01120_+_+_S_C2071_01121_+_+_CO_R	C_067_+_+_C_067_02140_+_+_C_067_02141_+_+_CO_F	C_MRSA-S23_+_+_C_MRSA-S23_02040_+_+_C_MRSA-S23_02041_+_+_CO_R	S_120_+_+_S_120_02507_+_+_S_120_02508_+_+_CO_R
Cluster_22232			356	357	1.00280898876405	NS_NCTC8325_+_+_NS_NCTC8325_00759_+_+_NS_NCTC8325_00760_+_+_CO_F	S_chock14_+_+_S_chock14_00747_+_+_S_chock14_00748_+_+_CO_F	C_080_+_+_C_080_01702_+_+_C_080_01703_+_+_CO_F	C_070_+_+_C_070_00750_+_+_C_070_00751_+_+_CO_F	A_ED98_+_+_A_ED98_00866_+_+_A_ED98_00867_+_+_CO_F	NS_Mu50-omega_+_+_NS_Mu50-omega_00925_+_+_NS_Mu50-omega_00926_+_+_CO_F	NS_MRSA-S5_+_+_NS_MRSA-S5_00808_+_+_NS_MRSA-S5_00809_+_+_CO_F	A_973N0003_+_+_A_973N0003_01385_+_+_A_973N0003_01386_+_+_CO_R	S_chock89_+_+_S_chock89_00834_+_+_S_chock89_00835_+_+_CO_F	A_973N0031_+_+_A_973N0031_00972_+_+_A_973N0031_00973_+_+_CO_R	NS_VRS9_+_+_NS_VRS9_00800_+_+_NS_VRS9_00801_+_+_CO_F	A_75_+_+_A_75_01042_+_+_A_75_01043_+_+_CO_F	A_S0462_+_+_A_S0462_00891_+_+_A_S0462_00892_+_+_CO_F	C_039_+_+_C_039_01224_+_+_C_039_01225_+_+_CO_F	C_071_+_+_C_071_00836_+_+_C_071_00837_+_+_CO_R	C_C1407_+_+_C_C1407_02277_+_+_C_C1407_02278_+_+_CO_R	A_973N0088_+_+_A_973N0088_01418_+_+_A_973N0088_01419_+_+_CO_R	A_61282_+_+_A_61282_01368_+_+_A_61282_01369_+_+_CO_R	S_ST20130939_+_+_S_ST20130939_00773_+_+_S_ST20130939_00774_+_+_CO_F	C_115_+_+_C_115_00801_+_+_C_115_00802_+_+_CO_F	NS_08-02300_+_+_NS_08-02300_00897_+_+_NS_08-02300_00898_+_+_CO_F	C_095_+_+_C_095_01705_+_+_C_095_01706_+_+_CO_F	A_80381_+_+_A_80381_01422_+_+_A_80381_01423_+_+_CO_F	S_HO-5096-0412_+_+_S_HO-5096-0412_00780_+_+_S_HO-5096-0412_00781_+_+_CO_F	S_C1504_+_+_S_C1504_02571_+_+_S_C1504_02572_+_+_CO_R	C_117_+_+_C_117_02048_+_+_C_117_02049_+_+_CO_R	C_S2398_+_+_C_S2398_00615_+_+_C_S2398_00616_+_+_CO_F	A_61236_+_+_A_61236_00946_+_+_A_61236_00947_+_+_CO_F	A_61244_+_+_A_61244_01150_+_+_A_61244_01151_+_+_CO_R	S_seps49_+_+_S_seps49_01696_+_+_S_seps49_01697_+_+_CO_F	C_077_+_+_C_077_00013_+_+_C_077_00014_+_+_CO_F	NS_MRSA-S14_+_+_NS_MRSA-S14_00791_+_+_NS_MRSA-S14_00792_+_+_CO_F	C_122_+_+_C_122_01660_+_+_C_122_01661_+_+_CO_F	NS_VRS2_+_+_NS_VRS2_00764_+_+_NS_VRS2_00765_+_+_CO_F	A_61239_+_+_A_61239_00698_+_+_A_61239_00699_+_+_CO_R	NS_M013_+_+_NS_M013_00835_+_+_NS_M013_00836_+_+_CO_F	S_chock11_+_+_S_chock11_00578_+_+_S_chock11_00579_+_+_CO_F	S_chock44_+_+_S_chock44_00957_+_+_S_chock44_00958_+_+_CO_F	A_S1_+_+_A_S1_00854_+_+_A_S1_00855_+_+_CO_F	A_61243_+_+_A_61243_01172_+_+_A_61243_01173_+_+_CO_F	S_C2071_+_+_S_C2071_00294_+_+_S_C2071_00295_+_+_CO_F	C_067_+_+_C_067_00943_+_+_C_067_00944_+_+_CO_F	C_MRSA-S23_+_+_C_MRSA-S23_00812_+_+_C_MRSA-S23_00813_+_+_CO_F	S_120_+_+_S_120_01065_+_+_S_120_01066_+_+_CO_R
Cluster_12706			356	357	1.00280898876405	NS_NCTC8325_+_+_NS_NCTC8325_02069_+_+_NS_NCTC8325_02070_+_+_DP	S_chock14_+_+_S_chock14_01986_+_+_S_chock14_01987_+_+_DP	C_080_+_+_C_080_01332_+_+_C_080_01333_+_+_DP	C_070_+_+_C_070_02540_+_+_C_070_02541_+_+_DP	A_ED98_+_+_A_ED98_02066_+_+_A_ED98_02067_+_+_DP	NS_Mu50-omega_+_+_NS_Mu50-omega_02109_+_+_NS_Mu50-omega_02110_+_+_DP	NS_MRSA-S5_+_+_NS_MRSA-S5_02007_+_+_NS_MRSA-S5_02008_+_+_DP	A_973N0003_+_+_A_973N0003_01982_+_+_A_973N0003_01983_+_+_DP	S_chock89_+_+_S_chock89_02050_+_+_S_chock89_02051_+_+_DP	A_973N0031_+_+_A_973N0031_01970_+_+_A_973N0031_01971_+_+_DP	NS_VRS9_+_+_NS_VRS9_01964_+_+_NS_VRS9_01965_+_+_DP	A_75_+_+_A_75_02180_+_+_A_75_02181_+_+_DP	A_S0462_+_+_A_S0462_02051_+_+_A_S0462_02052_+_+_DP	C_039_+_+_C_039_00529_+_+_C_039_00530_+_+_DP	C_071_+_+_C_071_00059_+_+_C_071_00060_+_+_DP	C_C1407_+_+_C_C1407_00177_+_+_C_C1407_00178_+_+_DP	A_973N0088_+_+_A_973N0088_01585_+_+_A_973N0088_01586_+_+_DP	A_61282_+_+_A_61282_01109_+_+_A_61282_01110_+_+_DP	S_ST20130939_+_+_S_ST20130939_01942_+_+_S_ST20130939_01943_+_+_DP	C_115_+_+_C_115_02098_+_+_C_115_02099_+_+_DP	NS_08-02300_+_+_NS_08-02300_02068_+_+_NS_08-02300_02069_+_+_DP	C_095_+_+_C_095_01546_+_+_C_095_01547_+_+_DP	A_80381_+_+_A_80381_01084_+_+_A_80381_01085_+_+_DP	S_HO-5096-0412_+_+_S_HO-5096-0412_02065_+_+_S_HO-5096-0412_02066_+_+_DP	S_C1504_+_+_S_C1504_01852_+_+_S_C1504_01853_+_+_DP	C_117_+_+_C_117_02530_+_+_C_117_02531_+_+_DP	C_S2398_+_+_C_S2398_02401_+_+_C_S2398_02402_+_+_DP C_S2398_+_+_C_S2398_02612_+_+_C_S2398_02613_+_+_DP	A_61236_+_+_A_61236_00609_+_+_A_61236_00610_+_+_DP	A_61244_+_+_A_61244_00848_+_+_A_61244_00849_+_+_DP	S_seps49_+_+_S_seps49_00140_+_+_S_seps49_00141_+_+_DP	C_077_+_+_C_077_00524_+_+_C_077_00525_+_+_DP	NS_MRSA-S14_+_+_NS_MRSA-S14_01985_+_+_NS_MRSA-S14_01986_+_+_DP	C_122_+_+_C_122_00620_+_+_C_122_00621_+_+_DP	NS_VRS2_+_+_NS_VRS2_01919_+_+_NS_VRS2_01920_+_+_DP	A_61239_+_+_A_61239_01805_+_+_A_61239_01806_+_+_DP	NS_M013_+_+_NS_M013_02003_+_+_NS_M013_02004_+_+_DP	S_chock11_+_+_S_chock11_02051_+_+_S_chock11_02052_+_+_DP	S_chock44_+_+_S_chock44_02508_+_+_S_chock44_02509_+_+_DP	A_S1_+_+_A_S1_02018_+_+_A_S1_02019_+_+_DP	A_61243_+_+_A_61243_00418_+_+_A_61243_00419_+_+_DP	S_C2071_+_+_S_C2071_02529_+_+_S_C2071_02530_+_+_DP	C_067_+_+_C_067_02168_+_+_C_067_02169_+_+_DP	C_MRSA-S23_+_+_C_MRSA-S23_02012_+_+_C_MRSA-S23_02013_+_+_DP	S_120_+_+_S_120_02479_+_+_S_120_02480_+_+_DP
Cluster_12786			356	356	1	NS_NCTC8325_+_+_NS_NCTC8325_00684_+_+_NS_NCTC8325_00685_+_+_CO_F	S_chock14_+_+_S_chock14_00673_+_+_S_chock14_00674_+_+_CO_F	C_080_+_+_C_080_01629_+_+_C_080_01630_+_+_CO_F	C_070_+_+_C_070_00677_+_+_C_070_00678_+_+_CO_F	A_ED98_+_+_A_ED98_00702_+_+_A_ED98_00703_+_+_CO_F	NS_Mu50-omega_+_+_NS_Mu50-omega_00756_+_+_NS_Mu50-omega_00757_+_+_CO_F	NS_MRSA-S5_+_+_NS_MRSA-S5_00718_+_+_NS_MRSA-S5_00719_+_+_CO_F	A_973N0003_+_+_A_973N0003_01455_+_+_A_973N0003_01456_+_+_CO_R	S_chock89_+_+_S_chock89_00761_+_+_S_chock89_00762_+_+_CO_F	A_973N0031_+_+_A_973N0031_01399_+_+_A_973N0031_01400_+_+_CO_R	NS_VRS9_+_+_NS_VRS9_00703_+_+_NS_VRS9_00704_+_+_CO_F	A_75_+_+_A_75_00961_+_+_A_75_00962_+_+_CO_F	A_S0462_+_+_A_S0462_00807_+_+_A_S0462_00808_+_+_CO_F	C_039_+_+_C_039_01152_+_+_C_039_01153_+_+_CO_F	C_071_+_+_C_071_00374_+_+_C_071_00375_+_+_CO_F	C_C1407_+_+_C_C1407_02011_+_+_C_C1407_02012_+_+_CO_R	A_973N0088_+_+_A_973N0088_02150_+_+_A_973N0088_02151_+_+_CO_R	A_61282_+_+_A_61282_01594_+_+_A_61282_01595_+_+_CO_F	S_ST20130939_+_+_S_ST20130939_00699_+_+_S_ST20130939_00700_+_+_CO_F	C_115_+_+_C_115_00725_+_+_C_115_00726_+_+_CO_F	NS_08-02300_+_+_NS_08-02300_00825_+_+_NS_08-02300_00826_+_+_CO_F	C_095_+_+_C_095_00633_+_+_C_095_00634_+_+_CO_F	A_80381_+_+_A_80381_02033_+_+_A_80381_02034_+_+_CO_R	S_HO-5096-0412_+_+_S_HO-5096-0412_00704_+_+_S_HO-5096-0412_00705_+_+_CO_F	S_C1504_+_+_S_C1504_02169_+_+_S_C1504_02170_+_+_CO_F	C_117_+_+_C_117_02121_+_+_C_117_02122_+_+_CO_R	C_S2398_+_+_C_S2398_00491_+_+_C_S2398_00492_+_+_CO_F	A_61236_+_+_A_61236_01986_+_+_A_61236_01987_+_+_CO_F	A_61244_+_+_A_61244_00798_+_+_A_61244_00799_+_+_CO_F	S_seps49_+_+_S_seps49_01594_+_+_S_seps49_01595_+_+_CO_F	C_077_+_+_C_077_00341_+_+_C_077_00342_+_+_CO_F	NS_MRSA-S14_+_+_NS_MRSA-S14_00719_+_+_NS_MRSA-S14_00720_+_+_CO_F	C_122_+_+_C_122_01589_+_+_C_122_01590_+_+_CO_F	NS_VRS2_+_+_NS_VRS2_00691_+_+_NS_VRS2_00692_+_+_CO_F	A_61239_+_+_A_61239_01974_+_+_A_61239_01975_+_+_CO_R	NS_M013_+_+_NS_M013_00733_+_+_NS_M013_00734_+_+_CO_F	S_chock11_+_+_S_chock11_01788_+_+_S_chock11_01789_+_+_CO_R	S_chock44_+_+_S_chock44_00885_+_+_S_chock44_00886_+_+_CO_F	A_S1_+_+_A_S1_00722_+_+_A_S1_00723_+_+_CO_F	A_61243_+_+_A_61243_00652_+_+_A_61243_00653_+_+_CO_F	S_C2071_+_+_S_C2071_01697_+_+_S_C2071_01698_+_+_CO_R	C_067_+_+_C_067_00052_+_+_C_067_00053_+_+_CO_R	C_MRSA-S23_+_+_C_MRSA-S23_00722_+_+_C_MRSA-S23_00723_+_+_CO_F	S_120_+_+_S_120_01372_+_+_S_120_01373_+_+_CO_F
Cluster_16945			356	357	1.00280898876405	NS_NCTC8325_+_+_NS_NCTC8325_00513_+_+_NS_NCTC8325_00514_+_+_CO_F	S_chock14_+_+_S_chock14_00509_+_+_S_chock14_00510_+_+_CO_F	C_080_+_+_C_080_01429_+_+_C_080_01430_+_+_CO_F	C_070_+_+_C_070_00516_+_+_C_070_00517_+_+_CO_F	A_ED98_+_+_A_ED98_00540_+_+_A_ED98_00541_+_+_CO_F	NS_Mu50-omega_+_+_NS_Mu50-omega_00594_+_+_NS_Mu50-omega_00595_+_+_CO_F	NS_MRSA-S5_+_+_NS_MRSA-S5_00529_+_+_NS_MRSA-S5_00530_+_+_CO_F	A_973N0003_+_+_A_973N0003_01321_+_+_A_973N0003_01322_+_+_CO_R	S_chock89_+_+_S_chock89_00560_+_+_S_chock89_00561_+_+_CO_F	A_973N0031_+_+_A_973N0031_01362_+_+_A_973N0031_01363_+_+_CO_R	NS_VRS9_+_+_NS_VRS9_00540_+_+_NS_VRS9_00541_+_+_CO_F	A_75_+_+_A_75_00797_+_+_A_75_00798_+_+_CO_F	A_S0462_+_+_A_S0462_00643_+_+_A_S0462_00644_+_+_CO_F	C_039_+_+_C_039_01942_+_+_C_039_01943_+_+_CO_R	C_071_+_+_C_071_00211_+_+_C_071_00212_+_+_CO_F	C_C1407_+_+_C_C1407_01127_+_+_C_C1407_01128_+_+_CO_F	A_973N0088_+_+_A_973N0088_01032_+_+_A_973N0088_01033_+_+_CO_F	A_61282_+_+_A_61282_01917_+_+_A_61282_01918_+_+_CO_F	S_ST20130939_+_+_S_ST20130939_00521_+_+_S_ST20130939_00522_+_+_CO_F	C_115_+_+_C_115_00524_+_+_C_115_00525_+_+_CO_F	NS_08-02300_+_+_NS_08-02300_00656_+_+_NS_08-02300_00657_+_+_CO_F	C_095_+_+_C_095_00469_+_+_C_095_00470_+_+_CO_F	A_80381_+_+_A_80381_01607_+_+_A_80381_01608_+_+_CO_R	S_HO-5096-0412_+_+_S_HO-5096-0412_00540_+_+_S_HO-5096-0412_00541_+_+_CO_F	S_C1504_+_+_S_C1504_01063_+_+_S_C1504_01064_+_+_CO_R	C_117_+_+_C_117_02299_+_+_C_117_02300_+_+_CO_R	C_S2398_+_+_C_S2398_02432_+_+_C_S2398_02433_+_+_CO_F C_S2398_+_+_C_S2398_02521_+_+_C_S2398_02522_+_+_CO_F	A_61236_+_+_A_61236_02095_+_+_A_61236_02096_+_+_CO_R	A_61244_+_+_A_61244_01527_+_+_A_61244_01528_+_+_CO_F	S_seps49_+_+_S_seps49_01432_+_+_S_seps49_01433_+_+_CO_F	C_077_+_+_C_077_01771_+_+_C_077_01772_+_+_CO_F	NS_MRSA-S14_+_+_NS_MRSA-S14_00546_+_+_NS_MRSA-S14_00547_+_+_CO_F	C_122_+_+_C_122_01411_+_+_C_122_01412_+_+_CO_F	NS_VRS2_+_+_NS_VRS2_00528_+_+_NS_VRS2_00529_+_+_CO_F	A_61239_+_+_A_61239_01759_+_+_A_61239_01760_+_+_CO_R	NS_M013_+_+_NS_M013_00569_+_+_NS_M013_00570_+_+_CO_F	S_chock11_+_+_S_chock11_01956_+_+_S_chock11_01957_+_+_CO_R	S_chock44_+_+_S_chock44_00712_+_+_S_chock44_00713_+_+_CO_F	A_S1_+_+_A_S1_00559_+_+_A_S1_00560_+_+_CO_F	A_61243_+_+_A_61243_01467_+_+_A_61243_01468_+_+_CO_R	S_C2071_+_+_S_C2071_00246_+_+_S_C2071_00247_+_+_CO_F	C_067_+_+_C_067_00217_+_+_C_067_00218_+_+_CO_R	C_MRSA-S23_+_+_C_MRSA-S23_00534_+_+_C_MRSA-S23_00535_+_+_CO_F	S_120_+_+_S_120_01203_+_+_S_120_01204_+_+_CO_F
Cluster_19111			356	356	1	NS_NCTC8325_+_+_NS_NCTC8325_01201_+_+_NS_NCTC8325_01202_+_+_DP	S_chock14_+_+_S_chock14_01211_+_+_S_chock14_01212_+_+_DP	C_080_+_+_C_080_02237_+_+_C_080_02238_+_+_DP	C_070_+_+_C_070_01251_+_+_C_070_01252_+_+_DP	A_ED98_+_+_A_ED98_01305_+_+_A_ED98_01306_+_+_DP	NS_Mu50-omega_+_+_NS_Mu50-omega_01361_+_+_NS_Mu50-omega_01362_+_+_DP	NS_MRSA-S5_+_+_NS_MRSA-S5_01249_+_+_NS_MRSA-S5_01250_+_+_DP	A_973N0003_+_+_A_973N0003_01558_+_+_A_973N0003_01559_+_+_DP	S_chock89_+_+_S_chock89_01301_+_+_S_chock89_01302_+_+_DP	A_973N0031_+_+_A_973N0031_01443_+_+_A_973N0031_01444_+_+_DP	NS_VRS9_+_+_NS_VRS9_01243_+_+_NS_VRS9_01244_+_+_DP	A_75_+_+_A_75_01474_+_+_A_75_01475_+_+_DP	A_S0462_+_+_A_S0462_01349_+_+_A_S0462_01350_+_+_DP	C_039_+_+_C_039_01680_+_+_C_039_01681_+_+_DP	C_071_+_+_C_071_01703_+_+_C_071_01704_+_+_DP	C_C1407_+_+_C_C1407_00607_+_+_C_C1407_00608_+_+_DP	A_973N0088_+_+_A_973N0088_00400_+_+_A_973N0088_00401_+_+_DP	A_61282_+_+_A_61282_01535_+_+_A_61282_01536_+_+_DP	S_ST20130939_+_+_S_ST20130939_01283_+_+_S_ST20130939_01284_+_+_DP	C_115_+_+_C_115_01271_+_+_C_115_01272_+_+_DP	NS_08-02300_+_+_NS_08-02300_01338_+_+_NS_08-02300_01339_+_+_DP	C_095_+_+_C_095_02157_+_+_C_095_02158_+_+_DP	A_80381_+_+_A_80381_01663_+_+_A_80381_01664_+_+_DP	S_HO-5096-0412_+_+_S_HO-5096-0412_01237_+_+_S_HO-5096-0412_01238_+_+_DP	S_C1504_+_+_S_C1504_02198_+_+_S_C1504_02199_+_+_DP	C_117_+_+_C_117_01580_+_+_C_117_01581_+_+_DP	C_S2398_+_+_C_S2398_01053_+_+_C_S2398_01054_+_+_DP	A_61236_+_+_A_61236_01230_+_+_A_61236_01231_+_+_DP	A_61244_+_+_A_61244_00941_+_+_A_61244_00942_+_+_DP	S_seps49_+_+_S_seps49_02149_+_+_S_seps49_02150_+_+_DP	C_077_+_+_C_077_02119_+_+_C_077_02120_+_+_DP	NS_MRSA-S14_+_+_NS_MRSA-S14_01232_+_+_NS_MRSA-S14_01233_+_+_DP	C_122_+_+_C_122_02095_+_+_C_122_02096_+_+_DP	NS_VRS2_+_+_NS_VRS2_01265_+_+_NS_VRS2_01266_+_+_DP	A_61239_+_+_A_61239_01443_+_+_A_61239_01444_+_+_DP	NS_M013_+_+_NS_M013_01287_+_+_NS_M013_01288_+_+_DP	S_chock11_+_+_S_chock11_01027_+_+_S_chock11_01028_+_+_DP	S_chock44_+_+_S_chock44_01397_+_+_S_chock44_01398_+_+_DP	A_S1_+_+_A_S1_01302_+_+_A_S1_01303_+_+_DP	A_61243_+_+_A_61243_01302_+_+_A_61243_01303_+_+_DP	S_C2071_+_+_S_C2071_02618_+_+_S_C2071_02619_+_+_DP	C_067_+_+_C_067_01373_+_+_C_067_01374_+_+_DP	C_MRSA-S23_+_+_C_MRSA-S23_01253_+_+_C_MRSA-S23_01254_+_+_DP	S_120_+_+_S_120_00634_+_+_S_120_00635_+_+_DP
Cluster_25939			356	357	1.00280898876405	NS_NCTC8325_+_+_NS_NCTC8325_01457_+_+_NS_NCTC8325_01458_+_+_CO_R	S_chock14_+_+_S_chock14_01403_+_+_S_chock14_01404_+_+_CO_R	C_080_+_+_C_080_02429_+_+_C_080_02430_+_+_CO_R	C_070_+_+_C_070_02002_+_+_C_070_02003_+_+_CO_R	A_ED98_+_+_A_ED98_01498_+_+_A_ED98_01499_+_+_CO_R	NS_Mu50-omega_+_+_NS_Mu50-omega_01552_+_+_NS_Mu50-omega_01553_+_+_CO_R	NS_MRSA-S5_+_+_NS_MRSA-S5_01504_+_+_NS_MRSA-S5_01505_+_+_CO_R	A_973N0003_+_+_A_973N0003_00952_+_+_A_973N0003_00953_+_+_CO_R	S_chock89_+_+_S_chock89_01492_+_+_S_chock89_01493_+_+_CO_R	A_973N0031_+_+_A_973N0031_00608_+_+_A_973N0031_00609_+_+_CO_F	NS_VRS9_+_+_NS_VRS9_01432_+_+_NS_VRS9_01433_+_+_CO_R	A_75_+_+_A_75_01680_+_+_A_75_01681_+_+_CO_R	A_S0462_+_+_A_S0462_01538_+_+_A_S0462_01539_+_+_CO_R	C_039_+_+_C_039_01889_+_+_C_039_01890_+_+_CO_R	C_071_+_+_C_071_01508_+_+_C_071_01509_+_+_CO_F	C_C1407_+_+_C_C1407_02519_+_+_C_C1407_02520_+_+_CO_R	A_973N0088_+_+_A_973N0088_00210_+_+_A_973N0088_00211_+_+_CO_F	A_61282_+_+_A_61282_00916_+_+_A_61282_00917_+_+_CO_F	S_ST20130939_+_+_S_ST20130939_01473_+_+_S_ST20130939_01474_+_+_CO_R	C_115_+_+_C_115_01529_+_+_C_115_01530_+_+_CO_R	NS_08-02300_+_+_NS_08-02300_01536_+_+_NS_08-02300_01537_+_+_CO_R	C_095_+_+_C_095_02347_+_+_C_095_02348_+_+_CO_R	A_80381_+_+_A_80381_00217_+_+_A_80381_00218_+_+_CO_R	S_HO-5096-0412_+_+_S_HO-5096-0412_01515_+_+_S_HO-5096-0412_01516_+_+_CO_R	S_C1504_+_+_S_C1504_01259_+_+_S_C1504_01260_+_+_CO_R	C_117_+_+_C_117_01329_+_+_C_117_01330_+_+_CO_F	C_S2398_+_+_C_S2398_01274_+_+_C_S2398_01275_+_+_CO_R	A_61236_+_+_A_61236_01538_+_+_A_61236_01539_+_+_CO_F	A_61244_+_+_A_61244_00170_+_+_A_61244_00171_+_+_CO_F	S_seps49_+_+_S_seps49_02336_+_+_S_seps49_02337_+_+_CO_R	C_077_+_+_C_077_02305_+_+_C_077_02306_+_+_CO_R	NS_MRSA-S14_+_+_NS_MRSA-S14_01485_+_+_NS_MRSA-S14_01486_+_+_CO_R	C_122_+_+_C_122_02329_+_+_C_122_02330_+_+_CO_R	NS_VRS2_+_+_NS_VRS2_01455_+_+_NS_VRS2_01456_+_+_CO_R	A_61239_+_+_A_61239_00543_+_+_A_61239_00544_+_+_CO_F	NS_M013_+_+_NS_M013_01548_+_+_NS_M013_01549_+_+_CO_R	S_chock11_+_+_S_chock11_01216_+_+_S_chock11_01217_+_+_CO_R	S_chock44_+_+_S_chock44_01657_+_+_S_chock44_01658_+_+_CO_R	A_S1_+_+_A_S1_01551_+_+_A_S1_01552_+_+_CO_R	A_61243_+_+_A_61243_00064_+_+_A_61243_00065_+_+_CO_R	S_C2071_+_+_S_C2071_02149_+_+_S_C2071_02150_+_+_CO_F	C_067_+_+_C_067_00653_+_+_C_067_00654_+_+_CO_R	C_MRSA-S23_+_+_C_MRSA-S23_01510_+_+_C_MRSA-S23_01511_+_+_CO_R	S_120_+_+_S_120_00474_+_+_S_120_00475_+_+_CO_F
Cluster_21755			356	356	1	NS_NCTC8325_+_+_NS_NCTC8325_02629_+_+_NS_NCTC8325_02630_+_+_CO_R	S_chock14_+_+_S_chock14_02530_+_+_S_chock14_02531_+_+_CO_R	C_080_+_+_C_080_00082_+_+_C_080_00083_+_+_CO_F	C_070_+_+_C_070_01698_+_+_C_070_01699_+_+_CO_R	A_ED98_+_+_A_ED98_02617_+_+_A_ED98_02618_+_+_CO_R	NS_Mu50-omega_+_+_NS_Mu50-omega_02660_+_+_NS_Mu50-omega_02661_+_+_CO_R	NS_MRSA-S5_+_+_NS_MRSA-S5_02553_+_+_NS_MRSA-S5_02554_+_+_CO_R	A_973N0003_+_+_A_973N0003_00110_+_+_A_973N0003_00111_+_+_CO_F	S_chock89_+_+_S_chock89_02597_+_+_S_chock89_02598_+_+_CO_R	A_973N0031_+_+_A_973N0031_00075_+_+_A_973N0031_00076_+_+_CO_R	NS_VRS9_+_+_NS_VRS9_02530_+_+_NS_VRS9_02531_+_+_CO_R	A_75_+_+_A_75_00170_+_+_A_75_00171_+_+_CO_R	A_S0462_+_+_A_S0462_02604_+_+_A_S0462_02605_+_+_CO_R	C_039_+_+_C_039_02489_+_+_C_039_02490_+_+_CO_R	C_071_+_+_C_071_01146_+_+_C_071_01147_+_+_CO_R	C_C1407_+_+_C_C1407_01298_+_+_C_C1407_01299_+_+_CO_F	A_973N0088_+_+_A_973N0088_02186_+_+_A_973N0088_02187_+_+_CO_R	A_61282_+_+_A_61282_00003_+_+_A_61282_00004_+_+_CO_R	S_ST20130939_+_+_S_ST20130939_02484_+_+_S_ST20130939_02485_+_+_CO_R	C_115_+_+_C_115_02643_+_+_C_115_02644_+_+_CO_R	NS_08-02300_+_+_NS_08-02300_00044_+_+_NS_08-02300_00045_+_+_CO_R	C_095_+_+_C_095_00794_+_+_C_095_00795_+_+_CO_F	A_80381_+_+_A_80381_01260_+_+_A_80381_01261_+_+_CO_F	S_HO-5096-0412_+_+_S_HO-5096-0412_02624_+_+_S_HO-5096-0412_02625_+_+_CO_R	S_C1504_+_+_S_C1504_02030_+_+_S_C1504_02031_+_+_CO_R	C_117_+_+_C_117_00484_+_+_C_117_00485_+_+_CO_R	C_S2398_+_+_C_S2398_02336_+_+_C_S2398_02337_+_+_CO_R	A_61236_+_+_A_61236_00345_+_+_A_61236_00346_+_+_CO_F	A_61244_+_+_A_61244_02208_+_+_A_61244_02209_+_+_CO_R	S_seps49_+_+_S_seps49_00679_+_+_S_seps49_00680_+_+_CO_R	C_077_+_+_C_077_01169_+_+_C_077_01170_+_+_CO_F	NS_MRSA-S14_+_+_NS_MRSA-S14_02530_+_+_NS_MRSA-S14_02531_+_+_CO_R	C_122_+_+_C_122_00074_+_+_C_122_00075_+_+_CO_F	NS_VRS2_+_+_NS_VRS2_02473_+_+_NS_VRS2_02474_+_+_CO_R	A_61239_+_+_A_61239_01366_+_+_A_61239_01367_+_+_CO_F	NS_M013_+_+_NS_M013_02573_+_+_NS_M013_02574_+_+_CO_R	S_chock11_+_+_S_chock11_02597_+_+_S_chock11_02598_+_+_CO_R	S_chock44_+_+_S_chock44_02408_+_+_S_chock44_02409_+_+_CO_R	A_S1_+_+_A_S1_02577_+_+_A_S1_02578_+_+_CO_R	A_61243_+_+_A_61243_01229_+_+_A_61243_01230_+_+_CO_F	S_C2071_+_+_S_C2071_00973_+_+_S_C2071_00974_+_+_CO_R	C_067_+_+_C_067_02541_+_+_C_067_02542_+_+_CO_R	C_MRSA-S23_+_+_C_MRSA-S23_02558_+_+_C_MRSA-S23_02559_+_+_CO_R	S_120_+_+_S_120_01887_+_+_S_120_01888_+_+_CO_F
Cluster_17626			356	356	1	NS_NCTC8325_+_+_NS_NCTC8325_01205_+_+_NS_NCTC8325_01206_+_+_DP	S_chock14_+_+_S_chock14_01215_+_+_S_chock14_01216_+_+_DP	C_080_+_+_C_080_02243_+_+_C_080_02244_+_+_DP	C_070_+_+_C_070_01255_+_+_C_070_01256_+_+_DP	A_ED98_+_+_A_ED98_01309_+_+_A_ED98_01310_+_+_DP	NS_Mu50-omega_+_+_NS_Mu50-omega_01365_+_+_NS_Mu50-omega_01366_+_+_DP	NS_MRSA-S5_+_+_NS_MRSA-S5_01253_+_+_NS_MRSA-S5_01254_+_+_DP	A_973N0003_+_+_A_973N0003_01554_+_+_A_973N0003_01555_+_+_DP	S_chock89_+_+_S_chock89_01305_+_+_S_chock89_01306_+_+_DP	A_973N0031_+_+_A_973N0031_01447_+_+_A_973N0031_01448_+_+_DP	NS_VRS9_+_+_NS_VRS9_01248_+_+_NS_VRS9_01249_+_+_DP	A_75_+_+_A_75_01478_+_+_A_75_01479_+_+_DP	A_S0462_+_+_A_S0462_01353_+_+_A_S0462_01354_+_+_DP	C_039_+_+_C_039_01684_+_+_C_039_01685_+_+_DP	C_071_+_+_C_071_01699_+_+_C_071_01700_+_+_DP	C_C1407_+_+_C_C1407_00603_+_+_C_C1407_00604_+_+_DP	A_973N0088_+_+_A_973N0088_00395_+_+_A_973N0088_00396_+_+_DP	A_61282_+_+_A_61282_01539_+_+_A_61282_01540_+_+_DP	S_ST20130939_+_+_S_ST20130939_01287_+_+_S_ST20130939_01288_+_+_DP	C_115_+_+_C_115_01276_+_+_C_115_01277_+_+_DP	NS_08-02300_+_+_NS_08-02300_01342_+_+_NS_08-02300_01343_+_+_DP	C_095_+_+_C_095_02161_+_+_C_095_02162_+_+_DP	A_80381_+_+_A_80381_01659_+_+_A_80381_01660_+_+_DP	S_HO-5096-0412_+_+_S_HO-5096-0412_01241_+_+_S_HO-5096-0412_01242_+_+_DP	S_C1504_+_+_S_C1504_02202_+_+_S_C1504_02203_+_+_DP	C_117_+_+_C_117_01576_+_+_C_117_01577_+_+_DP	C_S2398_+_+_C_S2398_01057_+_+_C_S2398_01058_+_+_DP	A_61236_+_+_A_61236_01226_+_+_A_61236_01227_+_+_DP	A_61244_+_+_A_61244_00945_+_+_A_61244_00946_+_+_DP	S_seps49_+_+_S_seps49_02153_+_+_S_seps49_02154_+_+_DP	C_077_+_+_C_077_02123_+_+_C_077_02124_+_+_DP	NS_MRSA-S14_+_+_NS_MRSA-S14_01236_+_+_NS_MRSA-S14_01237_+_+_DP	C_122_+_+_C_122_02099_+_+_C_122_02100_+_+_DP	NS_VRS2_+_+_NS_VRS2_01269_+_+_NS_VRS2_01270_+_+_DP	A_61239_+_+_A_61239_01439_+_+_A_61239_01440_+_+_DP	NS_M013_+_+_NS_M013_01291_+_+_NS_M013_01292_+_+_DP	S_chock11_+_+_S_chock11_01031_+_+_S_chock11_01032_+_+_DP	S_chock44_+_+_S_chock44_01401_+_+_S_chock44_01402_+_+_DP	A_S1_+_+_A_S1_01306_+_+_A_S1_01307_+_+_DP	A_61243_+_+_A_61243_01298_+_+_A_61243_01299_+_+_DP	S_C2071_+_+_S_C2071_02622_+_+_S_C2071_02623_+_+_DP	C_067_+_+_C_067_01378_+_+_C_067_01379_+_+_DP	C_MRSA-S23_+_+_C_MRSA-S23_01257_+_+_C_MRSA-S23_01258_+_+_DP	S_120_+_+_S_120_00630_+_+_S_120_00631_+_+_DP
Cluster_17735			356	356	1	NS_NCTC8325_+_+_NS_NCTC8325_00361_+_+_NS_NCTC8325_00362_+_+_CO_F	S_chock14_+_+_S_chock14_00358_+_+_S_chock14_00359_+_+_CO_F	C_080_+_+_C_080_00959_+_+_C_080_00960_+_+_CO_F	C_070_+_+_C_070_00366_+_+_C_070_00367_+_+_CO_F	A_ED98_+_+_A_ED98_00387_+_+_A_ED98_00388_+_+_CO_F	NS_Mu50-omega_+_+_NS_Mu50-omega_00441_+_+_NS_Mu50-omega_00442_+_+_CO_F	NS_MRSA-S5_+_+_NS_MRSA-S5_00381_+_+_NS_MRSA-S5_00382_+_+_CO_F	A_973N0003_+_+_A_973N0003_01767_+_+_A_973N0003_01768_+_+_CO_F	S_chock89_+_+_S_chock89_00406_+_+_S_chock89_00407_+_+_CO_F	A_973N0031_+_+_A_973N0031_02304_+_+_A_973N0031_02305_+_+_CO_R	NS_VRS9_+_+_NS_VRS9_00387_+_+_NS_VRS9_00388_+_+_CO_F	A_75_+_+_A_75_00648_+_+_A_75_00649_+_+_CO_F	A_S0462_+_+_A_S0462_00489_+_+_A_S0462_00490_+_+_CO_F	C_039_+_+_C_039_00378_+_+_C_039_00379_+_+_CO_F	C_071_+_+_C_071_01920_+_+_C_071_01921_+_+_CO_R	C_C1407_+_+_C_C1407_00249_+_+_C_C1407_00250_+_+_CO_R	A_973N0088_+_+_A_973N0088_02330_+_+_A_973N0088_02331_+_+_CO_F	A_61282_+_+_A_61282_01413_+_+_A_61282_01414_+_+_CO_R	S_ST20130939_+_+_S_ST20130939_00363_+_+_S_ST20130939_00364_+_+_CO_F	C_115_+_+_C_115_00373_+_+_C_115_00374_+_+_CO_F	NS_08-02300_+_+_NS_08-02300_00500_+_+_NS_08-02300_00501_+_+_CO_F	C_095_+_+_C_095_00312_+_+_C_095_00313_+_+_CO_F	A_80381_+_+_A_80381_01720_+_+_A_80381_01721_+_+_CO_F	S_HO-5096-0412_+_+_S_HO-5096-0412_00383_+_+_S_HO-5096-0412_00384_+_+_CO_F	S_C1504_+_+_S_C1504_00390_+_+_S_C1504_00391_+_+_CO_F	C_117_+_+_C_117_00937_+_+_C_117_00938_+_+_CO_F	C_S2398_+_+_C_S2398_00254_+_+_C_S2398_00255_+_+_CO_F	A_61236_+_+_A_61236_02206_+_+_A_61236_02207_+_+_CO_R	A_61244_+_+_A_61244_01364_+_+_A_61244_01365_+_+_CO_R	S_seps49_+_+_S_seps49_01331_+_+_S_seps49_01332_+_+_CO_F	C_077_+_+_C_077_01059_+_+_C_077_01060_+_+_CO_F	NS_MRSA-S14_+_+_NS_MRSA-S14_00398_+_+_NS_MRSA-S14_00399_+_+_CO_F	C_122_+_+_C_122_01264_+_+_C_122_01265_+_+_CO_F	NS_VRS2_+_+_NS_VRS2_00381_+_+_NS_VRS2_00382_+_+_CO_F	A_61239_+_+_A_61239_01511_+_+_A_61239_01512_+_+_CO_F	NS_M013_+_+_NS_M013_00411_+_+_NS_M013_00412_+_+_CO_F	S_chock11_+_+_S_chock11_00433_+_+_S_chock11_00434_+_+_CO_R	S_chock44_+_+_S_chock44_00610_+_+_S_chock44_00611_+_+_CO_F	A_S1_+_+_A_S1_00412_+_+_A_S1_00413_+_+_CO_F	A_61243_+_+_A_61243_02048_+_+_A_61243_02049_+_+_CO_R	S_C2071_+_+_S_C2071_01955_+_+_S_C2071_01956_+_+_CO_F	C_067_+_+_C_067_00374_+_+_C_067_00375_+_+_CO_R	C_MRSA-S23_+_+_C_MRSA-S23_00385_+_+_C_MRSA-S23_00386_+_+_CO_F	S_120_+_+_S_120_02154_+_+_S_120_02155_+_+_CO_R
Cluster_26008			356	356	1	NS_NCTC8325_+_+_NS_NCTC8325_01243_+_+_NS_NCTC8325_01244_+_+_CO_F	S_chock14_+_+_S_chock14_01254_+_+_S_chock14_01255_+_+_CO_F	C_080_+_+_C_080_02282_+_+_C_080_02283_+_+_CO_F	C_070_+_+_C_070_01294_+_+_C_070_01295_+_+_CO_F	A_ED98_+_+_A_ED98_01349_+_+_A_ED98_01350_+_+_CO_F	NS_Mu50-omega_+_+_NS_Mu50-omega_01404_+_+_NS_Mu50-omega_01405_+_+_CO_F	NS_MRSA-S5_+_+_NS_MRSA-S5_01291_+_+_NS_MRSA-S5_01292_+_+_CO_F	A_973N0003_+_+_A_973N0003_02376_+_+_A_973N0003_02377_+_+_CO_F	S_chock89_+_+_S_chock89_01345_+_+_S_chock89_01346_+_+_CO_F	A_973N0031_+_+_A_973N0031_02440_+_+_A_973N0031_02441_+_+_CO_F	NS_VRS9_+_+_NS_VRS9_01287_+_+_NS_VRS9_01288_+_+_CO_F	A_75_+_+_A_75_01519_+_+_A_75_01520_+_+_CO_F	A_S0462_+_+_A_S0462_01393_+_+_A_S0462_01394_+_+_CO_F	C_039_+_+_C_039_01742_+_+_C_039_01743_+_+_CO_F	C_071_+_+_C_071_01661_+_+_C_071_01662_+_+_CO_R	C_C1407_+_+_C_C1407_02391_+_+_C_C1407_02392_+_+_CO_R	A_973N0088_+_+_A_973N0088_00356_+_+_A_973N0088_00357_+_+_CO_R	A_61282_+_+_A_61282_00262_+_+_A_61282_00263_+_+_CO_F	S_ST20130939_+_+_S_ST20130939_01326_+_+_S_ST20130939_01327_+_+_CO_F	C_115_+_+_C_115_01315_+_+_C_115_01316_+_+_CO_F	NS_08-02300_+_+_NS_08-02300_01380_+_+_NS_08-02300_01381_+_+_CO_F	C_095_+_+_C_095_02200_+_+_C_095_02201_+_+_CO_F	A_80381_+_+_A_80381_01697_+_+_A_80381_01698_+_+_CO_R	S_HO-5096-0412_+_+_S_HO-5096-0412_01299_+_+_S_HO-5096-0412_01300_+_+_CO_F	S_C1504_+_+_S_C1504_02310_+_+_S_C1504_02311_+_+_CO_R	C_117_+_+_C_117_01538_+_+_C_117_01539_+_+_CO_R	C_S2398_+_+_C_S2398_01095_+_+_C_S2398_01096_+_+_CO_F	A_61236_+_+_A_61236_01444_+_+_A_61236_01445_+_+_CO_F	A_61244_+_+_A_61244_01440_+_+_A_61244_01441_+_+_CO_R	S_seps49_+_+_S_seps49_02192_+_+_S_seps49_02193_+_+_CO_F	C_077_+_+_C_077_02162_+_+_C_077_02163_+_+_CO_F	NS_MRSA-S14_+_+_NS_MRSA-S14_01274_+_+_NS_MRSA-S14_01275_+_+_CO_F	C_122_+_+_C_122_02139_+_+_C_122_02140_+_+_CO_F	NS_VRS2_+_+_NS_VRS2_01308_+_+_NS_VRS2_01309_+_+_CO_F	A_61239_+_+_A_61239_02245_+_+_A_61239_02246_+_+_CO_R	NS_M013_+_+_NS_M013_01330_+_+_NS_M013_01331_+_+_CO_F	S_chock11_+_+_S_chock11_01069_+_+_S_chock11_01070_+_+_CO_F	S_chock44_+_+_S_chock44_01439_+_+_S_chock44_01440_+_+_CO_F	A_S1_+_+_A_S1_01347_+_+_A_S1_01348_+_+_CO_F	A_61243_+_+_A_61243_01689_+_+_A_61243_01690_+_+_CO_F	S_C2071_+_+_S_C2071_02282_+_+_S_C2071_02283_+_+_CO_R	C_067_+_+_C_067_01417_+_+_C_067_01418_+_+_CO_F	C_MRSA-S23_+_+_C_MRSA-S23_01295_+_+_C_MRSA-S23_01296_+_+_CO_F	S_120_+_+_S_120_02271_+_+_S_120_02272_+_+_CO_R
Cluster_19108			356	356	1	NS_NCTC8325_+_+_NS_NCTC8325_00465_+_+_NS_NCTC8325_00466_+_+_CO_F	S_chock14_+_+_S_chock14_00459_+_+_S_chock14_00460_+_+_CO_F	C_080_+_+_C_080_01377_+_+_C_080_01378_+_+_CO_F	C_070_+_+_C_070_00467_+_+_C_070_00468_+_+_CO_F	A_ED98_+_+_A_ED98_00491_+_+_A_ED98_00492_+_+_CO_F	NS_Mu50-omega_+_+_NS_Mu50-omega_00545_+_+_NS_Mu50-omega_00546_+_+_CO_F	NS_MRSA-S5_+_+_NS_MRSA-S5_00480_+_+_NS_MRSA-S5_00481_+_+_CO_F	A_973N0003_+_+_A_973N0003_01181_+_+_A_973N0003_01182_+_+_CO_R	S_chock89_+_+_S_chock89_00511_+_+_S_chock89_00512_+_+_CO_F	A_973N0031_+_+_A_973N0031_01236_+_+_A_973N0031_01237_+_+_CO_R	NS_VRS9_+_+_NS_VRS9_00489_+_+_NS_VRS9_00490_+_+_CO_F	A_75_+_+_A_75_00747_+_+_A_75_00748_+_+_CO_F	A_S0462_+_+_A_S0462_00591_+_+_A_S0462_00592_+_+_CO_F	C_039_+_+_C_039_01990_+_+_C_039_01991_+_+_CO_R	C_071_+_+_C_071_00162_+_+_C_071_00163_+_+_CO_F	C_C1407_+_+_C_C1407_00867_+_+_C_C1407_00868_+_+_CO_F	A_973N0088_+_+_A_973N0088_02118_+_+_A_973N0088_02119_+_+_CO_R	A_61282_+_+_A_61282_01829_+_+_A_61282_01830_+_+_CO_R	S_ST20130939_+_+_S_ST20130939_00471_+_+_S_ST20130939_00472_+_+_CO_F	C_115_+_+_C_115_00476_+_+_C_115_00477_+_+_CO_F	NS_08-02300_+_+_NS_08-02300_00607_+_+_NS_08-02300_00608_+_+_CO_F	C_095_+_+_C_095_00420_+_+_C_095_00421_+_+_CO_F	A_80381_+_+_A_80381_01289_+_+_A_80381_01290_+_+_CO_F	S_HO-5096-0412_+_+_S_HO-5096-0412_00491_+_+_S_HO-5096-0412_00492_+_+_CO_F	S_C1504_+_+_S_C1504_00885_+_+_S_C1504_00886_+_+_CO_F	C_117_+_+_C_117_02350_+_+_C_117_02351_+_+_CO_R	C_S2398_+_+_C_S2398_00342_+_+_C_S2398_00343_+_+_CO_F	A_61236_+_+_A_61236_01554_+_+_A_61236_01555_+_+_CO_R	A_61244_+_+_A_61244_01011_+_+_A_61244_01012_+_+_CO_R	S_seps49_+_+_S_seps49_01384_+_+_S_seps49_01385_+_+_CO_F	C_077_+_+_C_077_01539_+_+_C_077_01540_+_+_CO_R	NS_MRSA-S14_+_+_NS_MRSA-S14_00497_+_+_NS_MRSA-S14_00498_+_+_CO_F	C_122_+_+_C_122_01364_+_+_C_122_01365_+_+_CO_F	NS_VRS2_+_+_NS_VRS2_00477_+_+_NS_VRS2_00478_+_+_CO_F	A_61239_+_+_A_61239_01395_+_+_A_61239_01396_+_+_CO_F	NS_M013_+_+_NS_M013_00518_+_+_NS_M013_00519_+_+_CO_F	S_chock11_+_+_S_chock11_02006_+_+_S_chock11_02007_+_+_CO_R	S_chock44_+_+_S_chock44_00663_+_+_S_chock44_00664_+_+_CO_F	A_S1_+_+_A_S1_00510_+_+_A_S1_00511_+_+_CO_F	A_61243_+_+_A_61243_00882_+_+_A_61243_00883_+_+_CO_F	S_C2071_+_+_S_C2071_01853_+_+_S_C2071_01854_+_+_CO_R	C_067_+_+_C_067_00266_+_+_C_067_00267_+_+_CO_R	C_MRSA-S23_+_+_C_MRSA-S23_00485_+_+_C_MRSA-S23_00486_+_+_CO_F	S_120_+_+_S_120_01154_+_+_S_120_01155_+_+_CO_F
Cluster_25851			356	356	1	NS_NCTC8325_+_+_NS_NCTC8325_02089_+_+_NS_NCTC8325_02090_+_+_CO_R	S_chock14_+_+_S_chock14_02006_+_+_S_chock14_02007_+_+_CO_R	C_080_+_+_C_080_01309_+_+_C_080_01310_+_+_CO_F	C_070_+_+_C_070_02560_+_+_C_070_02561_+_+_CO_R	A_ED98_+_+_A_ED98_02086_+_+_A_ED98_02087_+_+_CO_R	NS_Mu50-omega_+_+_NS_Mu50-omega_02130_+_+_NS_Mu50-omega_02131_+_+_CO_R	NS_MRSA-S5_+_+_NS_MRSA-S5_02027_+_+_NS_MRSA-S5_02028_+_+_CO_R	A_973N0003_+_+_A_973N0003_01857_+_+_A_973N0003_01858_+_+_CO_F	S_chock89_+_+_S_chock89_02072_+_+_S_chock89_02073_+_+_CO_R	A_973N0031_+_+_A_973N0031_01718_+_+_A_973N0031_01719_+_+_CO_F	NS_VRS9_+_+_NS_VRS9_01986_+_+_NS_VRS9_01987_+_+_CO_R	A_75_+_+_A_75_02202_+_+_A_75_02203_+_+_CO_R	A_S0462_+_+_A_S0462_02073_+_+_A_S0462_02074_+_+_CO_R	C_039_+_+_C_039_00509_+_+_C_039_00510_+_+_CO_F	C_071_+_+_C_071_00039_+_+_C_071_00040_+_+_CO_F	C_C1407_+_+_C_C1407_01915_+_+_C_C1407_01916_+_+_CO_R	A_973N0088_+_+_A_973N0088_01605_+_+_A_973N0088_01606_+_+_CO_R	A_61282_+_+_A_61282_01089_+_+_A_61282_01090_+_+_CO_F	S_ST20130939_+_+_S_ST20130939_01962_+_+_S_ST20130939_01963_+_+_CO_R	C_115_+_+_C_115_02121_+_+_C_115_02122_+_+_CO_R	NS_08-02300_+_+_NS_08-02300_02088_+_+_NS_08-02300_02089_+_+_CO_R	C_095_+_+_C_095_01526_+_+_C_095_01527_+_+_CO_F	A_80381_+_+_A_80381_01064_+_+_A_80381_01065_+_+_CO_F	S_HO-5096-0412_+_+_S_HO-5096-0412_02085_+_+_S_HO-5096-0412_02086_+_+_CO_R	S_C1504_+_+_S_C1504_00124_+_+_S_C1504_00125_+_+_CO_F	C_117_+_+_C_117_02550_+_+_C_117_02551_+_+_CO_R	C_S2398_+_+_C_S2398_01779_+_+_C_S2398_01780_+_+_CO_R	A_61236_+_+_A_61236_00629_+_+_A_61236_00630_+_+_CO_R	A_61244_+_+_A_61244_00868_+_+_A_61244_00869_+_+_CO_R	S_seps49_+_+_S_seps49_00160_+_+_S_seps49_00161_+_+_CO_R	C_077_+_+_C_077_00503_+_+_C_077_00504_+_+_CO_F	NS_MRSA-S14_+_+_NS_MRSA-S14_02005_+_+_NS_MRSA-S14_02006_+_+_CO_R	C_122_+_+_C_122_00600_+_+_C_122_00601_+_+_CO_F	NS_VRS2_+_+_NS_VRS2_01940_+_+_NS_VRS2_01941_+_+_CO_R	A_61239_+_+_A_61239_02355_+_+_A_61239_02356_+_+_CO_F	NS_M013_+_+_NS_M013_02025_+_+_NS_M013_02026_+_+_CO_R	S_chock11_+_+_S_chock11_02072_+_+_S_chock11_02073_+_+_CO_R	S_chock44_+_+_S_chock44_02528_+_+_S_chock44_02529_+_+_CO_R	A_S1_+_+_A_S1_02040_+_+_A_S1_02041_+_+_CO_R	A_61243_+_+_A_61243_00438_+_+_A_61243_00439_+_+_CO_R	S_C2071_+_+_S_C2071_01112_+_+_S_C2071_01113_+_+_CO_R	C_067_+_+_C_067_02148_+_+_C_067_02149_+_+_CO_F	C_MRSA-S23_+_+_C_MRSA-S23_02032_+_+_C_MRSA-S23_02033_+_+_CO_R	S_120_+_+_S_120_02499_+_+_S_120_02500_+_+_CO_R
Cluster_23875			356	357	1.00280898876405	NS_NCTC8325_+_+_NS_NCTC8325_01684_+_+_NS_NCTC8325_01685_+_+_DP	S_chock14_+_+_S_chock14_01628_+_+_S_chock14_01629_+_+_DP	C_080_+_+_C_080_02659_+_+_C_080_02660_+_+_DP	C_070_+_+_C_070_02225_+_+_C_070_02226_+_+_DP	A_ED98_+_+_A_ED98_01740_+_+_A_ED98_01741_+_+_DP	NS_Mu50-omega_+_+_NS_Mu50-omega_01782_+_+_NS_Mu50-omega_01783_+_+_DP	NS_MRSA-S5_+_+_NS_MRSA-S5_01729_+_+_NS_MRSA-S5_01730_+_+_DP	A_973N0003_+_+_A_973N0003_02196_+_+_A_973N0003_02197_+_+_DP	S_chock89_+_+_S_chock89_01720_+_+_S_chock89_01721_+_+_DP	A_973N0031_+_+_A_973N0031_01848_+_+_A_973N0031_01849_+_+_DP	NS_VRS9_+_+_NS_VRS9_01662_+_+_NS_VRS9_01663_+_+_DP	A_75_+_+_A_75_01903_+_+_A_75_01904_+_+_DP	A_S0462_+_+_A_S0462_01766_+_+_A_S0462_01767_+_+_DP	C_039_+_+_C_039_00815_+_+_C_039_00816_+_+_DP	C_071_+_+_C_071_01286_+_+_C_071_01287_+_+_DP	C_C1407_+_+_C_C1407_01233_+_+_C_C1407_01234_+_+_DP	A_973N0088_+_+_A_973N0088_02457_+_+_A_973N0088_02458_+_+_DP	A_61282_+_+_A_61282_01687_+_+_A_61282_01688_+_+_DP	S_ST20130939_+_+_S_ST20130939_01696_+_+_S_ST20130939_01697_+_+_DP	C_115_+_+_C_115_01763_+_+_C_115_01764_+_+_DP	NS_08-02300_+_+_NS_08-02300_01759_+_+_NS_08-02300_01760_+_+_DP	C_095_+_+_C_095_02576_+_+_C_095_02577_+_+_DP	A_80381_+_+_A_80381_02344_+_+_A_80381_02345_+_+_DP	S_HO-5096-0412_+_+_S_HO-5096-0412_01742_+_+_S_HO-5096-0412_01743_+_+_DP	S_C1504_+_+_S_C1504_01925_+_+_S_C1504_01926_+_+_DP	C_117_+_+_C_117_01108_+_+_C_117_01109_+_+_DP	C_S2398_+_+_C_S2398_01495_+_+_C_S2398_01496_+_+_DP	A_61236_+_+_A_61236_00574_+_+_A_61236_00575_+_+_DP	A_61244_+_+_A_61244_01714_+_+_A_61244_01715_+_+_DP	S_seps49_+_+_S_seps49_02557_+_+_S_seps49_02558_+_+_DP	C_077_+_+_C_077_02529_+_+_C_077_02530_+_+_DP	NS_MRSA-S14_+_+_NS_MRSA-S14_01709_+_+_NS_MRSA-S14_01710_+_+_DP	C_122_+_+_C_122_02548_+_+_C_122_02549_+_+_DP	NS_VRS2_+_+_NS_VRS2_01677_+_+_NS_VRS2_01678_+_+_DP	A_61239_+_+_A_61239_01881_+_+_A_61239_01882_+_+_DP	NS_M013_+_+_NS_M013_01776_+_+_NS_M013_01777_+_+_DP	S_chock11_+_+_S_chock11_01440_+_+_S_chock11_01441_+_+_DP	S_chock44_+_+_S_chock44_00127_+_+_S_chock44_00128_+_+_DP	A_S1_+_+_A_S1_01769_+_+_A_S1_01770_+_+_DP	A_61243_+_+_A_61243_01826_+_+_A_61243_01827_+_+_DP	S_C2071_+_+_S_C2071_02691_+_+_S_C2071_02692_+_+_DP	C_067_+_+_C_067_00874_+_+_C_067_00875_+_+_DP	C_MRSA-S23_+_+_C_MRSA-S23_01735_+_+_C_MRSA-S23_01736_+_+_DP	S_120_+_+_S_120_00776_+_+_S_120_00777_+_+_DP
Cluster_25544			356	357	1.00280898876405	NS_NCTC8325_+_+_NS_NCTC8325_00328_+_+_NS_NCTC8325_00329_+_+_CO_F	S_chock14_+_+_S_chock14_00322_+_+_S_chock14_00323_+_+_CO_F	C_080_+_+_C_080_00922_+_+_C_080_00923_+_+_CO_F	C_070_+_+_C_070_00327_+_+_C_070_00328_+_+_CO_F	A_ED98_+_+_A_ED98_00347_+_+_A_ED98_00348_+_+_CO_F	NS_Mu50-omega_+_+_NS_Mu50-omega_00378_+_+_NS_Mu50-omega_00379_+_+_CO_F	NS_MRSA-S5_+_+_NS_MRSA-S5_00341_+_+_NS_MRSA-S5_00342_+_+_CO_F	A_973N0003_+_+_A_973N0003_02229_+_+_A_973N0003_02230_+_+_CO_F	S_chock89_+_+_S_chock89_00369_+_+_S_chock89_00370_+_+_CO_F	A_973N0031_+_+_A_973N0031_01574_+_+_A_973N0031_01575_+_+_CO_F	NS_VRS9_+_+_NS_VRS9_00347_+_+_NS_VRS9_00348_+_+_CO_F	A_75_+_+_A_75_00609_+_+_A_75_00610_+_+_CO_F	A_S0462_+_+_A_S0462_00436_+_+_A_S0462_00437_+_+_CO_F	C_039_+_+_C_039_00346_+_+_C_039_00347_+_+_CO_F	C_071_+_+_C_071_01956_+_+_C_071_01957_+_+_CO_R	C_C1407_+_+_C_C1407_00490_+_+_C_C1407_00491_+_+_CO_R	A_973N0088_+_+_A_973N0088_01287_+_+_A_973N0088_01288_+_+_CO_F	A_61282_+_+_A_61282_02185_+_+_A_61282_02186_+_+_CO_R	S_ST20130939_+_+_S_ST20130939_00324_+_+_S_ST20130939_00325_+_+_CO_F	C_115_+_+_C_115_00345_+_+_C_115_00346_+_+_CO_F	NS_08-02300_+_+_NS_08-02300_00460_+_+_NS_08-02300_00461_+_+_CO_F	C_095_+_+_C_095_00275_+_+_C_095_00276_+_+_CO_F	A_80381_+_+_A_80381_00922_+_+_A_80381_00923_+_+_CO_F	S_HO-5096-0412_+_+_S_HO-5096-0412_00350_+_+_S_HO-5096-0412_00351_+_+_CO_F	S_C1504_+_+_S_C1504_00523_+_+_S_C1504_00524_+_+_CO_F	C_117_+_+_C_117_00895_+_+_C_117_00896_+_+_CO_F	C_S2398_+_+_C_S2398_00217_+_+_C_S2398_00218_+_+_CO_F	A_61236_+_+_A_61236_01864_+_+_A_61236_01865_+_+_CO_F	A_61244_+_+_A_61244_01879_+_+_A_61244_01880_+_+_CO_F	S_seps49_+_+_S_seps49_01288_+_+_S_seps49_01289_+_+_CO_F	C_077_+_+_C_077_01013_+_+_C_077_01014_+_+_CO_F	NS_MRSA-S14_+_+_NS_MRSA-S14_00358_+_+_NS_MRSA-S14_00359_+_+_CO_F	C_122_+_+_C_122_01223_+_+_C_122_01224_+_+_CO_F	NS_VRS2_+_+_NS_VRS2_00341_+_+_NS_VRS2_00342_+_+_CO_F	A_61239_+_+_A_61239_00788_+_+_A_61239_00789_+_+_CO_F	NS_M013_+_+_NS_M013_00363_+_+_NS_M013_00364_+_+_CO_F	S_chock11_+_+_S_chock11_00472_+_+_S_chock11_00473_+_+_CO_R	S_chock44_+_+_S_chock44_00567_+_+_S_chock44_00568_+_+_CO_F	A_S1_+_+_A_S1_00375_+_+_A_S1_00376_+_+_CO_F	A_61243_+_+_A_61243_02075_+_+_A_61243_02076_+_+_CO_R	S_C2071_+_+_S_C2071_00104_+_+_S_C2071_00105_+_+_CO_F	C_067_+_+_C_067_00914_+_+_C_067_00915_+_+_CO_R	C_MRSA-S23_+_+_C_MRSA-S23_00345_+_+_C_MRSA-S23_00346_+_+_CO_F	S_120_+_+_S_120_01730_+_+_S_120_01731_+_+_CO_F
Cluster_20988			356	358	1.00561797752809	NS_NCTC8325_+_+_NS_NCTC8325_00836_+_+_NS_NCTC8325_00837_+_+_CO_R	S_chock14_+_+_S_chock14_00825_+_+_S_chock14_00826_+_+_CO_R	C_080_+_+_C_080_01784_+_+_C_080_01785_+_+_CO_R	C_070_+_+_C_070_00827_+_+_C_070_00828_+_+_CO_R	A_ED98_+_+_A_ED98_00946_+_+_A_ED98_00947_+_+_CO_R	NS_Mu50-omega_+_+_NS_Mu50-omega_01003_+_+_NS_Mu50-omega_01004_+_+_CO_R	NS_MRSA-S5_+_+_NS_MRSA-S5_00886_+_+_NS_MRSA-S5_00887_+_+_CO_R	A_973N0003_+_+_A_973N0003_01003_+_+_A_973N0003_01004_+_+_CO_F	S_chock89_+_+_S_chock89_00919_+_+_S_chock89_00920_+_+_CO_R	A_973N0031_+_+_A_973N0031_01047_+_+_A_973N0031_01048_+_+_CO_R	NS_VRS9_+_+_NS_VRS9_00880_+_+_NS_VRS9_00881_+_+_CO_R	A_75_+_+_A_75_01120_+_+_A_75_01121_+_+_CO_R	A_S0462_+_+_A_S0462_00983_+_+_A_S0462_00984_+_+_CO_R	C_039_+_+_C_039_01304_+_+_C_039_01305_+_+_CO_R	C_071_+_+_C_071_00757_+_+_C_071_00758_+_+_CO_F	C_C1407_+_+_C_C1407_02118_+_+_C_C1407_02119_+_+_CO_R	A_973N0088_+_+_A_973N0088_01344_+_+_A_973N0088_01345_+_+_CO_F	A_61282_+_+_A_61282_01185_+_+_A_61282_01186_+_+_CO_F	S_ST20130939_+_+_S_ST20130939_00854_+_+_S_ST20130939_00855_+_+_CO_R	C_115_+_+_C_115_00885_+_+_C_115_00886_+_+_CO_R	NS_08-02300_+_+_NS_08-02300_00976_+_+_NS_08-02300_00977_+_+_CO_R	C_095_+_+_C_095_01785_+_+_C_095_01786_+_+_CO_R	A_80381_+_+_A_80381_00546_+_+_A_80381_00547_+_+_CO_F	S_HO-5096-0412_+_+_S_HO-5096-0412_00861_+_+_S_HO-5096-0412_00862_+_+_CO_R	S_C1504_+_+_S_C1504_02486_+_+_S_C1504_02487_+_+_CO_F	C_117_+_+_C_117_01970_+_+_C_117_01971_+_+_CO_F	C_S2398_+_+_C_S2398_00688_+_+_C_S2398_00689_+_+_CO_R	A_61236_+_+_A_61236_01173_+_+_A_61236_01174_+_+_CO_F	A_61244_+_+_A_61244_00671_+_+_A_61244_00672_+_+_CO_R	S_seps49_+_+_S_seps49_01770_+_+_S_seps49_01771_+_+_CO_R	C_077_+_+_C_077_00093_+_+_C_077_00094_+_+_CO_R	NS_MRSA-S14_+_+_NS_MRSA-S14_00869_+_+_NS_MRSA-S14_00870_+_+_CO_R	C_122_+_+_C_122_01739_+_+_C_122_01740_+_+_CO_R	NS_VRS2_+_+_NS_VRS2_00842_+_+_NS_VRS2_00843_+_+_CO_R	A_61239_+_+_A_61239_00620_+_+_A_61239_00621_+_+_CO_F	NS_M013_+_+_NS_M013_00917_+_+_NS_M013_00918_+_+_CO_R	S_chock11_+_+_S_chock11_00661_+_+_S_chock11_00662_+_+_CO_R	S_chock44_+_+_S_chock44_01033_+_+_S_chock44_01034_+_+_CO_R	A_S1_+_+_A_S1_00946_+_+_A_S1_00947_+_+_CO_R	A_61243_+_+_A_61243_01255_+_+_A_61243_01256_+_+_CO_F	S_C2071_+_+_S_C2071_00373_+_+_S_C2071_00374_+_+_CO_R	C_067_+_+_C_067_01021_+_+_C_067_01022_+_+_CO_R	C_MRSA-S23_+_+_C_MRSA-S23_00890_+_+_C_MRSA-S23_00891_+_+_CO_R	S_120_+_+_S_120_00987_+_+_S_120_00988_+_+_CO_F
Cluster_15846			356	356	1	NS_NCTC8325_+_+_NS_NCTC8325_01265_+_+_NS_NCTC8325_01266_+_+_CO_R	S_chock14_+_+_S_chock14_01275_+_+_S_chock14_01276_+_+_CO_R	C_080_+_+_C_080_02303_+_+_C_080_02304_+_+_CO_R	C_070_+_+_C_070_01315_+_+_C_070_01316_+_+_CO_R	A_ED98_+_+_A_ED98_01370_+_+_A_ED98_01371_+_+_CO_R	NS_Mu50-omega_+_+_NS_Mu50-omega_01425_+_+_NS_Mu50-omega_01426_+_+_CO_R	NS_MRSA-S5_+_+_NS_MRSA-S5_01314_+_+_NS_MRSA-S5_01315_+_+_CO_R	A_973N0003_+_+_A_973N0003_02458_+_+_A_973N0003_02459_+_+_CO_R	S_chock89_+_+_S_chock89_01366_+_+_S_chock89_01367_+_+_CO_R	A_973N0031_+_+_A_973N0031_02460_+_+_A_973N0031_02461_+_+_CO_F	NS_VRS9_+_+_NS_VRS9_01307_+_+_NS_VRS9_01308_+_+_CO_R	A_75_+_+_A_75_01539_+_+_A_75_01540_+_+_CO_R	A_S0462_+_+_A_S0462_01413_+_+_A_S0462_01414_+_+_CO_R	C_039_+_+_C_039_01763_+_+_C_039_01764_+_+_CO_R	C_071_+_+_C_071_01639_+_+_C_071_01640_+_+_CO_F	C_C1407_+_+_C_C1407_00734_+_+_C_C1407_00735_+_+_CO_F	A_973N0088_+_+_A_973N0088_00333_+_+_A_973N0088_00334_+_+_CO_F	A_61282_+_+_A_61282_00283_+_+_A_61282_00284_+_+_CO_R	S_ST20130939_+_+_S_ST20130939_01347_+_+_S_ST20130939_01348_+_+_CO_R	C_115_+_+_C_115_01337_+_+_C_115_01338_+_+_CO_R	NS_08-02300_+_+_NS_08-02300_01403_+_+_NS_08-02300_01404_+_+_CO_R	C_095_+_+_C_095_02221_+_+_C_095_02222_+_+_CO_R	A_80381_+_+_A_80381_01676_+_+_A_80381_01677_+_+_CO_F	S_HO-5096-0412_+_+_S_HO-5096-0412_01320_+_+_S_HO-5096-0412_01321_+_+_CO_R	S_C1504_+_+_S_C1504_00698_+_+_S_C1504_00699_+_+_CO_F	C_117_+_+_C_117_01517_+_+_C_117_01518_+_+_CO_F	C_S2398_+_+_C_S2398_01115_+_+_C_S2398_01116_+_+_CO_R	A_61236_+_+_A_61236_01466_+_+_A_61236_01467_+_+_CO_R	A_61244_+_+_A_61244_00011_+_+_A_61244_00012_+_+_CO_R	S_seps49_+_+_S_seps49_02215_+_+_S_seps49_02216_+_+_CO_R	C_077_+_+_C_077_02182_+_+_C_077_02183_+_+_CO_R	NS_MRSA-S14_+_+_NS_MRSA-S14_01296_+_+_NS_MRSA-S14_01297_+_+_CO_R	C_122_+_+_C_122_02160_+_+_C_122_02161_+_+_CO_R	NS_VRS2_+_+_NS_VRS2_01330_+_+_NS_VRS2_01331_+_+_CO_R	A_61239_+_+_A_61239_00483_+_+_A_61239_00484_+_+_CO_F	NS_M013_+_+_NS_M013_01351_+_+_NS_M013_01352_+_+_CO_R	S_chock11_+_+_S_chock11_01089_+_+_S_chock11_01090_+_+_CO_R	S_chock44_+_+_S_chock44_01461_+_+_S_chock44_01462_+_+_CO_R	A_S1_+_+_A_S1_01368_+_+_A_S1_01369_+_+_CO_R	A_61243_+_+_A_61243_01801_+_+_A_61243_01802_+_+_CO_R	S_C2071_+_+_S_C2071_00804_+_+_S_C2071_00805_+_+_CO_F	C_067_+_+_C_067_01918_+_+_C_067_01919_+_+_CO_R	C_MRSA-S23_+_+_C_MRSA-S23_01318_+_+_C_MRSA-S23_01319_+_+_CO_R	S_120_+_+_S_120_02250_+_+_S_120_02251_+_+_CO_F
Cluster_25701			356	357	1.00280898876405	NS_NCTC8325_+_+_NS_NCTC8325_02236_+_+_NS_NCTC8325_02237_+_+_CO_R	S_chock14_+_+_S_chock14_02143_+_+_S_chock14_02144_+_+_CO_R	C_080_+_+_C_080_00469_+_+_C_080_00470_+_+_CO_F	C_070_+_+_C_070_01862_+_+_C_070_01863_+_+_CO_R	A_ED98_+_+_A_ED98_02225_+_+_A_ED98_02226_+_+_CO_R	NS_Mu50-omega_+_+_NS_Mu50-omega_02270_+_+_NS_Mu50-omega_02271_+_+_CO_R	NS_MRSA-S5_+_+_NS_MRSA-S5_02164_+_+_NS_MRSA-S5_02165_+_+_CO_R	A_973N0003_+_+_A_973N0003_00399_+_+_A_973N0003_00400_+_+_CO_F	S_chock89_+_+_S_chock89_02210_+_+_S_chock89_02211_+_+_CO_R	A_973N0031_+_+_A_973N0031_00800_+_+_A_973N0031_00801_+_+_CO_R	NS_VRS9_+_+_NS_VRS9_02128_+_+_NS_VRS9_02129_+_+_CO_R	A_75_+_+_A_75_02329_+_+_A_75_02330_+_+_CO_R	A_S0462_+_+_A_S0462_02219_+_+_A_S0462_02220_+_+_CO_R	C_039_+_+_C_039_02085_+_+_C_039_02086_+_+_CO_R	C_071_+_+_C_071_02394_+_+_C_071_02395_+_+_CO_R	C_C1407_+_+_C_C1407_00900_+_+_C_C1407_00901_+_+_CO_F	A_973N0088_+_+_A_973N0088_01700_+_+_A_973N0088_01701_+_+_CO_R	A_61282_+_+_A_61282_00710_+_+_A_61282_00711_+_+_CO_R	S_ST20130939_+_+_S_ST20130939_02097_+_+_S_ST20130939_02098_+_+_CO_R	C_115_+_+_C_115_02261_+_+_C_115_02262_+_+_CO_R	NS_08-02300_+_+_NS_08-02300_02227_+_+_NS_08-02300_02228_+_+_CO_R	C_095_+_+_C_095_01198_+_+_C_095_01199_+_+_CO_F	A_80381_+_+_A_80381_01964_+_+_A_80381_01965_+_+_CO_R	S_HO-5096-0412_+_+_S_HO-5096-0412_02221_+_+_S_HO-5096-0412_02222_+_+_CO_R	S_C1504_+_+_S_C1504_00245_+_+_S_C1504_00246_+_+_CO_F	C_117_+_+_C_117_00095_+_+_C_117_00096_+_+_CO_R	C_S2398_+_+_C_S2398_01907_+_+_C_S2398_01908_+_+_CO_R	A_61236_+_+_A_61236_00072_+_+_A_61236_00073_+_+_CO_F	A_61244_+_+_A_61244_01059_+_+_A_61244_01060_+_+_CO_R	S_seps49_+_+_S_seps49_00297_+_+_S_seps49_00298_+_+_CO_R	C_077_+_+_C_077_01687_+_+_C_077_01688_+_+_CO_R	NS_MRSA-S14_+_+_NS_MRSA-S14_02143_+_+_NS_MRSA-S14_02144_+_+_CO_R	C_122_+_+_C_122_00463_+_+_C_122_00464_+_+_CO_F	NS_VRS2_+_+_NS_VRS2_02079_+_+_NS_VRS2_02080_+_+_CO_R	A_61239_+_+_A_61239_00063_+_+_A_61239_00064_+_+_CO_R	NS_M013_+_+_NS_M013_02163_+_+_NS_M013_02164_+_+_CO_R	S_chock11_+_+_S_chock11_02207_+_+_S_chock11_02208_+_+_CO_R	S_chock44_+_+_S_chock44_02021_+_+_S_chock44_02022_+_+_CO_R	A_S1_+_+_A_S1_02188_+_+_A_S1_02189_+_+_CO_R	A_61243_+_+_A_61243_00173_+_+_A_61243_00174_+_+_CO_R	S_C2071_+_+_S_C2071_02036_+_+_S_C2071_02037_+_+_CO_F	C_067_+_+_C_067_01536_+_+_C_067_01537_+_+_CO_F	C_MRSA-S23_+_+_C_MRSA-S23_02169_+_+_C_MRSA-S23_02170_+_+_CO_R	S_120_+_+_S_120_00215_+_+_S_120_00216_+_+_CO_R
Cluster_15098			356	356	1	NS_NCTC8325_+_+_NS_NCTC8325_01886_+_+_NS_NCTC8325_01887_+_+_CO_R	S_chock14_+_+_S_chock14_01764_+_+_S_chock14_01765_+_+_CO_R	C_080_+_+_C_080_01209_+_+_C_080_01210_+_+_CO_F	C_070_+_+_C_070_02369_+_+_C_070_02370_+_+_CO_R	A_ED98_+_+_A_ED98_01890_+_+_A_ED98_01891_+_+_CO_R	NS_Mu50-omega_+_+_NS_Mu50-omega_01917_+_+_NS_Mu50-omega_01918_+_+_CO_R	NS_MRSA-S5_+_+_NS_MRSA-S5_01830_+_+_NS_MRSA-S5_01831_+_+_CO_R	A_973N0003_+_+_A_973N0003_02149_+_+_A_973N0003_02150_+_+_CO_R	S_chock89_+_+_S_chock89_01855_+_+_S_chock89_01856_+_+_CO_R	A_973N0031_+_+_A_973N0031_02203_+_+_A_973N0031_02204_+_+_CO_F	NS_VRS9_+_+_NS_VRS9_01791_+_+_NS_VRS9_01792_+_+_CO_R	A_75_+_+_A_75_02044_+_+_A_75_02045_+_+_CO_R	A_S0462_+_+_A_S0462_01880_+_+_A_S0462_01881_+_+_CO_R	C_039_+_+_C_039_00722_+_+_C_039_00723_+_+_CO_F	C_071_+_+_C_071_00904_+_+_C_071_00905_+_+_CO_F	C_C1407_+_+_C_C1407_01423_+_+_C_C1407_01424_+_+_CO_F	A_973N0088_+_+_A_973N0088_00852_+_+_A_973N0088_00853_+_+_CO_R	A_61282_+_+_A_61282_02181_+_+_A_61282_02182_+_+_CO_R	S_ST20130939_+_+_S_ST20130939_01827_+_+_S_ST20130939_01828_+_+_CO_R	C_115_+_+_C_115_01906_+_+_C_115_01907_+_+_CO_R	NS_08-02300_+_+_NS_08-02300_01894_+_+_NS_08-02300_01895_+_+_CO_R	C_095_+_+_C_095_01432_+_+_C_095_01433_+_+_CO_F	A_80381_+_+_A_80381_02248_+_+_A_80381_02249_+_+_CO_F	S_HO-5096-0412_+_+_S_HO-5096-0412_01872_+_+_S_HO-5096-0412_01873_+_+_CO_R	S_C1504_+_+_S_C1504_02710_+_+_S_C1504_02711_+_+_CO_F	C_117_+_+_C_117_02415_+_+_C_117_02416_+_+_CO_R	C_S2398_+_+_C_S2398_01601_+_+_C_S2398_01602_+_+_CO_R	A_61236_+_+_A_61236_01989_+_+_A_61236_01990_+_+_CO_F	A_61244_+_+_A_61244_02155_+_+_A_61244_02156_+_+_CO_R	S_seps49_+_+_S_seps49_00784_+_+_S_seps49_00785_+_+_CO_R	C_077_+_+_C_077_00635_+_+_C_077_00636_+_+_CO_F	NS_MRSA-S14_+_+_NS_MRSA-S14_01809_+_+_NS_MRSA-S14_01810_+_+_CO_R	C_122_+_+_C_122_00831_+_+_C_122_00832_+_+_CO_F	NS_VRS2_+_+_NS_VRS2_01812_+_+_NS_VRS2_01813_+_+_CO_R	A_61239_+_+_A_61239_01997_+_+_A_61239_01998_+_+_CO_F	NS_M013_+_+_NS_M013_01893_+_+_NS_M013_01894_+_+_CO_R	S_chock11_+_+_S_chock11_01572_+_+_S_chock11_01573_+_+_CO_R	S_chock44_+_+_S_chock44_00029_+_+_S_chock44_00030_+_+_CO_R	A_S1_+_+_A_S1_01892_+_+_A_S1_01893_+_+_CO_R	A_61243_+_+_A_61243_02275_+_+_A_61243_02276_+_+_CO_F	S_C2071_+_+_S_C2071_00027_+_+_S_C2071_00028_+_+_CO_R	C_067_+_+_C_067_00501_+_+_C_067_00502_+_+_CO_R	C_MRSA-S23_+_+_C_MRSA-S23_01836_+_+_C_MRSA-S23_01837_+_+_CO_R	S_120_+_+_S_120_01931_+_+_S_120_01932_+_+_CO_R
Cluster_23355			356	356	1	NS_NCTC8325_+_+_NS_NCTC8325_02243_+_+_NS_NCTC8325_02244_+_+_CO_R	S_chock14_+_+_S_chock14_02150_+_+_S_chock14_02151_+_+_CO_R	C_080_+_+_C_080_00462_+_+_C_080_00463_+_+_CO_F	C_070_+_+_C_070_01869_+_+_C_070_01870_+_+_CO_R	A_ED98_+_+_A_ED98_02232_+_+_A_ED98_02233_+_+_CO_R	NS_Mu50-omega_+_+_NS_Mu50-omega_02277_+_+_NS_Mu50-omega_02278_+_+_CO_R	NS_MRSA-S5_+_+_NS_MRSA-S5_02171_+_+_NS_MRSA-S5_02172_+_+_CO_R	A_973N0003_+_+_A_973N0003_00392_+_+_A_973N0003_00393_+_+_CO_F	S_chock89_+_+_S_chock89_02217_+_+_S_chock89_02218_+_+_CO_R	A_973N0031_+_+_A_973N0031_00807_+_+_A_973N0031_00808_+_+_CO_R	NS_VRS9_+_+_NS_VRS9_02135_+_+_NS_VRS9_02136_+_+_CO_R	A_75_+_+_A_75_02336_+_+_A_75_02337_+_+_CO_R	A_S0462_+_+_A_S0462_02226_+_+_A_S0462_02227_+_+_CO_R	C_039_+_+_C_039_02092_+_+_C_039_02093_+_+_CO_R	C_071_+_+_C_071_02401_+_+_C_071_02402_+_+_CO_R	C_C1407_+_+_C_C1407_00893_+_+_C_C1407_00894_+_+_CO_F	A_973N0088_+_+_A_973N0088_01707_+_+_A_973N0088_01708_+_+_CO_R	A_61282_+_+_A_61282_00717_+_+_A_61282_00718_+_+_CO_R	S_ST20130939_+_+_S_ST20130939_02104_+_+_S_ST20130939_02105_+_+_CO_R	C_115_+_+_C_115_02268_+_+_C_115_02269_+_+_CO_R	NS_08-02300_+_+_NS_08-02300_02234_+_+_NS_08-02300_02235_+_+_CO_R	C_095_+_+_C_095_01191_+_+_C_095_01192_+_+_CO_F	A_80381_+_+_A_80381_01971_+_+_A_80381_01972_+_+_CO_R	S_HO-5096-0412_+_+_S_HO-5096-0412_02228_+_+_S_HO-5096-0412_02229_+_+_CO_R	S_C1504_+_+_S_C1504_00238_+_+_S_C1504_00239_+_+_CO_F	C_117_+_+_C_117_00102_+_+_C_117_00103_+_+_CO_R	C_S2398_+_+_C_S2398_01914_+_+_C_S2398_01915_+_+_CO_R	A_61236_+_+_A_61236_00065_+_+_A_61236_00066_+_+_CO_F	A_61244_+_+_A_61244_01066_+_+_A_61244_01067_+_+_CO_R	S_seps49_+_+_S_seps49_00304_+_+_S_seps49_00305_+_+_CO_R	C_077_+_+_C_077_01694_+_+_C_077_01695_+_+_CO_R	NS_MRSA-S14_+_+_NS_MRSA-S14_02150_+_+_NS_MRSA-S14_02151_+_+_CO_R	C_122_+_+_C_122_00456_+_+_C_122_00457_+_+_CO_F	NS_VRS2_+_+_NS_VRS2_02086_+_+_NS_VRS2_02087_+_+_CO_R	A_61239_+_+_A_61239_00070_+_+_A_61239_00071_+_+_CO_R	NS_M013_+_+_NS_M013_02170_+_+_NS_M013_02171_+_+_CO_R	S_chock11_+_+_S_chock11_02214_+_+_S_chock11_02215_+_+_CO_R	S_chock44_+_+_S_chock44_02028_+_+_S_chock44_02029_+_+_CO_R	A_S1_+_+_A_S1_02195_+_+_A_S1_02196_+_+_CO_R	A_61243_+_+_A_61243_00180_+_+_A_61243_00181_+_+_CO_R	S_C2071_+_+_S_C2071_02029_+_+_S_C2071_02030_+_+_CO_F	C_067_+_+_C_067_01529_+_+_C_067_01530_+_+_CO_F	C_MRSA-S23_+_+_C_MRSA-S23_02176_+_+_C_MRSA-S23_02177_+_+_CO_R	S_120_+_+_S_120_00222_+_+_S_120_00223_+_+_CO_R
Cluster_26011			356	356	1	NS_NCTC8325_+_+_NS_NCTC8325_02224_+_+_NS_NCTC8325_02225_+_+_CO_R	S_chock14_+_+_S_chock14_02131_+_+_S_chock14_02132_+_+_CO_R	C_080_+_+_C_080_00481_+_+_C_080_00482_+_+_CO_F	C_070_+_+_C_070_01850_+_+_C_070_01851_+_+_CO_R	A_ED98_+_+_A_ED98_02213_+_+_A_ED98_02214_+_+_CO_R	NS_Mu50-omega_+_+_NS_Mu50-omega_02258_+_+_NS_Mu50-omega_02259_+_+_CO_R	NS_MRSA-S5_+_+_NS_MRSA-S5_02152_+_+_NS_MRSA-S5_02153_+_+_CO_R	A_973N0003_+_+_A_973N0003_00411_+_+_A_973N0003_00412_+_+_CO_F	S_chock89_+_+_S_chock89_02198_+_+_S_chock89_02199_+_+_CO_R	A_973N0031_+_+_A_973N0031_00788_+_+_A_973N0031_00789_+_+_CO_R	NS_VRS9_+_+_NS_VRS9_02116_+_+_NS_VRS9_02117_+_+_CO_R	A_75_+_+_A_75_02317_+_+_A_75_02318_+_+_CO_R	A_S0462_+_+_A_S0462_02207_+_+_A_S0462_02208_+_+_CO_R	C_039_+_+_C_039_02073_+_+_C_039_02074_+_+_CO_R	C_071_+_+_C_071_02382_+_+_C_071_02383_+_+_CO_R	C_C1407_+_+_C_C1407_00912_+_+_C_C1407_00913_+_+_CO_F	A_973N0088_+_+_A_973N0088_01688_+_+_A_973N0088_01689_+_+_CO_R	A_61282_+_+_A_61282_00698_+_+_A_61282_00699_+_+_CO_R	S_ST20130939_+_+_S_ST20130939_02085_+_+_S_ST20130939_02086_+_+_CO_R	C_115_+_+_C_115_02249_+_+_C_115_02250_+_+_CO_R	NS_08-02300_+_+_NS_08-02300_02215_+_+_NS_08-02300_02216_+_+_CO_R	C_095_+_+_C_095_01210_+_+_C_095_01211_+_+_CO_F	A_80381_+_+_A_80381_01952_+_+_A_80381_01953_+_+_CO_R	S_HO-5096-0412_+_+_S_HO-5096-0412_02209_+_+_S_HO-5096-0412_02210_+_+_CO_R	S_C1504_+_+_S_C1504_00257_+_+_S_C1504_00258_+_+_CO_F	C_117_+_+_C_117_00083_+_+_C_117_00084_+_+_CO_R	C_S2398_+_+_C_S2398_01895_+_+_C_S2398_01896_+_+_CO_R	A_61236_+_+_A_61236_00084_+_+_A_61236_00085_+_+_CO_F	A_61244_+_+_A_61244_01047_+_+_A_61244_01048_+_+_CO_R	S_seps49_+_+_S_seps49_00285_+_+_S_seps49_00286_+_+_CO_R	C_077_+_+_C_077_01675_+_+_C_077_01676_+_+_CO_R	NS_MRSA-S14_+_+_NS_MRSA-S14_02131_+_+_NS_MRSA-S14_02132_+_+_CO_R	C_122_+_+_C_122_00475_+_+_C_122_00476_+_+_CO_F	NS_VRS2_+_+_NS_VRS2_02067_+_+_NS_VRS2_02068_+_+_CO_R	A_61239_+_+_A_61239_00051_+_+_A_61239_00052_+_+_CO_R	NS_M013_+_+_NS_M013_02152_+_+_NS_M013_02153_+_+_CO_R	S_chock11_+_+_S_chock11_02195_+_+_S_chock11_02196_+_+_CO_R	S_chock44_+_+_S_chock44_02009_+_+_S_chock44_02010_+_+_CO_R	A_S1_+_+_A_S1_02176_+_+_A_S1_02177_+_+_CO_R	A_61243_+_+_A_61243_00161_+_+_A_61243_00162_+_+_CO_R	S_C2071_+_+_S_C2071_02048_+_+_S_C2071_02049_+_+_CO_F	C_067_+_+_C_067_01548_+_+_C_067_01549_+_+_CO_F	C_MRSA-S23_+_+_C_MRSA-S23_02157_+_+_C_MRSA-S23_02158_+_+_CO_R	S_120_+_+_S_120_00203_+_+_S_120_00204_+_+_CO_R
Cluster_19597			356	356	1	NS_NCTC8325_+_+_NS_NCTC8325_01617_+_+_NS_NCTC8325_01618_+_+_CO_R	S_chock14_+_+_S_chock14_01564_+_+_S_chock14_01565_+_+_CO_R	C_080_+_+_C_080_02590_+_+_C_080_02591_+_+_CO_R	C_070_+_+_C_070_02162_+_+_C_070_02163_+_+_CO_R	A_ED98_+_+_A_ED98_01678_+_+_A_ED98_01679_+_+_CO_R	NS_Mu50-omega_+_+_NS_Mu50-omega_01717_+_+_NS_Mu50-omega_01718_+_+_CO_R	NS_MRSA-S5_+_+_NS_MRSA-S5_01662_+_+_NS_MRSA-S5_01663_+_+_CO_R	A_973N0003_+_+_A_973N0003_00560_+_+_A_973N0003_00561_+_+_CO_F	S_chock89_+_+_S_chock89_01651_+_+_S_chock89_01652_+_+_CO_R	A_973N0031_+_+_A_973N0031_02322_+_+_A_973N0031_02323_+_+_CO_R	NS_VRS9_+_+_NS_VRS9_01597_+_+_NS_VRS9_01598_+_+_CO_R	A_75_+_+_A_75_01837_+_+_A_75_01838_+_+_CO_R	A_S0462_+_+_A_S0462_01704_+_+_A_S0462_01705_+_+_CO_R	C_039_+_+_C_039_00885_+_+_C_039_00886_+_+_CO_F	C_071_+_+_C_071_01296_+_+_C_071_01297_+_+_CO_R	C_C1407_+_+_C_C1407_00199_+_+_C_C1407_00200_+_+_CO_F	A_973N0088_+_+_A_973N0088_00052_+_+_A_973N0088_00053_+_+_CO_F	A_61282_+_+_A_61282_01256_+_+_A_61282_01257_+_+_CO_R	S_ST20130939_+_+_S_ST20130939_01630_+_+_S_ST20130939_01631_+_+_CO_R	C_115_+_+_C_115_01693_+_+_C_115_01694_+_+_CO_R	NS_08-02300_+_+_NS_08-02300_01697_+_+_NS_08-02300_01698_+_+_CO_R	C_095_+_+_C_095_02503_+_+_C_095_02504_+_+_CO_R	A_80381_+_+_A_80381_00373_+_+_A_80381_00374_+_+_CO_F	S_HO-5096-0412_+_+_S_HO-5096-0412_01671_+_+_S_HO-5096-0412_01672_+_+_CO_R	S_C1504_+_+_S_C1504_01697_+_+_S_C1504_01698_+_+_CO_F	C_117_+_+_C_117_01172_+_+_C_117_01173_+_+_CO_F	C_S2398_+_+_C_S2398_01432_+_+_C_S2398_01433_+_+_CO_R	A_61236_+_+_A_61236_01409_+_+_A_61236_01410_+_+_CO_R	A_61244_+_+_A_61244_00812_+_+_A_61244_00813_+_+_CO_F	S_seps49_+_+_S_seps49_02495_+_+_S_seps49_02496_+_+_CO_R	C_077_+_+_C_077_02464_+_+_C_077_02465_+_+_CO_R	NS_MRSA-S14_+_+_NS_MRSA-S14_01643_+_+_NS_MRSA-S14_01644_+_+_CO_R	C_122_+_+_C_122_02485_+_+_C_122_02486_+_+_CO_R	NS_VRS2_+_+_NS_VRS2_01613_+_+_NS_VRS2_01614_+_+_CO_R	A_61239_+_+_A_61239_01145_+_+_A_61239_01146_+_+_CO_R	NS_M013_+_+_NS_M013_01712_+_+_NS_M013_01713_+_+_CO_R	S_chock11_+_+_S_chock11_01374_+_+_S_chock11_01375_+_+_CO_R	S_chock44_+_+_S_chock44_01827_+_+_S_chock44_01828_+_+_CO_R	A_S1_+_+_A_S1_01707_+_+_A_S1_01708_+_+_CO_R	A_61243_+_+_A_61243_00679_+_+_A_61243_00680_+_+_CO_F	S_C2071_+_+_S_C2071_01890_+_+_S_C2071_01891_+_+_CO_F	C_067_+_+_C_067_00810_+_+_C_067_00811_+_+_CO_R	C_MRSA-S23_+_+_C_MRSA-S23_01668_+_+_C_MRSA-S23_01669_+_+_CO_R	S_120_+_+_S_120_00737_+_+_S_120_00738_+_+_CO_F
Cluster_22159			356	357	1.00280898876405	NS_NCTC8325_+_+_NS_NCTC8325_02061_+_+_NS_NCTC8325_02062_+_+_CO_R	S_chock14_+_+_S_chock14_01978_+_+_S_chock14_01979_+_+_CO_R	C_080_+_+_C_080_01340_+_+_C_080_01341_+_+_CO_F	C_070_+_+_C_070_02532_+_+_C_070_02533_+_+_CO_R	A_ED98_+_+_A_ED98_02058_+_+_A_ED98_02059_+_+_CO_R	NS_Mu50-omega_+_+_NS_Mu50-omega_02101_+_+_NS_Mu50-omega_02102_+_+_CO_R	NS_MRSA-S5_+_+_NS_MRSA-S5_01999_+_+_NS_MRSA-S5_02000_+_+_CO_R	A_973N0003_+_+_A_973N0003_01974_+_+_A_973N0003_01975_+_+_CO_R	S_chock89_+_+_S_chock89_02042_+_+_S_chock89_02043_+_+_CO_R	A_973N0031_+_+_A_973N0031_01978_+_+_A_973N0031_01979_+_+_CO_F	NS_VRS9_+_+_NS_VRS9_01956_+_+_NS_VRS9_01957_+_+_CO_R	A_75_+_+_A_75_02172_+_+_A_75_02173_+_+_CO_R	A_S0462_+_+_A_S0462_02043_+_+_A_S0462_02044_+_+_CO_R	C_039_+_+_C_039_00537_+_+_C_039_00538_+_+_CO_F	C_071_+_+_C_071_00067_+_+_C_071_00068_+_+_CO_F	C_C1407_+_+_C_C1407_00185_+_+_C_C1407_00186_+_+_CO_F	A_973N0088_+_+_A_973N0088_01577_+_+_A_973N0088_01578_+_+_CO_R	A_61282_+_+_A_61282_01117_+_+_A_61282_01118_+_+_CO_F	S_ST20130939_+_+_S_ST20130939_01934_+_+_S_ST20130939_01935_+_+_CO_R	C_115_+_+_C_115_02090_+_+_C_115_02091_+_+_CO_R	NS_08-02300_+_+_NS_08-02300_02060_+_+_NS_08-02300_02061_+_+_CO_R	C_095_+_+_C_095_01554_+_+_C_095_01555_+_+_CO_F	A_80381_+_+_A_80381_01092_+_+_A_80381_01093_+_+_CO_F	S_HO-5096-0412_+_+_S_HO-5096-0412_02057_+_+_S_HO-5096-0412_02058_+_+_CO_R	S_C1504_+_+_S_C1504_01844_+_+_S_C1504_01845_+_+_CO_R	C_117_+_+_C_117_02522_+_+_C_117_02523_+_+_CO_R	C_S2398_+_+_C_S2398_02409_+_+_C_S2398_02410_+_+_CO_F C_S2398_+_+_C_S2398_02620_+_+_C_S2398_02621_+_+_CO_F	A_61236_+_+_A_61236_00600_+_+_A_61236_00601_+_+_CO_R	A_61244_+_+_A_61244_00840_+_+_A_61244_00841_+_+_CO_R	S_seps49_+_+_S_seps49_00132_+_+_S_seps49_00133_+_+_CO_R	C_077_+_+_C_077_00532_+_+_C_077_00533_+_+_CO_F	NS_MRSA-S14_+_+_NS_MRSA-S14_01977_+_+_NS_MRSA-S14_01978_+_+_CO_R	C_122_+_+_C_122_00628_+_+_C_122_00629_+_+_CO_F	NS_VRS2_+_+_NS_VRS2_01911_+_+_NS_VRS2_01912_+_+_CO_R	A_61239_+_+_A_61239_01797_+_+_A_61239_01798_+_+_CO_R	NS_M013_+_+_NS_M013_01995_+_+_NS_M013_01996_+_+_CO_R	S_chock11_+_+_S_chock11_02043_+_+_S_chock11_02044_+_+_CO_R	S_chock44_+_+_S_chock44_02500_+_+_S_chock44_02501_+_+_CO_R	A_S1_+_+_A_S1_02010_+_+_A_S1_02011_+_+_CO_R	A_61243_+_+_A_61243_00410_+_+_A_61243_00411_+_+_CO_R	S_C2071_+_+_S_C2071_02521_+_+_S_C2071_02522_+_+_CO_R	C_067_+_+_C_067_02176_+_+_C_067_02177_+_+_CO_F	C_MRSA-S23_+_+_C_MRSA-S23_02004_+_+_C_MRSA-S23_02005_+_+_CO_R	S_120_+_+_S_120_02470_+_+_S_120_02471_+_+_CO_R
Cluster_16670			356	356	1	NS_NCTC8325_+_+_NS_NCTC8325_00378_+_+_NS_NCTC8325_00379_+_+_DP	S_chock14_+_+_S_chock14_00374_+_+_S_chock14_00375_+_+_DP	C_080_+_+_C_080_00975_+_+_C_080_00976_+_+_DP	C_070_+_+_C_070_00382_+_+_C_070_00383_+_+_DP	A_ED98_+_+_A_ED98_00403_+_+_A_ED98_00404_+_+_DP	NS_Mu50-omega_+_+_NS_Mu50-omega_00457_+_+_NS_Mu50-omega_00458_+_+_DP	NS_MRSA-S5_+_+_NS_MRSA-S5_00398_+_+_NS_MRSA-S5_00399_+_+_DP	A_973N0003_+_+_A_973N0003_01783_+_+_A_973N0003_01784_+_+_DP	S_chock89_+_+_S_chock89_00422_+_+_S_chock89_00423_+_+_DP	A_973N0031_+_+_A_973N0031_02187_+_+_A_973N0031_02188_+_+_DP	NS_VRS9_+_+_NS_VRS9_00403_+_+_NS_VRS9_00404_+_+_DP	A_75_+_+_A_75_00664_+_+_A_75_00665_+_+_DP	A_S0462_+_+_A_S0462_00505_+_+_A_S0462_00506_+_+_DP	C_039_+_+_C_039_00395_+_+_C_039_00396_+_+_DP	C_071_+_+_C_071_01903_+_+_C_071_01904_+_+_DP	C_C1407_+_+_C_C1407_00232_+_+_C_C1407_00233_+_+_DP	A_973N0088_+_+_A_973N0088_02346_+_+_A_973N0088_02347_+_+_DP	A_61282_+_+_A_61282_01396_+_+_A_61282_01397_+_+_DP	S_ST20130939_+_+_S_ST20130939_00380_+_+_S_ST20130939_00381_+_+_DP	C_115_+_+_C_115_00389_+_+_C_115_00390_+_+_DP	NS_08-02300_+_+_NS_08-02300_00516_+_+_NS_08-02300_00517_+_+_DP	C_095_+_+_C_095_00329_+_+_C_095_00330_+_+_DP	A_80381_+_+_A_80381_01737_+_+_A_80381_01738_+_+_DP	S_HO-5096-0412_+_+_S_HO-5096-0412_00400_+_+_S_HO-5096-0412_00401_+_+_DP	S_C1504_+_+_S_C1504_00407_+_+_S_C1504_00408_+_+_DP	C_117_+_+_C_117_00954_+_+_C_117_00955_+_+_DP	C_S2398_+_+_C_S2398_00270_+_+_C_S2398_00271_+_+_DP	A_61236_+_+_A_61236_02184_+_+_A_61236_02185_+_+_DP	A_61244_+_+_A_61244_01348_+_+_A_61244_01349_+_+_DP	S_seps49_+_+_S_seps49_01347_+_+_S_seps49_01348_+_+_DP	C_077_+_+_C_077_01075_+_+_C_077_01076_+_+_DP	NS_MRSA-S14_+_+_NS_MRSA-S14_00415_+_+_NS_MRSA-S14_00416_+_+_DP	C_122_+_+_C_122_01280_+_+_C_122_01281_+_+_DP	NS_VRS2_+_+_NS_VRS2_00397_+_+_NS_VRS2_00398_+_+_DP	A_61239_+_+_A_61239_01528_+_+_A_61239_01529_+_+_DP	NS_M013_+_+_NS_M013_00427_+_+_NS_M013_00428_+_+_DP	S_chock11_+_+_S_chock11_00416_+_+_S_chock11_00417_+_+_DP	S_chock44_+_+_S_chock44_00627_+_+_S_chock44_00628_+_+_DP	A_S1_+_+_A_S1_00428_+_+_A_S1_00429_+_+_DP	A_61243_+_+_A_61243_02332_+_+_A_61243_02333_+_+_DP	S_C2071_+_+_S_C2071_01972_+_+_S_C2071_01973_+_+_DP	C_067_+_+_C_067_00358_+_+_C_067_00359_+_+_DP	C_MRSA-S23_+_+_C_MRSA-S23_00402_+_+_C_MRSA-S23_00403_+_+_DP	S_120_+_+_S_120_02137_+_+_S_120_02138_+_+_DP
Cluster_20172			356	356	1	NS_NCTC8325_+_+_NS_NCTC8325_02110_+_+_NS_NCTC8325_02111_+_+_CO_R	S_chock14_+_+_S_chock14_02027_+_+_S_chock14_02028_+_+_CO_R	C_080_+_+_C_080_01287_+_+_C_080_01288_+_+_CO_F	C_070_+_+_C_070_02581_+_+_C_070_02582_+_+_CO_R	A_ED98_+_+_A_ED98_02107_+_+_A_ED98_02108_+_+_CO_R	NS_Mu50-omega_+_+_NS_Mu50-omega_02151_+_+_NS_Mu50-omega_02152_+_+_CO_R	NS_MRSA-S5_+_+_NS_MRSA-S5_02048_+_+_NS_MRSA-S5_02049_+_+_CO_R	A_973N0003_+_+_A_973N0003_01836_+_+_A_973N0003_01837_+_+_CO_F	S_chock89_+_+_S_chock89_02093_+_+_S_chock89_02094_+_+_CO_R	A_973N0031_+_+_A_973N0031_01697_+_+_A_973N0031_01698_+_+_CO_F	NS_VRS9_+_+_NS_VRS9_02007_+_+_NS_VRS9_02008_+_+_CO_R	A_75_+_+_A_75_02223_+_+_A_75_02224_+_+_CO_R	A_S0462_+_+_A_S0462_02094_+_+_A_S0462_02095_+_+_CO_R	C_039_+_+_C_039_00488_+_+_C_039_00489_+_+_CO_F	C_071_+_+_C_071_00018_+_+_C_071_00019_+_+_CO_F	C_C1407_+_+_C_C1407_01936_+_+_C_C1407_01937_+_+_CO_R	A_973N0088_+_+_A_973N0088_01626_+_+_A_973N0088_01627_+_+_CO_R	A_61282_+_+_A_61282_01068_+_+_A_61282_01069_+_+_CO_F	S_ST20130939_+_+_S_ST20130939_01983_+_+_S_ST20130939_01984_+_+_CO_R	C_115_+_+_C_115_02142_+_+_C_115_02143_+_+_CO_R	NS_08-02300_+_+_NS_08-02300_02109_+_+_NS_08-02300_02110_+_+_CO_R	C_095_+_+_C_095_01505_+_+_C_095_01506_+_+_CO_F	A_80381_+_+_A_80381_01043_+_+_A_80381_01044_+_+_CO_F	S_HO-5096-0412_+_+_S_HO-5096-0412_02106_+_+_S_HO-5096-0412_02107_+_+_CO_R	S_C1504_+_+_S_C1504_00103_+_+_S_C1504_00104_+_+_CO_F	C_117_+_+_C_117_02571_+_+_C_117_02572_+_+_CO_R	C_S2398_+_+_C_S2398_01800_+_+_C_S2398_01801_+_+_CO_R	A_61236_+_+_A_61236_01619_+_+_A_61236_01620_+_+_CO_F	A_61244_+_+_A_61244_01172_+_+_A_61244_01173_+_+_CO_R	S_seps49_+_+_S_seps49_00181_+_+_S_seps49_00182_+_+_CO_R	C_077_+_+_C_077_00482_+_+_C_077_00483_+_+_CO_F	NS_MRSA-S14_+_+_NS_MRSA-S14_02026_+_+_NS_MRSA-S14_02027_+_+_CO_R	C_122_+_+_C_122_00579_+_+_C_122_00580_+_+_CO_F	NS_VRS2_+_+_NS_VRS2_01961_+_+_NS_VRS2_01962_+_+_CO_R	A_61239_+_+_A_61239_01837_+_+_A_61239_01838_+_+_CO_F	NS_M013_+_+_NS_M013_02046_+_+_NS_M013_02047_+_+_CO_R	S_chock11_+_+_S_chock11_02093_+_+_S_chock11_02094_+_+_CO_R	S_chock44_+_+_S_chock44_02549_+_+_S_chock44_02550_+_+_CO_R	A_S1_+_+_A_S1_02061_+_+_A_S1_02062_+_+_CO_R	A_61243_+_+_A_61243_00459_+_+_A_61243_00460_+_+_CO_R	S_C2071_+_+_S_C2071_01133_+_+_S_C2071_01134_+_+_CO_R	C_067_+_+_C_067_02127_+_+_C_067_02128_+_+_CO_F	C_MRSA-S23_+_+_C_MRSA-S23_02053_+_+_C_MRSA-S23_02054_+_+_CO_R	S_120_+_+_S_120_02520_+_+_S_120_02521_+_+_CO_R
Cluster_19606			356	357	1.00280898876405	NS_NCTC8325_+_+_NS_NCTC8325_00613_+_+_NS_NCTC8325_00614_+_+_DT	S_chock14_+_+_S_chock14_00602_+_+_S_chock14_00603_+_+_DT	C_080_+_+_C_080_01557_+_+_C_080_01558_+_+_DT	C_070_+_+_C_070_00606_+_+_C_070_00607_+_+_DT	A_ED98_+_+_A_ED98_00631_+_+_A_ED98_00632_+_+_DT	NS_Mu50-omega_+_+_NS_Mu50-omega_00685_+_+_NS_Mu50-omega_00686_+_+_DT	NS_MRSA-S5_+_+_NS_MRSA-S5_00647_+_+_NS_MRSA-S5_00648_+_+_DT	A_973N0003_+_+_A_973N0003_00668_+_+_A_973N0003_00669_+_+_DT	S_chock89_+_+_S_chock89_00689_+_+_S_chock89_00690_+_+_DT	A_973N0031_+_+_A_973N0031_00223_+_+_A_973N0031_00224_+_+_DT	NS_VRS9_+_+_NS_VRS9_00631_+_+_NS_VRS9_00632_+_+_DT	A_75_+_+_A_75_00889_+_+_A_75_00890_+_+_DT	A_S0462_+_+_A_S0462_00736_+_+_A_S0462_00737_+_+_DT	C_039_+_+_C_039_01080_+_+_C_039_01081_+_+_DT	C_071_+_+_C_071_00303_+_+_C_071_00304_+_+_DT	C_C1407_+_+_C_C1407_01473_+_+_C_C1407_01474_+_+_DT	A_973N0088_+_+_A_973N0088_01123_+_+_A_973N0088_01124_+_+_DT	A_61282_+_+_A_61282_00208_+_+_A_61282_00209_+_+_DT	S_ST20130939_+_+_S_ST20130939_00627_+_+_S_ST20130939_00628_+_+_DT	C_115_+_+_C_115_00653_+_+_C_115_00654_+_+_DT	NS_08-02300_+_+_NS_08-02300_00754_+_+_NS_08-02300_00755_+_+_DT	C_095_+_+_C_095_00561_+_+_C_095_00562_+_+_DT	A_80381_+_+_A_80381_00838_+_+_A_80381_00839_+_+_DT	S_HO-5096-0412_+_+_S_HO-5096-0412_00632_+_+_S_HO-5096-0412_00633_+_+_DT	S_C1504_+_+_S_C1504_01563_+_+_S_C1504_01564_+_+_DT	C_117_+_+_C_117_02192_+_+_C_117_02193_+_+_DT	C_S2398_+_+_C_S2398_00419_+_+_C_S2398_00420_+_+_DT	A_61236_+_+_A_61236_00890_+_+_A_61236_00891_+_+_DT	A_61244_+_+_A_61244_00343_+_+_A_61244_00344_+_+_DT	S_seps49_+_+_S_seps49_01523_+_+_S_seps49_01524_+_+_DT	C_077_+_+_C_077_01866_+_+_C_077_01867_+_+_DT	NS_MRSA-S14_+_+_NS_MRSA-S14_00647_+_+_NS_MRSA-S14_00648_+_+_DT	C_122_+_+_C_122_01517_+_+_C_122_01518_+_+_DT	NS_VRS2_+_+_NS_VRS2_00620_+_+_NS_VRS2_00621_+_+_DT	A_61239_+_+_A_61239_00285_+_+_A_61239_00286_+_+_DT	NS_M013_+_+_NS_M013_00661_+_+_NS_M013_00662_+_+_DT	S_chock11_+_+_S_chock11_01859_+_+_S_chock11_01860_+_+_DT	S_chock44_+_+_S_chock44_00814_+_+_S_chock44_00815_+_+_DT	A_S1_+_+_A_S1_00651_+_+_A_S1_00652_+_+_DT	A_61243_+_+_A_61243_00844_+_+_A_61243_00845_+_+_DT	S_C2071_+_+_S_C2071_01355_+_+_S_C2071_01356_+_+_DT	C_067_+_+_C_067_00124_+_+_C_067_00125_+_+_DT	C_MRSA-S23_+_+_C_MRSA-S23_00651_+_+_C_MRSA-S23_00652_+_+_DT	S_120_+_+_S_120_01300_+_+_S_120_01301_+_+_DT
Cluster_17209			356	356	1	NS_NCTC8325_+_+_NS_NCTC8325_01618_+_+_NS_NCTC8325_01619_+_+_DP	S_chock14_+_+_S_chock14_01565_+_+_S_chock14_01566_+_+_DP	C_080_+_+_C_080_02591_+_+_C_080_02592_+_+_DP	C_070_+_+_C_070_02163_+_+_C_070_02164_+_+_DP	A_ED98_+_+_A_ED98_01679_+_+_A_ED98_01680_+_+_DP	NS_Mu50-omega_+_+_NS_Mu50-omega_01718_+_+_NS_Mu50-omega_01719_+_+_DP	NS_MRSA-S5_+_+_NS_MRSA-S5_01663_+_+_NS_MRSA-S5_01664_+_+_DP	A_973N0003_+_+_A_973N0003_00559_+_+_A_973N0003_00560_+_+_DP	S_chock89_+_+_S_chock89_01652_+_+_S_chock89_01653_+_+_DP	A_973N0031_+_+_A_973N0031_02323_+_+_A_973N0031_02324_+_+_DP	NS_VRS9_+_+_NS_VRS9_01598_+_+_NS_VRS9_01599_+_+_DP	A_75_+_+_A_75_01838_+_+_A_75_01839_+_+_DP	A_S0462_+_+_A_S0462_01705_+_+_A_S0462_01706_+_+_DP	C_039_+_+_C_039_00884_+_+_C_039_00885_+_+_DP	C_071_+_+_C_071_01297_+_+_C_071_01298_+_+_DP	C_C1407_+_+_C_C1407_00198_+_+_C_C1407_00199_+_+_DP	A_973N0088_+_+_A_973N0088_00051_+_+_A_973N0088_00052_+_+_DP	A_61282_+_+_A_61282_01257_+_+_A_61282_01258_+_+_DP	S_ST20130939_+_+_S_ST20130939_01631_+_+_S_ST20130939_01632_+_+_DP	C_115_+_+_C_115_01694_+_+_C_115_01695_+_+_DP	NS_08-02300_+_+_NS_08-02300_01698_+_+_NS_08-02300_01699_+_+_DP	C_095_+_+_C_095_02504_+_+_C_095_02505_+_+_DP	A_80381_+_+_A_80381_00372_+_+_A_80381_00373_+_+_DP	S_HO-5096-0412_+_+_S_HO-5096-0412_01672_+_+_S_HO-5096-0412_01673_+_+_DP	S_C1504_+_+_S_C1504_01696_+_+_S_C1504_01697_+_+_DP	C_117_+_+_C_117_01171_+_+_C_117_01172_+_+_DP	C_S2398_+_+_C_S2398_01433_+_+_C_S2398_01434_+_+_DP	A_61236_+_+_A_61236_01410_+_+_A_61236_01411_+_+_DP	A_61244_+_+_A_61244_00811_+_+_A_61244_00812_+_+_DP	S_seps49_+_+_S_seps49_02496_+_+_S_seps49_02497_+_+_DP	C_077_+_+_C_077_02465_+_+_C_077_02466_+_+_DP	NS_MRSA-S14_+_+_NS_MRSA-S14_01644_+_+_NS_MRSA-S14_01645_+_+_DP	C_122_+_+_C_122_02486_+_+_C_122_02487_+_+_DP	NS_VRS2_+_+_NS_VRS2_01614_+_+_NS_VRS2_01615_+_+_DP	A_61239_+_+_A_61239_01146_+_+_A_61239_01147_+_+_DP	NS_M013_+_+_NS_M013_01713_+_+_NS_M013_01714_+_+_DP	S_chock11_+_+_S_chock11_01375_+_+_S_chock11_01376_+_+_DP	S_chock44_+_+_S_chock44_01828_+_+_S_chock44_01829_+_+_DP	A_S1_+_+_A_S1_01708_+_+_A_S1_01709_+_+_DP	A_61243_+_+_A_61243_00678_+_+_A_61243_00679_+_+_DP	S_C2071_+_+_S_C2071_01889_+_+_S_C2071_01890_+_+_DP	C_067_+_+_C_067_00811_+_+_C_067_00812_+_+_DP	C_MRSA-S23_+_+_C_MRSA-S23_01669_+_+_C_MRSA-S23_01670_+_+_DP	S_120_+_+_S_120_00736_+_+_S_120_00737_+_+_DP
Cluster_19374			356	356	1	NS_NCTC8325_+_+_NS_NCTC8325_00631_+_+_NS_NCTC8325_00632_+_+_CO_F	S_chock14_+_+_S_chock14_00620_+_+_S_chock14_00621_+_+_CO_F	C_080_+_+_C_080_01575_+_+_C_080_01576_+_+_CO_F	C_070_+_+_C_070_00624_+_+_C_070_00625_+_+_CO_F	A_ED98_+_+_A_ED98_00649_+_+_A_ED98_00650_+_+_CO_F	NS_Mu50-omega_+_+_NS_Mu50-omega_00703_+_+_NS_Mu50-omega_00704_+_+_CO_F	NS_MRSA-S5_+_+_NS_MRSA-S5_00665_+_+_NS_MRSA-S5_00666_+_+_CO_F	A_973N0003_+_+_A_973N0003_00650_+_+_A_973N0003_00651_+_+_CO_R	S_chock89_+_+_S_chock89_00707_+_+_S_chock89_00708_+_+_CO_F	A_973N0031_+_+_A_973N0031_00241_+_+_A_973N0031_00242_+_+_CO_F	NS_VRS9_+_+_NS_VRS9_00649_+_+_NS_VRS9_00650_+_+_CO_F	A_75_+_+_A_75_00907_+_+_A_75_00908_+_+_CO_F	A_S0462_+_+_A_S0462_00754_+_+_A_S0462_00755_+_+_CO_F	C_039_+_+_C_039_01098_+_+_C_039_01099_+_+_CO_F	C_071_+_+_C_071_00321_+_+_C_071_00322_+_+_CO_F	C_C1407_+_+_C_C1407_01455_+_+_C_C1407_01456_+_+_CO_R	A_973N0088_+_+_A_973N0088_01141_+_+_A_973N0088_01142_+_+_CO_F	A_61282_+_+_A_61282_00226_+_+_A_61282_00227_+_+_CO_F	S_ST20130939_+_+_S_ST20130939_00645_+_+_S_ST20130939_00646_+_+_CO_F	C_115_+_+_C_115_00671_+_+_C_115_00672_+_+_CO_F	NS_08-02300_+_+_NS_08-02300_00772_+_+_NS_08-02300_00773_+_+_CO_F	C_095_+_+_C_095_00579_+_+_C_095_00580_+_+_CO_F	A_80381_+_+_A_80381_00856_+_+_A_80381_00857_+_+_CO_F	S_HO-5096-0412_+_+_S_HO-5096-0412_00650_+_+_S_HO-5096-0412_00651_+_+_CO_F	S_C1504_+_+_S_C1504_01581_+_+_S_C1504_01582_+_+_CO_F	C_117_+_+_C_117_02174_+_+_C_117_02175_+_+_CO_R	C_S2398_+_+_C_S2398_00437_+_+_C_S2398_00438_+_+_CO_F	A_61236_+_+_A_61236_00908_+_+_A_61236_00909_+_+_CO_F	A_61244_+_+_A_61244_00325_+_+_A_61244_00326_+_+_CO_R	S_seps49_+_+_S_seps49_01541_+_+_S_seps49_01542_+_+_CO_F	C_077_+_+_C_077_01884_+_+_C_077_01885_+_+_CO_F	NS_MRSA-S14_+_+_NS_MRSA-S14_00665_+_+_NS_MRSA-S14_00666_+_+_CO_F	C_122_+_+_C_122_01535_+_+_C_122_01536_+_+_CO_F	NS_VRS2_+_+_NS_VRS2_00638_+_+_NS_VRS2_00639_+_+_CO_F	A_61239_+_+_A_61239_00303_+_+_A_61239_00304_+_+_CO_F	NS_M013_+_+_NS_M013_00679_+_+_NS_M013_00680_+_+_CO_F	S_chock11_+_+_S_chock11_01841_+_+_S_chock11_01842_+_+_CO_R	S_chock44_+_+_S_chock44_00832_+_+_S_chock44_00833_+_+_CO_F	A_S1_+_+_A_S1_00669_+_+_A_S1_00670_+_+_CO_F	A_61243_+_+_A_61243_00826_+_+_A_61243_00827_+_+_CO_R	S_C2071_+_+_S_C2071_01337_+_+_S_C2071_01338_+_+_CO_R	C_067_+_+_C_067_00106_+_+_C_067_00107_+_+_CO_R	C_MRSA-S23_+_+_C_MRSA-S23_00669_+_+_C_MRSA-S23_00670_+_+_CO_F	S_120_+_+_S_120_01319_+_+_S_120_01320_+_+_CO_F
Cluster_26013			356	356	1	NS_NCTC8325_+_+_NS_NCTC8325_00015_+_+_NS_NCTC8325_00016_+_+_CO_F	S_chock14_+_+_S_chock14_00015_+_+_S_chock14_00016_+_+_CO_F	C_080_+_+_C_080_02707_+_+_C_080_02708_+_+_CO_R	C_070_+_+_C_070_00015_+_+_C_070_00016_+_+_CO_F	A_ED98_+_+_A_ED98_00015_+_+_A_ED98_00016_+_+_CO_F	NS_Mu50-omega_+_+_NS_Mu50-omega_00015_+_+_NS_Mu50-omega_00016_+_+_CO_F	NS_MRSA-S5_+_+_NS_MRSA-S5_02649_+_+_NS_MRSA-S5_02650_+_+_CO_F	A_973N0003_+_+_A_973N0003_00015_+_+_A_973N0003_00016_+_+_CO_R	S_chock89_+_+_S_chock89_00015_+_+_S_chock89_00016_+_+_CO_F	A_973N0031_+_+_A_973N0031_00695_+_+_A_973N0031_00696_+_+_CO_F	NS_VRS9_+_+_NS_VRS9_02623_+_+_NS_VRS9_02624_+_+_CO_F	A_75_+_+_A_75_00272_+_+_A_75_00273_+_+_CO_F	A_S0462_+_+_A_S0462_00036_+_+_A_S0462_00037_+_+_CO_F	C_039_+_+_C_039_00015_+_+_C_039_00016_+_+_CO_F	C_071_+_+_C_071_01240_+_+_C_071_01241_+_+_CO_F	C_C1407_+_+_C_C1407_01185_+_+_C_C1407_01186_+_+_CO_R	A_973N0088_+_+_A_973N0088_02063_+_+_A_973N0088_02064_+_+_CO_R	A_61282_+_+_A_61282_00095_+_+_A_61282_00096_+_+_CO_F	S_ST20130939_+_+_S_ST20130939_00016_+_+_S_ST20130939_00017_+_+_CO_F	C_115_+_+_C_115_00014_+_+_C_115_00015_+_+_CO_F	NS_08-02300_+_+_NS_08-02300_00137_+_+_NS_08-02300_00138_+_+_CO_F	C_095_+_+_C_095_02609_+_+_C_095_02610_+_+_CO_R	A_80381_+_+_A_80381_00428_+_+_A_80381_00429_+_+_CO_R	S_HO-5096-0412_+_+_S_HO-5096-0412_00015_+_+_S_HO-5096-0412_00016_+_+_CO_F	S_C1504_+_+_S_C1504_00062_+_+_S_C1504_00063_+_+_CO_F	C_117_+_+_C_117_00583_+_+_C_117_00584_+_+_CO_F	C_S2398_+_+_C_S2398_00021_+_+_C_S2398_00022_+_+_CO_F	A_61236_+_+_A_61236_00250_+_+_A_61236_00251_+_+_CO_R	A_61244_+_+_A_61244_01315_+_+_A_61244_01316_+_+_CO_F	S_seps49_+_+_S_seps49_00015_+_+_S_seps49_00016_+_+_CO_F	C_077_+_+_C_077_02554_+_+_C_077_02555_+_+_CO_R	NS_MRSA-S14_+_+_NS_MRSA-S14_02627_+_+_NS_MRSA-S14_02628_+_+_CO_F	C_122_+_+_C_122_02599_+_+_C_122_02600_+_+_CO_R	NS_VRS2_+_+_NS_VRS2_02566_+_+_NS_VRS2_02567_+_+_CO_F	A_61239_+_+_A_61239_01032_+_+_A_61239_01033_+_+_CO_F	NS_M013_+_+_NS_M013_00016_+_+_NS_M013_00017_+_+_CO_F	S_chock11_+_+_S_chock11_00017_+_+_S_chock11_00018_+_+_CO_F	S_chock44_+_+_S_chock44_00244_+_+_S_chock44_00245_+_+_CO_F	A_S1_+_+_A_S1_00035_+_+_A_S1_00036_+_+_CO_F	A_61243_+_+_A_61243_01368_+_+_A_61243_01369_+_+_CO_F	S_C2071_+_+_S_C2071_01520_+_+_S_C2071_01521_+_+_CO_F	C_067_+_+_C_067_02081_+_+_C_067_02082_+_+_CO_F	C_MRSA-S23_+_+_C_MRSA-S23_02654_+_+_C_MRSA-S23_02655_+_+_CO_F	S_120_+_+_S_120_01789_+_+_S_120_01790_+_+_CO_R
Cluster_15224			356	357	1.00280898876405	NS_NCTC8325_+_+_NS_NCTC8325_00394_+_+_NS_NCTC8325_00395_+_+_CO_F	S_chock14_+_+_S_chock14_00389_+_+_S_chock14_00390_+_+_CO_F	C_080_+_+_C_080_00991_+_+_C_080_00992_+_+_CO_F	C_070_+_+_C_070_00395_+_+_C_070_00396_+_+_CO_F	A_ED98_+_+_A_ED98_00419_+_+_A_ED98_00420_+_+_CO_F	NS_Mu50-omega_+_+_NS_Mu50-omega_00473_+_+_NS_Mu50-omega_00474_+_+_CO_F	NS_MRSA-S5_+_+_NS_MRSA-S5_00411_+_+_NS_MRSA-S5_00412_+_+_CO_F	A_973N0003_+_+_A_973N0003_01864_+_+_A_973N0003_01865_+_+_CO_F	S_chock89_+_+_S_chock89_00438_+_+_S_chock89_00439_+_+_CO_F	A_973N0031_+_+_A_973N0031_01757_+_+_A_973N0031_01758_+_+_CO_R	NS_VRS9_+_+_NS_VRS9_00417_+_+_NS_VRS9_00418_+_+_CO_F	A_75_+_+_A_75_00677_+_+_A_75_00678_+_+_CO_F	A_S0462_+_+_A_S0462_00522_+_+_A_S0462_00523_+_+_CO_F	C_039_+_+_C_039_00408_+_+_C_039_00409_+_+_CO_F	C_071_+_+_C_071_00080_+_+_C_071_00081_+_+_CO_F	C_C1407_+_+_C_C1407_01657_+_+_C_C1407_01658_+_+_CO_R	A_973N0088_+_+_A_973N0088_02244_+_+_A_973N0088_02245_+_+_CO_R	A_61282_+_+_A_61282_01780_+_+_A_61282_01781_+_+_CO_R	S_ST20130939_+_+_S_ST20130939_00396_+_+_S_ST20130939_00397_+_+_CO_F	C_115_+_+_C_115_00405_+_+_C_115_00406_+_+_CO_F	NS_08-02300_+_+_NS_08-02300_00532_+_+_NS_08-02300_00533_+_+_CO_F	C_095_+_+_C_095_00342_+_+_C_095_00343_+_+_CO_F	A_80381_+_+_A_80381_01023_+_+_A_80381_01024_+_+_CO_R	S_HO-5096-0412_+_+_S_HO-5096-0412_00416_+_+_S_HO-5096-0412_00417_+_+_CO_F	S_C1504_+_+_S_C1504_02283_+_+_S_C1504_02284_+_+_CO_R	C_117_+_+_C_117_00969_+_+_C_117_00970_+_+_CO_F	C_S2398_+_+_C_S2398_00283_+_+_C_S2398_00284_+_+_CO_F	A_61236_+_+_A_61236_01474_+_+_A_61236_01475_+_+_CO_F	A_61244_+_+_A_61244_01240_+_+_A_61244_01241_+_+_CO_F	S_seps49_+_+_S_seps49_00118_+_+_S_seps49_00119_+_+_CO_R	C_077_+_+_C_077_01617_+_+_C_077_01618_+_+_CO_R	NS_MRSA-S14_+_+_NS_MRSA-S14_00428_+_+_NS_MRSA-S14_00429_+_+_CO_F	C_122_+_+_C_122_01294_+_+_C_122_01295_+_+_CO_F	NS_VRS2_+_+_NS_VRS2_00410_+_+_NS_VRS2_00411_+_+_CO_F	A_61239_+_+_A_61239_01691_+_+_A_61239_01692_+_+_CO_R	NS_M013_+_+_NS_M013_00444_+_+_NS_M013_00445_+_+_CO_F	S_chock11_+_+_S_chock11_00402_+_+_S_chock11_00403_+_+_CO_R	S_chock44_+_+_S_chock44_02603_+_+_S_chock44_02604_+_+_CO_F	A_S1_+_+_A_S1_00442_+_+_A_S1_00443_+_+_CO_F	A_61243_+_+_A_61243_01514_+_+_A_61243_01515_+_+_CO_R	S_C2071_+_+_S_C2071_02113_+_+_S_C2071_02114_+_+_CO_R	C_067_+_+_C_067_00342_+_+_C_067_00343_+_+_CO_R	C_MRSA-S23_+_+_C_MRSA-S23_00416_+_+_C_MRSA-S23_00417_+_+_CO_F	S_120_+_+_S_120_00795_+_+_S_120_00796_+_+_CO_F
Cluster_12394			356	356	1	NS_NCTC8325_+_+_NS_NCTC8325_02605_+_+_NS_NCTC8325_02606_+_+_CO_R	S_chock14_+_+_S_chock14_02507_+_+_S_chock14_02508_+_+_CO_R	C_080_+_+_C_080_00106_+_+_C_080_00107_+_+_CO_F	C_070_+_+_C_070_01674_+_+_C_070_01675_+_+_CO_R	A_ED98_+_+_A_ED98_02593_+_+_A_ED98_02594_+_+_CO_R	NS_Mu50-omega_+_+_NS_Mu50-omega_02636_+_+_NS_Mu50-omega_02637_+_+_CO_R	NS_MRSA-S5_+_+_NS_MRSA-S5_02529_+_+_NS_MRSA-S5_02530_+_+_CO_R	A_973N0003_+_+_A_973N0003_00134_+_+_A_973N0003_00135_+_+_CO_F	S_chock89_+_+_S_chock89_02573_+_+_S_chock89_02574_+_+_CO_R	A_973N0031_+_+_A_973N0031_00051_+_+_A_973N0031_00052_+_+_CO_R	NS_VRS9_+_+_NS_VRS9_02506_+_+_NS_VRS9_02507_+_+_CO_R	A_75_+_+_A_75_00144_+_+_A_75_00145_+_+_CO_R	A_S0462_+_+_A_S0462_02580_+_+_A_S0462_02581_+_+_CO_R	C_039_+_+_C_039_02465_+_+_C_039_02466_+_+_CO_R	C_071_+_+_C_071_01122_+_+_C_071_01123_+_+_CO_R	C_C1407_+_+_C_C1407_01516_+_+_C_C1407_01517_+_+_CO_F	A_973N0088_+_+_A_973N0088_01816_+_+_A_973N0088_01817_+_+_CO_R	A_61282_+_+_A_61282_00878_+_+_A_61282_00879_+_+_CO_R	S_ST20130939_+_+_S_ST20130939_02460_+_+_S_ST20130939_02461_+_+_CO_R	C_115_+_+_C_115_02619_+_+_C_115_02620_+_+_CO_R	NS_08-02300_+_+_NS_08-02300_00020_+_+_NS_08-02300_00021_+_+_CO_R	C_095_+_+_C_095_00818_+_+_C_095_00819_+_+_CO_F	A_80381_+_+_A_80381_01202_+_+_A_80381_01203_+_+_CO_R	S_HO-5096-0412_+_+_S_HO-5096-0412_02600_+_+_S_HO-5096-0412_02601_+_+_CO_R	S_C1504_+_+_S_C1504_00289_+_+_S_C1504_00290_+_+_CO_F	C_117_+_+_C_117_00460_+_+_C_117_00461_+_+_CO_R	C_S2398_+_+_C_S2398_02312_+_+_C_S2398_02313_+_+_CO_R	A_61236_+_+_A_61236_00430_+_+_A_61236_00431_+_+_CO_R	A_61244_+_+_A_61244_00410_+_+_A_61244_00411_+_+_CO_R	S_seps49_+_+_S_seps49_00657_+_+_S_seps49_00658_+_+_CO_R	C_077_+_+_C_077_01192_+_+_C_077_01193_+_+_CO_F	NS_MRSA-S14_+_+_NS_MRSA-S14_02506_+_+_NS_MRSA-S14_02507_+_+_CO_R	C_122_+_+_C_122_00099_+_+_C_122_00100_+_+_CO_F	NS_VRS2_+_+_NS_VRS2_02449_+_+_NS_VRS2_02450_+_+_CO_R	A_61239_+_+_A_61239_00911_+_+_A_61239_00912_+_+_CO_F	NS_M013_+_+_NS_M013_02549_+_+_NS_M013_02550_+_+_CO_R	S_chock11_+_+_S_chock11_02572_+_+_S_chock11_02573_+_+_CO_R	S_chock44_+_+_S_chock44_02384_+_+_S_chock44_02385_+_+_CO_R	A_S1_+_+_A_S1_02553_+_+_A_S1_02554_+_+_CO_R	A_61243_+_+_A_61243_00920_+_+_A_61243_00921_+_+_CO_F	S_C2071_+_+_S_C2071_00924_+_+_S_C2071_00925_+_+_CO_R	C_067_+_+_C_067_02516_+_+_C_067_02517_+_+_CO_R	C_MRSA-S23_+_+_C_MRSA-S23_02534_+_+_C_MRSA-S23_02535_+_+_CO_R	S_120_+_+_S_120_02308_+_+_S_120_02309_+_+_CO_F
Cluster_20287			356	356	1	NS_NCTC8325_+_+_NS_NCTC8325_01065_+_+_NS_NCTC8325_01066_+_+_CO_F	S_chock14_+_+_S_chock14_01057_+_+_S_chock14_01058_+_+_CO_F	C_080_+_+_C_080_02073_+_+_C_080_02074_+_+_CO_F	C_070_+_+_C_070_01121_+_+_C_070_01122_+_+_CO_F	A_ED98_+_+_A_ED98_01176_+_+_A_ED98_01177_+_+_CO_F	NS_Mu50-omega_+_+_NS_Mu50-omega_01231_+_+_NS_Mu50-omega_01232_+_+_CO_F	NS_MRSA-S5_+_+_NS_MRSA-S5_01114_+_+_NS_MRSA-S5_01115_+_+_CO_F	A_973N0003_+_+_A_973N0003_01215_+_+_A_973N0003_01216_+_+_CO_R	S_chock89_+_+_S_chock89_01149_+_+_S_chock89_01150_+_+_CO_F	A_973N0031_+_+_A_973N0031_00353_+_+_A_973N0031_00354_+_+_CO_F	NS_VRS9_+_+_NS_VRS9_01110_+_+_NS_VRS9_01111_+_+_CO_F	A_75_+_+_A_75_01352_+_+_A_75_01353_+_+_CO_F	A_S0462_+_+_A_S0462_01215_+_+_A_S0462_01216_+_+_CO_F	C_039_+_+_C_039_01534_+_+_C_039_01535_+_+_CO_F	C_071_+_+_C_071_00503_+_+_C_071_00504_+_+_CO_R	C_C1407_+_+_C_C1407_00119_+_+_C_C1407_00120_+_+_CO_R	A_973N0088_+_+_A_973N0088_00566_+_+_A_973N0088_00567_+_+_CO_R	A_61282_+_+_A_61282_01043_+_+_A_61282_01044_+_+_CO_F	S_ST20130939_+_+_S_ST20130939_01152_+_+_S_ST20130939_01153_+_+_CO_F	C_115_+_+_C_115_01114_+_+_C_115_01115_+_+_CO_F	NS_08-02300_+_+_NS_08-02300_01203_+_+_NS_08-02300_01204_+_+_CO_F	C_095_+_+_C_095_02012_+_+_C_095_02013_+_+_CO_F	A_80381_+_+_A_80381_00712_+_+_A_80381_00713_+_+_CO_F	S_HO-5096-0412_+_+_S_HO-5096-0412_01092_+_+_S_HO-5096-0412_01093_+_+_CO_F	S_C1504_+_+_S_C1504_01173_+_+_S_C1504_01174_+_+_CO_R	C_117_+_+_C_117_01714_+_+_C_117_01715_+_+_CO_R	C_S2398_+_+_C_S2398_00914_+_+_C_S2398_00915_+_+_CO_F	A_61236_+_+_A_61236_01030_+_+_A_61236_01031_+_+_CO_F	A_61244_+_+_A_61244_00567_+_+_A_61244_00568_+_+_CO_F	S_seps49_+_+_S_seps49_01997_+_+_S_seps49_01998_+_+_CO_F	C_077_+_+_C_077_01984_+_+_C_077_01985_+_+_CO_F	NS_MRSA-S14_+_+_NS_MRSA-S14_01097_+_+_NS_MRSA-S14_01098_+_+_CO_F	C_122_+_+_C_122_01968_+_+_C_122_01969_+_+_CO_F	NS_VRS2_+_+_NS_VRS2_01135_+_+_NS_VRS2_01136_+_+_CO_F	A_61239_+_+_A_61239_01254_+_+_A_61239_01255_+_+_CO_F	NS_M013_+_+_NS_M013_01151_+_+_NS_M013_01152_+_+_CO_F	S_chock11_+_+_S_chock11_00892_+_+_S_chock11_00893_+_+_CO_F	S_chock44_+_+_S_chock44_01262_+_+_S_chock44_01263_+_+_CO_F	A_S1_+_+_A_S1_01172_+_+_A_S1_01173_+_+_CO_F	A_61243_+_+_A_61243_00209_+_+_A_61243_00210_+_+_CO_R	S_C2071_+_+_S_C2071_00728_+_+_S_C2071_00729_+_+_CO_R	C_067_+_+_C_067_01250_+_+_C_067_01251_+_+_CO_F	C_MRSA-S23_+_+_C_MRSA-S23_01118_+_+_C_MRSA-S23_01119_+_+_CO_F	S_120_+_+_S_120_00098_+_+_S_120_00099_+_+_CO_F
Cluster_13480			356	356	1	NS_NCTC8325_+_+_NS_NCTC8325_02215_+_+_NS_NCTC8325_02216_+_+_CO_R	S_chock14_+_+_S_chock14_02121_+_+_S_chock14_02122_+_+_CO_R	C_080_+_+_C_080_00491_+_+_C_080_00492_+_+_CO_F	C_070_+_+_C_070_01841_+_+_C_070_01842_+_+_CO_R	A_ED98_+_+_A_ED98_02204_+_+_A_ED98_02205_+_+_CO_R	NS_Mu50-omega_+_+_NS_Mu50-omega_02249_+_+_NS_Mu50-omega_02250_+_+_CO_R	NS_MRSA-S5_+_+_NS_MRSA-S5_02143_+_+_NS_MRSA-S5_02144_+_+_CO_R	A_973N0003_+_+_A_973N0003_00420_+_+_A_973N0003_00421_+_+_CO_F	S_chock89_+_+_S_chock89_02187_+_+_S_chock89_02188_+_+_CO_R	A_973N0031_+_+_A_973N0031_00779_+_+_A_973N0031_00780_+_+_CO_R	NS_VRS9_+_+_NS_VRS9_02107_+_+_NS_VRS9_02108_+_+_CO_R	A_75_+_+_A_75_02308_+_+_A_75_02309_+_+_CO_R	A_S0462_+_+_A_S0462_02198_+_+_A_S0462_02199_+_+_CO_R	C_039_+_+_C_039_02064_+_+_C_039_02065_+_+_CO_R	C_071_+_+_C_071_02373_+_+_C_071_02374_+_+_CO_R	C_C1407_+_+_C_C1407_00921_+_+_C_C1407_00922_+_+_CO_F	A_973N0088_+_+_A_973N0088_01679_+_+_A_973N0088_01680_+_+_CO_R	A_61282_+_+_A_61282_00689_+_+_A_61282_00690_+_+_CO_R	S_ST20130939_+_+_S_ST20130939_02076_+_+_S_ST20130939_02077_+_+_CO_R	C_115_+_+_C_115_02239_+_+_C_115_02240_+_+_CO_R	NS_08-02300_+_+_NS_08-02300_02206_+_+_NS_08-02300_02207_+_+_CO_R	C_095_+_+_C_095_01219_+_+_C_095_01220_+_+_CO_F	A_80381_+_+_A_80381_01943_+_+_A_80381_01944_+_+_CO_R	S_HO-5096-0412_+_+_S_HO-5096-0412_02200_+_+_S_HO-5096-0412_02201_+_+_CO_R	S_C1504_+_+_S_C1504_00266_+_+_S_C1504_00267_+_+_CO_F	C_117_+_+_C_117_00074_+_+_C_117_00075_+_+_CO_R	C_S2398_+_+_C_S2398_01886_+_+_C_S2398_01887_+_+_CO_R	A_61236_+_+_A_61236_00093_+_+_A_61236_00094_+_+_CO_F	A_61244_+_+_A_61244_01038_+_+_A_61244_01039_+_+_CO_R	S_seps49_+_+_S_seps49_00276_+_+_S_seps49_00277_+_+_CO_R	C_077_+_+_C_077_01666_+_+_C_077_01667_+_+_CO_R	NS_MRSA-S14_+_+_NS_MRSA-S14_02122_+_+_NS_MRSA-S14_02123_+_+_CO_R	C_122_+_+_C_122_00484_+_+_C_122_00485_+_+_CO_F	NS_VRS2_+_+_NS_VRS2_02058_+_+_NS_VRS2_02059_+_+_CO_R	A_61239_+_+_A_61239_00042_+_+_A_61239_00043_+_+_CO_R	NS_M013_+_+_NS_M013_02143_+_+_NS_M013_02144_+_+_CO_R	S_chock11_+_+_S_chock11_02186_+_+_S_chock11_02187_+_+_CO_R	S_chock44_+_+_S_chock44_02000_+_+_S_chock44_02001_+_+_CO_R	A_S1_+_+_A_S1_02167_+_+_A_S1_02168_+_+_CO_R	A_61243_+_+_A_61243_00152_+_+_A_61243_00153_+_+_CO_R	S_C2071_+_+_S_C2071_02057_+_+_S_C2071_02058_+_+_CO_F	C_067_+_+_C_067_01557_+_+_C_067_01558_+_+_CO_F	C_MRSA-S23_+_+_C_MRSA-S23_02148_+_+_C_MRSA-S23_02149_+_+_CO_R	S_120_+_+_S_120_00194_+_+_S_120_00195_+_+_CO_R
Cluster_18402			356	356	1	NS_NCTC8325_+_+_NS_NCTC8325_00373_+_+_NS_NCTC8325_00374_+_+_DP	S_chock14_+_+_S_chock14_00369_+_+_S_chock14_00370_+_+_DP	C_080_+_+_C_080_00970_+_+_C_080_00971_+_+_DP	C_070_+_+_C_070_00377_+_+_C_070_00378_+_+_DP	A_ED98_+_+_A_ED98_00398_+_+_A_ED98_00399_+_+_DP	NS_Mu50-omega_+_+_NS_Mu50-omega_00452_+_+_NS_Mu50-omega_00453_+_+_DP	NS_MRSA-S5_+_+_NS_MRSA-S5_00393_+_+_NS_MRSA-S5_00394_+_+_DP	A_973N0003_+_+_A_973N0003_01778_+_+_A_973N0003_01779_+_+_DP	S_chock89_+_+_S_chock89_00417_+_+_S_chock89_00418_+_+_DP	A_973N0031_+_+_A_973N0031_02192_+_+_A_973N0031_02193_+_+_DP	NS_VRS9_+_+_NS_VRS9_00398_+_+_NS_VRS9_00399_+_+_DP	A_75_+_+_A_75_00659_+_+_A_75_00660_+_+_DP	A_S0462_+_+_A_S0462_00500_+_+_A_S0462_00501_+_+_DP	C_039_+_+_C_039_00390_+_+_C_039_00391_+_+_DP	C_071_+_+_C_071_01908_+_+_C_071_01909_+_+_DP	C_C1407_+_+_C_C1407_00237_+_+_C_C1407_00238_+_+_DP	A_973N0088_+_+_A_973N0088_02341_+_+_A_973N0088_02342_+_+_DP	A_61282_+_+_A_61282_01401_+_+_A_61282_01402_+_+_DP	S_ST20130939_+_+_S_ST20130939_00375_+_+_S_ST20130939_00376_+_+_DP	C_115_+_+_C_115_00384_+_+_C_115_00385_+_+_DP	NS_08-02300_+_+_NS_08-02300_00511_+_+_NS_08-02300_00512_+_+_DP	C_095_+_+_C_095_00324_+_+_C_095_00325_+_+_DP	A_80381_+_+_A_80381_01732_+_+_A_80381_01733_+_+_DP	S_HO-5096-0412_+_+_S_HO-5096-0412_00395_+_+_S_HO-5096-0412_00396_+_+_DP	S_C1504_+_+_S_C1504_00402_+_+_S_C1504_00403_+_+_DP	C_117_+_+_C_117_00949_+_+_C_117_00950_+_+_DP	C_S2398_+_+_C_S2398_00265_+_+_C_S2398_00266_+_+_DP	A_61236_+_+_A_61236_02179_+_+_A_61236_02180_+_+_DP	A_61244_+_+_A_61244_01353_+_+_A_61244_01354_+_+_DP	S_seps49_+_+_S_seps49_01342_+_+_S_seps49_01343_+_+_DP	C_077_+_+_C_077_01070_+_+_C_077_01071_+_+_DP	NS_MRSA-S14_+_+_NS_MRSA-S14_00410_+_+_NS_MRSA-S14_00411_+_+_DP	C_122_+_+_C_122_01275_+_+_C_122_01276_+_+_DP	NS_VRS2_+_+_NS_VRS2_00392_+_+_NS_VRS2_00393_+_+_DP	A_61239_+_+_A_61239_01523_+_+_A_61239_01524_+_+_DP	NS_M013_+_+_NS_M013_00422_+_+_NS_M013_00423_+_+_DP	S_chock11_+_+_S_chock11_00421_+_+_S_chock11_00422_+_+_DP	S_chock44_+_+_S_chock44_00622_+_+_S_chock44_00623_+_+_DP	A_S1_+_+_A_S1_00423_+_+_A_S1_00424_+_+_DP	A_61243_+_+_A_61243_02337_+_+_A_61243_02338_+_+_DP	S_C2071_+_+_S_C2071_01967_+_+_S_C2071_01968_+_+_DP	C_067_+_+_C_067_00363_+_+_C_067_00364_+_+_DP	C_MRSA-S23_+_+_C_MRSA-S23_00397_+_+_C_MRSA-S23_00398_+_+_DP	S_120_+_+_S_120_02142_+_+_S_120_02143_+_+_DP
Cluster_22527			356	356	1	NS_NCTC8325_+_+_NS_NCTC8325_00874_+_+_NS_NCTC8325_00875_+_+_CO_R	S_chock14_+_+_S_chock14_00863_+_+_S_chock14_00864_+_+_CO_R	C_080_+_+_C_080_01823_+_+_C_080_01824_+_+_CO_R	C_070_+_+_C_070_00862_+_+_C_070_00863_+_+_CO_R	A_ED98_+_+_A_ED98_00981_+_+_A_ED98_00982_+_+_CO_R	NS_Mu50-omega_+_+_NS_Mu50-omega_01038_+_+_NS_Mu50-omega_01039_+_+_CO_R	NS_MRSA-S5_+_+_NS_MRSA-S5_00923_+_+_NS_MRSA-S5_00924_+_+_CO_R	A_973N0003_+_+_A_973N0003_02258_+_+_A_973N0003_02259_+_+_CO_F	S_chock89_+_+_S_chock89_00958_+_+_S_chock89_00959_+_+_CO_R	A_973N0031_+_+_A_973N0031_01783_+_+_A_973N0031_01784_+_+_CO_F	NS_VRS9_+_+_NS_VRS9_00915_+_+_NS_VRS9_00916_+_+_CO_R	A_75_+_+_A_75_01161_+_+_A_75_01162_+_+_CO_R	A_S0462_+_+_A_S0462_01019_+_+_A_S0462_01020_+_+_CO_R	C_039_+_+_C_039_01341_+_+_C_039_01342_+_+_CO_R	C_071_+_+_C_071_00722_+_+_C_071_00723_+_+_CO_F	C_C1407_+_+_C_C1407_02225_+_+_C_C1407_02226_+_+_CO_F	A_973N0088_+_+_A_973N0088_01469_+_+_A_973N0088_01470_+_+_CO_R	A_61282_+_+_A_61282_01150_+_+_A_61282_01151_+_+_CO_F	S_ST20130939_+_+_S_ST20130939_00891_+_+_S_ST20130939_00892_+_+_CO_R	C_115_+_+_C_115_00924_+_+_C_115_00925_+_+_CO_R	NS_08-02300_+_+_NS_08-02300_01011_+_+_NS_08-02300_01012_+_+_CO_R	C_095_+_+_C_095_01821_+_+_C_095_01822_+_+_CO_R	A_80381_+_+_A_80381_00511_+_+_A_80381_00512_+_+_CO_F	S_HO-5096-0412_+_+_S_HO-5096-0412_00900_+_+_S_HO-5096-0412_00901_+_+_CO_R	S_C1504_+_+_S_C1504_01949_+_+_S_C1504_01950_+_+_CO_R	C_117_+_+_C_117_01935_+_+_C_117_01936_+_+_CO_F	C_S2398_+_+_C_S2398_00726_+_+_C_S2398_00727_+_+_CO_R	A_61236_+_+_A_61236_01934_+_+_A_61236_01935_+_+_CO_F	A_61244_+_+_A_61244_01596_+_+_A_61244_01597_+_+_CO_R	S_seps49_+_+_S_seps49_01805_+_+_S_seps49_01806_+_+_CO_R	C_077_+_+_C_077_00132_+_+_C_077_00133_+_+_CO_R	NS_MRSA-S14_+_+_NS_MRSA-S14_00906_+_+_NS_MRSA-S14_00907_+_+_CO_R	C_122_+_+_C_122_01777_+_+_C_122_01778_+_+_CO_R	NS_VRS2_+_+_NS_VRS2_00877_+_+_NS_VRS2_00878_+_+_CO_R	A_61239_+_+_A_61239_01603_+_+_A_61239_01604_+_+_CO_R	NS_M013_+_+_NS_M013_00957_+_+_NS_M013_00958_+_+_CO_R	S_chock11_+_+_S_chock11_00698_+_+_S_chock11_00699_+_+_CO_R	S_chock44_+_+_S_chock44_01070_+_+_S_chock44_01071_+_+_CO_R	A_S1_+_+_A_S1_00982_+_+_A_S1_00983_+_+_CO_R	A_61243_+_+_A_61243_02164_+_+_A_61243_02165_+_+_CO_R	S_C2071_+_+_S_C2071_02371_+_+_S_C2071_02372_+_+_CO_R	C_067_+_+_C_067_01059_+_+_C_067_01060_+_+_CO_R	C_MRSA-S23_+_+_C_MRSA-S23_00927_+_+_C_MRSA-S23_00928_+_+_CO_R	S_120_+_+_S_120_00952_+_+_S_120_00953_+_+_CO_F
Cluster_18433			356	356	1	NS_NCTC8325_+_+_NS_NCTC8325_02027_+_+_NS_NCTC8325_02028_+_+_CO_R	S_chock14_+_+_S_chock14_01946_+_+_S_chock14_01947_+_+_CO_R	C_080_+_+_C_080_01058_+_+_C_080_01059_+_+_CO_F	C_070_+_+_C_070_02501_+_+_C_070_02502_+_+_CO_R	A_ED98_+_+_A_ED98_02024_+_+_A_ED98_02025_+_+_CO_R	NS_Mu50-omega_+_+_NS_Mu50-omega_02068_+_+_NS_Mu50-omega_02069_+_+_CO_R	NS_MRSA-S5_+_+_NS_MRSA-S5_01968_+_+_NS_MRSA-S5_01969_+_+_CO_R	A_973N0003_+_+_A_973N0003_01277_+_+_A_973N0003_01278_+_+_CO_R	S_chock89_+_+_S_chock89_02009_+_+_S_chock89_02010_+_+_CO_R	A_973N0031_+_+_A_973N0031_01281_+_+_A_973N0031_01282_+_+_CO_F	NS_VRS9_+_+_NS_VRS9_01924_+_+_NS_VRS9_01925_+_+_CO_R	A_75_+_+_A_75_02141_+_+_A_75_02142_+_+_CO_R	A_S0462_+_+_A_S0462_02011_+_+_A_S0462_02012_+_+_CO_R	C_039_+_+_C_039_00572_+_+_C_039_00573_+_+_CO_F	C_071_+_+_C_071_01871_+_+_C_071_01872_+_+_CO_R	C_C1407_+_+_C_C1407_02512_+_+_C_C1407_02513_+_+_CO_R	A_973N0088_+_+_A_973N0088_00982_+_+_A_973N0088_00983_+_+_CO_R	A_61282_+_+_A_61282_01725_+_+_A_61282_01726_+_+_CO_R	S_ST20130939_+_+_S_ST20130939_01901_+_+_S_ST20130939_01902_+_+_CO_R	C_115_+_+_C_115_02056_+_+_C_115_02057_+_+_CO_R	NS_08-02300_+_+_NS_08-02300_02027_+_+_NS_08-02300_02028_+_+_CO_R	C_095_+_+_C_095_01587_+_+_C_095_01588_+_+_CO_F	A_80381_+_+_A_80381_02473_+_+_A_80381_02474_+_+_CO_R	S_HO-5096-0412_+_+_S_HO-5096-0412_02021_+_+_S_HO-5096-0412_02022_+_+_CO_R	S_C1504_+_+_S_C1504_02188_+_+_S_C1504_02189_+_+_CO_F	C_117_+_+_C_117_02490_+_+_C_117_02491_+_+_CO_R	C_S2398_+_+_C_S2398_01744_+_+_C_S2398_01745_+_+_CO_R	A_61236_+_+_A_61236_02267_+_+_A_61236_02268_+_+_CO_R	A_61244_+_+_A_61244_01909_+_+_A_61244_01910_+_+_CO_F	S_seps49_+_+_S_seps49_00050_+_+_S_seps49_00051_+_+_CO_R	C_077_+_+_C_077_00566_+_+_C_077_00567_+_+_CO_F	NS_MRSA-S14_+_+_NS_MRSA-S14_01946_+_+_NS_MRSA-S14_01947_+_+_CO_R	C_122_+_+_C_122_00661_+_+_C_122_00662_+_+_CO_F	NS_VRS2_+_+_NS_VRS2_01881_+_+_NS_VRS2_01882_+_+_CO_R	A_61239_+_+_A_61239_01911_+_+_A_61239_01912_+_+_CO_F	NS_M013_+_+_NS_M013_01961_+_+_NS_M013_01962_+_+_CO_R	S_chock11_+_+_S_chock11_00336_+_+_S_chock11_00337_+_+_CO_R	S_chock44_+_+_S_chock44_01928_+_+_S_chock44_01929_+_+_CO_R	A_S1_+_+_A_S1_01969_+_+_A_S1_01970_+_+_CO_R	A_61243_+_+_A_61243_02059_+_+_A_61243_02060_+_+_CO_F	S_C2071_+_+_S_C2071_01197_+_+_S_C2071_01198_+_+_CO_F	C_067_+_+_C_067_02206_+_+_C_067_02207_+_+_CO_F	C_MRSA-S23_+_+_C_MRSA-S23_01973_+_+_C_MRSA-S23_01974_+_+_CO_R	S_120_+_+_S_120_01972_+_+_S_120_01973_+_+_CO_F
Cluster_11247			356	356	1	NS_NCTC8325_+_+_NS_NCTC8325_02123_+_+_NS_NCTC8325_02124_+_+_DP	S_chock14_+_+_S_chock14_02041_+_+_S_chock14_02042_+_+_DP	C_080_+_+_C_080_01274_+_+_C_080_01275_+_+_DP	C_070_+_+_C_070_02594_+_+_C_070_02595_+_+_DP	A_ED98_+_+_A_ED98_02120_+_+_A_ED98_02121_+_+_DP	NS_Mu50-omega_+_+_NS_Mu50-omega_02164_+_+_NS_Mu50-omega_02165_+_+_DP	NS_MRSA-S5_+_+_NS_MRSA-S5_02061_+_+_NS_MRSA-S5_02062_+_+_DP	A_973N0003_+_+_A_973N0003_01823_+_+_A_973N0003_01824_+_+_DP	S_chock89_+_+_S_chock89_02106_+_+_S_chock89_02107_+_+_DP	A_973N0031_+_+_A_973N0031_01684_+_+_A_973N0031_01685_+_+_DP	NS_VRS9_+_+_NS_VRS9_02022_+_+_NS_VRS9_02023_+_+_DP	A_75_+_+_A_75_02236_+_+_A_75_02237_+_+_DP	A_S0462_+_+_A_S0462_02107_+_+_A_S0462_02108_+_+_DP	C_039_+_+_C_039_00475_+_+_C_039_00476_+_+_DP	C_071_+_+_C_071_00005_+_+_C_071_00006_+_+_DP	C_C1407_+_+_C_C1407_01963_+_+_C_C1407_01964_+_+_DP	A_973N0088_+_+_A_973N0088_01639_+_+_A_973N0088_01640_+_+_DP	A_61282_+_+_A_61282_01055_+_+_A_61282_01056_+_+_DP	S_ST20130939_+_+_S_ST20130939_01996_+_+_S_ST20130939_01997_+_+_DP	C_115_+_+_C_115_02155_+_+_C_115_02156_+_+_DP	NS_08-02300_+_+_NS_08-02300_02122_+_+_NS_08-02300_02123_+_+_DP	C_095_+_+_C_095_01492_+_+_C_095_01493_+_+_DP	A_80381_+_+_A_80381_01030_+_+_A_80381_01031_+_+_DP	S_HO-5096-0412_+_+_S_HO-5096-0412_02119_+_+_S_HO-5096-0412_02120_+_+_DP	S_C1504_+_+_S_C1504_00090_+_+_S_C1504_00091_+_+_DP	C_117_+_+_C_117_02584_+_+_C_117_02585_+_+_DP	C_S2398_+_+_C_S2398_01813_+_+_C_S2398_01814_+_+_DP	A_61236_+_+_A_61236_01606_+_+_A_61236_01607_+_+_DP	A_61244_+_+_A_61244_01185_+_+_A_61244_01186_+_+_DP	S_seps49_+_+_S_seps49_00194_+_+_S_seps49_00195_+_+_DP	C_077_+_+_C_077_00469_+_+_C_077_00470_+_+_DP	NS_MRSA-S14_+_+_NS_MRSA-S14_02039_+_+_NS_MRSA-S14_02040_+_+_DP	C_122_+_+_C_122_00566_+_+_C_122_00567_+_+_DP	NS_VRS2_+_+_NS_VRS2_01974_+_+_NS_VRS2_01975_+_+_DP	A_61239_+_+_A_61239_01824_+_+_A_61239_01825_+_+_DP	NS_M013_+_+_NS_M013_02059_+_+_NS_M013_02060_+_+_DP	S_chock11_+_+_S_chock11_02106_+_+_S_chock11_02107_+_+_DP	S_chock44_+_+_S_chock44_02562_+_+_S_chock44_02563_+_+_DP	A_S1_+_+_A_S1_02074_+_+_A_S1_02075_+_+_DP	A_61243_+_+_A_61243_00472_+_+_A_61243_00473_+_+_DP	S_C2071_+_+_S_C2071_01146_+_+_S_C2071_01147_+_+_DP	C_067_+_+_C_067_02114_+_+_C_067_02115_+_+_DP	C_MRSA-S23_+_+_C_MRSA-S23_02066_+_+_C_MRSA-S23_02067_+_+_DP	S_120_+_+_S_120_02534_+_+_S_120_02535_+_+_DP
Cluster_25428			356	356	1	NS_NCTC8325_+_+_NS_NCTC8325_01268_+_+_NS_NCTC8325_01269_+_+_CO_R	S_chock14_+_+_S_chock14_01278_+_+_S_chock14_01279_+_+_CO_R	C_080_+_+_C_080_02306_+_+_C_080_02307_+_+_CO_R	C_070_+_+_C_070_01318_+_+_C_070_01319_+_+_CO_R	A_ED98_+_+_A_ED98_01373_+_+_A_ED98_01374_+_+_CO_R	NS_Mu50-omega_+_+_NS_Mu50-omega_01428_+_+_NS_Mu50-omega_01429_+_+_CO_R	NS_MRSA-S5_+_+_NS_MRSA-S5_01317_+_+_NS_MRSA-S5_01318_+_+_CO_R	A_973N0003_+_+_A_973N0003_02461_+_+_A_973N0003_02462_+_+_CO_R	S_chock89_+_+_S_chock89_01369_+_+_S_chock89_01370_+_+_CO_R	A_973N0031_+_+_A_973N0031_02457_+_+_A_973N0031_02458_+_+_CO_F	NS_VRS9_+_+_NS_VRS9_01310_+_+_NS_VRS9_01311_+_+_CO_R	A_75_+_+_A_75_01542_+_+_A_75_01543_+_+_CO_R	A_S0462_+_+_A_S0462_01416_+_+_A_S0462_01417_+_+_CO_R	C_039_+_+_C_039_01766_+_+_C_039_01767_+_+_CO_R	C_071_+_+_C_071_01636_+_+_C_071_01637_+_+_CO_F	C_C1407_+_+_C_C1407_00731_+_+_C_C1407_00732_+_+_CO_F	A_973N0088_+_+_A_973N0088_00330_+_+_A_973N0088_00331_+_+_CO_F	A_61282_+_+_A_61282_00286_+_+_A_61282_00287_+_+_CO_R	S_ST20130939_+_+_S_ST20130939_01351_+_+_S_ST20130939_01352_+_+_CO_R	C_115_+_+_C_115_01341_+_+_C_115_01342_+_+_CO_R	NS_08-02300_+_+_NS_08-02300_01406_+_+_NS_08-02300_01407_+_+_CO_R	C_095_+_+_C_095_02224_+_+_C_095_02225_+_+_CO_R	A_80381_+_+_A_80381_01673_+_+_A_80381_01674_+_+_CO_F	S_HO-5096-0412_+_+_S_HO-5096-0412_01323_+_+_S_HO-5096-0412_01324_+_+_CO_R	S_C1504_+_+_S_C1504_00695_+_+_S_C1504_00696_+_+_CO_F	C_117_+_+_C_117_01513_+_+_C_117_01514_+_+_CO_F	C_S2398_+_+_C_S2398_01118_+_+_C_S2398_01119_+_+_CO_R	A_61236_+_+_A_61236_01469_+_+_A_61236_01470_+_+_CO_R	A_61244_+_+_A_61244_00014_+_+_A_61244_00015_+_+_CO_R	S_seps49_+_+_S_seps49_02218_+_+_S_seps49_02219_+_+_CO_R	C_077_+_+_C_077_02185_+_+_C_077_02186_+_+_CO_R	NS_MRSA-S14_+_+_NS_MRSA-S14_01299_+_+_NS_MRSA-S14_01300_+_+_CO_R	C_122_+_+_C_122_02163_+_+_C_122_02164_+_+_CO_R	NS_VRS2_+_+_NS_VRS2_01333_+_+_NS_VRS2_01334_+_+_CO_R	A_61239_+_+_A_61239_00480_+_+_A_61239_00481_+_+_CO_F	NS_M013_+_+_NS_M013_01354_+_+_NS_M013_01355_+_+_CO_R	S_chock11_+_+_S_chock11_01092_+_+_S_chock11_01093_+_+_CO_R	S_chock44_+_+_S_chock44_01464_+_+_S_chock44_01465_+_+_CO_R	A_S1_+_+_A_S1_01371_+_+_A_S1_01372_+_+_CO_R	A_61243_+_+_A_61243_01804_+_+_A_61243_01805_+_+_CO_R	S_C2071_+_+_S_C2071_00801_+_+_S_C2071_00802_+_+_CO_F	C_067_+_+_C_067_01921_+_+_C_067_01922_+_+_CO_R	C_MRSA-S23_+_+_C_MRSA-S23_01321_+_+_C_MRSA-S23_01322_+_+_CO_R	S_120_+_+_S_120_02247_+_+_S_120_02248_+_+_CO_F
Cluster_17990			356	356	1	NS_NCTC8325_+_+_NS_NCTC8325_00444_+_+_NS_NCTC8325_00445_+_+_DP	S_chock14_+_+_S_chock14_00438_+_+_S_chock14_00439_+_+_DP	C_080_+_+_C_080_01356_+_+_C_080_01357_+_+_DP	C_070_+_+_C_070_00446_+_+_C_070_00447_+_+_DP	A_ED98_+_+_A_ED98_00470_+_+_A_ED98_00471_+_+_DP	NS_Mu50-omega_+_+_NS_Mu50-omega_00524_+_+_NS_Mu50-omega_00525_+_+_DP	NS_MRSA-S5_+_+_NS_MRSA-S5_00459_+_+_NS_MRSA-S5_00460_+_+_DP	A_973N0003_+_+_A_973N0003_01202_+_+_A_973N0003_01203_+_+_DP	S_chock89_+_+_S_chock89_00490_+_+_S_chock89_00491_+_+_DP	A_973N0031_+_+_A_973N0031_01257_+_+_A_973N0031_01258_+_+_DP	NS_VRS9_+_+_NS_VRS9_00468_+_+_NS_VRS9_00469_+_+_DP	A_75_+_+_A_75_00726_+_+_A_75_00727_+_+_DP	A_S0462_+_+_A_S0462_00570_+_+_A_S0462_00571_+_+_DP	C_039_+_+_C_039_02011_+_+_C_039_02012_+_+_DP	C_071_+_+_C_071_00141_+_+_C_071_00142_+_+_DP	C_C1407_+_+_C_C1407_00846_+_+_C_C1407_00847_+_+_DP	A_973N0088_+_+_A_973N0088_02139_+_+_A_973N0088_02140_+_+_DP	A_61282_+_+_A_61282_01850_+_+_A_61282_01851_+_+_DP	S_ST20130939_+_+_S_ST20130939_00450_+_+_S_ST20130939_00451_+_+_DP	C_115_+_+_C_115_00455_+_+_C_115_00456_+_+_DP	NS_08-02300_+_+_NS_08-02300_00586_+_+_NS_08-02300_00587_+_+_DP	C_095_+_+_C_095_00399_+_+_C_095_00400_+_+_DP	A_80381_+_+_A_80381_01268_+_+_A_80381_01269_+_+_DP	S_HO-5096-0412_+_+_S_HO-5096-0412_00470_+_+_S_HO-5096-0412_00471_+_+_DP	S_C1504_+_+_S_C1504_00864_+_+_S_C1504_00865_+_+_DP	C_117_+_+_C_117_02371_+_+_C_117_02372_+_+_DP	C_S2398_+_+_C_S2398_00321_+_+_C_S2398_00322_+_+_DP	A_61236_+_+_A_61236_01575_+_+_A_61236_01576_+_+_DP	A_61244_+_+_A_61244_01032_+_+_A_61244_01033_+_+_DP	S_seps49_+_+_S_seps49_01363_+_+_S_seps49_01364_+_+_DP	C_077_+_+_C_077_01560_+_+_C_077_01561_+_+_DP	NS_MRSA-S14_+_+_NS_MRSA-S14_00476_+_+_NS_MRSA-S14_00477_+_+_DP	C_122_+_+_C_122_01343_+_+_C_122_01344_+_+_DP	NS_VRS2_+_+_NS_VRS2_00456_+_+_NS_VRS2_00457_+_+_DP	A_61239_+_+_A_61239_01374_+_+_A_61239_01375_+_+_DP	NS_M013_+_+_NS_M013_00496_+_+_NS_M013_00497_+_+_DP	S_chock11_+_+_S_chock11_02027_+_+_S_chock11_02028_+_+_DP	S_chock44_+_+_S_chock44_00642_+_+_S_chock44_00643_+_+_DP	A_S1_+_+_A_S1_00489_+_+_A_S1_00490_+_+_DP	A_61243_+_+_A_61243_00861_+_+_A_61243_00862_+_+_DP	S_C2071_+_+_S_C2071_01874_+_+_S_C2071_01875_+_+_DP	C_067_+_+_C_067_00287_+_+_C_067_00288_+_+_DP	C_MRSA-S23_+_+_C_MRSA-S23_00464_+_+_C_MRSA-S23_00465_+_+_DP	S_120_+_+_S_120_01133_+_+_S_120_01134_+_+_DP
Cluster_23577			356	356	1	NS_NCTC8325_+_+_NS_NCTC8325_01231_+_+_NS_NCTC8325_01232_+_+_CO_F	S_chock14_+_+_S_chock14_01241_+_+_S_chock14_01242_+_+_CO_F	C_080_+_+_C_080_02270_+_+_C_080_02271_+_+_CO_F	C_070_+_+_C_070_01282_+_+_C_070_01283_+_+_CO_F	A_ED98_+_+_A_ED98_01336_+_+_A_ED98_01337_+_+_CO_F	NS_Mu50-omega_+_+_NS_Mu50-omega_01392_+_+_NS_Mu50-omega_01393_+_+_CO_F	NS_MRSA-S5_+_+_NS_MRSA-S5_01279_+_+_NS_MRSA-S5_01280_+_+_CO_F	A_973N0003_+_+_A_973N0003_02364_+_+_A_973N0003_02365_+_+_CO_F	S_chock89_+_+_S_chock89_01333_+_+_S_chock89_01334_+_+_CO_F	A_973N0031_+_+_A_973N0031_02428_+_+_A_973N0031_02429_+_+_CO_F	NS_VRS9_+_+_NS_VRS9_01275_+_+_NS_VRS9_01276_+_+_CO_F	A_75_+_+_A_75_01506_+_+_A_75_01507_+_+_CO_F	A_S0462_+_+_A_S0462_01380_+_+_A_S0462_01381_+_+_CO_F	C_039_+_+_C_039_01730_+_+_C_039_01731_+_+_CO_F	C_071_+_+_C_071_01673_+_+_C_071_01674_+_+_CO_R	C_C1407_+_+_C_C1407_02403_+_+_C_C1407_02404_+_+_CO_R	A_973N0088_+_+_A_973N0088_00369_+_+_A_973N0088_00370_+_+_CO_R	A_61282_+_+_A_61282_00250_+_+_A_61282_00251_+_+_CO_F	S_ST20130939_+_+_S_ST20130939_01314_+_+_S_ST20130939_01315_+_+_CO_F	C_115_+_+_C_115_01303_+_+_C_115_01304_+_+_CO_F	NS_08-02300_+_+_NS_08-02300_01368_+_+_NS_08-02300_01369_+_+_CO_F	C_095_+_+_C_095_02188_+_+_C_095_02189_+_+_CO_F	A_80381_+_+_A_80381_01709_+_+_A_80381_01710_+_+_CO_R	S_HO-5096-0412_+_+_S_HO-5096-0412_01287_+_+_S_HO-5096-0412_01288_+_+_CO_F	S_C1504_+_+_S_C1504_02322_+_+_S_C1504_02323_+_+_CO_R	C_117_+_+_C_117_01550_+_+_C_117_01551_+_+_CO_R	C_S2398_+_+_C_S2398_01083_+_+_C_S2398_01084_+_+_CO_F	A_61236_+_+_A_61236_01432_+_+_A_61236_01433_+_+_CO_F	A_61244_+_+_A_61244_01453_+_+_A_61244_01454_+_+_CO_R	S_seps49_+_+_S_seps49_02179_+_+_S_seps49_02180_+_+_CO_F	C_077_+_+_C_077_02149_+_+_C_077_02150_+_+_CO_F	NS_MRSA-S14_+_+_NS_MRSA-S14_01262_+_+_NS_MRSA-S14_01263_+_+_CO_F	C_122_+_+_C_122_02127_+_+_C_122_02128_+_+_CO_F	NS_VRS2_+_+_NS_VRS2_01296_+_+_NS_VRS2_01297_+_+_CO_F	A_61239_+_+_A_61239_02257_+_+_A_61239_02258_+_+_CO_R	NS_M013_+_+_NS_M013_01317_+_+_NS_M013_01318_+_+_CO_F	S_chock11_+_+_S_chock11_01057_+_+_S_chock11_01058_+_+_CO_F	S_chock44_+_+_S_chock44_01427_+_+_S_chock44_01428_+_+_CO_F	A_S1_+_+_A_S1_01334_+_+_A_S1_01335_+_+_CO_F	A_61243_+_+_A_61243_01676_+_+_A_61243_01677_+_+_CO_F	S_C2071_+_+_S_C2071_02294_+_+_S_C2071_02295_+_+_CO_R	C_067_+_+_C_067_01404_+_+_C_067_01405_+_+_CO_F	C_MRSA-S23_+_+_C_MRSA-S23_01283_+_+_C_MRSA-S23_01284_+_+_CO_F	S_120_+_+_S_120_02125_+_+_S_120_02126_+_+_CO_R
Cluster_24386			356	357	1.00280898876405	NS_NCTC8325_+_+_NS_NCTC8325_00307_+_+_NS_NCTC8325_00308_+_+_CO_F	S_chock14_+_+_S_chock14_00301_+_+_S_chock14_00302_+_+_CO_F	C_080_+_+_C_080_00873_+_+_C_080_00874_+_+_CO_F	C_070_+_+_C_070_00306_+_+_C_070_00307_+_+_CO_F	A_ED98_+_+_A_ED98_00326_+_+_A_ED98_00327_+_+_CO_F	NS_Mu50-omega_+_+_NS_Mu50-omega_00356_+_+_NS_Mu50-omega_00357_+_+_CO_F	NS_MRSA-S5_+_+_NS_MRSA-S5_00320_+_+_NS_MRSA-S5_00321_+_+_CO_F	A_973N0003_+_+_A_973N0003_00737_+_+_A_973N0003_00738_+_+_CO_R	S_chock89_+_+_S_chock89_00054_+_+_S_chock89_00055_+_+_CO_R	A_973N0031_+_+_A_973N0031_01552_+_+_A_973N0031_01553_+_+_CO_F	NS_VRS9_+_+_NS_VRS9_00326_+_+_NS_VRS9_00327_+_+_CO_F	A_75_+_+_A_75_00588_+_+_A_75_00589_+_+_CO_F	A_S0462_+_+_A_S0462_00417_+_+_A_S0462_00418_+_+_CO_F	C_039_+_+_C_039_00324_+_+_C_039_00325_+_+_CO_F	C_071_+_+_C_071_01978_+_+_C_071_01979_+_+_CO_R	C_C1407_+_+_C_C1407_00511_+_+_C_C1407_00512_+_+_CO_R	A_973N0088_+_+_A_973N0088_01265_+_+_A_973N0088_01266_+_+_CO_F	A_61282_+_+_A_61282_00759_+_+_A_61282_00760_+_+_CO_R	S_ST20130939_+_+_S_ST20130939_00302_+_+_S_ST20130939_00303_+_+_CO_F	C_115_+_+_C_115_00302_+_+_C_115_00303_+_+_CO_F	NS_08-02300_+_+_NS_08-02300_00438_+_+_NS_08-02300_00439_+_+_CO_F	C_095_+_+_C_095_00254_+_+_C_095_00255_+_+_CO_F	A_80381_+_+_A_80381_00901_+_+_A_80381_00902_+_+_CO_F	S_HO-5096-0412_+_+_S_HO-5096-0412_00329_+_+_S_HO-5096-0412_00330_+_+_CO_F	S_C1504_+_+_S_C1504_00502_+_+_S_C1504_00503_+_+_CO_F	C_117_+_+_C_117_00873_+_+_C_117_00874_+_+_CO_F	C_S2398_+_+_C_S2398_00197_+_+_C_S2398_00198_+_+_CO_F	A_61236_+_+_A_61236_01384_+_+_A_61236_01385_+_+_CO_F	A_61244_+_+_A_61244_01666_+_+_A_61244_01667_+_+_CO_R	S_seps49_+_+_S_seps49_01266_+_+_S_seps49_01267_+_+_CO_F	C_077_+_+_C_077_00993_+_+_C_077_00994_+_+_CO_F	NS_MRSA-S14_+_+_NS_MRSA-S14_00337_+_+_NS_MRSA-S14_00338_+_+_CO_F	C_122_+_+_C_122_01202_+_+_C_122_01203_+_+_CO_F	NS_VRS2_+_+_NS_VRS2_00319_+_+_NS_VRS2_00320_+_+_CO_F	A_61239_+_+_A_61239_00766_+_+_A_61239_00767_+_+_CO_F	NS_M013_+_+_NS_M013_00342_+_+_NS_M013_00343_+_+_CO_F	S_chock11_+_+_S_chock11_00494_+_+_S_chock11_00495_+_+_CO_R	S_chock44_+_+_S_chock44_00544_+_+_S_chock44_00545_+_+_CO_F	A_S1_+_+_A_S1_00356_+_+_A_S1_00357_+_+_CO_F	A_61243_+_+_A_61243_01776_+_+_A_61243_01777_+_+_CO_R	S_C2071_+_+_S_C2071_00083_+_+_S_C2071_00084_+_+_CO_F	C_067_+_+_C_067_02271_+_+_C_067_02272_+_+_CO_R	C_MRSA-S23_+_+_C_MRSA-S23_00324_+_+_C_MRSA-S23_00325_+_+_CO_F	S_120_+_+_S_120_01706_+_+_S_120_01707_+_+_CO_F
Cluster_15578			356	356	1	NS_NCTC8325_+_+_NS_NCTC8325_01916_+_+_NS_NCTC8325_01917_+_+_CO_R	S_chock14_+_+_S_chock14_01797_+_+_S_chock14_01798_+_+_CO_R	C_080_+_+_C_080_01179_+_+_C_080_01180_+_+_CO_F	C_070_+_+_C_070_02399_+_+_C_070_02400_+_+_CO_R	A_ED98_+_+_A_ED98_01920_+_+_A_ED98_01921_+_+_CO_R	NS_Mu50-omega_+_+_NS_Mu50-omega_01947_+_+_NS_Mu50-omega_01948_+_+_CO_R	NS_MRSA-S5_+_+_NS_MRSA-S5_01860_+_+_NS_MRSA-S5_01861_+_+_CO_R	A_973N0003_+_+_A_973N0003_01791_+_+_A_973N0003_01792_+_+_CO_F	S_chock89_+_+_S_chock89_01887_+_+_S_chock89_01888_+_+_CO_R	A_973N0031_+_+_A_973N0031_01174_+_+_A_973N0031_01175_+_+_CO_F	NS_VRS9_+_+_NS_VRS9_01821_+_+_NS_VRS9_01822_+_+_CO_R	A_75_+_+_A_75_02076_+_+_A_75_02077_+_+_CO_R	A_S0462_+_+_A_S0462_01964_+_+_A_S0462_01965_+_+_CO_R	C_039_+_+_C_039_00687_+_+_C_039_00688_+_+_CO_F	C_071_+_+_C_071_01742_+_+_C_071_01743_+_+_CO_R	C_C1407_+_+_C_C1407_00583_+_+_C_C1407_00584_+_+_CO_R	A_973N0088_+_+_A_973N0088_00882_+_+_A_973N0088_00883_+_+_CO_R	A_61282_+_+_A_61282_01624_+_+_A_61282_01625_+_+_CO_R	S_ST20130939_+_+_S_ST20130939_01857_+_+_S_ST20130939_01858_+_+_CO_R	C_115_+_+_C_115_01936_+_+_C_115_01937_+_+_CO_R	NS_08-02300_+_+_NS_08-02300_01924_+_+_NS_08-02300_01925_+_+_CO_R	C_095_+_+_C_095_01400_+_+_C_095_01401_+_+_CO_F	A_80381_+_+_A_80381_02176_+_+_A_80381_02177_+_+_CO_F	S_HO-5096-0412_+_+_S_HO-5096-0412_01904_+_+_S_HO-5096-0412_01905_+_+_CO_R	S_C1504_+_+_S_C1504_01469_+_+_S_C1504_01470_+_+_CO_R	C_117_+_+_C_117_02445_+_+_C_117_02446_+_+_CO_R	C_S2398_+_+_C_S2398_01631_+_+_C_S2398_01632_+_+_CO_R	A_61236_+_+_A_61236_01826_+_+_A_61236_01827_+_+_CO_R	A_61244_+_+_A_61244_00983_+_+_A_61244_00984_+_+_CO_F	S_seps49_+_+_S_seps49_00814_+_+_S_seps49_00815_+_+_CO_R	C_077_+_+_C_077_00605_+_+_C_077_00606_+_+_CO_F	NS_MRSA-S14_+_+_NS_MRSA-S14_01839_+_+_NS_MRSA-S14_01840_+_+_CO_R	C_122_+_+_C_122_00800_+_+_C_122_00801_+_+_CO_F	NS_VRS2_+_+_NS_VRS2_01842_+_+_NS_VRS2_01843_+_+_CO_R	A_61239_+_+_A_61239_02208_+_+_A_61239_02209_+_+_CO_R	NS_M013_+_+_NS_M013_01923_+_+_NS_M013_01924_+_+_CO_R	S_chock11_+_+_S_chock11_01602_+_+_S_chock11_01603_+_+_CO_R	S_chock44_+_+_S_chock44_00059_+_+_S_chock44_00060_+_+_CO_R	A_S1_+_+_A_S1_01922_+_+_A_S1_01923_+_+_CO_R	A_61243_+_+_A_61243_01138_+_+_A_61243_01139_+_+_CO_F	S_C2071_+_+_S_C2071_00057_+_+_S_C2071_00058_+_+_CO_R	C_067_+_+_C_067_00536_+_+_C_067_00537_+_+_CO_R	C_MRSA-S23_+_+_C_MRSA-S23_01866_+_+_C_MRSA-S23_01867_+_+_CO_R	S_120_+_+_S_120_00748_+_+_S_120_00749_+_+_CO_R
Cluster_14566			356	356	1	NS_NCTC8325_+_+_NS_NCTC8325_02515_+_+_NS_NCTC8325_02516_+_+_DP	S_chock14_+_+_S_chock14_02413_+_+_S_chock14_02414_+_+_DP	C_080_+_+_C_080_00192_+_+_C_080_00193_+_+_DP	C_070_+_+_C_070_01582_+_+_C_070_01583_+_+_DP	A_ED98_+_+_A_ED98_02502_+_+_A_ED98_02503_+_+_DP	NS_Mu50-omega_+_+_NS_Mu50-omega_02545_+_+_NS_Mu50-omega_02546_+_+_DP	NS_MRSA-S5_+_+_NS_MRSA-S5_02440_+_+_NS_MRSA-S5_02441_+_+_DP	A_973N0003_+_+_A_973N0003_02102_+_+_A_973N0003_02103_+_+_DP	S_chock89_+_+_S_chock89_02487_+_+_S_chock89_02488_+_+_DP	A_973N0031_+_+_A_973N0031_02102_+_+_A_973N0031_02103_+_+_DP	NS_VRS9_+_+_NS_VRS9_02400_+_+_NS_VRS9_02401_+_+_DP	A_75_+_+_A_75_00050_+_+_A_75_00051_+_+_DP	A_S0462_+_+_A_S0462_02495_+_+_A_S0462_02496_+_+_DP	C_039_+_+_C_039_02368_+_+_C_039_02369_+_+_DP	C_071_+_+_C_071_01031_+_+_C_071_01032_+_+_DP	C_C1407_+_+_C_C1407_00410_+_+_C_C1407_00411_+_+_DP	A_973N0088_+_+_A_973N0088_01967_+_+_A_973N0088_01968_+_+_DP	A_61282_+_+_A_61282_02096_+_+_A_61282_02097_+_+_DP	S_ST20130939_+_+_S_ST20130939_02372_+_+_S_ST20130939_02373_+_+_DP	C_115_+_+_C_115_02534_+_+_C_115_02535_+_+_DP	NS_08-02300_+_+_NS_08-02300_02493_+_+_NS_08-02300_02494_+_+_DP	C_095_+_+_C_095_00913_+_+_C_095_00914_+_+_DP	A_80381_+_+_A_80381_02095_+_+_A_80381_02096_+_+_DP	S_HO-5096-0412_+_+_S_HO-5096-0412_02504_+_+_S_HO-5096-0412_02505_+_+_DP	S_C1504_+_+_S_C1504_01831_+_+_S_C1504_01832_+_+_DP	C_117_+_+_C_117_00372_+_+_C_117_00373_+_+_DP	C_S2398_+_+_C_S2398_02228_+_+_C_S2398_02229_+_+_DP	A_61236_+_+_A_61236_01839_+_+_A_61236_01840_+_+_DP	A_61244_+_+_A_61244_00641_+_+_A_61244_00642_+_+_DP	S_seps49_+_+_S_seps49_00567_+_+_S_seps49_00568_+_+_DP	C_077_+_+_C_077_01285_+_+_C_077_01286_+_+_DP	NS_MRSA-S14_+_+_NS_MRSA-S14_02418_+_+_NS_MRSA-S14_02419_+_+_DP	C_122_+_+_C_122_00199_+_+_C_122_00200_+_+_DP	NS_VRS2_+_+_NS_VRS2_02356_+_+_NS_VRS2_02357_+_+_DP	A_61239_+_+_A_61239_02028_+_+_A_61239_02029_+_+_DP	NS_M013_+_+_NS_M013_02452_+_+_NS_M013_02453_+_+_DP	S_chock11_+_+_S_chock11_02484_+_+_S_chock11_02485_+_+_DP	S_chock44_+_+_S_chock44_02295_+_+_S_chock44_02296_+_+_DP	A_S1_+_+_A_S1_02467_+_+_A_S1_02468_+_+_DP	A_61243_+_+_A_61243_00973_+_+_A_61243_00974_+_+_DP	S_C2071_+_+_S_C2071_00835_+_+_S_C2071_00836_+_+_DP	C_067_+_+_C_067_02430_+_+_C_067_02431_+_+_DP	C_MRSA-S23_+_+_C_MRSA-S23_02445_+_+_C_MRSA-S23_02446_+_+_DP	S_120_+_+_S_120_02397_+_+_S_120_02398_+_+_DP
Cluster_18403			356	357	1.00280898876405	NS_NCTC8325_+_+_NS_NCTC8325_00411_+_+_NS_NCTC8325_00412_+_+_CO_F	S_chock14_+_+_S_chock14_00406_+_+_S_chock14_00407_+_+_CO_F	C_080_+_+_C_080_01008_+_+_C_080_01009_+_+_CO_F	C_070_+_+_C_070_00412_+_+_C_070_00413_+_+_CO_F	A_ED98_+_+_A_ED98_00436_+_+_A_ED98_00437_+_+_CO_F	NS_Mu50-omega_+_+_NS_Mu50-omega_00490_+_+_NS_Mu50-omega_00491_+_+_CO_F	NS_MRSA-S5_+_+_NS_MRSA-S5_00428_+_+_NS_MRSA-S5_00429_+_+_CO_F	A_973N0003_+_+_A_973N0003_01881_+_+_A_973N0003_01882_+_+_CO_F	S_chock89_+_+_S_chock89_00455_+_+_S_chock89_00456_+_+_CO_F	A_973N0031_+_+_A_973N0031_01740_+_+_A_973N0031_01741_+_+_CO_R	NS_VRS9_+_+_NS_VRS9_00434_+_+_NS_VRS9_00435_+_+_CO_F	A_75_+_+_A_75_00694_+_+_A_75_00695_+_+_CO_F	A_S0462_+_+_A_S0462_00539_+_+_A_S0462_00540_+_+_CO_F	C_039_+_+_C_039_00425_+_+_C_039_00426_+_+_CO_F	C_071_+_+_C_071_00097_+_+_C_071_00098_+_+_CO_F	C_C1407_+_+_C_C1407_01640_+_+_C_C1407_01641_+_+_CO_R	A_973N0088_+_+_A_973N0088_02227_+_+_A_973N0088_02228_+_+_CO_R	A_61282_+_+_A_61282_01763_+_+_A_61282_01764_+_+_CO_R	S_ST20130939_+_+_S_ST20130939_00413_+_+_S_ST20130939_00414_+_+_CO_F	C_115_+_+_C_115_00422_+_+_C_115_00423_+_+_CO_F	NS_08-02300_+_+_NS_08-02300_00549_+_+_NS_08-02300_00550_+_+_CO_F	C_095_+_+_C_095_00359_+_+_C_095_00360_+_+_CO_F	A_80381_+_+_A_80381_01006_+_+_A_80381_01007_+_+_CO_R	S_HO-5096-0412_+_+_S_HO-5096-0412_00433_+_+_S_HO-5096-0412_00434_+_+_CO_F	S_C1504_+_+_S_C1504_02266_+_+_S_C1504_02267_+_+_CO_R	C_117_+_+_C_117_00986_+_+_C_117_00987_+_+_CO_F	C_S2398_+_+_C_S2398_00300_+_+_C_S2398_00301_+_+_CO_F	A_61236_+_+_A_61236_01491_+_+_A_61236_01492_+_+_CO_F	A_61244_+_+_A_61244_01257_+_+_A_61244_01258_+_+_CO_F	S_seps49_+_+_S_seps49_00101_+_+_S_seps49_00102_+_+_CO_R	C_077_+_+_C_077_01599_+_+_C_077_01600_+_+_CO_R	NS_MRSA-S14_+_+_NS_MRSA-S14_00445_+_+_NS_MRSA-S14_00446_+_+_CO_F	C_122_+_+_C_122_01311_+_+_C_122_01312_+_+_CO_F	NS_VRS2_+_+_NS_VRS2_00427_+_+_NS_VRS2_00428_+_+_CO_F	A_61239_+_+_A_61239_01674_+_+_A_61239_01675_+_+_CO_R	NS_M013_+_+_NS_M013_00463_+_+_NS_M013_00464_+_+_CO_F	S_chock11_+_+_S_chock11_00385_+_+_S_chock11_00386_+_+_CO_R	S_chock44_+_+_S_chock44_02620_+_+_S_chock44_02621_+_+_CO_F	A_S1_+_+_A_S1_00459_+_+_A_S1_00460_+_+_CO_F	A_61243_+_+_A_61243_01497_+_+_A_61243_01498_+_+_CO_R	S_C2071_+_+_S_C2071_02096_+_+_S_C2071_02097_+_+_CO_R	C_067_+_+_C_067_00325_+_+_C_067_00326_+_+_CO_R	C_MRSA-S23_+_+_C_MRSA-S23_00433_+_+_C_MRSA-S23_00434_+_+_CO_F	S_120_+_+_S_120_00812_+_+_S_120_00813_+_+_CO_F
Cluster_19109			356	356	1	NS_NCTC8325_+_+_NS_NCTC8325_00466_+_+_NS_NCTC8325_00467_+_+_CO_F	S_chock14_+_+_S_chock14_00460_+_+_S_chock14_00461_+_+_CO_F	C_080_+_+_C_080_01378_+_+_C_080_01379_+_+_CO_F	C_070_+_+_C_070_00468_+_+_C_070_00469_+_+_CO_F	A_ED98_+_+_A_ED98_00492_+_+_A_ED98_00493_+_+_CO_F	NS_Mu50-omega_+_+_NS_Mu50-omega_00546_+_+_NS_Mu50-omega_00547_+_+_CO_F	NS_MRSA-S5_+_+_NS_MRSA-S5_00481_+_+_NS_MRSA-S5_00482_+_+_CO_F	A_973N0003_+_+_A_973N0003_01180_+_+_A_973N0003_01181_+_+_CO_R	S_chock89_+_+_S_chock89_00512_+_+_S_chock89_00513_+_+_CO_F	A_973N0031_+_+_A_973N0031_01235_+_+_A_973N0031_01236_+_+_CO_R	NS_VRS9_+_+_NS_VRS9_00490_+_+_NS_VRS9_00491_+_+_CO_F	A_75_+_+_A_75_00748_+_+_A_75_00749_+_+_CO_F	A_S0462_+_+_A_S0462_00592_+_+_A_S0462_00593_+_+_CO_F	C_039_+_+_C_039_01989_+_+_C_039_01990_+_+_CO_R	C_071_+_+_C_071_00163_+_+_C_071_00164_+_+_CO_F	C_C1407_+_+_C_C1407_00868_+_+_C_C1407_00869_+_+_CO_F	A_973N0088_+_+_A_973N0088_02117_+_+_A_973N0088_02118_+_+_CO_R	A_61282_+_+_A_61282_01828_+_+_A_61282_01829_+_+_CO_R	S_ST20130939_+_+_S_ST20130939_00472_+_+_S_ST20130939_00473_+_+_CO_F	C_115_+_+_C_115_00477_+_+_C_115_00478_+_+_CO_F	NS_08-02300_+_+_NS_08-02300_00608_+_+_NS_08-02300_00609_+_+_CO_F	C_095_+_+_C_095_00421_+_+_C_095_00422_+_+_CO_F	A_80381_+_+_A_80381_01290_+_+_A_80381_01291_+_+_CO_F	S_HO-5096-0412_+_+_S_HO-5096-0412_00492_+_+_S_HO-5096-0412_00493_+_+_CO_F	S_C1504_+_+_S_C1504_00886_+_+_S_C1504_00887_+_+_CO_F	C_117_+_+_C_117_02349_+_+_C_117_02350_+_+_CO_R	C_S2398_+_+_C_S2398_00343_+_+_C_S2398_00344_+_+_CO_F	A_61236_+_+_A_61236_01553_+_+_A_61236_01554_+_+_CO_R	A_61244_+_+_A_61244_01010_+_+_A_61244_01011_+_+_CO_R	S_seps49_+_+_S_seps49_01385_+_+_S_seps49_01386_+_+_CO_F	C_077_+_+_C_077_01538_+_+_C_077_01539_+_+_CO_R	NS_MRSA-S14_+_+_NS_MRSA-S14_00498_+_+_NS_MRSA-S14_00499_+_+_CO_F	C_122_+_+_C_122_01365_+_+_C_122_01366_+_+_CO_F	NS_VRS2_+_+_NS_VRS2_00478_+_+_NS_VRS2_00479_+_+_CO_F	A_61239_+_+_A_61239_01396_+_+_A_61239_01397_+_+_CO_F	NS_M013_+_+_NS_M013_00519_+_+_NS_M013_00520_+_+_CO_F	S_chock11_+_+_S_chock11_02005_+_+_S_chock11_02006_+_+_CO_R	S_chock44_+_+_S_chock44_00664_+_+_S_chock44_00665_+_+_CO_F	A_S1_+_+_A_S1_00511_+_+_A_S1_00512_+_+_CO_F	A_61243_+_+_A_61243_00883_+_+_A_61243_00884_+_+_CO_F	S_C2071_+_+_S_C2071_01852_+_+_S_C2071_01853_+_+_CO_R	C_067_+_+_C_067_00265_+_+_C_067_00266_+_+_CO_R	C_MRSA-S23_+_+_C_MRSA-S23_00486_+_+_C_MRSA-S23_00487_+_+_CO_F	S_120_+_+_S_120_01155_+_+_S_120_01156_+_+_CO_F
Cluster_15961			356	356	1	NS_NCTC8325_+_+_NS_NCTC8325_01248_+_+_NS_NCTC8325_01249_+_+_CO_R	S_chock14_+_+_S_chock14_01258_+_+_S_chock14_01259_+_+_CO_R	C_080_+_+_C_080_02286_+_+_C_080_02287_+_+_CO_R	C_070_+_+_C_070_01298_+_+_C_070_01299_+_+_CO_R	A_ED98_+_+_A_ED98_01353_+_+_A_ED98_01354_+_+_CO_R	NS_Mu50-omega_+_+_NS_Mu50-omega_01408_+_+_NS_Mu50-omega_01409_+_+_CO_R	NS_MRSA-S5_+_+_NS_MRSA-S5_01296_+_+_NS_MRSA-S5_01297_+_+_CO_R	A_973N0003_+_+_A_973N0003_02352_+_+_A_973N0003_02353_+_+_CO_R	S_chock89_+_+_S_chock89_01349_+_+_S_chock89_01350_+_+_CO_R	A_973N0031_+_+_A_973N0031_02414_+_+_A_973N0031_02415_+_+_CO_R	NS_VRS9_+_+_NS_VRS9_01291_+_+_NS_VRS9_01292_+_+_CO_R	A_75_+_+_A_75_01523_+_+_A_75_01524_+_+_CO_R	A_S0462_+_+_A_S0462_01397_+_+_A_S0462_01398_+_+_CO_R	C_039_+_+_C_039_01746_+_+_C_039_01747_+_+_CO_R	C_071_+_+_C_071_01657_+_+_C_071_01658_+_+_CO_F	C_C1407_+_+_C_C1407_02585_+_+_C_C1407_02586_+_+_CO_F	A_973N0088_+_+_A_973N0088_00352_+_+_A_973N0088_00353_+_+_CO_F	A_61282_+_+_A_61282_00266_+_+_A_61282_00267_+_+_CO_R	S_ST20130939_+_+_S_ST20130939_01330_+_+_S_ST20130939_01331_+_+_CO_R	C_115_+_+_C_115_01319_+_+_C_115_01320_+_+_CO_R	NS_08-02300_+_+_NS_08-02300_01385_+_+_NS_08-02300_01386_+_+_CO_R	C_095_+_+_C_095_02204_+_+_C_095_02205_+_+_CO_R	A_80381_+_+_A_80381_01693_+_+_A_80381_01694_+_+_CO_F	S_HO-5096-0412_+_+_S_HO-5096-0412_01303_+_+_S_HO-5096-0412_01304_+_+_CO_R	S_C1504_+_+_S_C1504_02508_+_+_S_C1504_02509_+_+_CO_F	C_117_+_+_C_117_01534_+_+_C_117_01535_+_+_CO_F	C_S2398_+_+_C_S2398_01099_+_+_C_S2398_01100_+_+_CO_R	A_61236_+_+_A_61236_01448_+_+_A_61236_01449_+_+_CO_R	A_61244_+_+_A_61244_01436_+_+_A_61244_01437_+_+_CO_F	S_seps49_+_+_S_seps49_02196_+_+_S_seps49_02197_+_+_CO_R	C_077_+_+_C_077_02166_+_+_C_077_02167_+_+_CO_R	NS_MRSA-S14_+_+_NS_MRSA-S14_01279_+_+_NS_MRSA-S14_01280_+_+_CO_R	C_122_+_+_C_122_02143_+_+_C_122_02144_+_+_CO_R	NS_VRS2_+_+_NS_VRS2_01312_+_+_NS_VRS2_01313_+_+_CO_R	A_61239_+_+_A_61239_01231_+_+_A_61239_01232_+_+_CO_F	NS_M013_+_+_NS_M013_01334_+_+_NS_M013_01335_+_+_CO_R	S_chock11_+_+_S_chock11_01073_+_+_S_chock11_01074_+_+_CO_R	S_chock44_+_+_S_chock44_01444_+_+_S_chock44_01445_+_+_CO_R	A_S1_+_+_A_S1_01351_+_+_A_S1_01352_+_+_CO_R	A_61243_+_+_A_61243_01693_+_+_A_61243_01694_+_+_CO_R	S_C2071_+_+_S_C2071_02277_+_+_S_C2071_02278_+_+_CO_F	C_067_+_+_C_067_01902_+_+_C_067_01903_+_+_CO_R	C_MRSA-S23_+_+_C_MRSA-S23_01300_+_+_C_MRSA-S23_01301_+_+_CO_R	S_120_+_+_S_120_02267_+_+_S_120_02268_+_+_CO_F
Cluster_16749			356	356	1	NS_NCTC8325_+_+_NS_NCTC8325_00459_+_+_NS_NCTC8325_00460_+_+_CO_F	S_chock14_+_+_S_chock14_00453_+_+_S_chock14_00454_+_+_CO_F	C_080_+_+_C_080_01371_+_+_C_080_01372_+_+_CO_F	C_070_+_+_C_070_00461_+_+_C_070_00462_+_+_CO_F	A_ED98_+_+_A_ED98_00485_+_+_A_ED98_00486_+_+_CO_F	NS_Mu50-omega_+_+_NS_Mu50-omega_00539_+_+_NS_Mu50-omega_00540_+_+_CO_F	NS_MRSA-S5_+_+_NS_MRSA-S5_00474_+_+_NS_MRSA-S5_00475_+_+_CO_F	A_973N0003_+_+_A_973N0003_01187_+_+_A_973N0003_01188_+_+_CO_R	S_chock89_+_+_S_chock89_00505_+_+_S_chock89_00506_+_+_CO_F	A_973N0031_+_+_A_973N0031_01242_+_+_A_973N0031_01243_+_+_CO_R	NS_VRS9_+_+_NS_VRS9_00483_+_+_NS_VRS9_00484_+_+_CO_F	A_75_+_+_A_75_00741_+_+_A_75_00742_+_+_CO_F	A_S0462_+_+_A_S0462_00585_+_+_A_S0462_00586_+_+_CO_F	C_039_+_+_C_039_01996_+_+_C_039_01997_+_+_CO_R	C_071_+_+_C_071_00156_+_+_C_071_00157_+_+_CO_F	C_C1407_+_+_C_C1407_00861_+_+_C_C1407_00862_+_+_CO_F	A_973N0088_+_+_A_973N0088_02124_+_+_A_973N0088_02125_+_+_CO_R	A_61282_+_+_A_61282_01835_+_+_A_61282_01836_+_+_CO_R	S_ST20130939_+_+_S_ST20130939_00465_+_+_S_ST20130939_00466_+_+_CO_F	C_115_+_+_C_115_00470_+_+_C_115_00471_+_+_CO_F	NS_08-02300_+_+_NS_08-02300_00601_+_+_NS_08-02300_00602_+_+_CO_F	C_095_+_+_C_095_00414_+_+_C_095_00415_+_+_CO_F	A_80381_+_+_A_80381_01283_+_+_A_80381_01284_+_+_CO_F	S_HO-5096-0412_+_+_S_HO-5096-0412_00485_+_+_S_HO-5096-0412_00486_+_+_CO_F	S_C1504_+_+_S_C1504_00879_+_+_S_C1504_00880_+_+_CO_F	C_117_+_+_C_117_02356_+_+_C_117_02357_+_+_CO_R	C_S2398_+_+_C_S2398_00336_+_+_C_S2398_00337_+_+_CO_F	A_61236_+_+_A_61236_01560_+_+_A_61236_01561_+_+_CO_R	A_61244_+_+_A_61244_01017_+_+_A_61244_01018_+_+_CO_R	S_seps49_+_+_S_seps49_01378_+_+_S_seps49_01379_+_+_CO_F	C_077_+_+_C_077_01545_+_+_C_077_01546_+_+_CO_R	NS_MRSA-S14_+_+_NS_MRSA-S14_00491_+_+_NS_MRSA-S14_00492_+_+_CO_F	C_122_+_+_C_122_01358_+_+_C_122_01359_+_+_CO_F	NS_VRS2_+_+_NS_VRS2_00471_+_+_NS_VRS2_00472_+_+_CO_F	A_61239_+_+_A_61239_01389_+_+_A_61239_01390_+_+_CO_F	NS_M013_+_+_NS_M013_00511_+_+_NS_M013_00512_+_+_CO_F	S_chock11_+_+_S_chock11_02012_+_+_S_chock11_02013_+_+_CO_R	S_chock44_+_+_S_chock44_00657_+_+_S_chock44_00658_+_+_CO_F	A_S1_+_+_A_S1_00504_+_+_A_S1_00505_+_+_CO_F	A_61243_+_+_A_61243_00876_+_+_A_61243_00877_+_+_CO_F	S_C2071_+_+_S_C2071_01859_+_+_S_C2071_01860_+_+_CO_R	C_067_+_+_C_067_00272_+_+_C_067_00273_+_+_CO_R	C_MRSA-S23_+_+_C_MRSA-S23_00479_+_+_C_MRSA-S23_00480_+_+_CO_F	S_120_+_+_S_120_01148_+_+_S_120_01149_+_+_CO_F
Cluster_21820			356	356	1	NS_NCTC8325_+_+_NS_NCTC8325_01877_+_+_NS_NCTC8325_01878_+_+_CO_R	S_chock14_+_+_S_chock14_01755_+_+_S_chock14_01756_+_+_CO_R	C_080_+_+_C_080_01218_+_+_C_080_01219_+_+_CO_F	C_070_+_+_C_070_02360_+_+_C_070_02361_+_+_CO_R	A_ED98_+_+_A_ED98_01881_+_+_A_ED98_01882_+_+_CO_R	NS_Mu50-omega_+_+_NS_Mu50-omega_01907_+_+_NS_Mu50-omega_01908_+_+_CO_R	NS_MRSA-S5_+_+_NS_MRSA-S5_01821_+_+_NS_MRSA-S5_01822_+_+_CO_R	A_973N0003_+_+_A_973N0003_02140_+_+_A_973N0003_02141_+_+_CO_R	S_chock89_+_+_S_chock89_01846_+_+_S_chock89_01847_+_+_CO_R	A_973N0031_+_+_A_973N0031_02212_+_+_A_973N0031_02213_+_+_CO_F	NS_VRS9_+_+_NS_VRS9_01782_+_+_NS_VRS9_01783_+_+_CO_R	A_75_+_+_A_75_02035_+_+_A_75_02036_+_+_CO_R	A_S0462_+_+_A_S0462_01871_+_+_A_S0462_01872_+_+_CO_R	C_039_+_+_C_039_00731_+_+_C_039_00732_+_+_CO_F	C_071_+_+_C_071_00913_+_+_C_071_00914_+_+_CO_F	C_C1407_+_+_C_C1407_01432_+_+_C_C1407_01433_+_+_CO_F	A_973N0088_+_+_A_973N0088_00843_+_+_A_973N0088_00844_+_+_CO_R	A_61282_+_+_A_61282_02172_+_+_A_61282_02173_+_+_CO_R	S_ST20130939_+_+_S_ST20130939_01818_+_+_S_ST20130939_01819_+_+_CO_R	C_115_+_+_C_115_01897_+_+_C_115_01898_+_+_CO_R	NS_08-02300_+_+_NS_08-02300_01885_+_+_NS_08-02300_01886_+_+_CO_R	C_095_+_+_C_095_01441_+_+_C_095_01442_+_+_CO_F	A_80381_+_+_A_80381_02257_+_+_A_80381_02258_+_+_CO_F	S_HO-5096-0412_+_+_S_HO-5096-0412_01863_+_+_S_HO-5096-0412_01864_+_+_CO_R	S_C1504_+_+_S_C1504_01616_+_+_S_C1504_01617_+_+_CO_F	C_117_+_+_C_117_02406_+_+_C_117_02407_+_+_CO_R	C_S2398_+_+_C_S2398_01592_+_+_C_S2398_01593_+_+_CO_R	A_61236_+_+_A_61236_01998_+_+_A_61236_01999_+_+_CO_F	A_61244_+_+_A_61244_02146_+_+_A_61244_02147_+_+_CO_R	S_seps49_+_+_S_seps49_00775_+_+_S_seps49_00776_+_+_CO_R	C_077_+_+_C_077_00644_+_+_C_077_00645_+_+_CO_F	NS_MRSA-S14_+_+_NS_MRSA-S14_01800_+_+_NS_MRSA-S14_01801_+_+_CO_R	C_122_+_+_C_122_00840_+_+_C_122_00841_+_+_CO_F	NS_VRS2_+_+_NS_VRS2_01803_+_+_NS_VRS2_01804_+_+_CO_R	A_61239_+_+_A_61239_02006_+_+_A_61239_02007_+_+_CO_F	NS_M013_+_+_NS_M013_01884_+_+_NS_M013_01885_+_+_CO_R	S_chock11_+_+_S_chock11_01563_+_+_S_chock11_01564_+_+_CO_R	S_chock44_+_+_S_chock44_00020_+_+_S_chock44_00021_+_+_CO_R	A_S1_+_+_A_S1_01883_+_+_A_S1_01884_+_+_CO_R	A_61243_+_+_A_61243_02284_+_+_A_61243_02285_+_+_CO_F	S_C2071_+_+_S_C2071_00018_+_+_S_C2071_00019_+_+_CO_R	C_067_+_+_C_067_00492_+_+_C_067_00493_+_+_CO_R	C_MRSA-S23_+_+_C_MRSA-S23_01827_+_+_C_MRSA-S23_01828_+_+_CO_R	S_120_+_+_S_120_01922_+_+_S_120_01923_+_+_CO_R
Cluster_22298			356	357	1.00280898876405	NS_NCTC8325_+_+_NS_NCTC8325_01409_+_+_NS_NCTC8325_01410_+_+_DT	S_chock14_+_+_S_chock14_01355_+_+_S_chock14_01356_+_+_DT	C_080_+_+_C_080_02378_+_+_C_080_02379_+_+_DT	C_070_+_+_C_070_01953_+_+_C_070_01954_+_+_DT	A_ED98_+_+_A_ED98_01449_+_+_A_ED98_01450_+_+_DT	NS_Mu50-omega_+_+_NS_Mu50-omega_01503_+_+_NS_Mu50-omega_01504_+_+_DT	NS_MRSA-S5_+_+_NS_MRSA-S5_01457_+_+_NS_MRSA-S5_01458_+_+_DT	A_973N0003_+_+_A_973N0003_00905_+_+_A_973N0003_00906_+_+_DT	S_chock89_+_+_S_chock89_01442_+_+_S_chock89_01443_+_+_DT	A_973N0031_+_+_A_973N0031_00657_+_+_A_973N0031_00658_+_+_DT	NS_VRS9_+_+_NS_VRS9_01383_+_+_NS_VRS9_01384_+_+_DT	A_75_+_+_A_75_01625_+_+_A_75_01626_+_+_DT	A_S0462_+_+_A_S0462_01490_+_+_A_S0462_01491_+_+_DT	C_039_+_+_C_039_01842_+_+_C_039_01843_+_+_DT	C_071_+_+_C_071_01557_+_+_C_071_01558_+_+_DT	C_C1407_+_+_C_C1407_02018_+_+_C_C1407_02019_+_+_DT	A_973N0088_+_+_A_973N0088_00257_+_+_A_973N0088_00258_+_+_DT	A_61282_+_+_A_61282_00965_+_+_A_61282_00966_+_+_DT	S_ST20130939_+_+_S_ST20130939_01424_+_+_S_ST20130939_01425_+_+_DT	C_115_+_+_C_115_01478_+_+_C_115_01479_+_+_DT	NS_08-02300_+_+_NS_08-02300_01482_+_+_NS_08-02300_01483_+_+_DT	C_095_+_+_C_095_02300_+_+_C_095_02301_+_+_DT	A_80381_+_+_A_80381_01764_+_+_A_80381_01765_+_+_DT	S_HO-5096-0412_+_+_S_HO-5096-0412_01468_+_+_S_HO-5096-0412_01469_+_+_DT	S_C1504_+_+_S_C1504_02436_+_+_S_C1504_02437_+_+_DT	C_117_+_+_C_117_01379_+_+_C_117_01380_+_+_DT	C_S2398_+_+_C_S2398_01224_+_+_C_S2398_01225_+_+_DT	A_61236_+_+_A_61236_01143_+_+_A_61236_01144_+_+_DT	A_61244_+_+_A_61244_00217_+_+_A_61244_00218_+_+_DT	S_seps49_+_+_S_seps49_02289_+_+_S_seps49_02290_+_+_DT	C_077_+_+_C_077_02258_+_+_C_077_02259_+_+_DT	NS_MRSA-S14_+_+_NS_MRSA-S14_01438_+_+_NS_MRSA-S14_01439_+_+_DT	C_122_+_+_C_122_02280_+_+_C_122_02281_+_+_DT	NS_VRS2_+_+_NS_VRS2_01406_+_+_NS_VRS2_01407_+_+_DT	A_61239_+_+_A_61239_00590_+_+_A_61239_00591_+_+_DT	NS_M013_+_+_NS_M013_01500_+_+_NS_M013_01501_+_+_DT	S_chock11_+_+_S_chock11_01165_+_+_S_chock11_01166_+_+_DT	S_chock44_+_+_S_chock44_01608_+_+_S_chock44_01609_+_+_DT	A_S1_+_+_A_S1_01504_+_+_A_S1_01505_+_+_DT	A_61243_+_+_A_61243_00017_+_+_A_61243_00018_+_+_DT	S_C2071_+_+_S_C2071_01807_+_+_S_C2071_01808_+_+_DT	C_067_+_+_C_067_00602_+_+_C_067_00603_+_+_DT	C_MRSA-S23_+_+_C_MRSA-S23_01463_+_+_C_MRSA-S23_01464_+_+_DT	S_120_+_+_S_120_00523_+_+_S_120_00524_+_+_DT
Cluster_22834			356	356	1	NS_NCTC8325_+_+_NS_NCTC8325_00936_+_+_NS_NCTC8325_00937_+_+_CO_F	S_chock14_+_+_S_chock14_00925_+_+_S_chock14_00926_+_+_CO_F	C_080_+_+_C_080_01886_+_+_C_080_01887_+_+_CO_F	C_070_+_+_C_070_00926_+_+_C_070_00927_+_+_CO_F	A_ED98_+_+_A_ED98_01045_+_+_A_ED98_01046_+_+_CO_F	NS_Mu50-omega_+_+_NS_Mu50-omega_01101_+_+_NS_Mu50-omega_01102_+_+_CO_F	NS_MRSA-S5_+_+_NS_MRSA-S5_00985_+_+_NS_MRSA-S5_00986_+_+_CO_F	A_973N0003_+_+_A_973N0003_01691_+_+_A_973N0003_01692_+_+_CO_R	S_chock89_+_+_S_chock89_01022_+_+_S_chock89_01023_+_+_CO_F	A_973N0031_+_+_A_973N0031_00899_+_+_A_973N0031_00900_+_+_CO_R	NS_VRS9_+_+_NS_VRS9_00980_+_+_NS_VRS9_00981_+_+_CO_F	A_75_+_+_A_75_01223_+_+_A_75_01224_+_+_CO_F	A_S0462_+_+_A_S0462_01085_+_+_A_S0462_01086_+_+_CO_F	C_039_+_+_C_039_01403_+_+_C_039_01404_+_+_CO_F	C_071_+_+_C_071_00660_+_+_C_071_00661_+_+_CO_R	C_C1407_+_+_C_C1407_00429_+_+_C_C1407_00430_+_+_CO_F	A_973N0088_+_+_A_973N0088_01532_+_+_A_973N0088_01533_+_+_CO_F	A_61282_+_+_A_61282_01965_+_+_A_61282_01966_+_+_CO_R	S_ST20130939_+_+_S_ST20130939_00954_+_+_S_ST20130939_00955_+_+_CO_F	C_115_+_+_C_115_00987_+_+_C_115_00988_+_+_CO_F	NS_08-02300_+_+_NS_08-02300_01074_+_+_NS_08-02300_01075_+_+_CO_F	C_095_+_+_C_095_01883_+_+_C_095_01884_+_+_CO_F	A_80381_+_+_A_80381_01155_+_+_A_80381_01156_+_+_CO_R	S_HO-5096-0412_+_+_S_HO-5096-0412_00962_+_+_S_HO-5096-0412_00963_+_+_CO_F	S_C1504_+_+_S_C1504_00608_+_+_S_C1504_00609_+_+_CO_F	C_117_+_+_C_117_01873_+_+_C_117_01874_+_+_CO_R	C_S2398_+_+_C_S2398_00789_+_+_C_S2398_00790_+_+_CO_F	A_61236_+_+_A_61236_00691_+_+_A_61236_00692_+_+_CO_R	A_61244_+_+_A_61244_00502_+_+_A_61244_00503_+_+_CO_F	S_seps49_+_+_S_seps49_01868_+_+_S_seps49_01869_+_+_CO_F	C_077_+_+_C_077_00194_+_+_C_077_00195_+_+_CO_F	NS_MRSA-S14_+_+_NS_MRSA-S14_00968_+_+_NS_MRSA-S14_00969_+_+_CO_F	C_122_+_+_C_122_01839_+_+_C_122_01840_+_+_CO_F	NS_VRS2_+_+_NS_VRS2_00940_+_+_NS_VRS2_00941_+_+_CO_F	A_61239_+_+_A_61239_00838_+_+_A_61239_00839_+_+_CO_F	NS_M013_+_+_NS_M013_01021_+_+_NS_M013_01022_+_+_CO_F	S_chock11_+_+_S_chock11_00763_+_+_S_chock11_00764_+_+_CO_F	S_chock44_+_+_S_chock44_01133_+_+_S_chock44_01134_+_+_CO_F	A_S1_+_+_A_S1_01045_+_+_A_S1_01046_+_+_CO_F	A_61243_+_+_A_61243_00569_+_+_A_61243_00570_+_+_CO_R	S_C2071_+_+_S_C2071_00172_+_+_S_C2071_00173_+_+_CO_R	C_067_+_+_C_067_01125_+_+_C_067_01126_+_+_CO_F	C_MRSA-S23_+_+_C_MRSA-S23_00989_+_+_C_MRSA-S23_00990_+_+_CO_F	S_120_+_+_S_120_00890_+_+_S_120_00891_+_+_CO_R
Cluster_20619			356	356	1	NS_NCTC8325_+_+_NS_NCTC8325_01036_+_+_NS_NCTC8325_01037_+_+_CO_F	S_chock14_+_+_S_chock14_01027_+_+_S_chock14_01028_+_+_CO_F	C_080_+_+_C_080_02044_+_+_C_080_02045_+_+_CO_F	C_070_+_+_C_070_01092_+_+_C_070_01093_+_+_CO_F	A_ED98_+_+_A_ED98_01147_+_+_A_ED98_01148_+_+_CO_F	NS_Mu50-omega_+_+_NS_Mu50-omega_01202_+_+_NS_Mu50-omega_01203_+_+_CO_F	NS_MRSA-S5_+_+_NS_MRSA-S5_01085_+_+_NS_MRSA-S5_01086_+_+_CO_F	A_973N0003_+_+_A_973N0003_01244_+_+_A_973N0003_01245_+_+_CO_R	S_chock89_+_+_S_chock89_01120_+_+_S_chock89_01121_+_+_CO_F	A_973N0031_+_+_A_973N0031_01621_+_+_A_973N0031_01622_+_+_CO_R	NS_VRS9_+_+_NS_VRS9_01081_+_+_NS_VRS9_01082_+_+_CO_F	A_75_+_+_A_75_01322_+_+_A_75_01323_+_+_CO_F	A_S0462_+_+_A_S0462_01183_+_+_A_S0462_01184_+_+_CO_F	C_039_+_+_C_039_01505_+_+_C_039_01506_+_+_CO_F	C_071_+_+_C_071_00532_+_+_C_071_00533_+_+_CO_R	C_C1407_+_+_C_C1407_02539_+_+_C_C1407_02540_+_+_CO_R	A_973N0088_+_+_A_973N0088_00595_+_+_A_973N0088_00596_+_+_CO_R	A_61282_+_+_A_61282_01014_+_+_A_61282_01015_+_+_CO_F	S_ST20130939_+_+_S_ST20130939_01123_+_+_S_ST20130939_01124_+_+_CO_F	C_115_+_+_C_115_01085_+_+_C_115_01086_+_+_CO_F	NS_08-02300_+_+_NS_08-02300_01174_+_+_NS_08-02300_01175_+_+_CO_F	C_095_+_+_C_095_01983_+_+_C_095_01984_+_+_CO_F	A_80381_+_+_A_80381_00683_+_+_A_80381_00684_+_+_CO_F	S_HO-5096-0412_+_+_S_HO-5096-0412_01063_+_+_S_HO-5096-0412_01064_+_+_CO_F	S_C1504_+_+_S_C1504_01202_+_+_S_C1504_01203_+_+_CO_R	C_117_+_+_C_117_01743_+_+_C_117_01744_+_+_CO_R	C_S2398_+_+_C_S2398_00885_+_+_C_S2398_00886_+_+_CO_F	A_61236_+_+_A_61236_01001_+_+_A_61236_01002_+_+_CO_F	A_61244_+_+_A_61244_00538_+_+_A_61244_00539_+_+_CO_F	S_seps49_+_+_S_seps49_01967_+_+_S_seps49_01968_+_+_CO_F	C_077_+_+_C_077_01954_+_+_C_077_01955_+_+_CO_F	NS_MRSA-S14_+_+_NS_MRSA-S14_01068_+_+_NS_MRSA-S14_01069_+_+_CO_F	C_122_+_+_C_122_01938_+_+_C_122_01939_+_+_CO_F	NS_VRS2_+_+_NS_VRS2_01106_+_+_NS_VRS2_01107_+_+_CO_F	A_61239_+_+_A_61239_02148_+_+_A_61239_02149_+_+_CO_R	NS_M013_+_+_NS_M013_01122_+_+_NS_M013_01123_+_+_CO_F	S_chock11_+_+_S_chock11_00862_+_+_S_chock11_00863_+_+_CO_F	S_chock44_+_+_S_chock44_01233_+_+_S_chock44_01234_+_+_CO_F	A_S1_+_+_A_S1_01143_+_+_A_S1_01144_+_+_CO_F	A_61243_+_+_A_61243_01387_+_+_A_61243_01388_+_+_CO_F	S_C2071_+_+_S_C2071_00757_+_+_S_C2071_00758_+_+_CO_R	C_067_+_+_C_067_01221_+_+_C_067_01222_+_+_CO_F	C_MRSA-S23_+_+_C_MRSA-S23_01089_+_+_C_MRSA-S23_01090_+_+_CO_F	S_120_+_+_S_120_00069_+_+_S_120_00070_+_+_CO_F
Cluster_25015			356	356	1	NS_NCTC8325_+_+_NS_NCTC8325_02098_+_+_NS_NCTC8325_02099_+_+_CO_R	S_chock14_+_+_S_chock14_02015_+_+_S_chock14_02016_+_+_CO_R	C_080_+_+_C_080_01299_+_+_C_080_01300_+_+_CO_F	C_070_+_+_C_070_02569_+_+_C_070_02570_+_+_CO_R	A_ED98_+_+_A_ED98_02095_+_+_A_ED98_02096_+_+_CO_R	NS_Mu50-omega_+_+_NS_Mu50-omega_02139_+_+_NS_Mu50-omega_02140_+_+_CO_R	NS_MRSA-S5_+_+_NS_MRSA-S5_02036_+_+_NS_MRSA-S5_02037_+_+_CO_R	A_973N0003_+_+_A_973N0003_01848_+_+_A_973N0003_01849_+_+_CO_F	S_chock89_+_+_S_chock89_02081_+_+_S_chock89_02082_+_+_CO_R	A_973N0031_+_+_A_973N0031_01709_+_+_A_973N0031_01710_+_+_CO_F	NS_VRS9_+_+_NS_VRS9_01995_+_+_NS_VRS9_01996_+_+_CO_R	A_75_+_+_A_75_02211_+_+_A_75_02212_+_+_CO_R	A_S0462_+_+_A_S0462_02082_+_+_A_S0462_02083_+_+_CO_R	C_039_+_+_C_039_00500_+_+_C_039_00501_+_+_CO_F	C_071_+_+_C_071_00030_+_+_C_071_00031_+_+_CO_F	C_C1407_+_+_C_C1407_01924_+_+_C_C1407_01925_+_+_CO_R	A_973N0088_+_+_A_973N0088_01614_+_+_A_973N0088_01615_+_+_CO_R	A_61282_+_+_A_61282_01080_+_+_A_61282_01081_+_+_CO_F	S_ST20130939_+_+_S_ST20130939_01971_+_+_S_ST20130939_01972_+_+_CO_R	C_115_+_+_C_115_02130_+_+_C_115_02131_+_+_CO_R	NS_08-02300_+_+_NS_08-02300_02097_+_+_NS_08-02300_02098_+_+_CO_R	C_095_+_+_C_095_01517_+_+_C_095_01518_+_+_CO_F	A_80381_+_+_A_80381_01055_+_+_A_80381_01056_+_+_CO_F	S_HO-5096-0412_+_+_S_HO-5096-0412_02094_+_+_S_HO-5096-0412_02095_+_+_CO_R	S_C1504_+_+_S_C1504_00115_+_+_S_C1504_00116_+_+_CO_F	C_117_+_+_C_117_02559_+_+_C_117_02560_+_+_CO_R	C_S2398_+_+_C_S2398_01788_+_+_C_S2398_01789_+_+_CO_R	A_61236_+_+_A_61236_01631_+_+_A_61236_01632_+_+_CO_F	A_61244_+_+_A_61244_01160_+_+_A_61244_01161_+_+_CO_R	S_seps49_+_+_S_seps49_00169_+_+_S_seps49_00170_+_+_CO_R	C_077_+_+_C_077_00494_+_+_C_077_00495_+_+_CO_F	NS_MRSA-S14_+_+_NS_MRSA-S14_02014_+_+_NS_MRSA-S14_02015_+_+_CO_R	C_122_+_+_C_122_00591_+_+_C_122_00592_+_+_CO_F	NS_VRS2_+_+_NS_VRS2_01949_+_+_NS_VRS2_01950_+_+_CO_R	A_61239_+_+_A_61239_01849_+_+_A_61239_01850_+_+_CO_F	NS_M013_+_+_NS_M013_02034_+_+_NS_M013_02035_+_+_CO_R	S_chock11_+_+_S_chock11_02081_+_+_S_chock11_02082_+_+_CO_R	S_chock44_+_+_S_chock44_02537_+_+_S_chock44_02538_+_+_CO_R	A_S1_+_+_A_S1_02049_+_+_A_S1_02050_+_+_CO_R	A_61243_+_+_A_61243_00447_+_+_A_61243_00448_+_+_CO_R	S_C2071_+_+_S_C2071_01121_+_+_S_C2071_01122_+_+_CO_R	C_067_+_+_C_067_02139_+_+_C_067_02140_+_+_CO_F	C_MRSA-S23_+_+_C_MRSA-S23_02041_+_+_C_MRSA-S23_02042_+_+_CO_R	S_120_+_+_S_120_02508_+_+_S_120_02509_+_+_CO_R
Cluster_20680			356	356	1	NS_NCTC8325_+_+_NS_NCTC8325_00792_+_+_NS_NCTC8325_00793_+_+_CO_F	S_chock14_+_+_S_chock14_00780_+_+_S_chock14_00781_+_+_CO_F	C_080_+_+_C_080_01735_+_+_C_080_01736_+_+_CO_F	C_070_+_+_C_070_00783_+_+_C_070_00784_+_+_CO_F	A_ED98_+_+_A_ED98_00899_+_+_A_ED98_00900_+_+_CO_F	NS_Mu50-omega_+_+_NS_Mu50-omega_00959_+_+_NS_Mu50-omega_00960_+_+_CO_F	NS_MRSA-S5_+_+_NS_MRSA-S5_00841_+_+_NS_MRSA-S5_00842_+_+_CO_F	A_973N0003_+_+_A_973N0003_01351_+_+_A_973N0003_01352_+_+_CO_R	S_chock89_+_+_S_chock89_00867_+_+_S_chock89_00868_+_+_CO_F	A_973N0031_+_+_A_973N0031_00939_+_+_A_973N0031_00940_+_+_CO_R	NS_VRS9_+_+_NS_VRS9_00835_+_+_NS_VRS9_00836_+_+_CO_F	A_75_+_+_A_75_01075_+_+_A_75_01076_+_+_CO_F	A_S0462_+_+_A_S0462_00924_+_+_A_S0462_00925_+_+_CO_F	C_039_+_+_C_039_01257_+_+_C_039_01258_+_+_CO_F	C_071_+_+_C_071_00803_+_+_C_071_00804_+_+_CO_R	C_C1407_+_+_C_C1407_01371_+_+_C_C1407_01372_+_+_CO_F	A_973N0088_+_+_A_973N0088_01385_+_+_A_973N0088_01386_+_+_CO_R	A_61282_+_+_A_61282_01335_+_+_A_61282_01336_+_+_CO_R	S_ST20130939_+_+_S_ST20130939_00806_+_+_S_ST20130939_00807_+_+_CO_F	C_115_+_+_C_115_00834_+_+_C_115_00835_+_+_CO_F	NS_08-02300_+_+_NS_08-02300_00930_+_+_NS_08-02300_00931_+_+_CO_F	C_095_+_+_C_095_01738_+_+_C_095_01739_+_+_CO_F	A_80381_+_+_A_80381_01455_+_+_A_80381_01456_+_+_CO_F	S_HO-5096-0412_+_+_S_HO-5096-0412_00813_+_+_S_HO-5096-0412_00814_+_+_CO_F	S_C1504_+_+_S_C1504_02082_+_+_S_C1504_02083_+_+_CO_F	C_117_+_+_C_117_02015_+_+_C_117_02016_+_+_CO_R	C_S2398_+_+_C_S2398_00648_+_+_C_S2398_00649_+_+_CO_F	A_61236_+_+_A_61236_00979_+_+_A_61236_00980_+_+_CO_F	A_61244_+_+_A_61244_01117_+_+_A_61244_01118_+_+_CO_R	S_seps49_+_+_S_seps49_01729_+_+_S_seps49_01730_+_+_CO_F	C_077_+_+_C_077_00046_+_+_C_077_00047_+_+_CO_F	NS_MRSA-S14_+_+_NS_MRSA-S14_00824_+_+_NS_MRSA-S14_00825_+_+_CO_F	C_122_+_+_C_122_01693_+_+_C_122_01694_+_+_CO_F	NS_VRS2_+_+_NS_VRS2_00798_+_+_NS_VRS2_00799_+_+_CO_F	A_61239_+_+_A_61239_00665_+_+_A_61239_00666_+_+_CO_R	NS_M013_+_+_NS_M013_00868_+_+_NS_M013_00869_+_+_CO_F	S_chock11_+_+_S_chock11_00611_+_+_S_chock11_00612_+_+_CO_F	S_chock44_+_+_S_chock44_00990_+_+_S_chock44_00991_+_+_CO_F	A_S1_+_+_A_S1_00887_+_+_A_S1_00888_+_+_CO_F	A_61243_+_+_A_61243_01205_+_+_A_61243_01206_+_+_CO_F	S_C2071_+_+_S_C2071_00327_+_+_S_C2071_00328_+_+_CO_F	C_067_+_+_C_067_00976_+_+_C_067_00977_+_+_CO_F	C_MRSA-S23_+_+_C_MRSA-S23_00845_+_+_C_MRSA-S23_00846_+_+_CO_F	S_120_+_+_S_120_01032_+_+_S_120_01033_+_+_CO_R
Cluster_14464			356	356	1	NS_NCTC8325_+_+_NS_NCTC8325_00062_+_+_NS_NCTC8325_00063_+_+_DP	S_chock14_+_+_S_chock14_00061_+_+_S_chock14_00062_+_+_DP	C_080_+_+_C_080_00629_+_+_C_080_00630_+_+_DP	C_070_+_+_C_070_00058_+_+_C_070_00059_+_+_DP	A_ED98_+_+_A_ED98_00078_+_+_A_ED98_00079_+_+_DP	NS_Mu50-omega_+_+_NS_Mu50-omega_00108_+_+_NS_Mu50-omega_00109_+_+_DP	NS_MRSA-S5_+_+_NS_MRSA-S5_00072_+_+_NS_MRSA-S5_00073_+_+_DP	A_973N0003_+_+_A_973N0003_01140_+_+_A_973N0003_01141_+_+_DP	S_chock89_+_+_S_chock89_00294_+_+_S_chock89_00295_+_+_DP	A_973N0031_+_+_A_973N0031_01530_+_+_A_973N0031_01531_+_+_DP	NS_VRS9_+_+_NS_VRS9_00075_+_+_NS_VRS9_00076_+_+_DP	A_75_+_+_A_75_00316_+_+_A_75_00317_+_+_DP	A_S0462_+_+_A_S0462_00108_+_+_A_S0462_00109_+_+_DP	C_039_+_+_C_039_00086_+_+_C_039_00087_+_+_DP	C_071_+_+_C_071_02220_+_+_C_071_02221_+_+_DP	C_C1407_+_+_C_C1407_01678_+_+_C_C1407_01679_+_+_DP	A_973N0088_+_+_A_973N0088_01938_+_+_A_973N0088_01939_+_+_DP	A_61282_+_+_A_61282_01315_+_+_A_61282_01316_+_+_DP	S_ST20130939_+_+_S_ST20130939_00054_+_+_S_ST20130939_00055_+_+_DP	C_115_+_+_C_115_00062_+_+_C_115_00063_+_+_DP	NS_08-02300_+_+_NS_08-02300_00186_+_+_NS_08-02300_00187_+_+_DP	C_095_+_+_C_095_00017_+_+_C_095_00018_+_+_DP	A_80381_+_+_A_80381_02148_+_+_A_80381_02149_+_+_DP	S_HO-5096-0412_+_+_S_HO-5096-0412_00087_+_+_S_HO-5096-0412_00088_+_+_DP	S_C1504_+_+_S_C1504_00818_+_+_S_C1504_00819_+_+_DP	C_117_+_+_C_117_00622_+_+_C_117_00623_+_+_DP	C_S2398_+_+_C_S2398_00064_+_+_C_S2398_00065_+_+_DP	A_61236_+_+_A_61236_01960_+_+_A_61236_01961_+_+_DP	A_61244_+_+_A_61244_01934_+_+_A_61244_01935_+_+_DP	S_seps49_+_+_S_seps49_01017_+_+_S_seps49_01018_+_+_DP	C_077_+_+_C_077_00752_+_+_C_077_00753_+_+_DP	NS_MRSA-S14_+_+_NS_MRSA-S14_00085_+_+_NS_MRSA-S14_00086_+_+_DP	C_122_+_+_C_122_00948_+_+_C_122_00949_+_+_DP	NS_VRS2_+_+_NS_VRS2_00070_+_+_NS_VRS2_00071_+_+_DP	A_61239_+_+_A_61239_01966_+_+_A_61239_01967_+_+_DP	NS_M013_+_+_NS_M013_00103_+_+_NS_M013_00104_+_+_DP	S_chock11_+_+_S_chock11_00055_+_+_S_chock11_00056_+_+_DP	S_chock44_+_+_S_chock44_00295_+_+_S_chock44_00296_+_+_DP	A_S1_+_+_A_S1_00112_+_+_A_S1_00113_+_+_DP	A_61243_+_+_A_61243_01670_+_+_A_61243_01671_+_+_DP	S_C2071_+_+_S_C2071_01594_+_+_S_C2071_01595_+_+_DP	C_067_+_+_C_067_01668_+_+_C_067_01669_+_+_DP	C_MRSA-S23_+_+_C_MRSA-S23_00072_+_+_C_MRSA-S23_00073_+_+_DP	S_120_+_+_S_120_01465_+_+_S_120_01466_+_+_DP
Cluster_18295			356	356	1	NS_NCTC8325_+_+_NS_NCTC8325_01798_+_+_NS_NCTC8325_01799_+_+_DP	S_chock14_+_+_S_chock14_01744_+_+_S_chock14_01745_+_+_DP	C_080_+_+_C_080_01228_+_+_C_080_01229_+_+_DP	C_070_+_+_C_070_02350_+_+_C_070_02351_+_+_DP	A_ED98_+_+_A_ED98_01856_+_+_A_ED98_01857_+_+_DP	NS_Mu50-omega_+_+_NS_Mu50-omega_01897_+_+_NS_Mu50-omega_01898_+_+_DP	NS_MRSA-S5_+_+_NS_MRSA-S5_01811_+_+_NS_MRSA-S5_01812_+_+_DP	A_973N0003_+_+_A_973N0003_02130_+_+_A_973N0003_02131_+_+_DP	S_chock89_+_+_S_chock89_01836_+_+_S_chock89_01837_+_+_DP	A_973N0031_+_+_A_973N0031_02222_+_+_A_973N0031_02223_+_+_DP	NS_VRS9_+_+_NS_VRS9_01772_+_+_NS_VRS9_01773_+_+_DP	A_75_+_+_A_75_02025_+_+_A_75_02026_+_+_DP	A_S0462_+_+_A_S0462_01861_+_+_A_S0462_01862_+_+_DP	C_039_+_+_C_039_00741_+_+_C_039_00742_+_+_DP	C_071_+_+_C_071_00923_+_+_C_071_00924_+_+_DP	C_C1407_+_+_C_C1407_01442_+_+_C_C1407_01443_+_+_DP	A_973N0088_+_+_A_973N0088_00833_+_+_A_973N0088_00834_+_+_DP	A_61282_+_+_A_61282_02162_+_+_A_61282_02163_+_+_DP	S_ST20130939_+_+_S_ST20130939_01808_+_+_S_ST20130939_01809_+_+_DP	C_115_+_+_C_115_01887_+_+_C_115_01888_+_+_DP	NS_08-02300_+_+_NS_08-02300_01875_+_+_NS_08-02300_01876_+_+_DP	C_095_+_+_C_095_01451_+_+_C_095_01452_+_+_DP	A_80381_+_+_A_80381_02267_+_+_A_80381_02268_+_+_DP	S_HO-5096-0412_+_+_S_HO-5096-0412_01853_+_+_S_HO-5096-0412_01854_+_+_DP	S_C1504_+_+_S_C1504_02019_+_+_S_C1504_02020_+_+_DP	C_117_+_+_C_117_02396_+_+_C_117_02397_+_+_DP	C_S2398_+_+_C_S2398_01582_+_+_C_S2398_01583_+_+_DP	A_61236_+_+_A_61236_02008_+_+_A_61236_02009_+_+_DP	A_61244_+_+_A_61244_01965_+_+_A_61244_01966_+_+_DP	S_seps49_+_+_S_seps49_00765_+_+_S_seps49_00766_+_+_DP	C_077_+_+_C_077_00654_+_+_C_077_00655_+_+_DP	NS_MRSA-S14_+_+_NS_MRSA-S14_01790_+_+_NS_MRSA-S14_01791_+_+_DP	C_122_+_+_C_122_00850_+_+_C_122_00851_+_+_DP	NS_VRS2_+_+_NS_VRS2_01793_+_+_NS_VRS2_01794_+_+_DP	A_61239_+_+_A_61239_02016_+_+_A_61239_02017_+_+_DP	NS_M013_+_+_NS_M013_01874_+_+_NS_M013_01875_+_+_DP	S_chock11_+_+_S_chock11_01553_+_+_S_chock11_01554_+_+_DP	S_chock44_+_+_S_chock44_00010_+_+_S_chock44_00011_+_+_DP	A_S1_+_+_A_S1_01873_+_+_A_S1_01874_+_+_DP	A_61243_+_+_A_61243_02117_+_+_A_61243_02118_+_+_DP	S_C2071_+_+_S_C2071_00008_+_+_S_C2071_00009_+_+_DP	C_067_+_+_C_067_00482_+_+_C_067_00483_+_+_DP	C_MRSA-S23_+_+_C_MRSA-S23_01817_+_+_C_MRSA-S23_01818_+_+_DP	S_120_+_+_S_120_01912_+_+_S_120_01913_+_+_DP
Cluster_21165			356	356	1	NS_NCTC8325_+_+_NS_NCTC8325_01526_+_+_NS_NCTC8325_01527_+_+_CO_R	S_chock14_+_+_S_chock14_01472_+_+_S_chock14_01473_+_+_CO_R	C_080_+_+_C_080_02500_+_+_C_080_02501_+_+_CO_R	C_070_+_+_C_070_02074_+_+_C_070_02075_+_+_CO_R	A_ED98_+_+_A_ED98_01568_+_+_A_ED98_01569_+_+_CO_R	NS_Mu50-omega_+_+_NS_Mu50-omega_01621_+_+_NS_Mu50-omega_01622_+_+_CO_R	NS_MRSA-S5_+_+_NS_MRSA-S5_01572_+_+_NS_MRSA-S5_01573_+_+_CO_R	A_973N0003_+_+_A_973N0003_01512_+_+_A_973N0003_01513_+_+_CO_R	S_chock89_+_+_S_chock89_01562_+_+_S_chock89_01563_+_+_CO_R	A_973N0031_+_+_A_973N0031_01088_+_+_A_973N0031_01089_+_+_CO_F	NS_VRS9_+_+_NS_VRS9_01502_+_+_NS_VRS9_01503_+_+_CO_R	A_75_+_+_A_75_01749_+_+_A_75_01750_+_+_CO_R	A_S0462_+_+_A_S0462_01607_+_+_A_S0462_01608_+_+_CO_R	C_039_+_+_C_039_00973_+_+_C_039_00974_+_+_CO_F	C_071_+_+_C_071_01440_+_+_C_071_01441_+_+_CO_F	C_C1407_+_+_C_C1407_01566_+_+_C_C1407_01567_+_+_CO_R	A_973N0088_+_+_A_973N0088_00142_+_+_A_973N0088_00143_+_+_CO_F	A_61282_+_+_A_61282_01204_+_+_A_61282_01205_+_+_CO_R	S_ST20130939_+_+_S_ST20130939_01541_+_+_S_ST20130939_01542_+_+_CO_R	C_115_+_+_C_115_01599_+_+_C_115_01600_+_+_CO_R	NS_08-02300_+_+_NS_08-02300_01606_+_+_NS_08-02300_01607_+_+_CO_R	C_095_+_+_C_095_02415_+_+_C_095_02416_+_+_CO_R	A_80381_+_+_A_80381_00285_+_+_A_80381_00286_+_+_CO_R	S_HO-5096-0412_+_+_S_HO-5096-0412_01583_+_+_S_HO-5096-0412_01584_+_+_CO_R	S_C1504_+_+_S_C1504_01327_+_+_S_C1504_01328_+_+_CO_R	C_117_+_+_C_117_01261_+_+_C_117_01262_+_+_CO_F	C_S2398_+_+_C_S2398_01343_+_+_C_S2398_01344_+_+_CO_R	A_61236_+_+_A_61236_01911_+_+_A_61236_01912_+_+_CO_F	A_61244_+_+_A_61244_01655_+_+_A_61244_01656_+_+_CO_F	S_seps49_+_+_S_seps49_02404_+_+_S_seps49_02405_+_+_CO_R	C_077_+_+_C_077_02375_+_+_C_077_02376_+_+_CO_R	NS_MRSA-S14_+_+_NS_MRSA-S14_01553_+_+_NS_MRSA-S14_01554_+_+_CO_R	C_122_+_+_C_122_02397_+_+_C_122_02398_+_+_CO_R	NS_VRS2_+_+_NS_VRS2_01524_+_+_NS_VRS2_01525_+_+_CO_R	A_61239_+_+_A_61239_01475_+_+_A_61239_01476_+_+_CO_F	NS_M013_+_+_NS_M013_01620_+_+_NS_M013_01621_+_+_CO_R	S_chock11_+_+_S_chock11_01285_+_+_S_chock11_01286_+_+_CO_R	S_chock44_+_+_S_chock44_01724_+_+_S_chock44_01725_+_+_CO_R	A_S1_+_+_A_S1_01619_+_+_A_S1_01620_+_+_CO_R	A_61243_+_+_A_61243_01051_+_+_A_61243_01052_+_+_CO_R	S_C2071_+_+_S_C2071_01265_+_+_S_C2071_01266_+_+_CO_F	C_067_+_+_C_067_00721_+_+_C_067_00722_+_+_CO_R	C_MRSA-S23_+_+_C_MRSA-S23_01578_+_+_C_MRSA-S23_01579_+_+_CO_R	S_120_+_+_S_120_00406_+_+_S_120_00407_+_+_CO_F
Cluster_16861			356	357	1.00280898876405	NS_NCTC8325_+_+_NS_NCTC8325_00423_+_+_NS_NCTC8325_00424_+_+_CO_F	S_chock14_+_+_S_chock14_00418_+_+_S_chock14_00419_+_+_CO_F	C_080_+_+_C_080_01020_+_+_C_080_01021_+_+_CO_F	C_070_+_+_C_070_00424_+_+_C_070_00425_+_+_CO_F	A_ED98_+_+_A_ED98_00448_+_+_A_ED98_00449_+_+_CO_F	NS_Mu50-omega_+_+_NS_Mu50-omega_00502_+_+_NS_Mu50-omega_00503_+_+_CO_F	NS_MRSA-S5_+_+_NS_MRSA-S5_00440_+_+_NS_MRSA-S5_00441_+_+_CO_F	A_973N0003_+_+_A_973N0003_01893_+_+_A_973N0003_01894_+_+_CO_F	S_chock89_+_+_S_chock89_00467_+_+_S_chock89_00468_+_+_CO_F	A_973N0031_+_+_A_973N0031_01728_+_+_A_973N0031_01729_+_+_CO_R	NS_VRS9_+_+_NS_VRS9_00446_+_+_NS_VRS9_00447_+_+_CO_F	A_75_+_+_A_75_00706_+_+_A_75_00707_+_+_CO_F	A_S0462_+_+_A_S0462_00552_+_+_A_S0462_00553_+_+_CO_F	C_039_+_+_C_039_00437_+_+_C_039_00438_+_+_CO_F	C_071_+_+_C_071_00109_+_+_C_071_00110_+_+_CO_F	C_C1407_+_+_C_C1407_01628_+_+_C_C1407_01629_+_+_CO_R	A_973N0088_+_+_A_973N0088_02215_+_+_A_973N0088_02216_+_+_CO_R	A_61282_+_+_A_61282_01751_+_+_A_61282_01752_+_+_CO_R	S_ST20130939_+_+_S_ST20130939_00425_+_+_S_ST20130939_00426_+_+_CO_F	C_115_+_+_C_115_00434_+_+_C_115_00435_+_+_CO_F	NS_08-02300_+_+_NS_08-02300_00561_+_+_NS_08-02300_00562_+_+_CO_F	C_095_+_+_C_095_00371_+_+_C_095_00372_+_+_CO_F	A_80381_+_+_A_80381_00994_+_+_A_80381_00995_+_+_CO_R	S_HO-5096-0412_+_+_S_HO-5096-0412_00445_+_+_S_HO-5096-0412_00446_+_+_CO_F	S_C1504_+_+_S_C1504_02254_+_+_S_C1504_02255_+_+_CO_R	C_117_+_+_C_117_00998_+_+_C_117_00999_+_+_CO_F	C_S2398_+_+_C_S2398_00312_+_+_C_S2398_00313_+_+_CO_F	A_61236_+_+_A_61236_01503_+_+_A_61236_01504_+_+_CO_F	A_61244_+_+_A_61244_02371_+_+_A_61244_02372_+_+_CO_F	S_seps49_+_+_S_seps49_00089_+_+_S_seps49_00090_+_+_CO_R	C_077_+_+_C_077_01587_+_+_C_077_01588_+_+_CO_R	NS_MRSA-S14_+_+_NS_MRSA-S14_00457_+_+_NS_MRSA-S14_00458_+_+_CO_F	C_122_+_+_C_122_01323_+_+_C_122_01324_+_+_CO_F	NS_VRS2_+_+_NS_VRS2_00439_+_+_NS_VRS2_00440_+_+_CO_F	A_61239_+_+_A_61239_01662_+_+_A_61239_01663_+_+_CO_R	NS_M013_+_+_NS_M013_00475_+_+_NS_M013_00476_+_+_CO_F	S_chock11_+_+_S_chock11_00373_+_+_S_chock11_00374_+_+_CO_R	S_chock44_+_+_S_chock44_02632_+_+_S_chock44_02633_+_+_CO_F	A_S1_+_+_A_S1_00471_+_+_A_S1_00472_+_+_CO_F	A_61243_+_+_A_61243_02496_+_+_A_61243_02497_+_+_CO_R	S_C2071_+_+_S_C2071_02084_+_+_S_C2071_02085_+_+_CO_R	C_067_+_+_C_067_00313_+_+_C_067_00314_+_+_CO_R	C_MRSA-S23_+_+_C_MRSA-S23_00445_+_+_C_MRSA-S23_00446_+_+_CO_F	S_120_+_+_S_120_00824_+_+_S_120_00825_+_+_CO_F
Cluster_20620			356	356	1	NS_NCTC8325_+_+_NS_NCTC8325_02344_+_+_NS_NCTC8325_02345_+_+_DT	S_chock14_+_+_S_chock14_02250_+_+_S_chock14_02251_+_+_DT	C_080_+_+_C_080_00359_+_+_C_080_00360_+_+_DT	C_070_+_+_C_070_01410_+_+_C_070_01411_+_+_DT	A_ED98_+_+_A_ED98_02334_+_+_A_ED98_02335_+_+_DT	NS_Mu50-omega_+_+_NS_Mu50-omega_02377_+_+_NS_Mu50-omega_02378_+_+_DT	NS_MRSA-S5_+_+_NS_MRSA-S5_02271_+_+_NS_MRSA-S5_02272_+_+_DT	A_973N0003_+_+_A_973N0003_00229_+_+_A_973N0003_00230_+_+_DT	S_chock89_+_+_S_chock89_02319_+_+_S_chock89_02320_+_+_DT	A_973N0031_+_+_A_973N0031_02246_+_+_A_973N0031_02247_+_+_DT	NS_VRS9_+_+_NS_VRS9_02235_+_+_NS_VRS9_02236_+_+_DT	A_75_+_+_A_75_02438_+_+_A_75_02439_+_+_DT	A_S0462_+_+_A_S0462_02325_+_+_A_S0462_02326_+_+_DT	C_039_+_+_C_039_02191_+_+_C_039_02192_+_+_DT	C_071_+_+_C_071_02501_+_+_C_071_02502_+_+_DT	C_C1407_+_+_C_C1407_01555_+_+_C_C1407_01556_+_+_DT	A_973N0088_+_+_A_973N0088_00700_+_+_A_973N0088_00701_+_+_DT	A_61282_+_+_A_61282_00443_+_+_A_61282_00444_+_+_DT	S_ST20130939_+_+_S_ST20130939_02205_+_+_S_ST20130939_02206_+_+_DT	C_115_+_+_C_115_02371_+_+_C_115_02372_+_+_DT	NS_08-02300_+_+_NS_08-02300_02333_+_+_NS_08-02300_02334_+_+_DT	C_095_+_+_C_095_01092_+_+_C_095_01093_+_+_DT	A_80381_+_+_A_80381_00152_+_+_A_80381_00153_+_+_DT	S_HO-5096-0412_+_+_S_HO-5096-0412_02327_+_+_S_HO-5096-0412_02328_+_+_DT	S_C1504_+_+_S_C1504_00138_+_+_S_C1504_00139_+_+_DT	C_117_+_+_C_117_00203_+_+_C_117_00204_+_+_DT	C_S2398_+_+_C_S2398_02054_+_+_C_S2398_02055_+_+_DT	A_61236_+_+_A_61236_01323_+_+_A_61236_01324_+_+_DT	A_61244_+_+_A_61244_01746_+_+_A_61244_01747_+_+_DT	S_seps49_+_+_S_seps49_00403_+_+_S_seps49_00404_+_+_DT	C_077_+_+_C_077_01464_+_+_C_077_01465_+_+_DT	NS_MRSA-S14_+_+_NS_MRSA-S14_02250_+_+_NS_MRSA-S14_02251_+_+_DT	C_122_+_+_C_122_00356_+_+_C_122_00357_+_+_DT	NS_VRS2_+_+_NS_VRS2_02186_+_+_NS_VRS2_02187_+_+_DT	A_61239_+_+_A_61239_00170_+_+_A_61239_00171_+_+_DT	NS_M013_+_+_NS_M013_02269_+_+_NS_M013_02270_+_+_DT	S_chock11_+_+_S_chock11_02315_+_+_S_chock11_02316_+_+_DT	S_chock44_+_+_S_chock44_02129_+_+_S_chock44_02130_+_+_DT	A_S1_+_+_A_S1_02296_+_+_A_S1_02297_+_+_DT	A_61243_+_+_A_61243_01112_+_+_A_61243_01113_+_+_DT	S_C2071_+_+_S_C2071_01540_+_+_S_C2071_01541_+_+_DT	C_067_+_+_C_067_01428_+_+_C_067_01429_+_+_DT	C_MRSA-S23_+_+_C_MRSA-S23_02276_+_+_C_MRSA-S23_02277_+_+_DT	S_120_+_+_S_120_00322_+_+_S_120_00323_+_+_DT
Cluster_19159			356	357	1.00280898876405	NS_NCTC8325_+_+_NS_NCTC8325_00543_+_+_NS_NCTC8325_00544_+_+_CO_F	S_chock14_+_+_S_chock14_00531_+_+_S_chock14_00532_+_+_CO_F	C_080_+_+_C_080_01451_+_+_C_080_01452_+_+_CO_F	C_070_+_+_C_070_00536_+_+_C_070_00537_+_+_CO_F	A_ED98_+_+_A_ED98_00561_+_+_A_ED98_00562_+_+_CO_F	NS_Mu50-omega_+_+_NS_Mu50-omega_00614_+_+_NS_Mu50-omega_00615_+_+_CO_F	NS_MRSA-S5_+_+_NS_MRSA-S5_00559_+_+_NS_MRSA-S5_00560_+_+_CO_F	A_973N0003_+_+_A_973N0003_02330_+_+_A_973N0003_02331_+_+_CO_R	S_chock89_+_+_S_chock89_00582_+_+_S_chock89_00583_+_+_CO_F	A_973N0031_+_+_A_973N0031_00153_+_+_A_973N0031_00154_+_+_CO_F	NS_VRS9_+_+_NS_VRS9_00560_+_+_NS_VRS9_00561_+_+_CO_F	A_75_+_+_A_75_00819_+_+_A_75_00820_+_+_CO_F	A_S0462_+_+_A_S0462_00666_+_+_A_S0462_00667_+_+_CO_F	C_039_+_+_C_039_01009_+_+_C_039_01010_+_+_CO_F	C_071_+_+_C_071_00232_+_+_C_071_00233_+_+_CO_F	C_C1407_+_+_C_C1407_02055_+_+_C_C1407_02056_+_+_CO_R	A_973N0088_+_+_A_973N0088_01053_+_+_A_973N0088_01054_+_+_CO_F	A_61282_+_+_A_61282_00119_+_+_A_61282_00120_+_+_CO_F	S_ST20130939_+_+_S_ST20130939_00557_+_+_S_ST20130939_00558_+_+_CO_F	C_115_+_+_C_115_00546_+_+_C_115_00547_+_+_CO_F	NS_08-02300_+_+_NS_08-02300_00684_+_+_NS_08-02300_00685_+_+_CO_F	C_095_+_+_C_095_00491_+_+_C_095_00492_+_+_CO_F	A_80381_+_+_A_80381_01384_+_+_A_80381_01385_+_+_CO_F	S_HO-5096-0412_+_+_S_HO-5096-0412_00561_+_+_S_HO-5096-0412_00562_+_+_CO_F	S_C1504_+_+_S_C1504_01033_+_+_S_C1504_01034_+_+_CO_R	C_117_+_+_C_117_02262_+_+_C_117_02263_+_+_CO_R	C_S2398_+_+_C_S2398_02454_+_+_C_S2398_02455_+_+_CO_F C_S2398_+_+_C_S2398_02543_+_+_C_S2398_02544_+_+_CO_F	A_61236_+_+_A_61236_01680_+_+_A_61236_01681_+_+_CO_F	A_61244_+_+_A_61244_02385_+_+_A_61244_02386_+_+_CO_F	S_seps49_+_+_S_seps49_01453_+_+_S_seps49_01454_+_+_CO_F	C_077_+_+_C_077_01795_+_+_C_077_01796_+_+_CO_F	NS_MRSA-S14_+_+_NS_MRSA-S14_00576_+_+_NS_MRSA-S14_00577_+_+_CO_F	C_122_+_+_C_122_01446_+_+_C_122_01447_+_+_CO_F	NS_VRS2_+_+_NS_VRS2_00548_+_+_NS_VRS2_00549_+_+_CO_F	A_61239_+_+_A_61239_00215_+_+_A_61239_00216_+_+_CO_F	NS_M013_+_+_NS_M013_00590_+_+_NS_M013_00591_+_+_CO_F	S_chock11_+_+_S_chock11_01929_+_+_S_chock11_01930_+_+_CO_R	S_chock44_+_+_S_chock44_00744_+_+_S_chock44_00745_+_+_CO_F	A_S1_+_+_A_S1_00581_+_+_A_S1_00582_+_+_CO_F	A_61243_+_+_A_61243_02510_+_+_A_61243_02511_+_+_CO_R	S_C2071_+_+_S_C2071_00276_+_+_S_C2071_00277_+_+_CO_F	C_067_+_+_C_067_00195_+_+_C_067_00196_+_+_CO_R	C_MRSA-S23_+_+_C_MRSA-S23_00564_+_+_C_MRSA-S23_00565_+_+_CO_F	S_120_+_+_S_120_01229_+_+_S_120_01230_+_+_CO_F
Cluster_23144			356	357	1.00280898876405	NS_NCTC8325_+_+_NS_NCTC8325_01482_+_+_NS_NCTC8325_01483_+_+_CO_R	S_chock14_+_+_S_chock14_01428_+_+_S_chock14_01429_+_+_CO_R	C_080_+_+_C_080_02454_+_+_C_080_02455_+_+_CO_R	C_070_+_+_C_070_02027_+_+_C_070_02028_+_+_CO_R	A_ED98_+_+_A_ED98_01523_+_+_A_ED98_01524_+_+_CO_R	NS_Mu50-omega_+_+_NS_Mu50-omega_01577_+_+_NS_Mu50-omega_01578_+_+_CO_R	NS_MRSA-S5_+_+_NS_MRSA-S5_01529_+_+_NS_MRSA-S5_01530_+_+_CO_R	A_973N0003_+_+_A_973N0003_00977_+_+_A_973N0003_00978_+_+_CO_R	S_chock89_+_+_S_chock89_01517_+_+_S_chock89_01518_+_+_CO_R	A_973N0031_+_+_A_973N0031_00583_+_+_A_973N0031_00584_+_+_CO_F	NS_VRS9_+_+_NS_VRS9_01457_+_+_NS_VRS9_01458_+_+_CO_R	A_75_+_+_A_75_01705_+_+_A_75_01706_+_+_CO_R	A_S0462_+_+_A_S0462_01563_+_+_A_S0462_01564_+_+_CO_R	C_039_+_+_C_039_01914_+_+_C_039_01915_+_+_CO_R	C_071_+_+_C_071_01483_+_+_C_071_01484_+_+_CO_F	C_C1407_+_+_C_C1407_01694_+_+_C_C1407_01695_+_+_CO_R	A_973N0088_+_+_A_973N0088_00185_+_+_A_973N0088_00186_+_+_CO_F	A_61282_+_+_A_61282_01814_+_+_A_61282_01815_+_+_CO_F	S_ST20130939_+_+_S_ST20130939_01498_+_+_S_ST20130939_01499_+_+_CO_R	C_115_+_+_C_115_01554_+_+_C_115_01555_+_+_CO_R	NS_08-02300_+_+_NS_08-02300_01561_+_+_NS_08-02300_01562_+_+_CO_R	C_095_+_+_C_095_02372_+_+_C_095_02373_+_+_CO_R	A_80381_+_+_A_80381_00242_+_+_A_80381_00243_+_+_CO_R	S_HO-5096-0412_+_+_S_HO-5096-0412_01540_+_+_S_HO-5096-0412_01541_+_+_CO_R	S_C1504_+_+_S_C1504_01284_+_+_S_C1504_01285_+_+_CO_R	C_117_+_+_C_117_01304_+_+_C_117_01305_+_+_CO_F	C_S2398_+_+_C_S2398_01299_+_+_C_S2398_01300_+_+_CO_R	A_61236_+_+_A_61236_01513_+_+_A_61236_01514_+_+_CO_F	A_61244_+_+_A_61244_00145_+_+_A_61244_00146_+_+_CO_F	S_seps49_+_+_S_seps49_02361_+_+_S_seps49_02362_+_+_CO_R	C_077_+_+_C_077_02330_+_+_C_077_02331_+_+_CO_R	NS_MRSA-S14_+_+_NS_MRSA-S14_01510_+_+_NS_MRSA-S14_01511_+_+_CO_R	C_122_+_+_C_122_02354_+_+_C_122_02355_+_+_CO_R	NS_VRS2_+_+_NS_VRS2_01480_+_+_NS_VRS2_01481_+_+_CO_R	A_61239_+_+_A_61239_00518_+_+_A_61239_00519_+_+_CO_F	NS_M013_+_+_NS_M013_01573_+_+_NS_M013_01574_+_+_CO_R	S_chock11_+_+_S_chock11_01242_+_+_S_chock11_01243_+_+_CO_R	S_chock44_+_+_S_chock44_01682_+_+_S_chock44_01683_+_+_CO_R	A_S1_+_+_A_S1_01576_+_+_A_S1_01577_+_+_CO_R	A_61243_+_+_A_61243_00089_+_+_A_61243_00090_+_+_CO_R	S_C2071_+_+_S_C2071_02124_+_+_S_C2071_02125_+_+_CO_F	C_067_+_+_C_067_00678_+_+_C_067_00679_+_+_CO_R	C_MRSA-S23_+_+_C_MRSA-S23_01535_+_+_C_MRSA-S23_01536_+_+_CO_R	S_120_+_+_S_120_00449_+_+_S_120_00450_+_+_CO_F
Cluster_21285			356	357	1.00280898876405	NS_NCTC8325_+_+_NS_NCTC8325_00762_+_+_NS_NCTC8325_00763_+_+_DP	S_chock14_+_+_S_chock14_00750_+_+_S_chock14_00751_+_+_DP	C_080_+_+_C_080_01705_+_+_C_080_01706_+_+_DP	C_070_+_+_C_070_00753_+_+_C_070_00754_+_+_DP	A_ED98_+_+_A_ED98_00869_+_+_A_ED98_00870_+_+_DP	NS_Mu50-omega_+_+_NS_Mu50-omega_00929_+_+_NS_Mu50-omega_00930_+_+_DP	NS_MRSA-S5_+_+_NS_MRSA-S5_00811_+_+_NS_MRSA-S5_00812_+_+_DP	A_973N0003_+_+_A_973N0003_01382_+_+_A_973N0003_01383_+_+_DP	S_chock89_+_+_S_chock89_00837_+_+_S_chock89_00838_+_+_DP	A_973N0031_+_+_A_973N0031_00969_+_+_A_973N0031_00970_+_+_DP	NS_VRS9_+_+_NS_VRS9_00805_+_+_NS_VRS9_00806_+_+_DP	A_75_+_+_A_75_01045_+_+_A_75_01046_+_+_DP	A_S0462_+_+_A_S0462_00894_+_+_A_S0462_00895_+_+_DP	C_039_+_+_C_039_01227_+_+_C_039_01228_+_+_DP	C_071_+_+_C_071_00833_+_+_C_071_00834_+_+_DP	C_C1407_+_+_C_C1407_02274_+_+_C_C1407_02275_+_+_DP	A_973N0088_+_+_A_973N0088_01415_+_+_A_973N0088_01416_+_+_DP	A_61282_+_+_A_61282_01365_+_+_A_61282_01366_+_+_DP	S_ST20130939_+_+_S_ST20130939_00776_+_+_S_ST20130939_00777_+_+_DP	C_115_+_+_C_115_00804_+_+_C_115_00805_+_+_DP	NS_08-02300_+_+_NS_08-02300_00900_+_+_NS_08-02300_00901_+_+_DP	C_095_+_+_C_095_01708_+_+_C_095_01709_+_+_DP	A_80381_+_+_A_80381_01425_+_+_A_80381_01426_+_+_DP	S_HO-5096-0412_+_+_S_HO-5096-0412_00783_+_+_S_HO-5096-0412_00784_+_+_DP	S_C1504_+_+_S_C1504_02568_+_+_S_C1504_02569_+_+_DP	C_117_+_+_C_117_02045_+_+_C_117_02046_+_+_DP	C_S2398_+_+_C_S2398_00618_+_+_C_S2398_00619_+_+_DP	A_61236_+_+_A_61236_00949_+_+_A_61236_00950_+_+_DP	A_61244_+_+_A_61244_01147_+_+_A_61244_01148_+_+_DP	S_seps49_+_+_S_seps49_01699_+_+_S_seps49_01700_+_+_DP	C_077_+_+_C_077_00016_+_+_C_077_00017_+_+_DP	NS_MRSA-S14_+_+_NS_MRSA-S14_00794_+_+_NS_MRSA-S14_00795_+_+_DP	C_122_+_+_C_122_01663_+_+_C_122_01664_+_+_DP	NS_VRS2_+_+_NS_VRS2_00768_+_+_NS_VRS2_00769_+_+_DP	A_61239_+_+_A_61239_00695_+_+_A_61239_00696_+_+_DP	NS_M013_+_+_NS_M013_00838_+_+_NS_M013_00839_+_+_DP	S_chock11_+_+_S_chock11_00581_+_+_S_chock11_00582_+_+_DP	S_chock44_+_+_S_chock44_00960_+_+_S_chock44_00961_+_+_DP	A_S1_+_+_A_S1_00857_+_+_A_S1_00858_+_+_DP	A_61243_+_+_A_61243_01175_+_+_A_61243_01176_+_+_DP	S_C2071_+_+_S_C2071_00297_+_+_S_C2071_00298_+_+_DP	C_067_+_+_C_067_00946_+_+_C_067_00947_+_+_DP	C_MRSA-S23_+_+_C_MRSA-S23_00815_+_+_C_MRSA-S23_00816_+_+_DP	S_120_+_+_S_120_01062_+_+_S_120_01063_+_+_DP
Cluster_18719			356	356	1	NS_NCTC8325_+_+_NS_NCTC8325_00675_+_+_NS_NCTC8325_00676_+_+_DP	S_chock14_+_+_S_chock14_00664_+_+_S_chock14_00665_+_+_DP	C_080_+_+_C_080_01620_+_+_C_080_01621_+_+_DP	C_070_+_+_C_070_00668_+_+_C_070_00669_+_+_DP	A_ED98_+_+_A_ED98_00693_+_+_A_ED98_00694_+_+_DP	NS_Mu50-omega_+_+_NS_Mu50-omega_00747_+_+_NS_Mu50-omega_00748_+_+_DP	NS_MRSA-S5_+_+_NS_MRSA-S5_00709_+_+_NS_MRSA-S5_00710_+_+_DP	A_973N0003_+_+_A_973N0003_01464_+_+_A_973N0003_01465_+_+_DP	S_chock89_+_+_S_chock89_00752_+_+_S_chock89_00753_+_+_DP	A_973N0031_+_+_A_973N0031_01408_+_+_A_973N0031_01409_+_+_DP	NS_VRS9_+_+_NS_VRS9_00694_+_+_NS_VRS9_00695_+_+_DP	A_75_+_+_A_75_00951_+_+_A_75_00952_+_+_DP	A_S0462_+_+_A_S0462_00798_+_+_A_S0462_00799_+_+_DP	C_039_+_+_C_039_01143_+_+_C_039_01144_+_+_DP	C_071_+_+_C_071_00365_+_+_C_071_00366_+_+_DP	C_C1407_+_+_C_C1407_02551_+_+_C_C1407_02552_+_+_DP	A_973N0088_+_+_A_973N0088_02159_+_+_A_973N0088_02160_+_+_DP	A_61282_+_+_A_61282_01585_+_+_A_61282_01586_+_+_DP	S_ST20130939_+_+_S_ST20130939_00690_+_+_S_ST20130939_00691_+_+_DP	C_115_+_+_C_115_00716_+_+_C_115_00717_+_+_DP	NS_08-02300_+_+_NS_08-02300_00816_+_+_NS_08-02300_00817_+_+_DP	C_095_+_+_C_095_00624_+_+_C_095_00625_+_+_DP	A_80381_+_+_A_80381_02042_+_+_A_80381_02043_+_+_DP	S_HO-5096-0412_+_+_S_HO-5096-0412_00695_+_+_S_HO-5096-0412_00696_+_+_DP	S_C1504_+_+_S_C1504_02160_+_+_S_C1504_02161_+_+_DP	C_117_+_+_C_117_02130_+_+_C_117_02131_+_+_DP	C_S2398_+_+_C_S2398_00482_+_+_C_S2398_00483_+_+_DP	A_61236_+_+_A_61236_01977_+_+_A_61236_01978_+_+_DP	A_61244_+_+_A_61244_00789_+_+_A_61244_00790_+_+_DP	S_seps49_+_+_S_seps49_01585_+_+_S_seps49_01586_+_+_DP	C_077_+_+_C_077_00332_+_+_C_077_00333_+_+_DP	NS_MRSA-S14_+_+_NS_MRSA-S14_00709_+_+_NS_MRSA-S14_00710_+_+_DP	C_122_+_+_C_122_01580_+_+_C_122_01581_+_+_DP	NS_VRS2_+_+_NS_VRS2_00682_+_+_NS_VRS2_00683_+_+_DP	A_61239_+_+_A_61239_01984_+_+_A_61239_01985_+_+_DP	NS_M013_+_+_NS_M013_00724_+_+_NS_M013_00725_+_+_DP	S_chock11_+_+_S_chock11_01797_+_+_S_chock11_01798_+_+_DP	S_chock44_+_+_S_chock44_00876_+_+_S_chock44_00877_+_+_DP	A_S1_+_+_A_S1_00713_+_+_A_S1_00714_+_+_DP	A_61243_+_+_A_61243_00643_+_+_A_61243_00644_+_+_DP	S_C2071_+_+_S_C2071_01706_+_+_S_C2071_01707_+_+_DP	C_067_+_+_C_067_00063_+_+_C_067_00064_+_+_DP	C_MRSA-S23_+_+_C_MRSA-S23_00713_+_+_C_MRSA-S23_00714_+_+_DP	S_120_+_+_S_120_01363_+_+_S_120_01364_+_+_DP
Cluster_22635			356	356	1	NS_NCTC8325_+_+_NS_NCTC8325_01314_+_+_NS_NCTC8325_01315_+_+_DP	S_chock14_+_+_S_chock14_01325_+_+_S_chock14_01326_+_+_DP	C_080_+_+_C_080_02351_+_+_C_080_02352_+_+_DP	C_070_+_+_C_070_01922_+_+_C_070_01923_+_+_DP	A_ED98_+_+_A_ED98_01420_+_+_A_ED98_01421_+_+_DP	NS_Mu50-omega_+_+_NS_Mu50-omega_01474_+_+_NS_Mu50-omega_01475_+_+_DP	NS_MRSA-S5_+_+_NS_MRSA-S5_01363_+_+_NS_MRSA-S5_01364_+_+_DP	A_973N0003_+_+_A_973N0003_01652_+_+_A_973N0003_01653_+_+_DP	S_chock89_+_+_S_chock89_01414_+_+_S_chock89_01415_+_+_DP	A_973N0031_+_+_A_973N0031_00537_+_+_A_973N0031_00538_+_+_DP	NS_VRS9_+_+_NS_VRS9_01356_+_+_NS_VRS9_01357_+_+_DP	A_75_+_+_A_75_01597_+_+_A_75_01598_+_+_DP	A_S0462_+_+_A_S0462_01461_+_+_A_S0462_01462_+_+_DP	C_039_+_+_C_039_01812_+_+_C_039_01813_+_+_DP	C_071_+_+_C_071_01587_+_+_C_071_01588_+_+_DP	C_C1407_+_+_C_C1407_00382_+_+_C_C1407_00383_+_+_DP	A_973N0088_+_+_A_973N0088_00283_+_+_A_973N0088_00284_+_+_DP	A_61282_+_+_A_61282_00333_+_+_A_61282_00334_+_+_DP	S_ST20130939_+_+_S_ST20130939_01396_+_+_S_ST20130939_01397_+_+_DP	C_115_+_+_C_115_01385_+_+_C_115_01386_+_+_DP	NS_08-02300_+_+_NS_08-02300_01453_+_+_NS_08-02300_01454_+_+_DP	C_095_+_+_C_095_02269_+_+_C_095_02270_+_+_DP	A_80381_+_+_A_80381_01532_+_+_A_80381_01533_+_+_DP	S_HO-5096-0412_+_+_S_HO-5096-0412_01370_+_+_S_HO-5096-0412_01371_+_+_DP	S_C1504_+_+_S_C1504_02327_+_+_S_C1504_02328_+_+_DP	C_117_+_+_C_117_01468_+_+_C_117_01469_+_+_DP	C_S2398_+_+_C_S2398_01164_+_+_C_S2398_01165_+_+_DP	A_61236_+_+_A_61236_00738_+_+_A_61236_00739_+_+_DP	A_61244_+_+_A_61244_00060_+_+_A_61244_00061_+_+_DP	S_seps49_+_+_S_seps49_02263_+_+_S_seps49_02264_+_+_DP	C_077_+_+_C_077_02231_+_+_C_077_02232_+_+_DP	NS_MRSA-S14_+_+_NS_MRSA-S14_01345_+_+_NS_MRSA-S14_01346_+_+_DP	C_122_+_+_C_122_02209_+_+_C_122_02210_+_+_DP	NS_VRS2_+_+_NS_VRS2_01379_+_+_NS_VRS2_01380_+_+_DP	A_61239_+_+_A_61239_00433_+_+_A_61239_00434_+_+_DP	NS_M013_+_+_NS_M013_01401_+_+_NS_M013_01402_+_+_DP	S_chock11_+_+_S_chock11_01137_+_+_S_chock11_01138_+_+_DP	S_chock44_+_+_S_chock44_01510_+_+_S_chock44_01511_+_+_DP	A_S1_+_+_A_S1_01416_+_+_A_S1_01417_+_+_DP	A_61243_+_+_A_61243_00285_+_+_A_61243_00286_+_+_DP	S_C2071_+_+_S_C2071_02161_+_+_S_C2071_02162_+_+_DP	C_067_+_+_C_067_01969_+_+_C_067_01970_+_+_DP	C_MRSA-S23_+_+_C_MRSA-S23_01367_+_+_C_MRSA-S23_01368_+_+_DP	S_120_+_+_S_120_02202_+_+_S_120_02203_+_+_DP
Cluster_22809			356	356	1	NS_NCTC8325_+_+_NS_NCTC8325_01630_+_+_NS_NCTC8325_01631_+_+_CO_R	S_chock14_+_+_S_chock14_01577_+_+_S_chock14_01578_+_+_CO_R	C_080_+_+_C_080_02604_+_+_C_080_02605_+_+_CO_R	C_070_+_+_C_070_02175_+_+_C_070_02176_+_+_CO_R	A_ED98_+_+_A_ED98_01691_+_+_A_ED98_01692_+_+_CO_R	NS_Mu50-omega_+_+_NS_Mu50-omega_01730_+_+_NS_Mu50-omega_01731_+_+_CO_R	NS_MRSA-S5_+_+_NS_MRSA-S5_01675_+_+_NS_MRSA-S5_01676_+_+_CO_R	A_973N0003_+_+_A_973N0003_02337_+_+_A_973N0003_02338_+_+_CO_R	S_chock89_+_+_S_chock89_01665_+_+_S_chock89_01666_+_+_CO_R	A_973N0031_+_+_A_973N0031_01930_+_+_A_973N0031_01931_+_+_CO_R	NS_VRS9_+_+_NS_VRS9_01611_+_+_NS_VRS9_01612_+_+_CO_R	A_75_+_+_A_75_01852_+_+_A_75_01853_+_+_CO_R	A_S0462_+_+_A_S0462_01717_+_+_A_S0462_01718_+_+_CO_R	C_039_+_+_C_039_00872_+_+_C_039_00873_+_+_CO_F	C_071_+_+_C_071_01309_+_+_C_071_01310_+_+_CO_R	C_C1407_+_+_C_C1407_01045_+_+_C_C1407_01046_+_+_CO_F	A_973N0088_+_+_A_973N0088_00039_+_+_A_973N0088_00040_+_+_CO_F	A_61282_+_+_A_61282_01269_+_+_A_61282_01270_+_+_CO_R	S_ST20130939_+_+_S_ST20130939_01643_+_+_S_ST20130939_01644_+_+_CO_R	C_115_+_+_C_115_01707_+_+_C_115_01708_+_+_CO_R	NS_08-02300_+_+_NS_08-02300_01710_+_+_NS_08-02300_01711_+_+_CO_R	C_095_+_+_C_095_02516_+_+_C_095_02517_+_+_CO_R	A_80381_+_+_A_80381_00360_+_+_A_80381_00361_+_+_CO_F	S_HO-5096-0412_+_+_S_HO-5096-0412_01684_+_+_S_HO-5096-0412_01685_+_+_CO_R	S_C1504_+_+_S_C1504_01684_+_+_S_C1504_01685_+_+_CO_F	C_117_+_+_C_117_01159_+_+_C_117_01160_+_+_CO_F	C_S2398_+_+_C_S2398_01445_+_+_C_S2398_01446_+_+_CO_R	A_61236_+_+_A_61236_01423_+_+_A_61236_01424_+_+_CO_R	A_61244_+_+_A_61244_02158_+_+_A_61244_02159_+_+_CO_R	S_seps49_+_+_S_seps49_02508_+_+_S_seps49_02509_+_+_CO_R	C_077_+_+_C_077_02477_+_+_C_077_02478_+_+_CO_R	NS_MRSA-S14_+_+_NS_MRSA-S14_01656_+_+_NS_MRSA-S14_01657_+_+_CO_R	C_122_+_+_C_122_02498_+_+_C_122_02499_+_+_CO_R	NS_VRS2_+_+_NS_VRS2_01627_+_+_NS_VRS2_01628_+_+_CO_R	A_61239_+_+_A_61239_01158_+_+_A_61239_01159_+_+_CO_R	NS_M013_+_+_NS_M013_01725_+_+_NS_M013_01726_+_+_CO_R	S_chock11_+_+_S_chock11_01387_+_+_S_chock11_01388_+_+_CO_R	S_chock44_+_+_S_chock44_00077_+_+_S_chock44_00078_+_+_CO_R	A_S1_+_+_A_S1_01720_+_+_A_S1_01721_+_+_CO_R	A_61243_+_+_A_61243_00666_+_+_A_61243_00667_+_+_CO_F	S_C2071_+_+_S_C2071_02299_+_+_S_C2071_02300_+_+_CO_R	C_067_+_+_C_067_00823_+_+_C_067_00824_+_+_CO_R	C_MRSA-S23_+_+_C_MRSA-S23_01681_+_+_C_MRSA-S23_01682_+_+_CO_R	S_120_+_+_S_120_00142_+_+_S_120_00143_+_+_CO_R
Cluster_18257			356	357	1.00280898876405	NS_NCTC8325_+_+_NS_NCTC8325_01421_+_+_NS_NCTC8325_01422_+_+_CO_R	S_chock14_+_+_S_chock14_01368_+_+_S_chock14_01369_+_+_CO_R	C_080_+_+_C_080_02394_+_+_C_080_02395_+_+_CO_R	C_070_+_+_C_070_01967_+_+_C_070_01968_+_+_CO_R	A_ED98_+_+_A_ED98_01463_+_+_A_ED98_01464_+_+_CO_R	NS_Mu50-omega_+_+_NS_Mu50-omega_01517_+_+_NS_Mu50-omega_01518_+_+_CO_R	NS_MRSA-S5_+_+_NS_MRSA-S5_01469_+_+_NS_MRSA-S5_01470_+_+_CO_R	A_973N0003_+_+_A_973N0003_00917_+_+_A_973N0003_00918_+_+_CO_R	S_chock89_+_+_S_chock89_01457_+_+_S_chock89_01458_+_+_CO_R	A_973N0031_+_+_A_973N0031_00643_+_+_A_973N0031_00644_+_+_CO_F	NS_VRS9_+_+_NS_VRS9_01397_+_+_NS_VRS9_01398_+_+_CO_R	A_75_+_+_A_75_01644_+_+_A_75_01645_+_+_CO_R	A_S0462_+_+_A_S0462_01503_+_+_A_S0462_01504_+_+_CO_R	C_039_+_+_C_039_01854_+_+_C_039_01855_+_+_CO_R	C_071_+_+_C_071_01543_+_+_C_071_01544_+_+_CO_F	C_C1407_+_+_C_C1407_02030_+_+_C_C1407_02031_+_+_CO_R	A_973N0088_+_+_A_973N0088_00245_+_+_A_973N0088_00246_+_+_CO_F	A_61282_+_+_A_61282_00951_+_+_A_61282_00952_+_+_CO_F	S_ST20130939_+_+_S_ST20130939_01437_+_+_S_ST20130939_01438_+_+_CO_R	C_115_+_+_C_115_01494_+_+_C_115_01495_+_+_CO_R	NS_08-02300_+_+_NS_08-02300_01501_+_+_NS_08-02300_01502_+_+_CO_R	C_095_+_+_C_095_02312_+_+_C_095_02313_+_+_CO_R	A_80381_+_+_A_80381_01778_+_+_A_80381_01779_+_+_CO_R	S_HO-5096-0412_+_+_S_HO-5096-0412_01480_+_+_S_HO-5096-0412_01481_+_+_CO_R	S_C1504_+_+_S_C1504_02448_+_+_S_C1504_02449_+_+_CO_R	C_117_+_+_C_117_01366_+_+_C_117_01367_+_+_CO_F	C_S2398_+_+_C_S2398_01239_+_+_C_S2398_01240_+_+_CO_R	A_61236_+_+_A_61236_01131_+_+_A_61236_01132_+_+_CO_F	A_61244_+_+_A_61244_00205_+_+_A_61244_00206_+_+_CO_F	S_seps49_+_+_S_seps49_02301_+_+_S_seps49_02302_+_+_CO_R	C_077_+_+_C_077_02270_+_+_C_077_02271_+_+_CO_R	NS_MRSA-S14_+_+_NS_MRSA-S14_01450_+_+_NS_MRSA-S14_01451_+_+_CO_R	C_122_+_+_C_122_02294_+_+_C_122_02295_+_+_CO_R	NS_VRS2_+_+_NS_VRS2_01420_+_+_NS_VRS2_01421_+_+_CO_R	A_61239_+_+_A_61239_00578_+_+_A_61239_00579_+_+_CO_F	NS_M013_+_+_NS_M013_01513_+_+_NS_M013_01514_+_+_CO_R	S_chock11_+_+_S_chock11_01178_+_+_S_chock11_01179_+_+_CO_R	S_chock44_+_+_S_chock44_01622_+_+_S_chock44_01623_+_+_CO_R	A_S1_+_+_A_S1_01516_+_+_A_S1_01517_+_+_CO_R	A_61243_+_+_A_61243_00029_+_+_A_61243_00030_+_+_CO_R	S_C2071_+_+_S_C2071_01795_+_+_S_C2071_01796_+_+_CO_F	C_067_+_+_C_067_00618_+_+_C_067_00619_+_+_CO_R	C_MRSA-S23_+_+_C_MRSA-S23_01475_+_+_C_MRSA-S23_01476_+_+_CO_R	S_120_+_+_S_120_00509_+_+_S_120_00510_+_+_CO_F
Cluster_19314			356	356	1	NS_NCTC8325_+_+_NS_NCTC8325_02254_+_+_NS_NCTC8325_02255_+_+_DP	S_chock14_+_+_S_chock14_02161_+_+_S_chock14_02162_+_+_DP	C_080_+_+_C_080_00451_+_+_C_080_00452_+_+_DP	C_070_+_+_C_070_01321_+_+_C_070_01322_+_+_DP	A_ED98_+_+_A_ED98_02243_+_+_A_ED98_02244_+_+_DP	NS_Mu50-omega_+_+_NS_Mu50-omega_02288_+_+_NS_Mu50-omega_02289_+_+_DP	NS_MRSA-S5_+_+_NS_MRSA-S5_02182_+_+_NS_MRSA-S5_02183_+_+_DP	A_973N0003_+_+_A_973N0003_00381_+_+_A_973N0003_00382_+_+_DP	S_chock89_+_+_S_chock89_02228_+_+_S_chock89_02229_+_+_DP	A_973N0031_+_+_A_973N0031_01471_+_+_A_973N0031_01472_+_+_DP	NS_VRS9_+_+_NS_VRS9_02146_+_+_NS_VRS9_02147_+_+_DP	A_75_+_+_A_75_02348_+_+_A_75_02349_+_+_DP	A_S0462_+_+_A_S0462_02238_+_+_A_S0462_02239_+_+_DP	C_039_+_+_C_039_02103_+_+_C_039_02104_+_+_DP	C_071_+_+_C_071_02412_+_+_C_071_02413_+_+_DP	C_C1407_+_+_C_C1407_00882_+_+_C_C1407_00883_+_+_DP	A_973N0088_+_+_A_973N0088_01718_+_+_A_973N0088_01719_+_+_DP	A_61282_+_+_A_61282_00728_+_+_A_61282_00729_+_+_DP	S_ST20130939_+_+_S_ST20130939_02116_+_+_S_ST20130939_02117_+_+_DP	C_115_+_+_C_115_02279_+_+_C_115_02280_+_+_DP	NS_08-02300_+_+_NS_08-02300_02245_+_+_NS_08-02300_02246_+_+_DP	C_095_+_+_C_095_01180_+_+_C_095_01181_+_+_DP	A_80381_+_+_A_80381_01982_+_+_A_80381_01983_+_+_DP	S_HO-5096-0412_+_+_S_HO-5096-0412_02239_+_+_S_HO-5096-0412_02240_+_+_DP	S_C1504_+_+_S_C1504_00227_+_+_S_C1504_00228_+_+_DP	C_117_+_+_C_117_00114_+_+_C_117_00115_+_+_DP	C_S2398_+_+_C_S2398_01925_+_+_C_S2398_01926_+_+_DP	A_61236_+_+_A_61236_00054_+_+_A_61236_00055_+_+_DP	A_61244_+_+_A_61244_01077_+_+_A_61244_01078_+_+_DP	S_seps49_+_+_S_seps49_00315_+_+_S_seps49_00316_+_+_DP	C_077_+_+_C_077_01705_+_+_C_077_01706_+_+_DP	NS_MRSA-S14_+_+_NS_MRSA-S14_02161_+_+_NS_MRSA-S14_02162_+_+_DP	C_122_+_+_C_122_00445_+_+_C_122_00446_+_+_DP	NS_VRS2_+_+_NS_VRS2_02097_+_+_NS_VRS2_02098_+_+_DP	A_61239_+_+_A_61239_00081_+_+_A_61239_00082_+_+_DP	NS_M013_+_+_NS_M013_02181_+_+_NS_M013_02182_+_+_DP	S_chock11_+_+_S_chock11_02226_+_+_S_chock11_02227_+_+_DP	S_chock44_+_+_S_chock44_02039_+_+_S_chock44_02040_+_+_DP	A_S1_+_+_A_S1_02206_+_+_A_S1_02207_+_+_DP	A_61243_+_+_A_61243_00191_+_+_A_61243_00192_+_+_DP	S_C2071_+_+_S_C2071_02018_+_+_S_C2071_02019_+_+_DP	C_067_+_+_C_067_01518_+_+_C_067_01519_+_+_DP	C_MRSA-S23_+_+_C_MRSA-S23_02187_+_+_C_MRSA-S23_02188_+_+_DP	S_120_+_+_S_120_00233_+_+_S_120_00234_+_+_DP
Cluster_9907			356	356	1	NS_NCTC8325_+_+_NS_NCTC8325_02117_+_+_NS_NCTC8325_02118_+_+_CO_R	S_chock14_+_+_S_chock14_02034_+_+_S_chock14_02035_+_+_CO_R	C_080_+_+_C_080_01280_+_+_C_080_01281_+_+_CO_F	C_070_+_+_C_070_02588_+_+_C_070_02589_+_+_CO_R	A_ED98_+_+_A_ED98_02114_+_+_A_ED98_02115_+_+_CO_R	NS_Mu50-omega_+_+_NS_Mu50-omega_02158_+_+_NS_Mu50-omega_02159_+_+_CO_R	NS_MRSA-S5_+_+_NS_MRSA-S5_02055_+_+_NS_MRSA-S5_02056_+_+_CO_R	A_973N0003_+_+_A_973N0003_01829_+_+_A_973N0003_01830_+_+_CO_F	S_chock89_+_+_S_chock89_02100_+_+_S_chock89_02101_+_+_CO_R	A_973N0031_+_+_A_973N0031_01690_+_+_A_973N0031_01691_+_+_CO_F	NS_VRS9_+_+_NS_VRS9_02014_+_+_NS_VRS9_02015_+_+_CO_R	A_75_+_+_A_75_02230_+_+_A_75_02231_+_+_CO_R	A_S0462_+_+_A_S0462_02101_+_+_A_S0462_02102_+_+_CO_R	C_039_+_+_C_039_00481_+_+_C_039_00482_+_+_CO_F	C_071_+_+_C_071_00011_+_+_C_071_00012_+_+_CO_F	C_C1407_+_+_C_C1407_01969_+_+_C_C1407_01970_+_+_CO_F	A_973N0088_+_+_A_973N0088_01633_+_+_A_973N0088_01634_+_+_CO_R	A_61282_+_+_A_61282_01061_+_+_A_61282_01062_+_+_CO_F	S_ST20130939_+_+_S_ST20130939_01990_+_+_S_ST20130939_01991_+_+_CO_R	C_115_+_+_C_115_02149_+_+_C_115_02150_+_+_CO_R	NS_08-02300_+_+_NS_08-02300_02116_+_+_NS_08-02300_02117_+_+_CO_R	C_095_+_+_C_095_01498_+_+_C_095_01499_+_+_CO_F	A_80381_+_+_A_80381_01036_+_+_A_80381_01037_+_+_CO_F	S_HO-5096-0412_+_+_S_HO-5096-0412_02113_+_+_S_HO-5096-0412_02114_+_+_CO_R	S_C1504_+_+_S_C1504_00096_+_+_S_C1504_00097_+_+_CO_F	C_117_+_+_C_117_02578_+_+_C_117_02579_+_+_CO_R	C_S2398_+_+_C_S2398_01807_+_+_C_S2398_01808_+_+_CO_R	A_61236_+_+_A_61236_01612_+_+_A_61236_01613_+_+_CO_F	A_61244_+_+_A_61244_01179_+_+_A_61244_01180_+_+_CO_R	S_seps49_+_+_S_seps49_00188_+_+_S_seps49_00189_+_+_CO_R	C_077_+_+_C_077_00475_+_+_C_077_00476_+_+_CO_F	NS_MRSA-S14_+_+_NS_MRSA-S14_02033_+_+_NS_MRSA-S14_02034_+_+_CO_R	C_122_+_+_C_122_00572_+_+_C_122_00573_+_+_CO_F	NS_VRS2_+_+_NS_VRS2_01968_+_+_NS_VRS2_01969_+_+_CO_R	A_61239_+_+_A_61239_01830_+_+_A_61239_01831_+_+_CO_F	NS_M013_+_+_NS_M013_02053_+_+_NS_M013_02054_+_+_CO_R	S_chock11_+_+_S_chock11_02100_+_+_S_chock11_02101_+_+_CO_R	S_chock44_+_+_S_chock44_02556_+_+_S_chock44_02557_+_+_CO_R	A_S1_+_+_A_S1_02068_+_+_A_S1_02069_+_+_CO_R	A_61243_+_+_A_61243_00466_+_+_A_61243_00467_+_+_CO_R	S_C2071_+_+_S_C2071_01140_+_+_S_C2071_01141_+_+_CO_R	C_067_+_+_C_067_02120_+_+_C_067_02121_+_+_CO_F	C_MRSA-S23_+_+_C_MRSA-S23_02060_+_+_C_MRSA-S23_02061_+_+_CO_R	S_120_+_+_S_120_02527_+_+_S_120_02528_+_+_CO_R
Cluster_25620			356	356	1	NS_NCTC8325_+_+_NS_NCTC8325_02207_+_+_NS_NCTC8325_02208_+_+_CO_R	S_chock14_+_+_S_chock14_02117_+_+_S_chock14_02118_+_+_CO_R	C_080_+_+_C_080_00495_+_+_C_080_00496_+_+_CO_F	C_070_+_+_C_070_01832_+_+_C_070_01833_+_+_CO_R	A_ED98_+_+_A_ED98_02195_+_+_A_ED98_02196_+_+_CO_R	NS_Mu50-omega_+_+_NS_Mu50-omega_02239_+_+_NS_Mu50-omega_02240_+_+_CO_R	NS_MRSA-S5_+_+_NS_MRSA-S5_02135_+_+_NS_MRSA-S5_02136_+_+_CO_R	A_973N0003_+_+_A_973N0003_00423_+_+_A_973N0003_00424_+_+_CO_F	S_chock89_+_+_S_chock89_02183_+_+_S_chock89_02184_+_+_CO_R	A_973N0031_+_+_A_973N0031_00776_+_+_A_973N0031_00777_+_+_CO_R	NS_VRS9_+_+_NS_VRS9_02096_+_+_NS_VRS9_02097_+_+_CO_R	A_75_+_+_A_75_02305_+_+_A_75_02306_+_+_CO_R	A_S0462_+_+_A_S0462_02195_+_+_A_S0462_02196_+_+_CO_R	C_039_+_+_C_039_02061_+_+_C_039_02062_+_+_CO_R	C_071_+_+_C_071_02370_+_+_C_071_02371_+_+_CO_R	C_C1407_+_+_C_C1407_00469_+_+_C_C1407_00470_+_+_CO_R	A_973N0088_+_+_A_973N0088_01674_+_+_A_973N0088_01675_+_+_CO_R	A_61282_+_+_A_61282_00686_+_+_A_61282_00687_+_+_CO_R	S_ST20130939_+_+_S_ST20130939_02073_+_+_S_ST20130939_02074_+_+_CO_R	C_115_+_+_C_115_02235_+_+_C_115_02236_+_+_CO_R	NS_08-02300_+_+_NS_08-02300_02199_+_+_NS_08-02300_02200_+_+_CO_R	C_095_+_+_C_095_01222_+_+_C_095_01223_+_+_CO_F	A_80381_+_+_A_80381_01940_+_+_A_80381_01941_+_+_CO_R	S_HO-5096-0412_+_+_S_HO-5096-0412_02197_+_+_S_HO-5096-0412_02198_+_+_CO_R	S_C1504_+_+_S_C1504_01914_+_+_S_C1504_01915_+_+_CO_F	C_117_+_+_C_117_00071_+_+_C_117_00072_+_+_CO_R	C_S2398_+_+_C_S2398_01882_+_+_C_S2398_01883_+_+_CO_R	A_61236_+_+_A_61236_00096_+_+_A_61236_00097_+_+_CO_F	A_61244_+_+_A_61244_00729_+_+_A_61244_00730_+_+_CO_R	S_seps49_+_+_S_seps49_00271_+_+_S_seps49_00272_+_+_CO_R	C_077_+_+_C_077_01660_+_+_C_077_01661_+_+_CO_R	NS_MRSA-S14_+_+_NS_MRSA-S14_02114_+_+_NS_MRSA-S14_02115_+_+_CO_R	C_122_+_+_C_122_00488_+_+_C_122_00489_+_+_CO_F	NS_VRS2_+_+_NS_VRS2_02048_+_+_NS_VRS2_02049_+_+_CO_R	A_61239_+_+_A_61239_00039_+_+_A_61239_00040_+_+_CO_R	NS_M013_+_+_NS_M013_02138_+_+_NS_M013_02139_+_+_CO_R	S_chock11_+_+_S_chock11_02183_+_+_S_chock11_02184_+_+_CO_R	S_chock44_+_+_S_chock44_01992_+_+_S_chock44_01993_+_+_CO_R	A_S1_+_+_A_S1_02163_+_+_A_S1_02164_+_+_CO_R	A_61243_+_+_A_61243_00148_+_+_A_61243_00149_+_+_CO_R	S_C2071_+_+_S_C2071_02553_+_+_S_C2071_02554_+_+_CO_F	C_067_+_+_C_067_01561_+_+_C_067_01562_+_+_CO_F	C_MRSA-S23_+_+_C_MRSA-S23_02140_+_+_C_MRSA-S23_02141_+_+_CO_R	S_120_+_+_S_120_00191_+_+_S_120_00192_+_+_CO_R
Cluster_23421			356	357	1.00280898876405	NS_NCTC8325_+_+_NS_NCTC8325_02062_+_+_NS_NCTC8325_02063_+_+_CO_R	S_chock14_+_+_S_chock14_01979_+_+_S_chock14_01980_+_+_CO_R	C_080_+_+_C_080_01339_+_+_C_080_01340_+_+_CO_F	C_070_+_+_C_070_02533_+_+_C_070_02534_+_+_CO_R	A_ED98_+_+_A_ED98_02059_+_+_A_ED98_02060_+_+_CO_R	NS_Mu50-omega_+_+_NS_Mu50-omega_02102_+_+_NS_Mu50-omega_02103_+_+_CO_R	NS_MRSA-S5_+_+_NS_MRSA-S5_02000_+_+_NS_MRSA-S5_02001_+_+_CO_R	A_973N0003_+_+_A_973N0003_01975_+_+_A_973N0003_01976_+_+_CO_R	S_chock89_+_+_S_chock89_02043_+_+_S_chock89_02044_+_+_CO_R	A_973N0031_+_+_A_973N0031_01977_+_+_A_973N0031_01978_+_+_CO_F	NS_VRS9_+_+_NS_VRS9_01957_+_+_NS_VRS9_01958_+_+_CO_R	A_75_+_+_A_75_02173_+_+_A_75_02174_+_+_CO_R	A_S0462_+_+_A_S0462_02044_+_+_A_S0462_02045_+_+_CO_R	C_039_+_+_C_039_00536_+_+_C_039_00537_+_+_CO_F	C_071_+_+_C_071_00066_+_+_C_071_00067_+_+_CO_F	C_C1407_+_+_C_C1407_00184_+_+_C_C1407_00185_+_+_CO_F	A_973N0088_+_+_A_973N0088_01578_+_+_A_973N0088_01579_+_+_CO_R	A_61282_+_+_A_61282_01116_+_+_A_61282_01117_+_+_CO_F	S_ST20130939_+_+_S_ST20130939_01935_+_+_S_ST20130939_01936_+_+_CO_R	C_115_+_+_C_115_02091_+_+_C_115_02092_+_+_CO_R	NS_08-02300_+_+_NS_08-02300_02061_+_+_NS_08-02300_02062_+_+_CO_R	C_095_+_+_C_095_01553_+_+_C_095_01554_+_+_CO_F	A_80381_+_+_A_80381_01091_+_+_A_80381_01092_+_+_CO_F	S_HO-5096-0412_+_+_S_HO-5096-0412_02058_+_+_S_HO-5096-0412_02059_+_+_CO_R	S_C1504_+_+_S_C1504_01845_+_+_S_C1504_01846_+_+_CO_R	C_117_+_+_C_117_02523_+_+_C_117_02524_+_+_CO_R	C_S2398_+_+_C_S2398_02408_+_+_C_S2398_02409_+_+_CO_F C_S2398_+_+_C_S2398_02619_+_+_C_S2398_02620_+_+_CO_F	A_61236_+_+_A_61236_00601_+_+_A_61236_00602_+_+_CO_R	A_61244_+_+_A_61244_00841_+_+_A_61244_00842_+_+_CO_R	S_seps49_+_+_S_seps49_00133_+_+_S_seps49_00134_+_+_CO_R	C_077_+_+_C_077_00531_+_+_C_077_00532_+_+_CO_F	NS_MRSA-S14_+_+_NS_MRSA-S14_01978_+_+_NS_MRSA-S14_01979_+_+_CO_R	C_122_+_+_C_122_00627_+_+_C_122_00628_+_+_CO_F	NS_VRS2_+_+_NS_VRS2_01912_+_+_NS_VRS2_01913_+_+_CO_R	A_61239_+_+_A_61239_01798_+_+_A_61239_01799_+_+_CO_R	NS_M013_+_+_NS_M013_01996_+_+_NS_M013_01997_+_+_CO_R	S_chock11_+_+_S_chock11_02044_+_+_S_chock11_02045_+_+_CO_R	S_chock44_+_+_S_chock44_02501_+_+_S_chock44_02502_+_+_CO_R	A_S1_+_+_A_S1_02011_+_+_A_S1_02012_+_+_CO_R	A_61243_+_+_A_61243_00411_+_+_A_61243_00412_+_+_CO_R	S_C2071_+_+_S_C2071_02522_+_+_S_C2071_02523_+_+_CO_R	C_067_+_+_C_067_02175_+_+_C_067_02176_+_+_CO_F	C_MRSA-S23_+_+_C_MRSA-S23_02005_+_+_C_MRSA-S23_02006_+_+_CO_R	S_120_+_+_S_120_02471_+_+_S_120_02472_+_+_CO_R
Cluster_22299			356	357	1.00280898876405	NS_NCTC8325_+_+_NS_NCTC8325_00295_+_+_NS_NCTC8325_00296_+_+_DT	S_chock14_+_+_S_chock14_00289_+_+_S_chock14_00290_+_+_DT	C_080_+_+_C_080_00860_+_+_C_080_00861_+_+_DT	C_070_+_+_C_070_00294_+_+_C_070_00295_+_+_DT	A_ED98_+_+_A_ED98_00314_+_+_A_ED98_00315_+_+_DT	NS_Mu50-omega_+_+_NS_Mu50-omega_00344_+_+_NS_Mu50-omega_00345_+_+_DT	NS_MRSA-S5_+_+_NS_MRSA-S5_00308_+_+_NS_MRSA-S5_00309_+_+_DT	A_973N0003_+_+_A_973N0003_00749_+_+_A_973N0003_00750_+_+_DT	S_chock89_+_+_S_chock89_00066_+_+_S_chock89_00067_+_+_DT	A_973N0031_+_+_A_973N0031_00448_+_+_A_973N0031_00449_+_+_DT	NS_VRS9_+_+_NS_VRS9_00314_+_+_NS_VRS9_00315_+_+_DT	A_75_+_+_A_75_00576_+_+_A_75_00577_+_+_DT	A_S0462_+_+_A_S0462_00405_+_+_A_S0462_00406_+_+_DT	C_039_+_+_C_039_00312_+_+_C_039_00313_+_+_DT	C_071_+_+_C_071_01990_+_+_C_071_01991_+_+_DT	C_C1407_+_+_C_C1407_00523_+_+_C_C1407_00524_+_+_DT	A_973N0088_+_+_A_973N0088_01253_+_+_A_973N0088_01254_+_+_DT	A_61282_+_+_A_61282_00771_+_+_A_61282_00772_+_+_DT	S_ST20130939_+_+_S_ST20130939_00290_+_+_S_ST20130939_00291_+_+_DT	C_115_+_+_C_115_00290_+_+_C_115_00291_+_+_DT	NS_08-02300_+_+_NS_08-02300_00426_+_+_NS_08-02300_00427_+_+_DT	C_095_+_+_C_095_00242_+_+_C_095_00243_+_+_DT	A_80381_+_+_A_80381_00889_+_+_A_80381_00890_+_+_DT	S_HO-5096-0412_+_+_S_HO-5096-0412_00317_+_+_S_HO-5096-0412_00318_+_+_DT	S_C1504_+_+_S_C1504_00490_+_+_S_C1504_00491_+_+_DT	C_117_+_+_C_117_00861_+_+_C_117_00862_+_+_DT	C_S2398_+_+_C_S2398_00185_+_+_C_S2398_00186_+_+_DT	A_61236_+_+_A_61236_01372_+_+_A_61236_01373_+_+_DT	A_61244_+_+_A_61244_01678_+_+_A_61244_01679_+_+_DT	S_seps49_+_+_S_seps49_01254_+_+_S_seps49_01255_+_+_DT	C_077_+_+_C_077_00980_+_+_C_077_00981_+_+_DT	NS_MRSA-S14_+_+_NS_MRSA-S14_00325_+_+_NS_MRSA-S14_00326_+_+_DT	C_122_+_+_C_122_01190_+_+_C_122_01191_+_+_DT	NS_VRS2_+_+_NS_VRS2_00307_+_+_NS_VRS2_00308_+_+_DT	A_61239_+_+_A_61239_00754_+_+_A_61239_00755_+_+_DT	NS_M013_+_+_NS_M013_00328_+_+_NS_M013_00329_+_+_DT	S_chock11_+_+_S_chock11_00506_+_+_S_chock11_00507_+_+_DT	S_chock44_+_+_S_chock44_00532_+_+_S_chock44_00533_+_+_DT	A_S1_+_+_A_S1_00344_+_+_A_S1_00345_+_+_DT	A_61243_+_+_A_61243_01788_+_+_A_61243_01789_+_+_DT	S_C2071_+_+_S_C2071_00071_+_+_S_C2071_00072_+_+_DT	C_067_+_+_C_067_02283_+_+_C_067_02284_+_+_DT	C_MRSA-S23_+_+_C_MRSA-S23_00312_+_+_C_MRSA-S23_00313_+_+_DT	S_120_+_+_S_120_01694_+_+_S_120_01695_+_+_DT
Cluster_20516			356	356	1	NS_NCTC8325_+_+_NS_NCTC8325_02638_+_+_NS_NCTC8325_02639_+_+_DT	S_chock14_+_+_S_chock14_02539_+_+_S_chock14_02540_+_+_DT	C_080_+_+_C_080_00073_+_+_C_080_00074_+_+_DT	C_070_+_+_C_070_01707_+_+_C_070_01708_+_+_DT	A_ED98_+_+_A_ED98_02627_+_+_A_ED98_02628_+_+_DT	NS_Mu50-omega_+_+_NS_Mu50-omega_02669_+_+_NS_Mu50-omega_02670_+_+_DT	NS_MRSA-S5_+_+_NS_MRSA-S5_02562_+_+_NS_MRSA-S5_02563_+_+_DT	A_973N0003_+_+_A_973N0003_00101_+_+_A_973N0003_00102_+_+_DT	S_chock89_+_+_S_chock89_02608_+_+_S_chock89_02609_+_+_DT	A_973N0031_+_+_A_973N0031_00085_+_+_A_973N0031_00086_+_+_DT	NS_VRS9_+_+_NS_VRS9_02539_+_+_NS_VRS9_02540_+_+_DT	A_75_+_+_A_75_00179_+_+_A_75_00180_+_+_DT	A_S0462_+_+_A_S0462_02614_+_+_A_S0462_02615_+_+_DT	C_039_+_+_C_039_02498_+_+_C_039_02499_+_+_DT	C_071_+_+_C_071_01154_+_+_C_071_01155_+_+_DT	C_C1407_+_+_C_C1407_01289_+_+_C_C1407_01290_+_+_DT	A_973N0088_+_+_A_973N0088_02195_+_+_A_973N0088_02196_+_+_DT	A_61282_+_+_A_61282_00012_+_+_A_61282_00013_+_+_DT	S_ST20130939_+_+_S_ST20130939_02493_+_+_S_ST20130939_02494_+_+_DT	C_115_+_+_C_115_02653_+_+_C_115_02654_+_+_DT	NS_08-02300_+_+_NS_08-02300_00053_+_+_NS_08-02300_00054_+_+_DT	C_095_+_+_C_095_00785_+_+_C_095_00786_+_+_DT	A_80381_+_+_A_80381_01251_+_+_A_80381_01252_+_+_DT	S_HO-5096-0412_+_+_S_HO-5096-0412_02633_+_+_S_HO-5096-0412_02634_+_+_DT	S_C1504_+_+_S_C1504_02039_+_+_S_C1504_02040_+_+_DT	C_117_+_+_C_117_00493_+_+_C_117_00494_+_+_DT	C_S2398_+_+_C_S2398_02345_+_+_C_S2398_02346_+_+_DT	A_61236_+_+_A_61236_00336_+_+_A_61236_00337_+_+_DT	A_61244_+_+_A_61244_01225_+_+_A_61244_01226_+_+_DT	S_seps49_+_+_S_seps49_00688_+_+_S_seps49_00689_+_+_DT	C_077_+_+_C_077_01160_+_+_C_077_01161_+_+_DT	NS_MRSA-S14_+_+_NS_MRSA-S14_02539_+_+_NS_MRSA-S14_02540_+_+_DT	C_122_+_+_C_122_00065_+_+_C_122_00066_+_+_DT	NS_VRS2_+_+_NS_VRS2_02482_+_+_NS_VRS2_02483_+_+_DT	A_61239_+_+_A_61239_01356_+_+_A_61239_01357_+_+_DT	NS_M013_+_+_NS_M013_02582_+_+_NS_M013_02583_+_+_DT	S_chock11_+_+_S_chock11_02606_+_+_S_chock11_02607_+_+_DT	S_chock44_+_+_S_chock44_02417_+_+_S_chock44_02418_+_+_DT	A_S1_+_+_A_S1_02586_+_+_A_S1_02587_+_+_DT	A_61243_+_+_A_61243_01220_+_+_A_61243_01221_+_+_DT	S_C2071_+_+_S_C2071_00982_+_+_S_C2071_00983_+_+_DT	C_067_+_+_C_067_02550_+_+_C_067_02551_+_+_DT	C_MRSA-S23_+_+_C_MRSA-S23_02567_+_+_C_MRSA-S23_02568_+_+_DT	S_120_+_+_S_120_01878_+_+_S_120_01879_+_+_DT
Cluster_20681			356	356	1	NS_NCTC8325_+_+_NS_NCTC8325_01906_+_+_NS_NCTC8325_01907_+_+_CO_R	S_chock14_+_+_S_chock14_01787_+_+_S_chock14_01788_+_+_CO_R	C_080_+_+_C_080_01189_+_+_C_080_01190_+_+_CO_F	C_070_+_+_C_070_02389_+_+_C_070_02390_+_+_CO_R	A_ED98_+_+_A_ED98_01910_+_+_A_ED98_01911_+_+_CO_R	NS_Mu50-omega_+_+_NS_Mu50-omega_01937_+_+_NS_Mu50-omega_01938_+_+_CO_R	NS_MRSA-S5_+_+_NS_MRSA-S5_01850_+_+_NS_MRSA-S5_01851_+_+_CO_R	A_973N0003_+_+_A_973N0003_01801_+_+_A_973N0003_01802_+_+_CO_F	S_chock89_+_+_S_chock89_01875_+_+_S_chock89_01876_+_+_CO_R	A_973N0031_+_+_A_973N0031_01184_+_+_A_973N0031_01185_+_+_CO_F	NS_VRS9_+_+_NS_VRS9_01811_+_+_NS_VRS9_01812_+_+_CO_R	A_75_+_+_A_75_02066_+_+_A_75_02067_+_+_CO_R	A_S0462_+_+_A_S0462_01954_+_+_A_S0462_01955_+_+_CO_R	C_039_+_+_C_039_00702_+_+_C_039_00703_+_+_CO_F	C_071_+_+_C_071_01732_+_+_C_071_01733_+_+_CO_R	C_C1407_+_+_C_C1407_02246_+_+_C_C1407_02247_+_+_CO_R	A_973N0088_+_+_A_973N0088_00872_+_+_A_973N0088_00873_+_+_CO_R	A_61282_+_+_A_61282_01614_+_+_A_61282_01615_+_+_CO_R	S_ST20130939_+_+_S_ST20130939_01847_+_+_S_ST20130939_01848_+_+_CO_R	C_115_+_+_C_115_01926_+_+_C_115_01927_+_+_CO_R	NS_08-02300_+_+_NS_08-02300_01914_+_+_NS_08-02300_01915_+_+_CO_R	C_095_+_+_C_095_01412_+_+_C_095_01413_+_+_CO_F	A_80381_+_+_A_80381_02186_+_+_A_80381_02187_+_+_CO_F	S_HO-5096-0412_+_+_S_HO-5096-0412_01892_+_+_S_HO-5096-0412_01893_+_+_CO_R	S_C1504_+_+_S_C1504_01256_+_+_S_C1504_01257_+_+_CO_R	C_117_+_+_C_117_02435_+_+_C_117_02436_+_+_CO_R	C_S2398_+_+_C_S2398_01621_+_+_C_S2398_01622_+_+_CO_R	A_61236_+_+_A_61236_01816_+_+_A_61236_01817_+_+_CO_R	A_61244_+_+_A_61244_00993_+_+_A_61244_00994_+_+_CO_F	S_seps49_+_+_S_seps49_00804_+_+_S_seps49_00805_+_+_CO_R	C_077_+_+_C_077_00615_+_+_C_077_00616_+_+_CO_F	NS_MRSA-S14_+_+_NS_MRSA-S14_01829_+_+_NS_MRSA-S14_01830_+_+_CO_R	C_122_+_+_C_122_00810_+_+_C_122_00811_+_+_CO_F	NS_VRS2_+_+_NS_VRS2_01832_+_+_NS_VRS2_01833_+_+_CO_R	A_61239_+_+_A_61239_02088_+_+_A_61239_02089_+_+_CO_R	NS_M013_+_+_NS_M013_01913_+_+_NS_M013_01914_+_+_CO_R	S_chock11_+_+_S_chock11_01592_+_+_S_chock11_01593_+_+_CO_R	S_chock44_+_+_S_chock44_00049_+_+_S_chock44_00050_+_+_CO_R	A_S1_+_+_A_S1_01912_+_+_A_S1_01913_+_+_CO_R	A_61243_+_+_A_61243_01148_+_+_A_61243_01149_+_+_CO_F	S_C2071_+_+_S_C2071_00047_+_+_S_C2071_00048_+_+_CO_R	C_067_+_+_C_067_00523_+_+_C_067_00524_+_+_CO_R	C_MRSA-S23_+_+_C_MRSA-S23_01856_+_+_C_MRSA-S23_01857_+_+_CO_R	S_120_+_+_S_120_01951_+_+_S_120_01952_+_+_CO_R
Cluster_22571			356	356	1	NS_NCTC8325_+_+_NS_NCTC8325_02514_+_+_NS_NCTC8325_02515_+_+_CO_R	S_chock14_+_+_S_chock14_02412_+_+_S_chock14_02413_+_+_CO_R	C_080_+_+_C_080_00193_+_+_C_080_00194_+_+_CO_F	C_070_+_+_C_070_01581_+_+_C_070_01582_+_+_CO_R	A_ED98_+_+_A_ED98_02501_+_+_A_ED98_02502_+_+_CO_R	NS_Mu50-omega_+_+_NS_Mu50-omega_02544_+_+_NS_Mu50-omega_02545_+_+_CO_R	NS_MRSA-S5_+_+_NS_MRSA-S5_02439_+_+_NS_MRSA-S5_02440_+_+_CO_R	A_973N0003_+_+_A_973N0003_02103_+_+_A_973N0003_02104_+_+_CO_F	S_chock89_+_+_S_chock89_02486_+_+_S_chock89_02487_+_+_CO_R	A_973N0031_+_+_A_973N0031_02101_+_+_A_973N0031_02102_+_+_CO_R	NS_VRS9_+_+_NS_VRS9_02399_+_+_NS_VRS9_02400_+_+_CO_R	A_75_+_+_A_75_00049_+_+_A_75_00050_+_+_CO_R	A_S0462_+_+_A_S0462_02494_+_+_A_S0462_02495_+_+_CO_R	C_039_+_+_C_039_02367_+_+_C_039_02368_+_+_CO_R	C_071_+_+_C_071_01030_+_+_C_071_01031_+_+_CO_R	C_C1407_+_+_C_C1407_00409_+_+_C_C1407_00410_+_+_CO_R	A_973N0088_+_+_A_973N0088_01966_+_+_A_973N0088_01967_+_+_CO_R	A_61282_+_+_A_61282_02097_+_+_A_61282_02098_+_+_CO_F	S_ST20130939_+_+_S_ST20130939_02371_+_+_S_ST20130939_02372_+_+_CO_R	C_115_+_+_C_115_02533_+_+_C_115_02534_+_+_CO_R	NS_08-02300_+_+_NS_08-02300_02492_+_+_NS_08-02300_02493_+_+_CO_R	C_095_+_+_C_095_00914_+_+_C_095_00915_+_+_CO_F	A_80381_+_+_A_80381_02096_+_+_A_80381_02097_+_+_CO_F	S_HO-5096-0412_+_+_S_HO-5096-0412_02503_+_+_S_HO-5096-0412_02504_+_+_CO_R	S_C1504_+_+_S_C1504_01832_+_+_S_C1504_01833_+_+_CO_F	C_117_+_+_C_117_00371_+_+_C_117_00372_+_+_CO_R	C_S2398_+_+_C_S2398_02227_+_+_C_S2398_02228_+_+_CO_R	A_61236_+_+_A_61236_01840_+_+_A_61236_01841_+_+_CO_F	A_61244_+_+_A_61244_00640_+_+_A_61244_00641_+_+_CO_R	S_seps49_+_+_S_seps49_00566_+_+_S_seps49_00567_+_+_CO_R	C_077_+_+_C_077_01286_+_+_C_077_01287_+_+_CO_F	NS_MRSA-S14_+_+_NS_MRSA-S14_02417_+_+_NS_MRSA-S14_02418_+_+_CO_R	C_122_+_+_C_122_00200_+_+_C_122_00201_+_+_CO_F	NS_VRS2_+_+_NS_VRS2_02355_+_+_NS_VRS2_02356_+_+_CO_R	A_61239_+_+_A_61239_02029_+_+_A_61239_02030_+_+_CO_F	NS_M013_+_+_NS_M013_02451_+_+_NS_M013_02452_+_+_CO_R	S_chock11_+_+_S_chock11_02483_+_+_S_chock11_02484_+_+_CO_R	S_chock44_+_+_S_chock44_02294_+_+_S_chock44_02295_+_+_CO_R	A_S1_+_+_A_S1_02466_+_+_A_S1_02467_+_+_CO_R	A_61243_+_+_A_61243_00974_+_+_A_61243_00975_+_+_CO_F	S_C2071_+_+_S_C2071_00834_+_+_S_C2071_00835_+_+_CO_R	C_067_+_+_C_067_02429_+_+_C_067_02430_+_+_CO_R	C_MRSA-S23_+_+_C_MRSA-S23_02444_+_+_C_MRSA-S23_02445_+_+_CO_R	S_120_+_+_S_120_02398_+_+_S_120_02399_+_+_CO_F
Cluster_17986			356	357	1.00280898876405	NS_NCTC8325_+_+_NS_NCTC8325_01435_+_+_NS_NCTC8325_01436_+_+_DP	S_chock14_+_+_S_chock14_01382_+_+_S_chock14_01383_+_+_DP	C_080_+_+_C_080_02408_+_+_C_080_02409_+_+_DP	C_070_+_+_C_070_01981_+_+_C_070_01982_+_+_DP	A_ED98_+_+_A_ED98_01477_+_+_A_ED98_01478_+_+_DP	NS_Mu50-omega_+_+_NS_Mu50-omega_01531_+_+_NS_Mu50-omega_01532_+_+_DP	NS_MRSA-S5_+_+_NS_MRSA-S5_01483_+_+_NS_MRSA-S5_01484_+_+_DP	A_973N0003_+_+_A_973N0003_00931_+_+_A_973N0003_00932_+_+_DP	S_chock89_+_+_S_chock89_01471_+_+_S_chock89_01472_+_+_DP	A_973N0031_+_+_A_973N0031_00629_+_+_A_973N0031_00630_+_+_DP	NS_VRS9_+_+_NS_VRS9_01411_+_+_NS_VRS9_01412_+_+_DP	A_75_+_+_A_75_01658_+_+_A_75_01659_+_+_DP	A_S0462_+_+_A_S0462_01517_+_+_A_S0462_01518_+_+_DP	C_039_+_+_C_039_01868_+_+_C_039_01869_+_+_DP	C_071_+_+_C_071_01529_+_+_C_071_01530_+_+_DP	C_C1407_+_+_C_C1407_02044_+_+_C_C1407_02045_+_+_DP	A_973N0088_+_+_A_973N0088_00231_+_+_A_973N0088_00232_+_+_DP	A_61282_+_+_A_61282_00937_+_+_A_61282_00938_+_+_DP	S_ST20130939_+_+_S_ST20130939_01451_+_+_S_ST20130939_01452_+_+_DP	C_115_+_+_C_115_01508_+_+_C_115_01509_+_+_DP	NS_08-02300_+_+_NS_08-02300_01515_+_+_NS_08-02300_01516_+_+_DP	C_095_+_+_C_095_02326_+_+_C_095_02327_+_+_DP	A_80381_+_+_A_80381_00196_+_+_A_80381_00197_+_+_DP	S_HO-5096-0412_+_+_S_HO-5096-0412_01494_+_+_S_HO-5096-0412_01495_+_+_DP	S_C1504_+_+_S_C1504_01009_+_+_S_C1504_01010_+_+_DP	C_117_+_+_C_117_01352_+_+_C_117_01353_+_+_DP	C_S2398_+_+_C_S2398_01253_+_+_C_S2398_01254_+_+_DP	A_61236_+_+_A_61236_01117_+_+_A_61236_01118_+_+_DP	A_61244_+_+_A_61244_00191_+_+_A_61244_00192_+_+_DP	S_seps49_+_+_S_seps49_02315_+_+_S_seps49_02316_+_+_DP	C_077_+_+_C_077_02284_+_+_C_077_02285_+_+_DP	NS_MRSA-S14_+_+_NS_MRSA-S14_01464_+_+_NS_MRSA-S14_01465_+_+_DP	C_122_+_+_C_122_02308_+_+_C_122_02309_+_+_DP	NS_VRS2_+_+_NS_VRS2_01434_+_+_NS_VRS2_01435_+_+_DP	A_61239_+_+_A_61239_00564_+_+_A_61239_00565_+_+_DP	NS_M013_+_+_NS_M013_01527_+_+_NS_M013_01528_+_+_DP	S_chock11_+_+_S_chock11_01192_+_+_S_chock11_01193_+_+_DP	S_chock44_+_+_S_chock44_01636_+_+_S_chock44_01637_+_+_DP	A_S1_+_+_A_S1_01530_+_+_A_S1_01531_+_+_DP	A_61243_+_+_A_61243_00043_+_+_A_61243_00044_+_+_DP	S_C2071_+_+_S_C2071_02395_+_+_S_C2071_02396_+_+_DP	C_067_+_+_C_067_00632_+_+_C_067_00633_+_+_DP	C_MRSA-S23_+_+_C_MRSA-S23_01489_+_+_C_MRSA-S23_01490_+_+_DP	S_120_+_+_S_120_00495_+_+_S_120_00496_+_+_DP
Cluster_15192			356	356	1	NS_NCTC8325_+_+_NS_NCTC8325_02537_+_+_NS_NCTC8325_02538_+_+_CO_R	S_chock14_+_+_S_chock14_02435_+_+_S_chock14_02436_+_+_CO_R	C_080_+_+_C_080_00171_+_+_C_080_00172_+_+_CO_F	C_070_+_+_C_070_01604_+_+_C_070_01605_+_+_CO_R	A_ED98_+_+_A_ED98_02524_+_+_A_ED98_02525_+_+_CO_R	NS_Mu50-omega_+_+_NS_Mu50-omega_02567_+_+_NS_Mu50-omega_02568_+_+_CO_R	NS_MRSA-S5_+_+_NS_MRSA-S5_02462_+_+_NS_MRSA-S5_02463_+_+_CO_R	A_973N0003_+_+_A_973N0003_00201_+_+_A_973N0003_00202_+_+_CO_F	S_chock89_+_+_S_chock89_02508_+_+_S_chock89_02509_+_+_CO_R	A_973N0031_+_+_A_973N0031_02001_+_+_A_973N0031_02002_+_+_CO_R	NS_VRS9_+_+_NS_VRS9_02422_+_+_NS_VRS9_02423_+_+_CO_R	A_75_+_+_A_75_00073_+_+_A_75_00074_+_+_CO_R	A_S0462_+_+_A_S0462_02515_+_+_A_S0462_02516_+_+_CO_R	C_039_+_+_C_039_02394_+_+_C_039_02395_+_+_CO_R	C_071_+_+_C_071_01053_+_+_C_071_01054_+_+_CO_R	C_C1407_+_+_C_C1407_01804_+_+_C_C1407_01805_+_+_CO_F	A_973N0088_+_+_A_973N0088_01989_+_+_A_973N0088_01990_+_+_CO_R	A_61282_+_+_A_61282_02012_+_+_A_61282_02013_+_+_CO_F	S_ST20130939_+_+_S_ST20130939_02394_+_+_S_ST20130939_02395_+_+_CO_R	C_115_+_+_C_115_02554_+_+_C_115_02555_+_+_CO_R	NS_08-02300_+_+_NS_08-02300_02515_+_+_NS_08-02300_02516_+_+_CO_R	C_095_+_+_C_095_00889_+_+_C_095_00890_+_+_CO_F	A_80381_+_+_A_80381_01340_+_+_A_80381_01341_+_+_CO_F	S_HO-5096-0412_+_+_S_HO-5096-0412_02529_+_+_S_HO-5096-0412_02530_+_+_CO_R	S_C1504_+_+_S_C1504_01809_+_+_S_C1504_01810_+_+_CO_F	C_117_+_+_C_117_00394_+_+_C_117_00395_+_+_CO_R	C_S2398_+_+_C_S2398_02248_+_+_C_S2398_02249_+_+_CO_R	A_61236_+_+_A_61236_00362_+_+_A_61236_00363_+_+_CO_R	A_61244_+_+_A_61244_01377_+_+_A_61244_01378_+_+_CO_R	S_seps49_+_+_S_seps49_00589_+_+_S_seps49_00590_+_+_CO_R	C_077_+_+_C_077_01262_+_+_C_077_01263_+_+_CO_F	NS_MRSA-S14_+_+_NS_MRSA-S14_02440_+_+_NS_MRSA-S14_02441_+_+_CO_R	C_122_+_+_C_122_00176_+_+_C_122_00177_+_+_CO_F	NS_VRS2_+_+_NS_VRS2_02378_+_+_NS_VRS2_02379_+_+_CO_R	A_61239_+_+_A_61239_02116_+_+_A_61239_02117_+_+_CO_F	NS_M013_+_+_NS_M013_02475_+_+_NS_M013_02476_+_+_CO_R	S_chock11_+_+_S_chock11_02506_+_+_S_chock11_02507_+_+_CO_R	S_chock44_+_+_S_chock44_02318_+_+_S_chock44_02319_+_+_CO_R	A_S1_+_+_A_S1_02487_+_+_A_S1_02488_+_+_CO_R	A_61243_+_+_A_61243_00951_+_+_A_61243_00952_+_+_CO_F	S_C2071_+_+_S_C2071_00857_+_+_S_C2071_00858_+_+_CO_R	C_067_+_+_C_067_02450_+_+_C_067_02451_+_+_CO_R	C_MRSA-S23_+_+_C_MRSA-S23_02467_+_+_C_MRSA-S23_02468_+_+_CO_R	S_120_+_+_S_120_02375_+_+_S_120_02376_+_+_CO_F
Cluster_15497			356	356	1	NS_NCTC8325_+_+_NS_NCTC8325_00460_+_+_NS_NCTC8325_00461_+_+_CO_F	S_chock14_+_+_S_chock14_00454_+_+_S_chock14_00455_+_+_CO_F	C_080_+_+_C_080_01372_+_+_C_080_01373_+_+_CO_F	C_070_+_+_C_070_00462_+_+_C_070_00463_+_+_CO_F	A_ED98_+_+_A_ED98_00486_+_+_A_ED98_00487_+_+_CO_F	NS_Mu50-omega_+_+_NS_Mu50-omega_00540_+_+_NS_Mu50-omega_00541_+_+_CO_F	NS_MRSA-S5_+_+_NS_MRSA-S5_00475_+_+_NS_MRSA-S5_00476_+_+_CO_F	A_973N0003_+_+_A_973N0003_01186_+_+_A_973N0003_01187_+_+_CO_R	S_chock89_+_+_S_chock89_00506_+_+_S_chock89_00507_+_+_CO_F	A_973N0031_+_+_A_973N0031_01241_+_+_A_973N0031_01242_+_+_CO_R	NS_VRS9_+_+_NS_VRS9_00484_+_+_NS_VRS9_00485_+_+_CO_F	A_75_+_+_A_75_00742_+_+_A_75_00743_+_+_CO_F	A_S0462_+_+_A_S0462_00586_+_+_A_S0462_00587_+_+_CO_F	C_039_+_+_C_039_01995_+_+_C_039_01996_+_+_CO_R	C_071_+_+_C_071_00157_+_+_C_071_00158_+_+_CO_F	C_C1407_+_+_C_C1407_00862_+_+_C_C1407_00863_+_+_CO_F	A_973N0088_+_+_A_973N0088_02123_+_+_A_973N0088_02124_+_+_CO_R	A_61282_+_+_A_61282_01834_+_+_A_61282_01835_+_+_CO_R	S_ST20130939_+_+_S_ST20130939_00466_+_+_S_ST20130939_00467_+_+_CO_F	C_115_+_+_C_115_00471_+_+_C_115_00472_+_+_CO_F	NS_08-02300_+_+_NS_08-02300_00602_+_+_NS_08-02300_00603_+_+_CO_F	C_095_+_+_C_095_00415_+_+_C_095_00416_+_+_CO_F	A_80381_+_+_A_80381_01284_+_+_A_80381_01285_+_+_CO_F	S_HO-5096-0412_+_+_S_HO-5096-0412_00486_+_+_S_HO-5096-0412_00487_+_+_CO_F	S_C1504_+_+_S_C1504_00880_+_+_S_C1504_00881_+_+_CO_F	C_117_+_+_C_117_02355_+_+_C_117_02356_+_+_CO_R	C_S2398_+_+_C_S2398_00337_+_+_C_S2398_00338_+_+_CO_F	A_61236_+_+_A_61236_01559_+_+_A_61236_01560_+_+_CO_R	A_61244_+_+_A_61244_01016_+_+_A_61244_01017_+_+_CO_R	S_seps49_+_+_S_seps49_01379_+_+_S_seps49_01380_+_+_CO_F	C_077_+_+_C_077_01544_+_+_C_077_01545_+_+_CO_R	NS_MRSA-S14_+_+_NS_MRSA-S14_00492_+_+_NS_MRSA-S14_00493_+_+_CO_F	C_122_+_+_C_122_01359_+_+_C_122_01360_+_+_CO_F	NS_VRS2_+_+_NS_VRS2_00472_+_+_NS_VRS2_00473_+_+_CO_F	A_61239_+_+_A_61239_01390_+_+_A_61239_01391_+_+_CO_F	NS_M013_+_+_NS_M013_00512_+_+_NS_M013_00513_+_+_CO_F	S_chock11_+_+_S_chock11_02011_+_+_S_chock11_02012_+_+_CO_R	S_chock44_+_+_S_chock44_00658_+_+_S_chock44_00659_+_+_CO_F	A_S1_+_+_A_S1_00505_+_+_A_S1_00506_+_+_CO_F	A_61243_+_+_A_61243_00877_+_+_A_61243_00878_+_+_CO_F	S_C2071_+_+_S_C2071_01858_+_+_S_C2071_01859_+_+_CO_R	C_067_+_+_C_067_00271_+_+_C_067_00272_+_+_CO_R	C_MRSA-S23_+_+_C_MRSA-S23_00480_+_+_C_MRSA-S23_00481_+_+_CO_F	S_120_+_+_S_120_01149_+_+_S_120_01150_+_+_CO_F
Cluster_11171			356	356	1	NS_NCTC8325_+_+_NS_NCTC8325_01523_+_+_NS_NCTC8325_01524_+_+_DP	S_chock14_+_+_S_chock14_01469_+_+_S_chock14_01470_+_+_DP	C_080_+_+_C_080_02497_+_+_C_080_02498_+_+_DP	C_070_+_+_C_070_02071_+_+_C_070_02072_+_+_DP	A_ED98_+_+_A_ED98_01565_+_+_A_ED98_01566_+_+_DP	NS_Mu50-omega_+_+_NS_Mu50-omega_01618_+_+_NS_Mu50-omega_01619_+_+_DP	NS_MRSA-S5_+_+_NS_MRSA-S5_01569_+_+_NS_MRSA-S5_01570_+_+_DP	A_973N0003_+_+_A_973N0003_01509_+_+_A_973N0003_01510_+_+_DP	S_chock89_+_+_S_chock89_01559_+_+_S_chock89_01560_+_+_DP	A_973N0031_+_+_A_973N0031_01091_+_+_A_973N0031_01092_+_+_DP	NS_VRS9_+_+_NS_VRS9_01499_+_+_NS_VRS9_01500_+_+_DP	A_75_+_+_A_75_01746_+_+_A_75_01747_+_+_DP	A_S0462_+_+_A_S0462_01604_+_+_A_S0462_01605_+_+_DP	C_039_+_+_C_039_00976_+_+_C_039_00977_+_+_DP	C_071_+_+_C_071_01443_+_+_C_071_01444_+_+_DP	C_C1407_+_+_C_C1407_01563_+_+_C_C1407_01564_+_+_DP	A_973N0088_+_+_A_973N0088_00145_+_+_A_973N0088_00146_+_+_DP	A_61282_+_+_A_61282_01201_+_+_A_61282_01202_+_+_DP	S_ST20130939_+_+_S_ST20130939_01538_+_+_S_ST20130939_01539_+_+_DP	C_115_+_+_C_115_01596_+_+_C_115_01597_+_+_DP	NS_08-02300_+_+_NS_08-02300_01603_+_+_NS_08-02300_01604_+_+_DP	C_095_+_+_C_095_02412_+_+_C_095_02413_+_+_DP	A_80381_+_+_A_80381_00282_+_+_A_80381_00283_+_+_DP	S_HO-5096-0412_+_+_S_HO-5096-0412_01580_+_+_S_HO-5096-0412_01581_+_+_DP	S_C1504_+_+_S_C1504_01324_+_+_S_C1504_01325_+_+_DP	C_117_+_+_C_117_01264_+_+_C_117_01265_+_+_DP	C_S2398_+_+_C_S2398_01340_+_+_C_S2398_01341_+_+_DP	A_61236_+_+_A_61236_01914_+_+_A_61236_01915_+_+_DP	A_61244_+_+_A_61244_02465_+_+_A_61244_02466_+_+_DP	S_seps49_+_+_S_seps49_02401_+_+_S_seps49_02402_+_+_DP	C_077_+_+_C_077_02372_+_+_C_077_02373_+_+_DP	NS_MRSA-S14_+_+_NS_MRSA-S14_01550_+_+_NS_MRSA-S14_01551_+_+_DP	C_122_+_+_C_122_02394_+_+_C_122_02395_+_+_DP	NS_VRS2_+_+_NS_VRS2_01521_+_+_NS_VRS2_01522_+_+_DP	A_61239_+_+_A_61239_01478_+_+_A_61239_01479_+_+_DP	NS_M013_+_+_NS_M013_01617_+_+_NS_M013_01618_+_+_DP	S_chock11_+_+_S_chock11_01282_+_+_S_chock11_01283_+_+_DP	S_chock44_+_+_S_chock44_01721_+_+_S_chock44_01722_+_+_DP	A_S1_+_+_A_S1_01616_+_+_A_S1_01617_+_+_DP	A_61243_+_+_A_61243_01048_+_+_A_61243_01049_+_+_DP	S_C2071_+_+_S_C2071_01268_+_+_S_C2071_01269_+_+_DP	C_067_+_+_C_067_00718_+_+_C_067_00719_+_+_DP	C_MRSA-S23_+_+_C_MRSA-S23_01575_+_+_C_MRSA-S23_01576_+_+_DP	S_120_+_+_S_120_00409_+_+_S_120_00410_+_+_DP
Cluster_19889			356	356	1	NS_NCTC8325_+_+_NS_NCTC8325_02600_+_+_NS_NCTC8325_02601_+_+_CO_F	S_chock14_+_+_S_chock14_02501_+_+_S_chock14_02502_+_+_CO_F	C_080_+_+_C_080_00111_+_+_C_080_00112_+_+_CO_R	C_070_+_+_C_070_01669_+_+_C_070_01670_+_+_CO_F	A_ED98_+_+_A_ED98_02588_+_+_A_ED98_02589_+_+_CO_F	NS_Mu50-omega_+_+_NS_Mu50-omega_02631_+_+_NS_Mu50-omega_02632_+_+_CO_F	NS_MRSA-S5_+_+_NS_MRSA-S5_02524_+_+_NS_MRSA-S5_02525_+_+_CO_F	A_973N0003_+_+_A_973N0003_00139_+_+_A_973N0003_00140_+_+_CO_R	S_chock89_+_+_S_chock89_02568_+_+_S_chock89_02569_+_+_CO_F	A_973N0031_+_+_A_973N0031_00046_+_+_A_973N0031_00047_+_+_CO_F	NS_VRS9_+_+_NS_VRS9_02501_+_+_NS_VRS9_02502_+_+_CO_F	A_75_+_+_A_75_00138_+_+_A_75_00139_+_+_CO_F	A_S0462_+_+_A_S0462_02575_+_+_A_S0462_02576_+_+_CO_F	C_039_+_+_C_039_02459_+_+_C_039_02460_+_+_CO_F	C_071_+_+_C_071_01117_+_+_C_071_01118_+_+_CO_F	C_C1407_+_+_C_C1407_01521_+_+_C_C1407_01522_+_+_CO_R	A_973N0088_+_+_A_973N0088_01810_+_+_A_973N0088_01811_+_+_CO_F	A_61282_+_+_A_61282_00872_+_+_A_61282_00873_+_+_CO_F	S_ST20130939_+_+_S_ST20130939_02455_+_+_S_ST20130939_02456_+_+_CO_F	C_115_+_+_C_115_02614_+_+_C_115_02615_+_+_CO_F	NS_08-02300_+_+_NS_08-02300_00015_+_+_NS_08-02300_00016_+_+_CO_F	C_095_+_+_C_095_00824_+_+_C_095_00825_+_+_CO_R	A_80381_+_+_A_80381_01197_+_+_A_80381_01198_+_+_CO_F	S_HO-5096-0412_+_+_S_HO-5096-0412_02594_+_+_S_HO-5096-0412_02595_+_+_CO_F	S_C1504_+_+_S_C1504_00294_+_+_S_C1504_00295_+_+_CO_R	C_117_+_+_C_117_00455_+_+_C_117_00456_+_+_CO_F	C_S2398_+_+_C_S2398_02307_+_+_C_S2398_02308_+_+_CO_F	A_61236_+_+_A_61236_00425_+_+_A_61236_00426_+_+_CO_F	A_61244_+_+_A_61244_00404_+_+_A_61244_00405_+_+_CO_F	S_seps49_+_+_S_seps49_00651_+_+_S_seps49_00652_+_+_CO_F	C_077_+_+_C_077_01198_+_+_C_077_01199_+_+_CO_R	NS_MRSA-S14_+_+_NS_MRSA-S14_02501_+_+_NS_MRSA-S14_02502_+_+_CO_F	C_122_+_+_C_122_00105_+_+_C_122_00106_+_+_CO_R	NS_VRS2_+_+_NS_VRS2_02444_+_+_NS_VRS2_02445_+_+_CO_F	A_61239_+_+_A_61239_00916_+_+_A_61239_00917_+_+_CO_R	NS_M013_+_+_NS_M013_02543_+_+_NS_M013_02544_+_+_CO_F	S_chock11_+_+_S_chock11_02567_+_+_S_chock11_02568_+_+_CO_F	S_chock44_+_+_S_chock44_02379_+_+_S_chock44_02380_+_+_CO_F	A_S1_+_+_A_S1_02547_+_+_A_S1_02548_+_+_CO_F	A_61243_+_+_A_61243_00926_+_+_A_61243_00927_+_+_CO_R	S_C2071_+_+_S_C2071_00919_+_+_S_C2071_00920_+_+_CO_F	C_067_+_+_C_067_02510_+_+_C_067_02511_+_+_CO_F	C_MRSA-S23_+_+_C_MRSA-S23_02529_+_+_C_MRSA-S23_02530_+_+_CO_F	S_120_+_+_S_120_02313_+_+_S_120_02314_+_+_CO_R
Cluster_6659			356	356	1	NS_NCTC8325_+_+_NS_NCTC8325_01532_+_+_NS_NCTC8325_01533_+_+_CO_R	S_chock14_+_+_S_chock14_01477_+_+_S_chock14_01478_+_+_CO_R	C_080_+_+_C_080_02505_+_+_C_080_02506_+_+_CO_R	C_070_+_+_C_070_02079_+_+_C_070_02080_+_+_CO_R	A_ED98_+_+_A_ED98_01573_+_+_A_ED98_01574_+_+_CO_R	NS_Mu50-omega_+_+_NS_Mu50-omega_01626_+_+_NS_Mu50-omega_01627_+_+_CO_R	NS_MRSA-S5_+_+_NS_MRSA-S5_01577_+_+_NS_MRSA-S5_01578_+_+_CO_R	A_973N0003_+_+_A_973N0003_01517_+_+_A_973N0003_01518_+_+_CO_R	S_chock89_+_+_S_chock89_01567_+_+_S_chock89_01568_+_+_CO_R	A_973N0031_+_+_A_973N0031_01083_+_+_A_973N0031_01084_+_+_CO_F	NS_VRS9_+_+_NS_VRS9_01507_+_+_NS_VRS9_01508_+_+_CO_R	A_75_+_+_A_75_01754_+_+_A_75_01755_+_+_CO_R	A_S0462_+_+_A_S0462_01613_+_+_A_S0462_01614_+_+_CO_R	C_039_+_+_C_039_00968_+_+_C_039_00969_+_+_CO_F	C_071_+_+_C_071_01435_+_+_C_071_01436_+_+_CO_F	C_C1407_+_+_C_C1407_01571_+_+_C_C1407_01572_+_+_CO_R	A_973N0088_+_+_A_973N0088_00137_+_+_A_973N0088_00138_+_+_CO_F	A_61282_+_+_A_61282_01209_+_+_A_61282_01210_+_+_CO_R	S_ST20130939_+_+_S_ST20130939_01546_+_+_S_ST20130939_01547_+_+_CO_R	C_115_+_+_C_115_01604_+_+_C_115_01605_+_+_CO_R	NS_08-02300_+_+_NS_08-02300_01611_+_+_NS_08-02300_01612_+_+_CO_R	C_095_+_+_C_095_02420_+_+_C_095_02421_+_+_CO_R	A_80381_+_+_A_80381_00290_+_+_A_80381_00291_+_+_CO_R	S_HO-5096-0412_+_+_S_HO-5096-0412_01588_+_+_S_HO-5096-0412_01589_+_+_CO_R	S_C1504_+_+_S_C1504_01332_+_+_S_C1504_01333_+_+_CO_R	C_117_+_+_C_117_01256_+_+_C_117_01257_+_+_CO_F	C_S2398_+_+_C_S2398_01348_+_+_C_S2398_01349_+_+_CO_R	A_61236_+_+_A_61236_01906_+_+_A_61236_01907_+_+_CO_F	A_61244_+_+_A_61244_01650_+_+_A_61244_01651_+_+_CO_F	S_seps49_+_+_S_seps49_02409_+_+_S_seps49_02410_+_+_CO_R	C_077_+_+_C_077_02380_+_+_C_077_02381_+_+_CO_R	NS_MRSA-S14_+_+_NS_MRSA-S14_01558_+_+_NS_MRSA-S14_01559_+_+_CO_R	C_122_+_+_C_122_02402_+_+_C_122_02403_+_+_CO_R	NS_VRS2_+_+_NS_VRS2_01529_+_+_NS_VRS2_01530_+_+_CO_R	A_61239_+_+_A_61239_01470_+_+_A_61239_01471_+_+_CO_F	NS_M013_+_+_NS_M013_01625_+_+_NS_M013_01626_+_+_CO_R	S_chock11_+_+_S_chock11_01290_+_+_S_chock11_01291_+_+_CO_R	S_chock44_+_+_S_chock44_01729_+_+_S_chock44_01730_+_+_CO_R	A_S1_+_+_A_S1_01624_+_+_A_S1_01625_+_+_CO_R	A_61243_+_+_A_61243_01056_+_+_A_61243_01057_+_+_CO_R	S_C2071_+_+_S_C2071_01260_+_+_S_C2071_01261_+_+_CO_F	C_067_+_+_C_067_00726_+_+_C_067_00727_+_+_CO_R	C_MRSA-S23_+_+_C_MRSA-S23_01583_+_+_C_MRSA-S23_01584_+_+_CO_R	S_120_+_+_S_120_00401_+_+_S_120_00402_+_+_CO_F
Cluster_18352			356	356	1	NS_NCTC8325_+_+_NS_NCTC8325_00049_+_+_NS_NCTC8325_00050_+_+_CO_F	S_chock14_+_+_S_chock14_00048_+_+_S_chock14_00049_+_+_CO_F	C_080_+_+_C_080_00618_+_+_C_080_00619_+_+_CO_F	C_070_+_+_C_070_00045_+_+_C_070_00046_+_+_CO_F	A_ED98_+_+_A_ED98_00063_+_+_A_ED98_00064_+_+_CO_F	NS_Mu50-omega_+_+_NS_Mu50-omega_00095_+_+_NS_Mu50-omega_00096_+_+_CO_F	NS_MRSA-S5_+_+_NS_MRSA-S5_00059_+_+_NS_MRSA-S5_00060_+_+_CO_F	A_973N0003_+_+_A_973N0003_01129_+_+_A_973N0003_01130_+_+_CO_F	S_chock89_+_+_S_chock89_00305_+_+_S_chock89_00306_+_+_CO_R	A_973N0031_+_+_A_973N0031_02495_+_+_A_973N0031_02496_+_+_CO_R	NS_VRS9_+_+_NS_VRS9_00061_+_+_NS_VRS9_00062_+_+_CO_F	A_75_+_+_A_75_00302_+_+_A_75_00303_+_+_CO_F	A_S0462_+_+_A_S0462_00097_+_+_A_S0462_00098_+_+_CO_F	C_039_+_+_C_039_00075_+_+_C_039_00076_+_+_CO_F	C_071_+_+_C_071_02235_+_+_C_071_02236_+_+_CO_R	C_C1407_+_+_C_C1407_01749_+_+_C_C1407_01750_+_+_CO_F	A_973N0088_+_+_A_973N0088_01925_+_+_A_973N0088_01926_+_+_CO_F	A_61282_+_+_A_61282_01328_+_+_A_61282_01329_+_+_CO_R	S_ST20130939_+_+_S_ST20130939_00043_+_+_S_ST20130939_00044_+_+_CO_F	C_115_+_+_C_115_00051_+_+_C_115_00052_+_+_CO_F	NS_08-02300_+_+_NS_08-02300_00172_+_+_NS_08-02300_00173_+_+_CO_F	C_095_+_+_C_095_00006_+_+_C_095_00007_+_+_CO_F	A_80381_+_+_A_80381_02554_+_+_A_80381_02555_+_+_CO_R	S_HO-5096-0412_+_+_S_HO-5096-0412_00075_+_+_S_HO-5096-0412_00076_+_+_CO_F	S_C1504_+_+_S_C1504_01781_+_+_S_C1504_01782_+_+_CO_R	C_117_+_+_C_117_00610_+_+_C_117_00611_+_+_CO_F	C_S2398_+_+_C_S2398_00053_+_+_C_S2398_00054_+_+_CO_F	A_61236_+_+_A_61236_02142_+_+_A_61236_02143_+_+_CO_R	A_61244_+_+_A_61244_02024_+_+_A_61244_02025_+_+_CO_R	S_seps49_+_+_S_seps49_01004_+_+_S_seps49_01005_+_+_CO_F	C_077_+_+_C_077_00739_+_+_C_077_00740_+_+_CO_F	NS_MRSA-S14_+_+_NS_MRSA-S14_00072_+_+_NS_MRSA-S14_00073_+_+_CO_F	C_122_+_+_C_122_00935_+_+_C_122_00936_+_+_CO_F	NS_VRS2_+_+_NS_VRS2_00057_+_+_NS_VRS2_00058_+_+_CO_F	A_61239_+_+_A_61239_02294_+_+_A_61239_02295_+_+_CO_R	NS_M013_+_+_NS_M013_00089_+_+_NS_M013_00090_+_+_CO_F	S_chock11_+_+_S_chock11_00044_+_+_S_chock11_00045_+_+_CO_F	S_chock44_+_+_S_chock44_00284_+_+_S_chock44_00285_+_+_CO_F	A_S1_+_+_A_S1_00101_+_+_A_S1_00102_+_+_CO_F	A_61243_+_+_A_61243_02177_+_+_A_61243_02178_+_+_CO_F	S_C2071_+_+_S_C2071_02409_+_+_S_C2071_02410_+_+_CO_R	C_067_+_+_C_067_01657_+_+_C_067_01658_+_+_CO_F	C_MRSA-S23_+_+_C_MRSA-S23_00059_+_+_C_MRSA-S23_00060_+_+_CO_F	S_120_+_+_S_120_01454_+_+_S_120_01455_+_+_CO_F
Cluster_11283			355	355	1	NS_NCTC8325_+_+_NS_NCTC8325_01000_+_+_NS_NCTC8325_01001_+_+_CO_F	S_chock14_+_+_S_chock14_00990_+_+_S_chock14_00991_+_+_CO_F	C_080_+_+_C_080_02010_+_+_C_080_02011_+_+_CO_F	C_070_+_+_C_070_01057_+_+_C_070_01058_+_+_CO_F	A_ED98_+_+_A_ED98_01112_+_+_A_ED98_01113_+_+_CO_F	NS_Mu50-omega_+_+_NS_Mu50-omega_01167_+_+_NS_Mu50-omega_01168_+_+_CO_F	NS_MRSA-S5_+_+_NS_MRSA-S5_01050_+_+_NS_MRSA-S5_01051_+_+_CO_F	A_973N0003_+_+_A_973N0003_02044_+_+_A_973N0003_02045_+_+_CO_F	S_chock89_+_+_S_chock89_01086_+_+_S_chock89_01087_+_+_CO_F	A_973N0031_+_+_A_973N0031_02480_+_+_A_973N0031_02481_+_+_CO_R	NS_VRS9_+_+_NS_VRS9_01046_+_+_NS_VRS9_01047_+_+_CO_F	A_75_+_+_A_75_01286_+_+_A_75_01287_+_+_CO_F	A_S0462_+_+_A_S0462_01149_+_+_A_S0462_01150_+_+_CO_F	C_039_+_+_C_039_01469_+_+_C_039_01470_+_+_CO_F	C_071_+_+_C_071_00566_+_+_C_071_00567_+_+_CO_R	C_C1407_+_+_C_C1407_02335_+_+_C_C1407_02336_+_+_CO_F	A_973N0088_+_+_A_973N0088_00629_+_+_A_973N0088_00630_+_+_CO_R	A_61282_+_+_A_61282_02541_+_+_A_61282_02542_+_+_CO_F	S_ST20130939_+_+_S_ST20130939_01088_+_+_S_ST20130939_01089_+_+_CO_F	C_115_+_+_C_115_01051_+_+_C_115_01052_+_+_CO_F	NS_08-02300_+_+_NS_08-02300_01138_+_+_NS_08-02300_01139_+_+_CO_F	C_095_+_+_C_095_01949_+_+_C_095_01950_+_+_CO_F	A_80381_+_+_A_80381_02060_+_+_A_80381_02061_+_+_CO_F	S_HO-5096-0412_+_+_S_HO-5096-0412_01029_+_+_S_HO-5096-0412_01030_+_+_CO_F	S_C1504_+_+_S_C1504_01237_+_+_S_C1504_01238_+_+_CO_R	C_117_+_+_C_117_01778_+_+_C_117_01779_+_+_CO_R	C_S2398_+_+_C_S2398_00852_+_+_C_S2398_00853_+_+_CO_F	A_61236_+_+_A_61236_02301_+_+_A_61236_02302_+_+_CO_R	A_61244_+_+_A_61244_01194_+_+_A_61244_01195_+_+_CO_F	S_seps49_+_+_S_seps49_01933_+_+_S_seps49_01934_+_+_CO_F	C_077_+_+_C_077_01918_+_+_C_077_01919_+_+_CO_F	NS_MRSA-S14_+_+_NS_MRSA-S14_01033_+_+_NS_MRSA-S14_01034_+_+_CO_F	C_122_+_+_C_122_01903_+_+_C_122_01904_+_+_CO_F	NS_VRS2_+_+_NS_VRS2_01071_+_+_NS_VRS2_01072_+_+_CO_F	A_61239_+_+_A_61239_02311_+_+_A_61239_02312_+_+_CO_R	NS_M013_+_+_NS_M013_01086_+_+_NS_M013_01087_+_+_CO_F	S_chock11_+_+_S_chock11_00827_+_+_S_chock11_00828_+_+_CO_F	S_chock44_+_+_S_chock44_01198_+_+_S_chock44_01199_+_+_CO_F	A_S1_+_+_A_S1_01109_+_+_A_S1_01110_+_+_CO_F	A_61243_+_+_A_61243_01950_+_+_A_61243_01951_+_+_CO_R	S_C2071_+_+_S_C2071_01010_+_+_S_C2071_01011_+_+_CO_F	C_067_+_+_C_067_01184_+_+_C_067_01185_+_+_CO_F	C_MRSA-S23_+_+_C_MRSA-S23_01054_+_+_C_MRSA-S23_01055_+_+_CO_F	S_120_+_+_S_120_00034_+_+_S_120_00035_+_+_CO_F
Cluster_2470			355	355	1	NS_NCTC8325_+_+_NS_NCTC8325_00362_+_+_NS_NCTC8325_00363_+_+_CO_F	S_chock14_+_+_S_chock14_00359_+_+_S_chock14_00360_+_+_CO_F	C_080_+_+_C_080_00960_+_+_C_080_00961_+_+_CO_F	C_070_+_+_C_070_00367_+_+_C_070_00368_+_+_CO_F	A_ED98_+_+_A_ED98_00388_+_+_A_ED98_00389_+_+_CO_F	NS_Mu50-omega_+_+_NS_Mu50-omega_00442_+_+_NS_Mu50-omega_00443_+_+_CO_F	NS_MRSA-S5_+_+_NS_MRSA-S5_00382_+_+_NS_MRSA-S5_00383_+_+_CO_F	A_973N0003_+_+_A_973N0003_01768_+_+_A_973N0003_01769_+_+_CO_F	S_chock89_+_+_S_chock89_00407_+_+_S_chock89_00408_+_+_CO_F	A_973N0031_+_+_A_973N0031_02303_+_+_A_973N0031_02304_+_+_CO_R	NS_VRS9_+_+_NS_VRS9_00388_+_+_NS_VRS9_00389_+_+_CO_F	A_75_+_+_A_75_00649_+_+_A_75_00650_+_+_CO_F	A_S0462_+_+_A_S0462_00490_+_+_A_S0462_00491_+_+_CO_F	C_039_+_+_C_039_00379_+_+_C_039_00380_+_+_CO_F	C_071_+_+_C_071_01919_+_+_C_071_01920_+_+_CO_R	C_C1407_+_+_C_C1407_00248_+_+_C_C1407_00249_+_+_CO_R	A_973N0088_+_+_A_973N0088_02331_+_+_A_973N0088_02332_+_+_CO_F	A_61282_+_+_A_61282_01412_+_+_A_61282_01413_+_+_CO_R	S_ST20130939_+_+_S_ST20130939_00364_+_+_S_ST20130939_00365_+_+_CO_F	C_115_+_+_C_115_00374_+_+_C_115_00375_+_+_CO_F	NS_08-02300_+_+_NS_08-02300_00501_+_+_NS_08-02300_00502_+_+_CO_F	C_095_+_+_C_095_00313_+_+_C_095_00314_+_+_CO_F	A_80381_+_+_A_80381_01721_+_+_A_80381_01722_+_+_CO_F	S_HO-5096-0412_+_+_S_HO-5096-0412_00384_+_+_S_HO-5096-0412_00385_+_+_CO_F	S_C1504_+_+_S_C1504_00391_+_+_S_C1504_00392_+_+_CO_F	C_117_+_+_C_117_00938_+_+_C_117_00939_+_+_CO_F	C_S2398_+_+_C_S2398_00255_+_+_C_S2398_00256_+_+_CO_F	A_61236_+_+_A_61236_02205_+_+_A_61236_02206_+_+_CO_R	A_61244_+_+_A_61244_01363_+_+_A_61244_01364_+_+_CO_R	S_seps49_+_+_S_seps49_01332_+_+_S_seps49_01333_+_+_CO_F	C_077_+_+_C_077_01060_+_+_C_077_01061_+_+_CO_F	NS_MRSA-S14_+_+_NS_MRSA-S14_00399_+_+_NS_MRSA-S14_00400_+_+_CO_F	C_122_+_+_C_122_01265_+_+_C_122_01266_+_+_CO_F	NS_VRS2_+_+_NS_VRS2_00382_+_+_NS_VRS2_00383_+_+_CO_F	A_61239_+_+_A_61239_01512_+_+_A_61239_01513_+_+_CO_F	NS_M013_+_+_NS_M013_00412_+_+_NS_M013_00413_+_+_CO_F	S_chock11_+_+_S_chock11_00432_+_+_S_chock11_00433_+_+_CO_R	S_chock44_+_+_S_chock44_00611_+_+_S_chock44_00612_+_+_CO_F	A_S1_+_+_A_S1_00413_+_+_A_S1_00414_+_+_CO_F	A_61243_+_+_A_61243_02047_+_+_A_61243_02048_+_+_CO_R	S_C2071_+_+_S_C2071_01956_+_+_S_C2071_01957_+_+_CO_F	C_067_+_+_C_067_00373_+_+_C_067_00374_+_+_CO_R	C_MRSA-S23_+_+_C_MRSA-S23_00386_+_+_C_MRSA-S23_00387_+_+_CO_F	S_120_+_+_S_120_02153_+_+_S_120_02154_+_+_CO_R
Cluster_22207			355	355	1	NS_NCTC8325_+_+_NS_NCTC8325_00861_+_+_NS_NCTC8325_00862_+_+_DT	S_chock14_+_+_S_chock14_00850_+_+_S_chock14_00851_+_+_DT	C_080_+_+_C_080_01811_+_+_C_080_01812_+_+_DT	C_070_+_+_C_070_00852_+_+_C_070_00853_+_+_DT	A_ED98_+_+_A_ED98_00971_+_+_A_ED98_00972_+_+_DT	NS_Mu50-omega_+_+_NS_Mu50-omega_01028_+_+_NS_Mu50-omega_01029_+_+_DT	NS_MRSA-S5_+_+_NS_MRSA-S5_00911_+_+_NS_MRSA-S5_00912_+_+_DT	A_973N0003_+_+_A_973N0003_02271_+_+_A_973N0003_02272_+_+_DT	S_chock89_+_+_S_chock89_00946_+_+_S_chock89_00947_+_+_DT	A_973N0031_+_+_A_973N0031_01793_+_+_A_973N0031_01794_+_+_DT	NS_VRS9_+_+_NS_VRS9_00905_+_+_NS_VRS9_00906_+_+_DT	A_75_+_+_A_75_01146_+_+_A_75_01147_+_+_DT	A_S0462_+_+_A_S0462_01009_+_+_A_S0462_01010_+_+_DT	C_039_+_+_C_039_01328_+_+_C_039_01329_+_+_DT	C_071_+_+_C_071_00732_+_+_C_071_00733_+_+_DT	C_C1407_+_+_C_C1407_02285_+_+_C_C1407_02286_+_+_DT	A_973N0088_+_+_A_973N0088_01460_+_+_A_973N0088_01461_+_+_DT	A_61282_+_+_A_61282_01160_+_+_A_61282_01161_+_+_DT	S_ST20130939_+_+_S_ST20130939_00879_+_+_S_ST20130939_00880_+_+_DT	C_115_+_+_C_115_00912_+_+_C_115_00913_+_+_DT	NS_08-02300_+_+_NS_08-02300_01001_+_+_NS_08-02300_01002_+_+_DT	C_095_+_+_C_095_01810_+_+_C_095_01811_+_+_DT	A_80381_+_+_A_80381_00521_+_+_A_80381_00522_+_+_DT	S_HO-5096-0412_+_+_S_HO-5096-0412_00886_+_+_S_HO-5096-0412_00887_+_+_DT	S_C1504_+_+_S_C1504_02663_+_+_S_C1504_02664_+_+_DT	C_117_+_+_C_117_01945_+_+_C_117_01946_+_+_DT	C_S2398_+_+_C_S2398_00714_+_+_C_S2398_00715_+_+_DT	A_61236_+_+_A_61236_02230_+_+_A_61236_02231_+_+_DT	A_61244_+_+_A_61244_02486_+_+_A_61244_02487_+_+_DT	S_seps49_+_+_S_seps49_01795_+_+_S_seps49_01796_+_+_DT	C_077_+_+_C_077_00120_+_+_C_077_00121_+_+_DT	NS_MRSA-S14_+_+_NS_MRSA-S14_00894_+_+_NS_MRSA-S14_00895_+_+_DT	C_122_+_+_C_122_01767_+_+_C_122_01768_+_+_DT	NS_VRS2_+_+_NS_VRS2_00867_+_+_NS_VRS2_00868_+_+_DT	A_61239_+_+_A_61239_01591_+_+_A_61239_01592_+_+_DT	NS_M013_+_+_NS_M013_00945_+_+_NS_M013_00946_+_+_DT	S_chock11_+_+_S_chock11_00686_+_+_S_chock11_00687_+_+_DT	S_chock44_+_+_S_chock44_01061_+_+_S_chock44_01062_+_+_DT	A_S1_+_+_A_S1_00971_+_+_A_S1_00972_+_+_DT	A_61243_+_+_A_61243_02592_+_+_A_61243_02593_+_+_DT	S_C2071_+_+_S_C2071_02359_+_+_S_C2071_02360_+_+_DT	C_067_+_+_C_067_01047_+_+_C_067_01048_+_+_DT	C_MRSA-S23_+_+_C_MRSA-S23_00915_+_+_C_MRSA-S23_00916_+_+_DT	S_120_+_+_S_120_00962_+_+_S_120_00963_+_+_DT
Cluster_9312			355	355	1	NS_NCTC8325_+_+_NS_NCTC8325_02632_+_+_NS_NCTC8325_02633_+_+_CO_R	S_chock14_+_+_S_chock14_02533_+_+_S_chock14_02534_+_+_CO_R	C_080_+_+_C_080_00079_+_+_C_080_00080_+_+_CO_F	C_070_+_+_C_070_01701_+_+_C_070_01702_+_+_CO_R	A_ED98_+_+_A_ED98_02620_+_+_A_ED98_02621_+_+_CO_R	NS_Mu50-omega_+_+_NS_Mu50-omega_02663_+_+_NS_Mu50-omega_02664_+_+_CO_R	NS_MRSA-S5_+_+_NS_MRSA-S5_02556_+_+_NS_MRSA-S5_02557_+_+_CO_R	A_973N0003_+_+_A_973N0003_00107_+_+_A_973N0003_00108_+_+_CO_F	S_chock89_+_+_S_chock89_02600_+_+_S_chock89_02601_+_+_CO_R	A_973N0031_+_+_A_973N0031_00078_+_+_A_973N0031_00079_+_+_CO_R	NS_VRS9_+_+_NS_VRS9_02533_+_+_NS_VRS9_02534_+_+_CO_R	A_75_+_+_A_75_00173_+_+_A_75_00174_+_+_CO_R	A_S0462_+_+_A_S0462_02607_+_+_A_S0462_02608_+_+_CO_R	C_039_+_+_C_039_02492_+_+_C_039_02493_+_+_CO_R	C_071_+_+_C_071_01149_+_+_C_071_01150_+_+_CO_R	C_C1407_+_+_C_C1407_01295_+_+_C_C1407_01296_+_+_CO_F	A_973N0088_+_+_A_973N0088_02189_+_+_A_973N0088_02190_+_+_CO_R	A_61282_+_+_A_61282_00006_+_+_A_61282_00007_+_+_CO_R	S_ST20130939_+_+_S_ST20130939_02487_+_+_S_ST20130939_02488_+_+_CO_R	C_115_+_+_C_115_02646_+_+_C_115_02647_+_+_CO_R	NS_08-02300_+_+_NS_08-02300_00047_+_+_NS_08-02300_00048_+_+_CO_R	C_095_+_+_C_095_00791_+_+_C_095_00792_+_+_CO_F	A_80381_+_+_A_80381_01257_+_+_A_80381_01258_+_+_CO_F	S_HO-5096-0412_+_+_S_HO-5096-0412_02627_+_+_S_HO-5096-0412_02628_+_+_CO_R	S_C1504_+_+_S_C1504_02033_+_+_S_C1504_02034_+_+_CO_R	C_117_+_+_C_117_00487_+_+_C_117_00488_+_+_CO_R	C_S2398_+_+_C_S2398_02339_+_+_C_S2398_02340_+_+_CO_R	A_61236_+_+_A_61236_00342_+_+_A_61236_00343_+_+_CO_F	A_61244_+_+_A_61244_02211_+_+_A_61244_02212_+_+_CO_R	S_seps49_+_+_S_seps49_00682_+_+_S_seps49_00683_+_+_CO_R	C_077_+_+_C_077_01166_+_+_C_077_01167_+_+_CO_F	NS_MRSA-S14_+_+_NS_MRSA-S14_02533_+_+_NS_MRSA-S14_02534_+_+_CO_R	C_122_+_+_C_122_00071_+_+_C_122_00072_+_+_CO_F	NS_VRS2_+_+_NS_VRS2_02476_+_+_NS_VRS2_02477_+_+_CO_R	A_61239_+_+_A_61239_01363_+_+_A_61239_01364_+_+_CO_F	NS_M013_+_+_NS_M013_02576_+_+_NS_M013_02577_+_+_CO_R	S_chock11_+_+_S_chock11_02600_+_+_S_chock11_02601_+_+_CO_R	S_chock44_+_+_S_chock44_02411_+_+_S_chock44_02412_+_+_CO_R	A_S1_+_+_A_S1_02580_+_+_A_S1_02581_+_+_CO_R	A_61243_+_+_A_61243_01226_+_+_A_61243_01227_+_+_CO_F	S_C2071_+_+_S_C2071_00976_+_+_S_C2071_00977_+_+_CO_R	C_067_+_+_C_067_02544_+_+_C_067_02545_+_+_CO_R	C_MRSA-S23_+_+_C_MRSA-S23_02561_+_+_C_MRSA-S23_02562_+_+_CO_R	S_120_+_+_S_120_01884_+_+_S_120_01885_+_+_CO_F
Cluster_17341			355	355	1	NS_NCTC8325_+_+_NS_NCTC8325_01895_+_+_NS_NCTC8325_01896_+_+_CO_R	S_chock14_+_+_S_chock14_01773_+_+_S_chock14_01774_+_+_CO_R	C_080_+_+_C_080_01200_+_+_C_080_01201_+_+_CO_F	C_070_+_+_C_070_02378_+_+_C_070_02379_+_+_CO_R	A_ED98_+_+_A_ED98_01899_+_+_A_ED98_01900_+_+_CO_R	NS_Mu50-omega_+_+_NS_Mu50-omega_01926_+_+_NS_Mu50-omega_01927_+_+_CO_R	NS_MRSA-S5_+_+_NS_MRSA-S5_01839_+_+_NS_MRSA-S5_01840_+_+_CO_R	A_973N0003_+_+_A_973N0003_01812_+_+_A_973N0003_01813_+_+_CO_F	S_chock89_+_+_S_chock89_01864_+_+_S_chock89_01865_+_+_CO_R	A_973N0031_+_+_A_973N0031_01195_+_+_A_973N0031_01196_+_+_CO_F	NS_VRS9_+_+_NS_VRS9_01800_+_+_NS_VRS9_01801_+_+_CO_R	A_75_+_+_A_75_02053_+_+_A_75_02054_+_+_CO_R	A_S0462_+_+_A_S0462_01942_+_+_A_S0462_01943_+_+_CO_R	C_039_+_+_C_039_00713_+_+_C_039_00714_+_+_CO_F	C_071_+_+_C_071_01721_+_+_C_071_01722_+_+_CO_R	C_C1407_+_+_C_C1407_01414_+_+_C_C1407_01415_+_+_CO_F	A_973N0088_+_+_A_973N0088_00861_+_+_A_973N0088_00862_+_+_CO_R	A_61282_+_+_A_61282_01603_+_+_A_61282_01604_+_+_CO_R	S_ST20130939_+_+_S_ST20130939_01836_+_+_S_ST20130939_01837_+_+_CO_R	C_115_+_+_C_115_01915_+_+_C_115_01916_+_+_CO_R	NS_08-02300_+_+_NS_08-02300_01903_+_+_NS_08-02300_01904_+_+_CO_R	C_095_+_+_C_095_01423_+_+_C_095_01424_+_+_CO_F	A_80381_+_+_A_80381_02518_+_+_A_80381_02519_+_+_CO_R	S_HO-5096-0412_+_+_S_HO-5096-0412_01881_+_+_S_HO-5096-0412_01882_+_+_CO_R	S_C1504_+_+_S_C1504_02500_+_+_S_C1504_02501_+_+_CO_R	C_117_+_+_C_117_02424_+_+_C_117_02425_+_+_CO_R	C_S2398_+_+_C_S2398_01610_+_+_C_S2398_01611_+_+_CO_R	A_61236_+_+_A_61236_02399_+_+_A_61236_02400_+_+_CO_R	A_61244_+_+_A_61244_02202_+_+_A_61244_02203_+_+_CO_R	S_seps49_+_+_S_seps49_00793_+_+_S_seps49_00794_+_+_CO_R	C_077_+_+_C_077_00626_+_+_C_077_00627_+_+_CO_F	NS_MRSA-S14_+_+_NS_MRSA-S14_01818_+_+_NS_MRSA-S14_01819_+_+_CO_R	C_122_+_+_C_122_00821_+_+_C_122_00822_+_+_CO_F	NS_VRS2_+_+_NS_VRS2_01821_+_+_NS_VRS2_01822_+_+_CO_R	A_61239_+_+_A_61239_02077_+_+_A_61239_02078_+_+_CO_R	NS_M013_+_+_NS_M013_01902_+_+_NS_M013_01903_+_+_CO_R	S_chock11_+_+_S_chock11_01581_+_+_S_chock11_01582_+_+_CO_R	S_chock44_+_+_S_chock44_00038_+_+_S_chock44_00039_+_+_CO_R	A_S1_+_+_A_S1_01901_+_+_A_S1_01902_+_+_CO_R	A_61243_+_+_A_61243_02364_+_+_A_61243_02365_+_+_CO_F	S_C2071_+_+_S_C2071_00036_+_+_S_C2071_00037_+_+_CO_R	C_067_+_+_C_067_00510_+_+_C_067_00511_+_+_CO_R	C_MRSA-S23_+_+_C_MRSA-S23_01845_+_+_C_MRSA-S23_01846_+_+_CO_R	S_120_+_+_S_120_01940_+_+_S_120_01941_+_+_CO_R
Cluster_23268			355	356	1.00281690140845	NS_NCTC8325_+_+_NS_NCTC8325_01413_+_+_NS_NCTC8325_01414_+_+_CO_R	S_chock14_+_+_S_chock14_01359_+_+_S_chock14_01360_+_+_CO_R	C_080_+_+_C_080_02386_+_+_C_080_02387_+_+_CO_R	C_070_+_+_C_070_01958_+_+_C_070_01959_+_+_CO_R	A_ED98_+_+_A_ED98_01454_+_+_A_ED98_01455_+_+_CO_R	NS_Mu50-omega_+_+_NS_Mu50-omega_01508_+_+_NS_Mu50-omega_01509_+_+_CO_R	NS_MRSA-S5_+_+_NS_MRSA-S5_01461_+_+_NS_MRSA-S5_01462_+_+_CO_R	A_973N0003_+_+_A_973N0003_00909_+_+_A_973N0003_00910_+_+_CO_R	S_chock89_+_+_S_chock89_01449_+_+_S_chock89_01450_+_+_CO_R	A_973N0031_+_+_A_973N0031_00651_+_+_A_973N0031_00652_+_+_CO_F	NS_VRS9_+_+_NS_VRS9_01388_+_+_NS_VRS9_01389_+_+_CO_R	A_75_+_+_A_75_01636_+_+_A_75_01637_+_+_CO_R	A_S0462_+_+_A_S0462_01494_+_+_A_S0462_01495_+_+_CO_R	C_039_+_+_C_039_01846_+_+_C_039_01847_+_+_CO_R	C_071_+_+_C_071_01551_+_+_C_071_01552_+_+_CO_F	C_C1407_+_+_C_C1407_02022_+_+_C_C1407_02023_+_+_CO_R	A_973N0088_+_+_A_973N0088_00253_+_+_A_973N0088_00254_+_+_CO_F	A_61282_+_+_A_61282_00959_+_+_A_61282_00960_+_+_CO_F	S_ST20130939_+_+_S_ST20130939_01429_+_+_S_ST20130939_01430_+_+_CO_R	C_115_+_+_C_115_01486_+_+_C_115_01487_+_+_CO_R	NS_08-02300_+_+_NS_08-02300_01493_+_+_NS_08-02300_01494_+_+_CO_R	C_095_+_+_C_095_02304_+_+_C_095_02305_+_+_CO_R	A_80381_+_+_A_80381_01770_+_+_A_80381_01771_+_+_CO_R	S_HO-5096-0412_+_+_S_HO-5096-0412_01472_+_+_S_HO-5096-0412_01473_+_+_CO_R	S_C1504_+_+_S_C1504_02440_+_+_S_C1504_02441_+_+_CO_R	C_117_+_+_C_117_01374_+_+_C_117_01375_+_+_CO_F	C_S2398_+_+_C_S2398_01231_+_+_C_S2398_01232_+_+_CO_R	A_61236_+_+_A_61236_01139_+_+_A_61236_01140_+_+_CO_F	A_61244_+_+_A_61244_00213_+_+_A_61244_00214_+_+_CO_F	S_seps49_+_+_S_seps49_02293_+_+_S_seps49_02294_+_+_CO_R	C_077_+_+_C_077_02262_+_+_C_077_02263_+_+_CO_R	NS_MRSA-S14_+_+_NS_MRSA-S14_01442_+_+_NS_MRSA-S14_01443_+_+_CO_R	C_122_+_+_C_122_02286_+_+_C_122_02287_+_+_CO_R	NS_VRS2_+_+_NS_VRS2_01411_+_+_NS_VRS2_01412_+_+_CO_R	A_61239_+_+_A_61239_00586_+_+_A_61239_00587_+_+_CO_F	NS_M013_+_+_NS_M013_01505_+_+_NS_M013_01506_+_+_CO_R	S_chock11_+_+_S_chock11_01170_+_+_S_chock11_01171_+_+_CO_R	S_chock44_+_+_S_chock44_01614_+_+_S_chock44_01615_+_+_CO_R	A_S1_+_+_A_S1_01508_+_+_A_S1_01509_+_+_CO_R	A_61243_+_+_A_61243_00021_+_+_A_61243_00022_+_+_CO_R	S_C2071_+_+_S_C2071_01803_+_+_S_C2071_01804_+_+_CO_F	C_067_+_+_C_067_00610_+_+_C_067_00611_+_+_CO_R	C_MRSA-S23_+_+_C_MRSA-S23_01467_+_+_C_MRSA-S23_01468_+_+_CO_R	S_120_+_+_S_120_00517_+_+_S_120_00518_+_+_CO_F
Cluster_19443			355	355	1	NS_NCTC8325_+_+_NS_NCTC8325_02120_+_+_NS_NCTC8325_02121_+_+_DT	S_chock14_+_+_S_chock14_02037_+_+_S_chock14_02038_+_+_DT	C_080_+_+_C_080_01277_+_+_C_080_01278_+_+_DT	C_070_+_+_C_070_02591_+_+_C_070_02592_+_+_DT	A_ED98_+_+_A_ED98_02117_+_+_A_ED98_02118_+_+_DT	NS_Mu50-omega_+_+_NS_Mu50-omega_02161_+_+_NS_Mu50-omega_02162_+_+_DT	NS_MRSA-S5_+_+_NS_MRSA-S5_02058_+_+_NS_MRSA-S5_02059_+_+_DT	A_973N0003_+_+_A_973N0003_01826_+_+_A_973N0003_01827_+_+_DT	S_chock89_+_+_S_chock89_02103_+_+_S_chock89_02104_+_+_DT	A_973N0031_+_+_A_973N0031_01687_+_+_A_973N0031_01688_+_+_DT	NS_VRS9_+_+_NS_VRS9_02017_+_+_NS_VRS9_02018_+_+_DT	A_75_+_+_A_75_02233_+_+_A_75_02234_+_+_DT	A_S0462_+_+_A_S0462_02104_+_+_A_S0462_02105_+_+_DT	C_039_+_+_C_039_00478_+_+_C_039_00479_+_+_DT	C_071_+_+_C_071_00008_+_+_C_071_00009_+_+_DT	C_C1407_+_+_C_C1407_01966_+_+_C_C1407_01967_+_+_DT	A_973N0088_+_+_A_973N0088_01636_+_+_A_973N0088_01637_+_+_DT	A_61282_+_+_A_61282_01058_+_+_A_61282_01059_+_+_DT	S_ST20130939_+_+_S_ST20130939_01993_+_+_S_ST20130939_01994_+_+_DT	C_115_+_+_C_115_02152_+_+_C_115_02153_+_+_DT	NS_08-02300_+_+_NS_08-02300_02119_+_+_NS_08-02300_02120_+_+_DT	C_095_+_+_C_095_01495_+_+_C_095_01496_+_+_DT	A_80381_+_+_A_80381_01033_+_+_A_80381_01034_+_+_DT	S_HO-5096-0412_+_+_S_HO-5096-0412_02116_+_+_S_HO-5096-0412_02117_+_+_DT	S_C1504_+_+_S_C1504_00093_+_+_S_C1504_00094_+_+_DT	C_117_+_+_C_117_02581_+_+_C_117_02582_+_+_DT	C_S2398_+_+_C_S2398_01810_+_+_C_S2398_01811_+_+_DT	A_61236_+_+_A_61236_01609_+_+_A_61236_01610_+_+_DT	A_61244_+_+_A_61244_01182_+_+_A_61244_01183_+_+_DT	S_seps49_+_+_S_seps49_00191_+_+_S_seps49_00192_+_+_DT	C_077_+_+_C_077_00472_+_+_C_077_00473_+_+_DT	NS_MRSA-S14_+_+_NS_MRSA-S14_02036_+_+_NS_MRSA-S14_02037_+_+_DT	C_122_+_+_C_122_00569_+_+_C_122_00570_+_+_DT	NS_VRS2_+_+_NS_VRS2_01971_+_+_NS_VRS2_01972_+_+_DT	A_61239_+_+_A_61239_01827_+_+_A_61239_01828_+_+_DT	NS_M013_+_+_NS_M013_02056_+_+_NS_M013_02057_+_+_DT	S_chock11_+_+_S_chock11_02103_+_+_S_chock11_02104_+_+_DT	S_chock44_+_+_S_chock44_02559_+_+_S_chock44_02560_+_+_DT	A_S1_+_+_A_S1_02071_+_+_A_S1_02072_+_+_DT	A_61243_+_+_A_61243_00469_+_+_A_61243_00470_+_+_DT	S_C2071_+_+_S_C2071_01143_+_+_S_C2071_01144_+_+_DT	C_067_+_+_C_067_02117_+_+_C_067_02118_+_+_DT	C_MRSA-S23_+_+_C_MRSA-S23_02063_+_+_C_MRSA-S23_02064_+_+_DT	S_120_+_+_S_120_02530_+_+_S_120_02531_+_+_DT
Cluster_23419			355	356	1.00281690140845	NS_NCTC8325_+_+_NS_NCTC8325_01086_+_+_NS_NCTC8325_01087_+_+_CO_F	S_chock14_+_+_S_chock14_01079_+_+_S_chock14_01080_+_+_CO_F	C_080_+_+_C_080_02094_+_+_C_080_02095_+_+_CO_F	C_070_+_+_C_070_01142_+_+_C_070_01143_+_+_CO_F	A_ED98_+_+_A_ED98_01197_+_+_A_ED98_01198_+_+_CO_F	NS_Mu50-omega_+_+_NS_Mu50-omega_01252_+_+_NS_Mu50-omega_01253_+_+_CO_F	NS_MRSA-S5_+_+_NS_MRSA-S5_01135_+_+_NS_MRSA-S5_01136_+_+_CO_F	A_973N0003_+_+_A_973N0003_00828_+_+_A_973N0003_00829_+_+_CO_F	S_chock89_+_+_S_chock89_01170_+_+_S_chock89_01171_+_+_CO_F	A_973N0031_+_+_A_973N0031_00375_+_+_A_973N0031_00376_+_+_CO_F	NS_VRS9_+_+_NS_VRS9_01132_+_+_NS_VRS9_01133_+_+_CO_F	A_75_+_+_A_75_01371_+_+_A_75_01372_+_+_CO_F	A_S0462_+_+_A_S0462_01239_+_+_A_S0462_01240_+_+_CO_F	C_039_+_+_C_039_01555_+_+_C_039_01556_+_+_CO_F	C_071_+_+_C_071_00482_+_+_C_071_00483_+_+_CO_R	C_C1407_+_+_C_C1407_00098_+_+_C_C1407_00099_+_+_CO_R	A_973N0088_+_+_A_973N0088_00544_+_+_A_973N0088_00545_+_+_CO_R	A_61282_+_+_A_61282_00557_+_+_A_61282_00558_+_+_CO_R	S_ST20130939_+_+_S_ST20130939_01174_+_+_S_ST20130939_01175_+_+_CO_F	C_115_+_+_C_115_01135_+_+_C_115_01136_+_+_CO_F	NS_08-02300_+_+_NS_08-02300_01224_+_+_NS_08-02300_01225_+_+_CO_F	C_095_+_+_C_095_02033_+_+_C_095_02034_+_+_CO_F	A_80381_+_+_A_80381_00590_+_+_A_80381_00591_+_+_CO_F	S_HO-5096-0412_+_+_S_HO-5096-0412_01113_+_+_S_HO-5096-0412_01114_+_+_CO_F	S_C1504_+_+_S_C1504_01152_+_+_S_C1504_01153_+_+_CO_R	C_117_+_+_C_117_01692_+_+_C_117_01693_+_+_CO_R	C_S2398_+_+_C_S2398_00935_+_+_C_S2398_00936_+_+_CO_F	A_61236_+_+_A_61236_00237_+_+_A_61236_00238_+_+_CO_R	A_61244_+_+_A_61244_00246_+_+_A_61244_00247_+_+_CO_F	S_seps49_+_+_S_seps49_02019_+_+_S_seps49_02020_+_+_CO_F	C_077_+_+_C_077_02005_+_+_C_077_02006_+_+_CO_F	NS_MRSA-S14_+_+_NS_MRSA-S14_01118_+_+_NS_MRSA-S14_01119_+_+_CO_F	C_122_+_+_C_122_01987_+_+_C_122_01988_+_+_CO_F	NS_VRS2_+_+_NS_VRS2_01157_+_+_NS_VRS2_01158_+_+_CO_F	A_61239_+_+_A_61239_01273_+_+_A_61239_01274_+_+_CO_F	NS_M013_+_+_NS_M013_01173_+_+_NS_M013_01174_+_+_CO_F	S_chock11_+_+_S_chock11_00914_+_+_S_chock11_00915_+_+_CO_F	S_chock44_+_+_S_chock44_01283_+_+_S_chock44_01284_+_+_CO_F	A_S1_+_+_A_S1_01195_+_+_A_S1_01196_+_+_CO_F	A_61243_+_+_A_61243_00266_+_+_A_61243_00267_+_+_CO_R	S_C2071_+_+_S_C2071_00707_+_+_S_C2071_00708_+_+_CO_R	C_067_+_+_C_067_01272_+_+_C_067_01273_+_+_CO_F	C_MRSA-S23_+_+_C_MRSA-S23_01139_+_+_C_MRSA-S23_01140_+_+_CO_F	S_120_+_+_S_120_00119_+_+_S_120_00120_+_+_CO_F
Cluster_14031			355	355	1	NS_NCTC8325_+_+_NS_NCTC8325_00650_+_+_NS_NCTC8325_00651_+_+_CO_F	S_chock14_+_+_S_chock14_00639_+_+_S_chock14_00640_+_+_CO_F	C_080_+_+_C_080_01594_+_+_C_080_01595_+_+_CO_F	C_070_+_+_C_070_00643_+_+_C_070_00644_+_+_CO_F	A_ED98_+_+_A_ED98_00668_+_+_A_ED98_00669_+_+_CO_F	NS_Mu50-omega_+_+_NS_Mu50-omega_00722_+_+_NS_Mu50-omega_00723_+_+_CO_F	NS_MRSA-S5_+_+_NS_MRSA-S5_00684_+_+_NS_MRSA-S5_00685_+_+_CO_F	A_973N0003_+_+_A_973N0003_00631_+_+_A_973N0003_00632_+_+_CO_R	S_chock89_+_+_S_chock89_00726_+_+_S_chock89_00727_+_+_CO_F	A_973N0031_+_+_A_973N0031_00260_+_+_A_973N0031_00261_+_+_CO_F	NS_VRS9_+_+_NS_VRS9_00669_+_+_NS_VRS9_00670_+_+_CO_F	A_75_+_+_A_75_00926_+_+_A_75_00927_+_+_CO_F	A_S0462_+_+_A_S0462_00773_+_+_A_S0462_00774_+_+_CO_F	C_039_+_+_C_039_01117_+_+_C_039_01118_+_+_CO_F	C_071_+_+_C_071_00340_+_+_C_071_00341_+_+_CO_F	C_C1407_+_+_C_C1407_01357_+_+_C_C1407_01358_+_+_CO_R	A_973N0088_+_+_A_973N0088_01160_+_+_A_973N0088_01161_+_+_CO_F	A_61282_+_+_A_61282_00245_+_+_A_61282_00246_+_+_CO_F	S_ST20130939_+_+_S_ST20130939_00664_+_+_S_ST20130939_00665_+_+_CO_F	C_115_+_+_C_115_00690_+_+_C_115_00691_+_+_CO_F	NS_08-02300_+_+_NS_08-02300_00791_+_+_NS_08-02300_00792_+_+_CO_F	C_095_+_+_C_095_00598_+_+_C_095_00599_+_+_CO_F	A_80381_+_+_A_80381_00875_+_+_A_80381_00876_+_+_CO_F	S_HO-5096-0412_+_+_S_HO-5096-0412_00669_+_+_S_HO-5096-0412_00670_+_+_CO_F	S_C1504_+_+_S_C1504_02469_+_+_S_C1504_02470_+_+_CO_R	C_117_+_+_C_117_02155_+_+_C_117_02156_+_+_CO_R	C_S2398_+_+_C_S2398_00456_+_+_C_S2398_00457_+_+_CO_F	A_61236_+_+_A_61236_00927_+_+_A_61236_00928_+_+_CO_F	A_61244_+_+_A_61244_00306_+_+_A_61244_00307_+_+_CO_R	S_seps49_+_+_S_seps49_01560_+_+_S_seps49_01561_+_+_CO_F	C_077_+_+_C_077_01903_+_+_C_077_01904_+_+_CO_F	NS_MRSA-S14_+_+_NS_MRSA-S14_00684_+_+_NS_MRSA-S14_00685_+_+_CO_F	C_122_+_+_C_122_01554_+_+_C_122_01555_+_+_CO_F	NS_VRS2_+_+_NS_VRS2_00657_+_+_NS_VRS2_00658_+_+_CO_F	A_61239_+_+_A_61239_00322_+_+_A_61239_00323_+_+_CO_F	NS_M013_+_+_NS_M013_00698_+_+_NS_M013_00699_+_+_CO_F	S_chock11_+_+_S_chock11_01822_+_+_S_chock11_01823_+_+_CO_R	S_chock44_+_+_S_chock44_00851_+_+_S_chock44_00852_+_+_CO_F	A_S1_+_+_A_S1_00688_+_+_A_S1_00689_+_+_CO_F	A_61243_+_+_A_61243_00807_+_+_A_61243_00808_+_+_CO_R	S_C2071_+_+_S_C2071_01318_+_+_S_C2071_01319_+_+_CO_R	C_067_+_+_C_067_00087_+_+_C_067_00088_+_+_CO_R	C_MRSA-S23_+_+_C_MRSA-S23_00688_+_+_C_MRSA-S23_00689_+_+_CO_F	S_120_+_+_S_120_01338_+_+_S_120_01339_+_+_CO_F
Cluster_9380			355	355	1	NS_NCTC8325_+_+_NS_NCTC8325_00925_+_+_NS_NCTC8325_00926_+_+_DP	S_chock14_+_+_S_chock14_00914_+_+_S_chock14_00915_+_+_DP	C_080_+_+_C_080_01875_+_+_C_080_01876_+_+_DP	C_070_+_+_C_070_00915_+_+_C_070_00916_+_+_DP	A_ED98_+_+_A_ED98_01034_+_+_A_ED98_01035_+_+_DP	NS_Mu50-omega_+_+_NS_Mu50-omega_01090_+_+_NS_Mu50-omega_01091_+_+_DP	NS_MRSA-S5_+_+_NS_MRSA-S5_00974_+_+_NS_MRSA-S5_00975_+_+_DP	A_973N0003_+_+_A_973N0003_01702_+_+_A_973N0003_01703_+_+_DP	S_chock89_+_+_S_chock89_01011_+_+_S_chock89_01012_+_+_DP	A_973N0031_+_+_A_973N0031_00910_+_+_A_973N0031_00911_+_+_DP	NS_VRS9_+_+_NS_VRS9_00969_+_+_NS_VRS9_00970_+_+_DP	A_75_+_+_A_75_01212_+_+_A_75_01213_+_+_DP	A_S0462_+_+_A_S0462_01074_+_+_A_S0462_01075_+_+_DP	C_039_+_+_C_039_01392_+_+_C_039_01393_+_+_DP	C_071_+_+_C_071_00671_+_+_C_071_00672_+_+_DP	C_C1407_+_+_C_C1407_00418_+_+_C_C1407_00419_+_+_DP	A_973N0088_+_+_A_973N0088_01521_+_+_A_973N0088_01522_+_+_DP	A_61282_+_+_A_61282_02053_+_+_A_61282_02054_+_+_DP	S_ST20130939_+_+_S_ST20130939_00943_+_+_S_ST20130939_00944_+_+_DP	C_115_+_+_C_115_00976_+_+_C_115_00977_+_+_DP	NS_08-02300_+_+_NS_08-02300_01063_+_+_NS_08-02300_01064_+_+_DP	C_095_+_+_C_095_01872_+_+_C_095_01873_+_+_DP	A_80381_+_+_A_80381_01166_+_+_A_80381_01167_+_+_DP	S_HO-5096-0412_+_+_S_HO-5096-0412_00951_+_+_S_HO-5096-0412_00952_+_+_DP	S_C1504_+_+_S_C1504_00597_+_+_S_C1504_00598_+_+_DP	C_117_+_+_C_117_01884_+_+_C_117_01885_+_+_DP	C_S2398_+_+_C_S2398_00778_+_+_C_S2398_00779_+_+_DP	A_61236_+_+_A_61236_00702_+_+_A_61236_00703_+_+_DP	A_61244_+_+_A_61244_00491_+_+_A_61244_00492_+_+_DP	S_seps49_+_+_S_seps49_01857_+_+_S_seps49_01858_+_+_DP	C_077_+_+_C_077_00183_+_+_C_077_00184_+_+_DP	NS_MRSA-S14_+_+_NS_MRSA-S14_00957_+_+_NS_MRSA-S14_00958_+_+_DP	C_122_+_+_C_122_01828_+_+_C_122_01829_+_+_DP	NS_VRS2_+_+_NS_VRS2_00929_+_+_NS_VRS2_00930_+_+_DP	A_61239_+_+_A_61239_00827_+_+_A_61239_00828_+_+_DP	NS_M013_+_+_NS_M013_01010_+_+_NS_M013_01011_+_+_DP	S_chock11_+_+_S_chock11_00752_+_+_S_chock11_00753_+_+_DP	S_chock44_+_+_S_chock44_01122_+_+_S_chock44_01123_+_+_DP	A_S1_+_+_A_S1_01034_+_+_A_S1_01035_+_+_DP	A_61243_+_+_A_61243_00580_+_+_A_61243_00581_+_+_DP	S_C2071_+_+_S_C2071_00183_+_+_S_C2071_00184_+_+_DP	C_067_+_+_C_067_01114_+_+_C_067_01115_+_+_DP	C_MRSA-S23_+_+_C_MRSA-S23_00978_+_+_C_MRSA-S23_00979_+_+_DP	S_120_+_+_S_120_00901_+_+_S_120_00902_+_+_DP
Cluster_8597			355	355	1	NS_NCTC8325_+_+_NS_NCTC8325_01892_+_+_NS_NCTC8325_01893_+_+_CO_F	S_chock14_+_+_S_chock14_01770_+_+_S_chock14_01771_+_+_CO_F	C_080_+_+_C_080_01203_+_+_C_080_01204_+_+_CO_R	C_070_+_+_C_070_02375_+_+_C_070_02376_+_+_CO_F	A_ED98_+_+_A_ED98_01896_+_+_A_ED98_01897_+_+_CO_F	NS_Mu50-omega_+_+_NS_Mu50-omega_01923_+_+_NS_Mu50-omega_01924_+_+_CO_F	NS_MRSA-S5_+_+_NS_MRSA-S5_01836_+_+_NS_MRSA-S5_01837_+_+_CO_F	A_973N0003_+_+_A_973N0003_01815_+_+_A_973N0003_01816_+_+_CO_R	S_chock89_+_+_S_chock89_01861_+_+_S_chock89_01862_+_+_CO_F	A_973N0031_+_+_A_973N0031_01213_+_+_A_973N0031_01214_+_+_CO_R	NS_VRS9_+_+_NS_VRS9_01797_+_+_NS_VRS9_01798_+_+_CO_F	A_75_+_+_A_75_02050_+_+_A_75_02051_+_+_CO_F	A_S0462_+_+_A_S0462_01939_+_+_A_S0462_01940_+_+_CO_F	C_039_+_+_C_039_00716_+_+_C_039_00717_+_+_CO_R	C_071_+_+_C_071_01718_+_+_C_071_01719_+_+_CO_F	C_C1407_+_+_C_C1407_01417_+_+_C_C1407_01418_+_+_CO_R	A_973N0088_+_+_A_973N0088_00858_+_+_A_973N0088_00859_+_+_CO_F	A_61282_+_+_A_61282_01600_+_+_A_61282_01601_+_+_CO_F	S_ST20130939_+_+_S_ST20130939_01833_+_+_S_ST20130939_01834_+_+_CO_F	C_115_+_+_C_115_01912_+_+_C_115_01913_+_+_CO_F	NS_08-02300_+_+_NS_08-02300_01900_+_+_NS_08-02300_01901_+_+_CO_F	C_095_+_+_C_095_01426_+_+_C_095_01427_+_+_CO_R	A_80381_+_+_A_80381_02515_+_+_A_80381_02516_+_+_CO_F	S_HO-5096-0412_+_+_S_HO-5096-0412_01878_+_+_S_HO-5096-0412_01879_+_+_CO_F	S_C1504_+_+_S_C1504_02497_+_+_S_C1504_02498_+_+_CO_F	C_117_+_+_C_117_02421_+_+_C_117_02422_+_+_CO_F	C_S2398_+_+_C_S2398_01607_+_+_C_S2398_01608_+_+_CO_F	A_61236_+_+_A_61236_02396_+_+_A_61236_02397_+_+_CO_F	A_61244_+_+_A_61244_02199_+_+_A_61244_02200_+_+_CO_F	S_seps49_+_+_S_seps49_00790_+_+_S_seps49_00791_+_+_CO_F	C_077_+_+_C_077_00629_+_+_C_077_00630_+_+_CO_R	NS_MRSA-S14_+_+_NS_MRSA-S14_01815_+_+_NS_MRSA-S14_01816_+_+_CO_F	C_122_+_+_C_122_00825_+_+_C_122_00826_+_+_CO_R	NS_VRS2_+_+_NS_VRS2_01818_+_+_NS_VRS2_01819_+_+_CO_F	A_61239_+_+_A_61239_02074_+_+_A_61239_02075_+_+_CO_F	NS_M013_+_+_NS_M013_01899_+_+_NS_M013_01900_+_+_CO_F	S_chock11_+_+_S_chock11_01578_+_+_S_chock11_01579_+_+_CO_F	S_chock44_+_+_S_chock44_00035_+_+_S_chock44_00036_+_+_CO_F	A_S1_+_+_A_S1_01898_+_+_A_S1_01899_+_+_CO_F	A_61243_+_+_A_61243_02367_+_+_A_61243_02368_+_+_CO_R	S_C2071_+_+_S_C2071_00033_+_+_S_C2071_00034_+_+_CO_F	C_067_+_+_C_067_00507_+_+_C_067_00508_+_+_CO_F	C_MRSA-S23_+_+_C_MRSA-S23_01842_+_+_C_MRSA-S23_01843_+_+_CO_F	S_120_+_+_S_120_01937_+_+_S_120_01938_+_+_CO_F
Cluster_17282			355	355	1	NS_NCTC8325_+_+_NS_NCTC8325_00472_+_+_NS_NCTC8325_00473_+_+_DP	S_chock14_+_+_S_chock14_00466_+_+_S_chock14_00467_+_+_DP	C_080_+_+_C_080_01384_+_+_C_080_01385_+_+_DP	C_070_+_+_C_070_00474_+_+_C_070_00475_+_+_DP	A_ED98_+_+_A_ED98_00498_+_+_A_ED98_00499_+_+_DP	NS_Mu50-omega_+_+_NS_Mu50-omega_00552_+_+_NS_Mu50-omega_00553_+_+_DP	NS_MRSA-S5_+_+_NS_MRSA-S5_00487_+_+_NS_MRSA-S5_00488_+_+_DP	A_973N0003_+_+_A_973N0003_01174_+_+_A_973N0003_01175_+_+_DP	S_chock89_+_+_S_chock89_00518_+_+_S_chock89_00519_+_+_DP	A_973N0031_+_+_A_973N0031_01229_+_+_A_973N0031_01230_+_+_DP	NS_VRS9_+_+_NS_VRS9_00496_+_+_NS_VRS9_00497_+_+_DP	A_75_+_+_A_75_00754_+_+_A_75_00755_+_+_DP	A_S0462_+_+_A_S0462_00598_+_+_A_S0462_00599_+_+_DP	C_039_+_+_C_039_01983_+_+_C_039_01984_+_+_DP	C_071_+_+_C_071_00169_+_+_C_071_00170_+_+_DP	C_C1407_+_+_C_C1407_02451_+_+_C_C1407_02452_+_+_DP	A_973N0088_+_+_A_973N0088_02111_+_+_A_973N0088_02112_+_+_DP	A_61282_+_+_A_61282_02418_+_+_A_61282_02419_+_+_DP	S_ST20130939_+_+_S_ST20130939_00478_+_+_S_ST20130939_00479_+_+_DP	C_115_+_+_C_115_00483_+_+_C_115_00484_+_+_DP	NS_08-02300_+_+_NS_08-02300_00614_+_+_NS_08-02300_00615_+_+_DP	C_095_+_+_C_095_00427_+_+_C_095_00428_+_+_DP	A_80381_+_+_A_80381_01296_+_+_A_80381_01297_+_+_DP	S_HO-5096-0412_+_+_S_HO-5096-0412_00498_+_+_S_HO-5096-0412_00499_+_+_DP	S_C1504_+_+_S_C1504_00892_+_+_S_C1504_00893_+_+_DP	C_117_+_+_C_117_02343_+_+_C_117_02344_+_+_DP	C_S2398_+_+_C_S2398_00349_+_+_C_S2398_00350_+_+_DP	A_61236_+_+_A_61236_02258_+_+_A_61236_02259_+_+_DP	A_61244_+_+_A_61244_02005_+_+_A_61244_02006_+_+_DP	S_seps49_+_+_S_seps49_01391_+_+_S_seps49_01392_+_+_DP	C_077_+_+_C_077_01532_+_+_C_077_01533_+_+_DP	NS_MRSA-S14_+_+_NS_MRSA-S14_00504_+_+_NS_MRSA-S14_00505_+_+_DP	C_122_+_+_C_122_01371_+_+_C_122_01372_+_+_DP	NS_VRS2_+_+_NS_VRS2_00484_+_+_NS_VRS2_00485_+_+_DP	A_61239_+_+_A_61239_01402_+_+_A_61239_01403_+_+_DP	NS_M013_+_+_NS_M013_00525_+_+_NS_M013_00526_+_+_DP	S_chock11_+_+_S_chock11_01999_+_+_S_chock11_02000_+_+_DP	S_chock44_+_+_S_chock44_00670_+_+_S_chock44_00671_+_+_DP	A_S1_+_+_A_S1_00517_+_+_A_S1_00518_+_+_DP	A_61243_+_+_A_61243_00889_+_+_A_61243_00890_+_+_DP	S_C2071_+_+_S_C2071_01846_+_+_S_C2071_01847_+_+_DP	C_067_+_+_C_067_00259_+_+_C_067_00260_+_+_DP	C_MRSA-S23_+_+_C_MRSA-S23_00492_+_+_C_MRSA-S23_00493_+_+_DP	S_120_+_+_S_120_01161_+_+_S_120_01162_+_+_DP
Cluster_17935			355	355	1	NS_NCTC8325_+_+_NS_NCTC8325_00257_+_+_NS_NCTC8325_00258_+_+_DP	S_chock14_+_+_S_chock14_00252_+_+_S_chock14_00253_+_+_DP	C_080_+_+_C_080_00820_+_+_C_080_00821_+_+_DP	C_070_+_+_C_070_00256_+_+_C_070_00257_+_+_DP	A_ED98_+_+_A_ED98_00276_+_+_A_ED98_00277_+_+_DP	NS_Mu50-omega_+_+_NS_Mu50-omega_00305_+_+_NS_Mu50-omega_00306_+_+_DP	NS_MRSA-S5_+_+_NS_MRSA-S5_00270_+_+_NS_MRSA-S5_00271_+_+_DP	A_973N0003_+_+_A_973N0003_02165_+_+_A_973N0003_02166_+_+_DP	S_chock89_+_+_S_chock89_00105_+_+_S_chock89_00106_+_+_DP	A_973N0031_+_+_A_973N0031_00486_+_+_A_973N0031_00487_+_+_DP	NS_VRS9_+_+_NS_VRS9_00276_+_+_NS_VRS9_00277_+_+_DP	A_75_+_+_A_75_00524_+_+_A_75_00525_+_+_DP	A_S0462_+_+_A_S0462_00301_+_+_A_S0462_00302_+_+_DP	C_039_+_+_C_039_00273_+_+_C_039_00274_+_+_DP	C_071_+_+_C_071_02029_+_+_C_071_02030_+_+_DP	C_C1407_+_+_C_C1407_00561_+_+_C_C1407_00562_+_+_DP	A_973N0088_+_+_A_973N0088_01216_+_+_A_973N0088_01217_+_+_DP	A_61282_+_+_A_61282_00810_+_+_A_61282_00811_+_+_DP	S_ST20130939_+_+_S_ST20130939_00252_+_+_S_ST20130939_00253_+_+_DP	C_115_+_+_C_115_00251_+_+_C_115_00252_+_+_DP	NS_08-02300_+_+_NS_08-02300_00388_+_+_NS_08-02300_00389_+_+_DP	C_095_+_+_C_095_00203_+_+_C_095_00204_+_+_DP	A_80381_+_+_A_80381_01556_+_+_A_80381_01557_+_+_DP	S_HO-5096-0412_+_+_S_HO-5096-0412_00278_+_+_S_HO-5096-0412_00279_+_+_DP	S_C1504_+_+_S_C1504_00452_+_+_S_C1504_00453_+_+_DP	C_117_+_+_C_117_00823_+_+_C_117_00824_+_+_DP	C_S2398_+_+_C_S2398_00145_+_+_C_S2398_00146_+_+_DP	A_61236_+_+_A_61236_01303_+_+_A_61236_01304_+_+_DP	A_61244_+_+_A_61244_01574_+_+_A_61244_01575_+_+_DP	S_seps49_+_+_S_seps49_01217_+_+_S_seps49_01218_+_+_DP	C_077_+_+_C_077_00943_+_+_C_077_00944_+_+_DP	NS_MRSA-S14_+_+_NS_MRSA-S14_00287_+_+_NS_MRSA-S14_00288_+_+_DP	C_122_+_+_C_122_01151_+_+_C_122_01152_+_+_DP	NS_VRS2_+_+_NS_VRS2_00269_+_+_NS_VRS2_00270_+_+_DP	A_61239_+_+_A_61239_00715_+_+_A_61239_00716_+_+_DP	NS_M013_+_+_NS_M013_00291_+_+_NS_M013_00292_+_+_DP	S_chock11_+_+_S_chock11_00252_+_+_S_chock11_00253_+_+_DP	S_chock44_+_+_S_chock44_00494_+_+_S_chock44_00495_+_+_DP	A_S1_+_+_A_S1_00306_+_+_A_S1_00307_+_+_DP	A_61243_+_+_A_61243_01635_+_+_A_61243_01636_+_+_DP	S_C2071_+_+_S_C2071_02240_+_+_S_C2071_02241_+_+_DP	C_067_+_+_C_067_02320_+_+_C_067_02321_+_+_DP	C_MRSA-S23_+_+_C_MRSA-S23_00274_+_+_C_MRSA-S23_00275_+_+_DP	S_120_+_+_S_120_01655_+_+_S_120_01656_+_+_DP
Cluster_6985			355	357	1.0056338028169	NS_NCTC8325_+_+_NS_NCTC8325_02557_+_+_NS_NCTC8325_02558_+_+_CO_R	S_chock14_+_+_S_chock14_02456_+_+_S_chock14_02457_+_+_CO_R	C_080_+_+_C_080_00152_+_+_C_080_00153_+_+_CO_F	C_070_+_+_C_070_01624_+_+_C_070_01625_+_+_CO_R	A_ED98_+_+_A_ED98_02543_+_+_A_ED98_02544_+_+_CO_R	NS_Mu50-omega_+_+_NS_Mu50-omega_02586_+_+_NS_Mu50-omega_02587_+_+_CO_R	NS_MRSA-S5_+_+_NS_MRSA-S5_02482_+_+_NS_MRSA-S5_02483_+_+_CO_R	A_973N0003_+_+_A_973N0003_00182_+_+_A_973N0003_00183_+_+_CO_F	S_chock89_+_+_S_chock89_02527_+_+_S_chock89_02528_+_+_CO_R	A_973N0031_+_+_A_973N0031_00003_+_+_A_973N0031_00004_+_+_CO_R	NS_VRS9_+_+_NS_VRS9_02441_+_+_NS_VRS9_02442_+_+_CO_R	A_75_+_+_A_75_00093_+_+_A_75_00094_+_+_CO_R	A_S0462_+_+_A_S0462_02534_+_+_A_S0462_02535_+_+_CO_R	C_039_+_+_C_039_02413_+_+_C_039_02414_+_+_CO_R	C_071_+_+_C_071_01073_+_+_C_071_01074_+_+_CO_R	C_C1407_+_+_C_C1407_01785_+_+_C_C1407_01786_+_+_CO_F	A_973N0088_+_+_A_973N0088_01767_+_+_A_973N0088_01768_+_+_CO_R	A_61282_+_+_A_61282_00829_+_+_A_61282_00830_+_+_CO_R	S_ST20130939_+_+_S_ST20130939_02413_+_+_S_ST20130939_02414_+_+_CO_R	C_115_+_+_C_115_02573_+_+_C_115_02574_+_+_CO_R	NS_08-02300_+_+_NS_08-02300_02534_+_+_NS_08-02300_02535_+_+_CO_R	C_095_+_+_C_095_00870_+_+_C_095_00871_+_+_CO_F	A_80381_+_+_A_80381_01321_+_+_A_80381_01322_+_+_CO_F	S_HO-5096-0412_+_+_S_HO-5096-0412_02548_+_+_S_HO-5096-0412_02549_+_+_CO_R	S_C1504_+_+_S_C1504_00336_+_+_S_C1504_00337_+_+_CO_F	C_117_+_+_C_117_00413_+_+_C_117_00414_+_+_CO_R	C_S2398_+_+_C_S2398_02266_+_+_C_S2398_02267_+_+_CO_R	A_61236_+_+_A_61236_00381_+_+_A_61236_00382_+_+_CO_R	A_61244_+_+_A_61244_01889_+_+_A_61244_01890_+_+_CO_R	S_seps49_+_+_S_seps49_00608_+_+_S_seps49_00609_+_+_CO_R	C_077_+_+_C_077_01242_+_+_C_077_01243_+_+_CO_F	NS_MRSA-S14_+_+_NS_MRSA-S14_02459_+_+_NS_MRSA-S14_02460_+_+_CO_R	C_122_+_+_C_122_00150_+_+_C_122_00151_+_+_CO_F	NS_VRS2_+_+_NS_VRS2_02397_+_+_NS_VRS2_02398_+_+_CO_R	A_61239_+_+_A_61239_00959_+_+_A_61239_00960_+_+_CO_F	NS_M013_+_+_NS_M013_02495_+_+_NS_M013_02496_+_+_CO_R	S_chock11_+_+_S_chock11_02525_+_+_S_chock11_02526_+_+_CO_R	S_chock44_+_+_S_chock44_02337_+_+_S_chock44_02338_+_+_CO_R	A_S1_+_+_A_S1_02506_+_+_A_S1_02507_+_+_CO_R	A_61243_+_+_A_61243_00342_+_+_A_61243_00343_+_+_CO_R A_61243_+_+_A_61243_01324_+_+_A_61243_01325_+_+_CO_R	S_C2071_+_+_S_C2071_00877_+_+_S_C2071_00878_+_+_CO_R	C_067_+_+_C_067_02469_+_+_C_067_02470_+_+_CO_R	C_MRSA-S23_+_+_C_MRSA-S23_02487_+_+_C_MRSA-S23_02488_+_+_CO_R	S_120_+_+_S_120_02356_+_+_S_120_02357_+_+_CO_F
Cluster_19278			355	356	1.00281690140845	NS_NCTC8325_+_+_NS_NCTC8325_01395_+_+_NS_NCTC8325_01396_+_+_CO_R	S_chock14_+_+_S_chock14_01341_+_+_S_chock14_01342_+_+_CO_R	C_080_+_+_C_080_02364_+_+_C_080_02365_+_+_CO_R	C_070_+_+_C_070_01938_+_+_C_070_01939_+_+_CO_R	A_ED98_+_+_A_ED98_01435_+_+_A_ED98_01436_+_+_CO_R	NS_Mu50-omega_+_+_NS_Mu50-omega_01489_+_+_NS_Mu50-omega_01490_+_+_CO_R	NS_MRSA-S5_+_+_NS_MRSA-S5_01443_+_+_NS_MRSA-S5_01444_+_+_CO_R	A_973N0003_+_+_A_973N0003_00891_+_+_A_973N0003_00892_+_+_CO_R	S_chock89_+_+_S_chock89_01428_+_+_S_chock89_01429_+_+_CO_R	A_973N0031_+_+_A_973N0031_00671_+_+_A_973N0031_00672_+_+_CO_F	NS_VRS9_+_+_NS_VRS9_01369_+_+_NS_VRS9_01370_+_+_CO_R	A_75_+_+_A_75_01611_+_+_A_75_01612_+_+_CO_R	A_S0462_+_+_A_S0462_01476_+_+_A_S0462_01477_+_+_CO_R	C_039_+_+_C_039_01828_+_+_C_039_01829_+_+_CO_R	C_071_+_+_C_071_01571_+_+_C_071_01572_+_+_CO_F	C_C1407_+_+_C_C1407_00962_+_+_C_C1407_00963_+_+_CO_F	A_973N0088_+_+_A_973N0088_00271_+_+_A_973N0088_00272_+_+_CO_F	A_61282_+_+_A_61282_00979_+_+_A_61282_00980_+_+_CO_F	S_ST20130939_+_+_S_ST20130939_01410_+_+_S_ST20130939_01411_+_+_CO_R	C_115_+_+_C_115_01464_+_+_C_115_01465_+_+_CO_R	NS_08-02300_+_+_NS_08-02300_01468_+_+_NS_08-02300_01469_+_+_CO_R	C_095_+_+_C_095_02286_+_+_C_095_02287_+_+_CO_R	A_80381_+_+_A_80381_01750_+_+_A_80381_01751_+_+_CO_R	S_HO-5096-0412_+_+_S_HO-5096-0412_01454_+_+_S_HO-5096-0412_01455_+_+_CO_R	S_C1504_+_+_S_C1504_02422_+_+_S_C1504_02423_+_+_CO_R	C_117_+_+_C_117_01393_+_+_C_117_01394_+_+_CO_F	C_S2398_+_+_C_S2398_01210_+_+_C_S2398_01211_+_+_CO_R	A_61236_+_+_A_61236_01157_+_+_A_61236_01158_+_+_CO_F	A_61244_+_+_A_61244_00231_+_+_A_61244_00232_+_+_CO_F	S_seps49_+_+_S_seps49_02275_+_+_S_seps49_02276_+_+_CO_R	C_077_+_+_C_077_02244_+_+_C_077_02245_+_+_CO_R	NS_MRSA-S14_+_+_NS_MRSA-S14_01424_+_+_NS_MRSA-S14_01425_+_+_CO_R	C_122_+_+_C_122_02266_+_+_C_122_02267_+_+_CO_R	NS_VRS2_+_+_NS_VRS2_01392_+_+_NS_VRS2_01393_+_+_CO_R	A_61239_+_+_A_61239_00605_+_+_A_61239_00606_+_+_CO_F	NS_M013_+_+_NS_M013_01486_+_+_NS_M013_01487_+_+_CO_R	S_chock11_+_+_S_chock11_01151_+_+_S_chock11_01152_+_+_CO_R	S_chock44_+_+_S_chock44_01594_+_+_S_chock44_01595_+_+_CO_R	A_S1_+_+_A_S1_01490_+_+_A_S1_01491_+_+_CO_R	A_61243_+_+_A_61243_00003_+_+_A_61243_00004_+_+_CO_R	S_C2071_+_+_S_C2071_01821_+_+_S_C2071_01822_+_+_CO_F	C_067_+_+_C_067_00588_+_+_C_067_00589_+_+_CO_R	C_MRSA-S23_+_+_C_MRSA-S23_01449_+_+_C_MRSA-S23_01450_+_+_CO_R	S_120_+_+_S_120_00537_+_+_S_120_00538_+_+_CO_F
Cluster_16696			355	355	1	NS_NCTC8325_+_+_NS_NCTC8325_00877_+_+_NS_NCTC8325_00878_+_+_DP	S_chock14_+_+_S_chock14_00866_+_+_S_chock14_00867_+_+_DP	C_080_+_+_C_080_01826_+_+_C_080_01827_+_+_DP	C_070_+_+_C_070_00865_+_+_C_070_00866_+_+_DP	A_ED98_+_+_A_ED98_00984_+_+_A_ED98_00985_+_+_DP	NS_Mu50-omega_+_+_NS_Mu50-omega_01041_+_+_NS_Mu50-omega_01042_+_+_DP	NS_MRSA-S5_+_+_NS_MRSA-S5_00926_+_+_NS_MRSA-S5_00927_+_+_DP	A_973N0003_+_+_A_973N0003_02255_+_+_A_973N0003_02256_+_+_DP	S_chock89_+_+_S_chock89_00961_+_+_S_chock89_00962_+_+_DP	A_973N0031_+_+_A_973N0031_01780_+_+_A_973N0031_01781_+_+_DP	NS_VRS9_+_+_NS_VRS9_00918_+_+_NS_VRS9_00919_+_+_DP	A_75_+_+_A_75_01164_+_+_A_75_01165_+_+_DP	A_S0462_+_+_A_S0462_01022_+_+_A_S0462_01023_+_+_DP	C_039_+_+_C_039_01344_+_+_C_039_01345_+_+_DP	C_071_+_+_C_071_00719_+_+_C_071_00720_+_+_DP	C_C1407_+_+_C_C1407_02222_+_+_C_C1407_02223_+_+_DP	A_973N0088_+_+_A_973N0088_01472_+_+_A_973N0088_01473_+_+_DP	A_61282_+_+_A_61282_01147_+_+_A_61282_01148_+_+_DP	S_ST20130939_+_+_S_ST20130939_00894_+_+_S_ST20130939_00895_+_+_DP	C_115_+_+_C_115_00927_+_+_C_115_00928_+_+_DP	NS_08-02300_+_+_NS_08-02300_01014_+_+_NS_08-02300_01015_+_+_DP	C_095_+_+_C_095_01824_+_+_C_095_01825_+_+_DP	A_80381_+_+_A_80381_00508_+_+_A_80381_00509_+_+_DP	S_HO-5096-0412_+_+_S_HO-5096-0412_00903_+_+_S_HO-5096-0412_00904_+_+_DP	S_C1504_+_+_S_C1504_01952_+_+_S_C1504_01953_+_+_DP	C_117_+_+_C_117_01932_+_+_C_117_01933_+_+_DP	C_S2398_+_+_C_S2398_00729_+_+_C_S2398_00730_+_+_DP	A_61236_+_+_A_61236_01931_+_+_A_61236_01932_+_+_DP	A_61244_+_+_A_61244_01599_+_+_A_61244_01600_+_+_DP	S_seps49_+_+_S_seps49_01808_+_+_S_seps49_01809_+_+_DP	C_077_+_+_C_077_00135_+_+_C_077_00136_+_+_DP	NS_MRSA-S14_+_+_NS_MRSA-S14_00909_+_+_NS_MRSA-S14_00910_+_+_DP	C_122_+_+_C_122_01780_+_+_C_122_01781_+_+_DP	NS_VRS2_+_+_NS_VRS2_00880_+_+_NS_VRS2_00881_+_+_DP	A_61239_+_+_A_61239_01606_+_+_A_61239_01607_+_+_DP	NS_M013_+_+_NS_M013_00960_+_+_NS_M013_00961_+_+_DP	S_chock11_+_+_S_chock11_00701_+_+_S_chock11_00702_+_+_DP	S_chock44_+_+_S_chock44_01073_+_+_S_chock44_01074_+_+_DP	A_S1_+_+_A_S1_00985_+_+_A_S1_00986_+_+_DP	A_61243_+_+_A_61243_02167_+_+_A_61243_02168_+_+_DP	S_C2071_+_+_S_C2071_02374_+_+_S_C2071_02375_+_+_DP	C_067_+_+_C_067_01062_+_+_C_067_01063_+_+_DP	C_MRSA-S23_+_+_C_MRSA-S23_00930_+_+_C_MRSA-S23_00931_+_+_DP	S_120_+_+_S_120_00949_+_+_S_120_00950_+_+_DP
Cluster_12523			355	355	1	NS_NCTC8325_+_+_NS_NCTC8325_01911_+_+_NS_NCTC8325_01912_+_+_CO_R	S_chock14_+_+_S_chock14_01792_+_+_S_chock14_01793_+_+_CO_R	C_080_+_+_C_080_01184_+_+_C_080_01185_+_+_CO_F	C_070_+_+_C_070_02394_+_+_C_070_02395_+_+_CO_R	A_ED98_+_+_A_ED98_01915_+_+_A_ED98_01916_+_+_CO_R	NS_Mu50-omega_+_+_NS_Mu50-omega_01942_+_+_NS_Mu50-omega_01943_+_+_CO_R	NS_MRSA-S5_+_+_NS_MRSA-S5_01855_+_+_NS_MRSA-S5_01856_+_+_CO_R	A_973N0003_+_+_A_973N0003_01796_+_+_A_973N0003_01797_+_+_CO_F	S_chock89_+_+_S_chock89_01882_+_+_S_chock89_01883_+_+_CO_R	A_973N0031_+_+_A_973N0031_01179_+_+_A_973N0031_01180_+_+_CO_F	NS_VRS9_+_+_NS_VRS9_01816_+_+_NS_VRS9_01817_+_+_CO_R	A_75_+_+_A_75_02071_+_+_A_75_02072_+_+_CO_R	A_S0462_+_+_A_S0462_01959_+_+_A_S0462_01960_+_+_CO_R	C_039_+_+_C_039_00692_+_+_C_039_00693_+_+_CO_F	C_071_+_+_C_071_01737_+_+_C_071_01738_+_+_CO_R	C_C1407_+_+_C_C1407_00578_+_+_C_C1407_00579_+_+_CO_R	A_973N0088_+_+_A_973N0088_00877_+_+_A_973N0088_00878_+_+_CO_R	A_61282_+_+_A_61282_01619_+_+_A_61282_01620_+_+_CO_R	S_ST20130939_+_+_S_ST20130939_01852_+_+_S_ST20130939_01853_+_+_CO_R	C_115_+_+_C_115_01931_+_+_C_115_01932_+_+_CO_R	NS_08-02300_+_+_NS_08-02300_01919_+_+_NS_08-02300_01920_+_+_CO_R	C_095_+_+_C_095_01405_+_+_C_095_01406_+_+_CO_F	A_80381_+_+_A_80381_02181_+_+_A_80381_02182_+_+_CO_F	S_HO-5096-0412_+_+_S_HO-5096-0412_01899_+_+_S_HO-5096-0412_01900_+_+_CO_R	S_C1504_+_+_S_C1504_01464_+_+_S_C1504_01465_+_+_CO_R	C_117_+_+_C_117_02440_+_+_C_117_02441_+_+_CO_R	C_S2398_+_+_C_S2398_01626_+_+_C_S2398_01627_+_+_CO_R	A_61236_+_+_A_61236_01821_+_+_A_61236_01822_+_+_CO_R	A_61244_+_+_A_61244_00988_+_+_A_61244_00989_+_+_CO_F	S_seps49_+_+_S_seps49_00809_+_+_S_seps49_00810_+_+_CO_R	C_077_+_+_C_077_00610_+_+_C_077_00611_+_+_CO_F	NS_MRSA-S14_+_+_NS_MRSA-S14_01834_+_+_NS_MRSA-S14_01835_+_+_CO_R	C_122_+_+_C_122_00805_+_+_C_122_00806_+_+_CO_F	NS_VRS2_+_+_NS_VRS2_01837_+_+_NS_VRS2_01838_+_+_CO_R	A_61239_+_+_A_61239_02203_+_+_A_61239_02204_+_+_CO_R	NS_M013_+_+_NS_M013_01918_+_+_NS_M013_01919_+_+_CO_R	S_chock11_+_+_S_chock11_01597_+_+_S_chock11_01598_+_+_CO_R	S_chock44_+_+_S_chock44_00054_+_+_S_chock44_00055_+_+_CO_R	A_S1_+_+_A_S1_01917_+_+_A_S1_01918_+_+_CO_R	A_61243_+_+_A_61243_01143_+_+_A_61243_01144_+_+_CO_F	S_C2071_+_+_S_C2071_00052_+_+_S_C2071_00053_+_+_CO_R	C_067_+_+_C_067_00531_+_+_C_067_00532_+_+_CO_R	C_MRSA-S23_+_+_C_MRSA-S23_01861_+_+_C_MRSA-S23_01862_+_+_CO_R	S_120_+_+_S_120_00743_+_+_S_120_00744_+_+_CO_R
Cluster_10020			355	355	1	NS_NCTC8325_+_+_NS_NCTC8325_00635_+_+_NS_NCTC8325_00636_+_+_CO_R	S_chock14_+_+_S_chock14_00624_+_+_S_chock14_00625_+_+_CO_R	C_080_+_+_C_080_01579_+_+_C_080_01580_+_+_CO_R	C_070_+_+_C_070_00628_+_+_C_070_00629_+_+_CO_R	A_ED98_+_+_A_ED98_00653_+_+_A_ED98_00654_+_+_CO_R	NS_Mu50-omega_+_+_NS_Mu50-omega_00707_+_+_NS_Mu50-omega_00708_+_+_CO_R	NS_MRSA-S5_+_+_NS_MRSA-S5_00669_+_+_NS_MRSA-S5_00670_+_+_CO_R	A_973N0003_+_+_A_973N0003_00646_+_+_A_973N0003_00647_+_+_CO_F	S_chock89_+_+_S_chock89_00711_+_+_S_chock89_00712_+_+_CO_R	A_973N0031_+_+_A_973N0031_00245_+_+_A_973N0031_00246_+_+_CO_R	NS_VRS9_+_+_NS_VRS9_00653_+_+_NS_VRS9_00654_+_+_CO_R	A_75_+_+_A_75_00911_+_+_A_75_00912_+_+_CO_R	A_S0462_+_+_A_S0462_00758_+_+_A_S0462_00759_+_+_CO_R	C_039_+_+_C_039_01102_+_+_C_039_01103_+_+_CO_R	C_071_+_+_C_071_00325_+_+_C_071_00326_+_+_CO_R	C_C1407_+_+_C_C1407_01451_+_+_C_C1407_01452_+_+_CO_F	A_973N0088_+_+_A_973N0088_01145_+_+_A_973N0088_01146_+_+_CO_R	A_61282_+_+_A_61282_00230_+_+_A_61282_00231_+_+_CO_R	S_ST20130939_+_+_S_ST20130939_00649_+_+_S_ST20130939_00650_+_+_CO_R	C_115_+_+_C_115_00675_+_+_C_115_00676_+_+_CO_R	NS_08-02300_+_+_NS_08-02300_00776_+_+_NS_08-02300_00777_+_+_CO_R	C_095_+_+_C_095_00583_+_+_C_095_00584_+_+_CO_R	A_80381_+_+_A_80381_00860_+_+_A_80381_00861_+_+_CO_R	S_HO-5096-0412_+_+_S_HO-5096-0412_00654_+_+_S_HO-5096-0412_00655_+_+_CO_R	S_C1504_+_+_S_C1504_01585_+_+_S_C1504_01586_+_+_CO_R	C_117_+_+_C_117_02170_+_+_C_117_02171_+_+_CO_F	C_S2398_+_+_C_S2398_00441_+_+_C_S2398_00442_+_+_CO_R	A_61236_+_+_A_61236_00912_+_+_A_61236_00913_+_+_CO_R	A_61244_+_+_A_61244_00321_+_+_A_61244_00322_+_+_CO_F	S_seps49_+_+_S_seps49_01545_+_+_S_seps49_01546_+_+_CO_R	C_077_+_+_C_077_01888_+_+_C_077_01889_+_+_CO_R	NS_MRSA-S14_+_+_NS_MRSA-S14_00669_+_+_NS_MRSA-S14_00670_+_+_CO_R	C_122_+_+_C_122_01539_+_+_C_122_01540_+_+_CO_R	NS_VRS2_+_+_NS_VRS2_00642_+_+_NS_VRS2_00643_+_+_CO_R	A_61239_+_+_A_61239_00307_+_+_A_61239_00308_+_+_CO_R	NS_M013_+_+_NS_M013_00683_+_+_NS_M013_00684_+_+_CO_R	S_chock11_+_+_S_chock11_01837_+_+_S_chock11_01838_+_+_CO_F	S_chock44_+_+_S_chock44_00836_+_+_S_chock44_00837_+_+_CO_R	A_S1_+_+_A_S1_00673_+_+_A_S1_00674_+_+_CO_R	A_61243_+_+_A_61243_00822_+_+_A_61243_00823_+_+_CO_F	S_C2071_+_+_S_C2071_01333_+_+_S_C2071_01334_+_+_CO_F	C_067_+_+_C_067_00102_+_+_C_067_00103_+_+_CO_F	C_MRSA-S23_+_+_C_MRSA-S23_00673_+_+_C_MRSA-S23_00674_+_+_CO_R	S_120_+_+_S_120_01323_+_+_S_120_01324_+_+_CO_R
Cluster_26104			355	355	1	NS_NCTC8325_+_+_NS_NCTC8325_02231_+_+_NS_NCTC8325_02232_+_+_CO_R	S_chock14_+_+_S_chock14_02138_+_+_S_chock14_02139_+_+_CO_R	C_080_+_+_C_080_00474_+_+_C_080_00475_+_+_CO_F	C_070_+_+_C_070_01857_+_+_C_070_01858_+_+_CO_R	A_ED98_+_+_A_ED98_02220_+_+_A_ED98_02221_+_+_CO_R	NS_Mu50-omega_+_+_NS_Mu50-omega_02265_+_+_NS_Mu50-omega_02266_+_+_CO_R	NS_MRSA-S5_+_+_NS_MRSA-S5_02159_+_+_NS_MRSA-S5_02160_+_+_CO_R	A_973N0003_+_+_A_973N0003_00404_+_+_A_973N0003_00405_+_+_CO_F	S_chock89_+_+_S_chock89_02205_+_+_S_chock89_02206_+_+_CO_R	A_973N0031_+_+_A_973N0031_00795_+_+_A_973N0031_00796_+_+_CO_R	NS_VRS9_+_+_NS_VRS9_02123_+_+_NS_VRS9_02124_+_+_CO_R	A_75_+_+_A_75_02324_+_+_A_75_02325_+_+_CO_R	A_S0462_+_+_A_S0462_02214_+_+_A_S0462_02215_+_+_CO_R	C_039_+_+_C_039_02080_+_+_C_039_02081_+_+_CO_R	C_071_+_+_C_071_02389_+_+_C_071_02390_+_+_CO_R	C_C1407_+_+_C_C1407_00905_+_+_C_C1407_00906_+_+_CO_F	A_973N0088_+_+_A_973N0088_01695_+_+_A_973N0088_01696_+_+_CO_R	A_61282_+_+_A_61282_00705_+_+_A_61282_00706_+_+_CO_R	S_ST20130939_+_+_S_ST20130939_02092_+_+_S_ST20130939_02093_+_+_CO_R	C_115_+_+_C_115_02256_+_+_C_115_02257_+_+_CO_R	NS_08-02300_+_+_NS_08-02300_02222_+_+_NS_08-02300_02223_+_+_CO_R	C_095_+_+_C_095_01203_+_+_C_095_01204_+_+_CO_F	A_80381_+_+_A_80381_01959_+_+_A_80381_01960_+_+_CO_R	S_HO-5096-0412_+_+_S_HO-5096-0412_02216_+_+_S_HO-5096-0412_02217_+_+_CO_R	S_C1504_+_+_S_C1504_00250_+_+_S_C1504_00251_+_+_CO_F	C_117_+_+_C_117_00090_+_+_C_117_00091_+_+_CO_R	C_S2398_+_+_C_S2398_01902_+_+_C_S2398_01903_+_+_CO_R	A_61236_+_+_A_61236_00077_+_+_A_61236_00078_+_+_CO_F	A_61244_+_+_A_61244_01054_+_+_A_61244_01055_+_+_CO_R	S_seps49_+_+_S_seps49_00292_+_+_S_seps49_00293_+_+_CO_R	C_077_+_+_C_077_01682_+_+_C_077_01683_+_+_CO_R	NS_MRSA-S14_+_+_NS_MRSA-S14_02138_+_+_NS_MRSA-S14_02139_+_+_CO_R	C_122_+_+_C_122_00468_+_+_C_122_00469_+_+_CO_F	NS_VRS2_+_+_NS_VRS2_02074_+_+_NS_VRS2_02075_+_+_CO_R	A_61239_+_+_A_61239_00058_+_+_A_61239_00059_+_+_CO_R	NS_M013_+_+_NS_M013_02159_+_+_NS_M013_02160_+_+_CO_R	S_chock11_+_+_S_chock11_02202_+_+_S_chock11_02203_+_+_CO_R	S_chock44_+_+_S_chock44_02016_+_+_S_chock44_02017_+_+_CO_R	A_S1_+_+_A_S1_02183_+_+_A_S1_02184_+_+_CO_R	A_61243_+_+_A_61243_00168_+_+_A_61243_00169_+_+_CO_R	S_C2071_+_+_S_C2071_02041_+_+_S_C2071_02042_+_+_CO_F	C_067_+_+_C_067_01541_+_+_C_067_01542_+_+_CO_F	C_MRSA-S23_+_+_C_MRSA-S23_02164_+_+_C_MRSA-S23_02165_+_+_CO_R	S_120_+_+_S_120_00210_+_+_S_120_00211_+_+_CO_R
Cluster_19884			355	355	1	NS_NCTC8325_+_+_NS_NCTC8325_00469_+_+_NS_NCTC8325_00470_+_+_CO_F	S_chock14_+_+_S_chock14_00463_+_+_S_chock14_00464_+_+_CO_F	C_080_+_+_C_080_01381_+_+_C_080_01382_+_+_CO_F	C_070_+_+_C_070_00471_+_+_C_070_00472_+_+_CO_F	A_ED98_+_+_A_ED98_00495_+_+_A_ED98_00496_+_+_CO_F	NS_Mu50-omega_+_+_NS_Mu50-omega_00549_+_+_NS_Mu50-omega_00550_+_+_CO_F	NS_MRSA-S5_+_+_NS_MRSA-S5_00484_+_+_NS_MRSA-S5_00485_+_+_CO_F	A_973N0003_+_+_A_973N0003_01177_+_+_A_973N0003_01178_+_+_CO_R	S_chock89_+_+_S_chock89_00515_+_+_S_chock89_00516_+_+_CO_F	A_973N0031_+_+_A_973N0031_01232_+_+_A_973N0031_01233_+_+_CO_R	NS_VRS9_+_+_NS_VRS9_00493_+_+_NS_VRS9_00494_+_+_CO_F	A_75_+_+_A_75_00751_+_+_A_75_00752_+_+_CO_F	A_S0462_+_+_A_S0462_00595_+_+_A_S0462_00596_+_+_CO_F	C_039_+_+_C_039_01986_+_+_C_039_01987_+_+_CO_R	C_071_+_+_C_071_00166_+_+_C_071_00167_+_+_CO_F	C_C1407_+_+_C_C1407_00871_+_+_C_C1407_00872_+_+_CO_F	A_973N0088_+_+_A_973N0088_02114_+_+_A_973N0088_02115_+_+_CO_R	A_61282_+_+_A_61282_01825_+_+_A_61282_01826_+_+_CO_R	S_ST20130939_+_+_S_ST20130939_00475_+_+_S_ST20130939_00476_+_+_CO_F	C_115_+_+_C_115_00480_+_+_C_115_00481_+_+_CO_F	NS_08-02300_+_+_NS_08-02300_00611_+_+_NS_08-02300_00612_+_+_CO_F	C_095_+_+_C_095_00424_+_+_C_095_00425_+_+_CO_F	A_80381_+_+_A_80381_01293_+_+_A_80381_01294_+_+_CO_F	S_HO-5096-0412_+_+_S_HO-5096-0412_00495_+_+_S_HO-5096-0412_00496_+_+_CO_F	S_C1504_+_+_S_C1504_00889_+_+_S_C1504_00890_+_+_CO_F	C_117_+_+_C_117_02346_+_+_C_117_02347_+_+_CO_R	C_S2398_+_+_C_S2398_00346_+_+_C_S2398_00347_+_+_CO_F	A_61236_+_+_A_61236_01550_+_+_A_61236_01551_+_+_CO_R	A_61244_+_+_A_61244_01007_+_+_A_61244_01008_+_+_CO_R	S_seps49_+_+_S_seps49_01388_+_+_S_seps49_01389_+_+_CO_F	C_077_+_+_C_077_01535_+_+_C_077_01536_+_+_CO_R	NS_MRSA-S14_+_+_NS_MRSA-S14_00501_+_+_NS_MRSA-S14_00502_+_+_CO_F	C_122_+_+_C_122_01368_+_+_C_122_01369_+_+_CO_F	NS_VRS2_+_+_NS_VRS2_00481_+_+_NS_VRS2_00482_+_+_CO_F	A_61239_+_+_A_61239_01399_+_+_A_61239_01400_+_+_CO_F	NS_M013_+_+_NS_M013_00522_+_+_NS_M013_00523_+_+_CO_F	S_chock11_+_+_S_chock11_02002_+_+_S_chock11_02003_+_+_CO_R	S_chock44_+_+_S_chock44_00667_+_+_S_chock44_00668_+_+_CO_F	A_S1_+_+_A_S1_00514_+_+_A_S1_00515_+_+_CO_F	A_61243_+_+_A_61243_00886_+_+_A_61243_00887_+_+_CO_F	S_C2071_+_+_S_C2071_01849_+_+_S_C2071_01850_+_+_CO_R	C_067_+_+_C_067_00262_+_+_C_067_00263_+_+_CO_R	C_MRSA-S23_+_+_C_MRSA-S23_00489_+_+_C_MRSA-S23_00490_+_+_CO_F	S_120_+_+_S_120_01158_+_+_S_120_01159_+_+_CO_F
Cluster_13005			355	356	1.00281690140845	NS_NCTC8325_+_+_NS_NCTC8325_00421_+_+_NS_NCTC8325_00422_+_+_CO_F	S_chock14_+_+_S_chock14_00416_+_+_S_chock14_00417_+_+_CO_F	C_080_+_+_C_080_01018_+_+_C_080_01019_+_+_CO_F	C_070_+_+_C_070_00422_+_+_C_070_00423_+_+_CO_F	A_ED98_+_+_A_ED98_00446_+_+_A_ED98_00447_+_+_CO_F	NS_Mu50-omega_+_+_NS_Mu50-omega_00500_+_+_NS_Mu50-omega_00501_+_+_CO_F	NS_MRSA-S5_+_+_NS_MRSA-S5_00438_+_+_NS_MRSA-S5_00439_+_+_CO_F	A_973N0003_+_+_A_973N0003_01891_+_+_A_973N0003_01892_+_+_CO_F	S_chock89_+_+_S_chock89_00465_+_+_S_chock89_00466_+_+_CO_F	A_973N0031_+_+_A_973N0031_01730_+_+_A_973N0031_01731_+_+_CO_R	NS_VRS9_+_+_NS_VRS9_00444_+_+_NS_VRS9_00445_+_+_CO_F	A_75_+_+_A_75_00704_+_+_A_75_00705_+_+_CO_F	A_S0462_+_+_A_S0462_00549_+_+_A_S0462_00550_+_+_CO_F	C_039_+_+_C_039_00435_+_+_C_039_00436_+_+_CO_F	C_071_+_+_C_071_00107_+_+_C_071_00108_+_+_CO_F	C_C1407_+_+_C_C1407_01630_+_+_C_C1407_01631_+_+_CO_R	A_973N0088_+_+_A_973N0088_02217_+_+_A_973N0088_02218_+_+_CO_R	A_61282_+_+_A_61282_01753_+_+_A_61282_01754_+_+_CO_R	S_ST20130939_+_+_S_ST20130939_00423_+_+_S_ST20130939_00424_+_+_CO_F	C_115_+_+_C_115_00432_+_+_C_115_00433_+_+_CO_F	NS_08-02300_+_+_NS_08-02300_00559_+_+_NS_08-02300_00560_+_+_CO_F	C_095_+_+_C_095_00369_+_+_C_095_00370_+_+_CO_F	A_80381_+_+_A_80381_00996_+_+_A_80381_00997_+_+_CO_R	S_HO-5096-0412_+_+_S_HO-5096-0412_00443_+_+_S_HO-5096-0412_00444_+_+_CO_F	S_C1504_+_+_S_C1504_02256_+_+_S_C1504_02257_+_+_CO_R	C_117_+_+_C_117_00996_+_+_C_117_00997_+_+_CO_F	C_S2398_+_+_C_S2398_00310_+_+_C_S2398_00311_+_+_CO_F	A_61236_+_+_A_61236_01501_+_+_A_61236_01502_+_+_CO_F	A_61244_+_+_A_61244_01267_+_+_A_61244_01268_+_+_CO_F	S_seps49_+_+_S_seps49_00091_+_+_S_seps49_00092_+_+_CO_R	C_077_+_+_C_077_01589_+_+_C_077_01590_+_+_CO_R	NS_MRSA-S14_+_+_NS_MRSA-S14_00455_+_+_NS_MRSA-S14_00456_+_+_CO_F	C_122_+_+_C_122_01321_+_+_C_122_01322_+_+_CO_F	NS_VRS2_+_+_NS_VRS2_00437_+_+_NS_VRS2_00438_+_+_CO_F	A_61239_+_+_A_61239_01664_+_+_A_61239_01665_+_+_CO_R	NS_M013_+_+_NS_M013_00473_+_+_NS_M013_00474_+_+_CO_F	S_chock11_+_+_S_chock11_00375_+_+_S_chock11_00376_+_+_CO_R	S_chock44_+_+_S_chock44_02630_+_+_S_chock44_02631_+_+_CO_F	A_S1_+_+_A_S1_00469_+_+_A_S1_00470_+_+_CO_F	A_61243_+_+_A_61243_01487_+_+_A_61243_01488_+_+_CO_R	S_C2071_+_+_S_C2071_02086_+_+_S_C2071_02087_+_+_CO_R	C_067_+_+_C_067_00315_+_+_C_067_00316_+_+_CO_R	C_MRSA-S23_+_+_C_MRSA-S23_00443_+_+_C_MRSA-S23_00444_+_+_CO_F	S_120_+_+_S_120_00822_+_+_S_120_00823_+_+_CO_F
Cluster_16462			355	355	1	NS_NCTC8325_+_+_NS_NCTC8325_02251_+_+_NS_NCTC8325_02252_+_+_DP	S_chock14_+_+_S_chock14_02158_+_+_S_chock14_02159_+_+_DP	C_080_+_+_C_080_00454_+_+_C_080_00455_+_+_DP	C_070_+_+_C_070_01877_+_+_C_070_01878_+_+_DP	A_ED98_+_+_A_ED98_02240_+_+_A_ED98_02241_+_+_DP	NS_Mu50-omega_+_+_NS_Mu50-omega_02285_+_+_NS_Mu50-omega_02286_+_+_DP	NS_MRSA-S5_+_+_NS_MRSA-S5_02179_+_+_NS_MRSA-S5_02180_+_+_DP	A_973N0003_+_+_A_973N0003_00384_+_+_A_973N0003_00385_+_+_DP	S_chock89_+_+_S_chock89_02225_+_+_S_chock89_02226_+_+_DP	A_973N0031_+_+_A_973N0031_00815_+_+_A_973N0031_00816_+_+_DP	NS_VRS9_+_+_NS_VRS9_02143_+_+_NS_VRS9_02144_+_+_DP	A_75_+_+_A_75_02345_+_+_A_75_02346_+_+_DP	A_S0462_+_+_A_S0462_02234_+_+_A_S0462_02235_+_+_DP	C_039_+_+_C_039_02100_+_+_C_039_02101_+_+_DP	C_071_+_+_C_071_02409_+_+_C_071_02410_+_+_DP	C_C1407_+_+_C_C1407_00885_+_+_C_C1407_00886_+_+_DP	A_973N0088_+_+_A_973N0088_01715_+_+_A_973N0088_01716_+_+_DP	A_61282_+_+_A_61282_00725_+_+_A_61282_00726_+_+_DP	S_ST20130939_+_+_S_ST20130939_02113_+_+_S_ST20130939_02114_+_+_DP	C_115_+_+_C_115_02276_+_+_C_115_02277_+_+_DP	NS_08-02300_+_+_NS_08-02300_02242_+_+_NS_08-02300_02243_+_+_DP	C_095_+_+_C_095_01183_+_+_C_095_01184_+_+_DP	A_80381_+_+_A_80381_01979_+_+_A_80381_01980_+_+_DP	S_HO-5096-0412_+_+_S_HO-5096-0412_02236_+_+_S_HO-5096-0412_02237_+_+_DP	S_C1504_+_+_S_C1504_00230_+_+_S_C1504_00231_+_+_DP	C_117_+_+_C_117_00111_+_+_C_117_00112_+_+_DP	C_S2398_+_+_C_S2398_01922_+_+_C_S2398_01923_+_+_DP	A_61236_+_+_A_61236_00057_+_+_A_61236_00058_+_+_DP	A_61244_+_+_A_61244_01074_+_+_A_61244_01075_+_+_DP	S_seps49_+_+_S_seps49_00312_+_+_S_seps49_00313_+_+_DP	C_077_+_+_C_077_01702_+_+_C_077_01703_+_+_DP	NS_MRSA-S14_+_+_NS_MRSA-S14_02158_+_+_NS_MRSA-S14_02159_+_+_DP	C_122_+_+_C_122_00448_+_+_C_122_00449_+_+_DP	NS_VRS2_+_+_NS_VRS2_02094_+_+_NS_VRS2_02095_+_+_DP	A_61239_+_+_A_61239_00078_+_+_A_61239_00079_+_+_DP	NS_M013_+_+_NS_M013_02178_+_+_NS_M013_02179_+_+_DP	S_chock11_+_+_S_chock11_02223_+_+_S_chock11_02224_+_+_DP	S_chock44_+_+_S_chock44_02036_+_+_S_chock44_02037_+_+_DP	A_S1_+_+_A_S1_02203_+_+_A_S1_02204_+_+_DP	A_61243_+_+_A_61243_00188_+_+_A_61243_00189_+_+_DP	S_C2071_+_+_S_C2071_02021_+_+_S_C2071_02022_+_+_DP	C_067_+_+_C_067_01521_+_+_C_067_01522_+_+_DP	C_MRSA-S23_+_+_C_MRSA-S23_02184_+_+_C_MRSA-S23_02185_+_+_DP	S_120_+_+_S_120_00230_+_+_S_120_00231_+_+_DP
Cluster_16734			355	355	1	NS_NCTC8325_+_+_NS_NCTC8325_00624_+_+_NS_NCTC8325_00625_+_+_CO_F	S_chock14_+_+_S_chock14_00613_+_+_S_chock14_00614_+_+_CO_F	C_080_+_+_C_080_01568_+_+_C_080_01569_+_+_CO_F	C_070_+_+_C_070_00617_+_+_C_070_00618_+_+_CO_F	A_ED98_+_+_A_ED98_00642_+_+_A_ED98_00643_+_+_CO_F	NS_Mu50-omega_+_+_NS_Mu50-omega_00696_+_+_NS_Mu50-omega_00697_+_+_CO_F	NS_MRSA-S5_+_+_NS_MRSA-S5_00658_+_+_NS_MRSA-S5_00659_+_+_CO_F	A_973N0003_+_+_A_973N0003_00657_+_+_A_973N0003_00658_+_+_CO_R	S_chock89_+_+_S_chock89_00700_+_+_S_chock89_00701_+_+_CO_F	A_973N0031_+_+_A_973N0031_00234_+_+_A_973N0031_00235_+_+_CO_F	NS_VRS9_+_+_NS_VRS9_00642_+_+_NS_VRS9_00643_+_+_CO_F	A_75_+_+_A_75_00900_+_+_A_75_00901_+_+_CO_F	A_S0462_+_+_A_S0462_00747_+_+_A_S0462_00748_+_+_CO_F	C_039_+_+_C_039_01091_+_+_C_039_01092_+_+_CO_F	C_071_+_+_C_071_00314_+_+_C_071_00315_+_+_CO_F	C_C1407_+_+_C_C1407_01462_+_+_C_C1407_01463_+_+_CO_R	A_973N0088_+_+_A_973N0088_01134_+_+_A_973N0088_01135_+_+_CO_F	A_61282_+_+_A_61282_00219_+_+_A_61282_00220_+_+_CO_F	S_ST20130939_+_+_S_ST20130939_00638_+_+_S_ST20130939_00639_+_+_CO_F	C_115_+_+_C_115_00664_+_+_C_115_00665_+_+_CO_F	NS_08-02300_+_+_NS_08-02300_00765_+_+_NS_08-02300_00766_+_+_CO_F	C_095_+_+_C_095_00572_+_+_C_095_00573_+_+_CO_F	A_80381_+_+_A_80381_00849_+_+_A_80381_00850_+_+_CO_F	S_HO-5096-0412_+_+_S_HO-5096-0412_00643_+_+_S_HO-5096-0412_00644_+_+_CO_F	S_C1504_+_+_S_C1504_01574_+_+_S_C1504_01575_+_+_CO_F	C_117_+_+_C_117_02181_+_+_C_117_02182_+_+_CO_R	C_S2398_+_+_C_S2398_00430_+_+_C_S2398_00431_+_+_CO_F	A_61236_+_+_A_61236_00901_+_+_A_61236_00902_+_+_CO_F	A_61244_+_+_A_61244_00332_+_+_A_61244_00333_+_+_CO_R	S_seps49_+_+_S_seps49_01534_+_+_S_seps49_01535_+_+_CO_F	C_077_+_+_C_077_01877_+_+_C_077_01878_+_+_CO_F	NS_MRSA-S14_+_+_NS_MRSA-S14_00658_+_+_NS_MRSA-S14_00659_+_+_CO_F	C_122_+_+_C_122_01528_+_+_C_122_01529_+_+_CO_F	NS_VRS2_+_+_NS_VRS2_00631_+_+_NS_VRS2_00632_+_+_CO_F	A_61239_+_+_A_61239_00296_+_+_A_61239_00297_+_+_CO_F	NS_M013_+_+_NS_M013_00672_+_+_NS_M013_00673_+_+_CO_F	S_chock11_+_+_S_chock11_01848_+_+_S_chock11_01849_+_+_CO_R	S_chock44_+_+_S_chock44_00825_+_+_S_chock44_00826_+_+_CO_F	A_S1_+_+_A_S1_00662_+_+_A_S1_00663_+_+_CO_F	A_61243_+_+_A_61243_00833_+_+_A_61243_00834_+_+_CO_R	S_C2071_+_+_S_C2071_01344_+_+_S_C2071_01345_+_+_CO_R	C_067_+_+_C_067_00113_+_+_C_067_00114_+_+_CO_R	C_MRSA-S23_+_+_C_MRSA-S23_00662_+_+_C_MRSA-S23_00663_+_+_CO_F	S_120_+_+_S_120_01311_+_+_S_120_01312_+_+_CO_F
Cluster_10035			355	355	1	NS_NCTC8325_+_+_NS_NCTC8325_00184_+_+_NS_NCTC8325_00185_+_+_CO_F	S_chock14_+_+_S_chock14_00182_+_+_S_chock14_00183_+_+_CO_F	C_080_+_+_C_080_00749_+_+_C_080_00750_+_+_CO_F	C_070_+_+_C_070_00186_+_+_C_070_00187_+_+_CO_F	A_ED98_+_+_A_ED98_00205_+_+_A_ED98_00206_+_+_CO_F	NS_Mu50-omega_+_+_NS_Mu50-omega_00235_+_+_NS_Mu50-omega_00236_+_+_CO_F	NS_MRSA-S5_+_+_NS_MRSA-S5_00195_+_+_NS_MRSA-S5_00196_+_+_CO_F	A_973N0003_+_+_A_973N0003_00472_+_+_A_973N0003_00473_+_+_CO_R	S_chock89_+_+_S_chock89_00176_+_+_S_chock89_00177_+_+_CO_R	A_973N0031_+_+_A_973N0031_00843_+_+_A_973N0031_00844_+_+_CO_F	NS_VRS9_+_+_NS_VRS9_00203_+_+_NS_VRS9_00204_+_+_CO_F	A_75_+_+_A_75_00449_+_+_A_75_00450_+_+_CO_F	A_S0462_+_+_A_S0462_00230_+_+_A_S0462_00231_+_+_CO_F	C_039_+_+_C_039_00205_+_+_C_039_00206_+_+_CO_F	C_071_+_+_C_071_02100_+_+_C_071_02101_+_+_CO_R	C_C1407_+_+_C_C1407_01332_+_+_C_C1407_01333_+_+_CO_F	A_973N0088_+_+_A_973N0088_02270_+_+_A_973N0088_02271_+_+_CO_R	A_61282_+_+_A_61282_02343_+_+_A_61282_02344_+_+_CO_F	S_ST20130939_+_+_S_ST20130939_00173_+_+_S_ST20130939_00174_+_+_CO_F	C_115_+_+_C_115_00180_+_+_C_115_00181_+_+_CO_F	NS_08-02300_+_+_NS_08-02300_00305_+_+_NS_08-02300_00306_+_+_CO_F	C_095_+_+_C_095_00136_+_+_C_095_00137_+_+_CO_F	A_80381_+_+_A_80381_02208_+_+_A_80381_02209_+_+_CO_F	S_HO-5096-0412_+_+_S_HO-5096-0412_00209_+_+_S_HO-5096-0412_00210_+_+_CO_F	S_C1504_+_+_S_C1504_01446_+_+_S_C1504_01447_+_+_CO_R	C_117_+_+_C_117_00742_+_+_C_117_00743_+_+_CO_F		A_61236_+_+_A_61236_01254_+_+_A_61236_01255_+_+_CO_F	A_61244_+_+_A_61244_00922_+_+_A_61244_00923_+_+_CO_F	S_seps49_+_+_S_seps49_01138_+_+_S_seps49_01139_+_+_CO_F	C_077_+_+_C_077_00869_+_+_C_077_00870_+_+_CO_F	NS_MRSA-S14_+_+_NS_MRSA-S14_00208_+_+_NS_MRSA-S14_00209_+_+_CO_F	C_122_+_+_C_122_01078_+_+_C_122_01079_+_+_CO_F	NS_VRS2_+_+_NS_VRS2_00197_+_+_NS_VRS2_00198_+_+_CO_F	A_61239_+_+_A_61239_00350_+_+_A_61239_00351_+_+_CO_R	NS_M013_+_+_NS_M013_00220_+_+_NS_M013_00221_+_+_CO_F	S_chock11_+_+_S_chock11_00174_+_+_S_chock11_00175_+_+_CO_F	S_chock44_+_+_S_chock44_00417_+_+_S_chock44_00418_+_+_CO_F	A_S1_+_+_A_S1_00236_+_+_A_S1_00237_+_+_CO_F	A_61243_+_+_A_61243_02091_+_+_A_61243_02092_+_+_CO_F	S_C2071_+_+_S_C2071_00414_+_+_S_C2071_00415_+_+_CO_R	C_067_+_+_C_067_01794_+_+_C_067_01795_+_+_CO_F	C_MRSA-S23_+_+_C_MRSA-S23_00195_+_+_C_MRSA-S23_00196_+_+_CO_F	S_120_+_+_S_120_01585_+_+_S_120_01586_+_+_CO_F
Cluster_16817			355	355	1	NS_NCTC8325_+_+_NS_NCTC8325_02078_+_+_NS_NCTC8325_02079_+_+_DP	S_chock14_+_+_S_chock14_01995_+_+_S_chock14_01996_+_+_DP	C_080_+_+_C_080_01321_+_+_C_080_01322_+_+_DP	C_070_+_+_C_070_02549_+_+_C_070_02550_+_+_DP	A_ED98_+_+_A_ED98_02075_+_+_A_ED98_02076_+_+_DP	NS_Mu50-omega_+_+_NS_Mu50-omega_02119_+_+_NS_Mu50-omega_02120_+_+_DP	NS_MRSA-S5_+_+_NS_MRSA-S5_02016_+_+_NS_MRSA-S5_02017_+_+_DP	A_973N0003_+_+_A_973N0003_01991_+_+_A_973N0003_01992_+_+_DP	S_chock89_+_+_S_chock89_02060_+_+_S_chock89_02061_+_+_DP	A_973N0031_+_+_A_973N0031_01961_+_+_A_973N0031_01962_+_+_DP	NS_VRS9_+_+_NS_VRS9_01975_+_+_NS_VRS9_01976_+_+_DP	A_75_+_+_A_75_02189_+_+_A_75_02190_+_+_DP	A_S0462_+_+_A_S0462_02060_+_+_A_S0462_02061_+_+_DP	C_039_+_+_C_039_00520_+_+_C_039_00521_+_+_DP	C_071_+_+_C_071_00050_+_+_C_071_00051_+_+_DP	C_C1407_+_+_C_C1407_00168_+_+_C_C1407_00169_+_+_DP	A_973N0088_+_+_A_973N0088_01594_+_+_A_973N0088_01595_+_+_DP	A_61282_+_+_A_61282_01100_+_+_A_61282_01101_+_+_DP	S_ST20130939_+_+_S_ST20130939_01951_+_+_S_ST20130939_01952_+_+_DP	C_115_+_+_C_115_02109_+_+_C_115_02110_+_+_DP	NS_08-02300_+_+_NS_08-02300_02077_+_+_NS_08-02300_02078_+_+_DP	C_095_+_+_C_095_01537_+_+_C_095_01538_+_+_DP	A_80381_+_+_A_80381_01075_+_+_A_80381_01076_+_+_DP	S_HO-5096-0412_+_+_S_HO-5096-0412_02074_+_+_S_HO-5096-0412_02075_+_+_DP	S_C1504_+_+_S_C1504_01861_+_+_S_C1504_01862_+_+_DP	C_117_+_+_C_117_02539_+_+_C_117_02540_+_+_DP	C_S2398_+_+_C_S2398_01768_+_+_C_S2398_01769_+_+_DP	A_61236_+_+_A_61236_00618_+_+_A_61236_00619_+_+_DP	A_61244_+_+_A_61244_00857_+_+_A_61244_00858_+_+_DP	S_seps49_+_+_S_seps49_00149_+_+_S_seps49_00150_+_+_DP	C_077_+_+_C_077_00515_+_+_C_077_00516_+_+_DP	NS_MRSA-S14_+_+_NS_MRSA-S14_01994_+_+_NS_MRSA-S14_01995_+_+_DP	C_122_+_+_C_122_00611_+_+_C_122_00612_+_+_DP	NS_VRS2_+_+_NS_VRS2_01929_+_+_NS_VRS2_01930_+_+_DP	A_61239_+_+_A_61239_01814_+_+_A_61239_01815_+_+_DP	NS_M013_+_+_NS_M013_02012_+_+_NS_M013_02013_+_+_DP	S_chock11_+_+_S_chock11_02061_+_+_S_chock11_02062_+_+_DP	S_chock44_+_+_S_chock44_02517_+_+_S_chock44_02518_+_+_DP	A_S1_+_+_A_S1_02027_+_+_A_S1_02028_+_+_DP	A_61243_+_+_A_61243_00427_+_+_A_61243_00428_+_+_DP	S_C2071_+_+_S_C2071_02539_+_+_S_C2071_02540_+_+_DP	C_067_+_+_C_067_02159_+_+_C_067_02160_+_+_DP	C_MRSA-S23_+_+_C_MRSA-S23_02021_+_+_C_MRSA-S23_02022_+_+_DP	S_120_+_+_S_120_02488_+_+_S_120_02489_+_+_DP
Cluster_23455			355	356	1.00281690140845	NS_NCTC8325_+_+_NS_NCTC8325_00788_+_+_NS_NCTC8325_00789_+_+_DP	S_chock14_+_+_S_chock14_00776_+_+_S_chock14_00777_+_+_DP	C_080_+_+_C_080_01731_+_+_C_080_01732_+_+_DP	C_070_+_+_C_070_00779_+_+_C_070_00780_+_+_DP	A_ED98_+_+_A_ED98_00895_+_+_A_ED98_00896_+_+_DP	NS_Mu50-omega_+_+_NS_Mu50-omega_00955_+_+_NS_Mu50-omega_00956_+_+_DP	NS_MRSA-S5_+_+_NS_MRSA-S5_00837_+_+_NS_MRSA-S5_00838_+_+_DP	A_973N0003_+_+_A_973N0003_01355_+_+_A_973N0003_01356_+_+_DP	S_chock89_+_+_S_chock89_00863_+_+_S_chock89_00864_+_+_DP	A_973N0031_+_+_A_973N0031_00943_+_+_A_973N0031_00944_+_+_DP	NS_VRS9_+_+_NS_VRS9_00831_+_+_NS_VRS9_00832_+_+_DP	A_75_+_+_A_75_01071_+_+_A_75_01072_+_+_DP	A_S0462_+_+_A_S0462_00920_+_+_A_S0462_00921_+_+_DP	C_039_+_+_C_039_01253_+_+_C_039_01254_+_+_DP	C_071_+_+_C_071_00807_+_+_C_071_00808_+_+_DP	C_C1407_+_+_C_C1407_02248_+_+_C_C1407_02249_+_+_DP	A_973N0088_+_+_A_973N0088_01389_+_+_A_973N0088_01390_+_+_DP	A_61282_+_+_A_61282_01339_+_+_A_61282_01340_+_+_DP	S_ST20130939_+_+_S_ST20130939_00802_+_+_S_ST20130939_00803_+_+_DP	C_115_+_+_C_115_00830_+_+_C_115_00831_+_+_DP	NS_08-02300_+_+_NS_08-02300_00926_+_+_NS_08-02300_00927_+_+_DP	C_095_+_+_C_095_01734_+_+_C_095_01735_+_+_DP	A_80381_+_+_A_80381_01451_+_+_A_80381_01452_+_+_DP	S_HO-5096-0412_+_+_S_HO-5096-0412_00809_+_+_S_HO-5096-0412_00810_+_+_DP	S_C1504_+_+_S_C1504_02078_+_+_S_C1504_02079_+_+_DP	C_117_+_+_C_117_02019_+_+_C_117_02020_+_+_DP	C_S2398_+_+_C_S2398_00644_+_+_C_S2398_00645_+_+_DP	A_61236_+_+_A_61236_00975_+_+_A_61236_00976_+_+_DP	A_61244_+_+_A_61244_01121_+_+_A_61244_01122_+_+_DP	S_seps49_+_+_S_seps49_01725_+_+_S_seps49_01726_+_+_DP	C_077_+_+_C_077_00042_+_+_C_077_00043_+_+_DP	NS_MRSA-S14_+_+_NS_MRSA-S14_00820_+_+_NS_MRSA-S14_00821_+_+_DP	C_122_+_+_C_122_01689_+_+_C_122_01690_+_+_DP	NS_VRS2_+_+_NS_VRS2_00794_+_+_NS_VRS2_00795_+_+_DP	A_61239_+_+_A_61239_00669_+_+_A_61239_00670_+_+_DP	NS_M013_+_+_NS_M013_00864_+_+_NS_M013_00865_+_+_DP	S_chock11_+_+_S_chock11_00607_+_+_S_chock11_00608_+_+_DP	S_chock44_+_+_S_chock44_00986_+_+_S_chock44_00987_+_+_DP	A_S1_+_+_A_S1_00883_+_+_A_S1_00884_+_+_DP	A_61243_+_+_A_61243_01201_+_+_A_61243_01202_+_+_DP	S_C2071_+_+_S_C2071_00323_+_+_S_C2071_00324_+_+_DP	C_067_+_+_C_067_00972_+_+_C_067_00973_+_+_DP	C_MRSA-S23_+_+_C_MRSA-S23_00841_+_+_C_MRSA-S23_00842_+_+_DP	S_120_+_+_S_120_01036_+_+_S_120_01037_+_+_DP
[truncated: 25,820 more rows]
[truncated: 312 more columns]

## Sheet: NCTC8325
NS_NCTC8325	Prodigal:2.6	CDS	517	1878	.	+	0	ID=NS_NCTC8325_00001;Name=dnaA;gene=dnaA;inference=ab initio prediction:Prodigal:2.6,similar to AA sequence:RefSeq:YP_005738176.1;locus_tag=NS_NCTC8325_00001;product=chromosomal replication initiator protein DnaA
NS_NCTC8325	Prodigal:2.6	CDS	2156	3289	.	+	0	ID=NS_NCTC8325_00002;Name=dnaN;gene=dnaN;inference=ab initio prediction:Prodigal:2.6,similar to AA sequence:RefSeq:YP_005743404.1;locus_tag=NS_NCTC8325_00002;product=DNA-directed DNA polymerase beta subunit
NS_NCTC8325	Prodigal:2.6	CDS	3679	3915	.	+	0	ID=NS_NCTC8325_00003;inference=ab initio prediction:Prodigal:2.6;locus_tag=NS_NCTC8325_00003;product=hypothetical protein
NS_NCTC8325	Prodigal:2.6	CDS	3912	5024	.	+	0	ID=NS_NCTC8325_00004;Name=recF;gene=recF;inference=ab initio prediction:Prodigal:2.6,similar to AA sequence:RefSeq:YP_005743406.1;locus_tag=NS_NCTC8325_00004;product=DNA repair and genetic recombination protein
NS_NCTC8325	Prodigal:2.6	CDS	5034	6968	.	+	0	ID=NS_NCTC8325_00005;Name=gyrB_1;gene=gyrB_1;inference=ab initio prediction:Prodigal:2.6,similar to AA sequence:RefSeq:YP_005743407.1;locus_tag=NS_NCTC8325_00005;product=DNA topoisomerase subunit B
NS_NCTC8325	Prodigal:2.6	CDS	7005	9668	.	+	0	ID=NS_NCTC8325_00006;Name=gyrA;gene=gyrA;inference=ab initio prediction:Prodigal:2.6,similar to AA sequence:RefSeq:YP_005738181.1;locus_tag=NS_NCTC8325_00006;product=DNA topoisomerase (ATP-hydrolyzing) subunit A%2C GyrA
NS_NCTC8325	Prodigal:2.6	CDS	9755	10567	.	-	0	ID=NS_NCTC8325_00007;inference=ab initio prediction:Prodigal:2.6,similar to AA sequence:RefSeq:YP_005743409.1;locus_tag=NS_NCTC8325_00007;product=carbohydrate kinase
NS_NCTC8325	Prodigal:2.6	CDS	10893	12407	.	+	0	ID=NS_NCTC8325_00008;Name=hutH;gene=hutH;inference=ab initio prediction:Prodigal:2.6,similar to AA sequence:RefSeq:YP_005743410.1;locus_tag=NS_NCTC8325_00008;product=histidine ammonia-lyase
NS_NCTC8325	Prodigal:2.6	CDS	12786	14072	.	+	0	ID=NS_NCTC8325_00009;Name=serS;gene=serS;inference=ab initio prediction:Prodigal:2.6,similar to AA sequence:RefSeq:YP_005743411.1;locus_tag=NS_NCTC8325_00009;product=seryl-tRNA synthetase
[truncated: 49,728 more rows]
