# Supplementary material for: Forecasting Staphylococcus aureus Infections Using Genome-Wide Association Studies, Machine Learning, and Transcriptomic Approaches
Source: mSystems. 2022 Jul 5;7(4):e00378-22. doi: 10.1128/msystems.00378-22 (PMC9426533; doi:10.1128/msystems.00378-22)
Supplement: TABLE S6 [file msystems.00378-22-st006.xlsx]

## Sheet: SNPs homoplasy
Significant SNPs, genes, and pathways identified by homoplasy.
POS_in_S_USA300-TCH1516	ID	Gene	Function	HI	REF	ALT	S_USA300TCH1516	A_LGA251	C_103	S_CA12	C_040	NS_1181997	C_135	A_O46	C_044	NS_S2395	C_043	S_0119	C_112	C_129	S_UAMS1	C_063	A_110	NS_08BA02176	C_090	C_121	S_SA957	NS_VRS9	NS_0802119	C_115	C_088	NS_MRSAS10	C_117	S_SAST125MupR	C_052	NS_MUF168	S_S100	C_082	NS_VRS3a	NS_XN108	C_085	C_060	NS_MRSAS7	S_B6	C_080	C_127	S_MSSA476	C_MRSAS8	S_0141
13593	GTTTTAAAAA.CATTTCACAA	aes	Acetyl esterase	0.9	C	T	0	1	1	0	1	0	1	1	1	0	0	0	0	1	1	0	1	1	1	0	1	1	1	1	1	0	1	1	1	1	1	0	1	0	1	1	0	1	1	1	0	0	0
63586	AGAACATCCT.CTGTTCGATG	cocE	Cocaine esterase	0.9	C	T	0	1	1	0	1	1	1	1	1	1	0	0	0	1	1	0	1	1	0	1	0	1	1	1	1	0	1	1	1	1	1	1	1	1	1	1	0	1	1	1	1	0	0
63885	AAGCTGCATC.TGAAGAAAAA	cocE	Cocaine esterase	0.916667	T	A	0	1	1	0	1	0	1	1	1	1	0	0	0	1	1	0	1	0	0	1	0	1	1	1	1	0	1	1	1	0	0	1	1	1	1	1	0	1	1	1	1	0	0
64277	GTAAGCACTA.AAGACTCAGA	cocE	Cocaine esterase	0.916667	A	C	0	0	1	0	0	0	0	1	1	0	0	0	0	0	1	0	1	0	1	1	1	1	0	1	1	0	0	1	0	0	0	0	1	1	0	0	0	1	1	1	0	0	0
70419	CGAATGTATT.CGGTATCGTA	cpnA	Cyclopentanol dehydrogenase	0.916667	C	T	0	0	1	0	0	0	0	0	0	0	0	0	0	0	1	0	0	1	1	1	1	0	0	1	1	0	0	0	0	0	1	0	0	1	0	1	0	1	1	1	0	0	0
70428	TCGGTATCGT.ACGAATGATG	cpnA	Cyclopentanol dehydrogenase	0.916667	A	T	0	0	1	0	0	0	0	0	0	0	0	0	0	0	1	0	0	1	1	1	1	0	0	1	1	0	0	0	0	0	1	0	0	1	0	1	0	1	1	1	0	0	0
70440	GAATGATGAA.TACATTCGTC	cpnA	Cyclopentanol dehydrogenase	0.916667	T	C	0	0	1	0	0	0	0	0	0	0	0	0	0	0	1	0	0	1	1	1	1	0	0	1	1	0	0	0	0	0	1	0	0	1	0	1	0	1	1	1	0	0	0
74640	GAACAACTGC.GTCGATTAAC	csoR	Copper-sensing transcriptional repressor CsoR	0.909091	G	A	0	0	0	0	0	1	0	0	0	0	0	0	0	0	0	0	1	1	1	0	1	0	1	0	0	0	1	0	0	1	1	0	0	0	0	0	0	0	0	0	0	0	0
93600	ATGAAATTGA.CCATTTAAAT	def	Peptide deformylase	0.909091	C	T	0	1	1	0	0	1	0	1	0	0	0	0	0	0	1	0	1	1	0	1	0	0	1	1	1	0	1	0	0	0	1	0	0	0	0	0	0	1	1	1	0	0	0
93642	TTGACAAAGA.TCACCCATTA	def	Peptide deformylase	0.909091	T	C	0	1	1	0	0	1	0	1	0	0	0	0	0	0	1	0	1	1	0	1	0	0	1	1	1	0	1	0	0	0	1	0	0	0	0	0	0	1	1	1	0	0	0
94371	GCGTCATTTT.GCCTAGCTTA	degA	HTH-type transcriptional regulator DegA	0.9	G	A	0	0	1	0	0	1	0	0	1	0	0	0	0	0	1	0	0	0	0	0	0	1	0	1	1	0	0	1	0	0	0	0	1	1	0	0	0	1	1	1	0	0	0
102957	ATAAACAAAT.TTGTCATTGT	dnaG	DNA primase	0.9	T	C	0	1	0	0	1	0	1	1	1	1	0	0	0	1	0	0	1	0	0	1	0	1	1	0	0	0	1	1	1	0	0	1	1	0	1	0	0	0	0	0	1	0	0
103861	TGCATTTACT.GCTTTTGTAA	dnaG	DNA primase	0.9	G	A	0	0	0	0	0	1	0	0	1	0	0	0	0	0	0	0	0	0	0	1	0	1	0	0	0	0	0	1	0	1	0	0	1	0	0	0	0	0	0	0	0	0	0
109410	AAGCTATAAC.TGATGATAAT	ecfA1	Energy-coupling factor transporter ATP-binding protein EcfA1	0.9	T	A	0	0	1	0	1	0	1	1	0	1	0	0	0	1	1	0	0	1	0	1	0	0	1	1	1	0	1	0	1	1	1	1	0	0	1	1	0	1	1	1	1	0	0
147015	TTAAAGTGTT.GGATATGGGT	garL	5-keto-4-deoxy-D-glucarate aldolase	0.9	G	A	0	0	0	0	0	1	0	0	1	1	0	0	0	0	0	0	0	0	0	0	0	1	0	0	0	0	0	1	0	1	0	1	1	0	0	1	0	0	0	0	1	0	0
174684	TTATCGAAAA.GCCATTTAAC	graR_2	Response regulator protein GraR	0.9	G	A	0	1	0	0	1	1	1	1	0	1	0	0	0	1	0	0	1	0	1	0	1	0	1	0	1	0	1	0	1	0	0	1	0	0	1	1	0	0	0	0	1	0	0
174827	CAAGAACAAA.ACATACAGCT	graR_2	Response regulator protein GraR	0.909091	A	G	0	0	1	0	0	1	0	0	0	0	0	0	0	0	1	0	1	0	1	0	1	0	0	1	0	0	0	0	0	0	0	0	0	1	0	0	0	1	1	1	0	0	0
179733	GTGGCTGGCC.TCAACCAATC	group_13496	Putative peptidyl-prolyl cis-trans isomerase	0.9	T	A	0	1	0	0	0	1	0	1	0	0	0	0	0	0	0	0	1	0	1	1	1	0	0	0	0	0	0	0	0	0	0	0	0	0	0	1	0	0	0	0	0	0	0
184920	TTCAAAATAA.ACTTACTGAA	group_13563	Putative dipeptidase	0.909091	A	G	0	0	1	0	0	1	0	1	0	1	0	0	0	0	1	0	1	1	0	1	0	0	0	1	1	0	0	0	0	0	1	1	0	0	0	1	0	1	1	1	1	0	0
184924	AAATAAACTT.ACTGAAGATC	group_13563	Putative dipeptidase	0.909091	A	G	0	0	1	0	0	1	0	1	0	1	0	0	0	0	1	0	1	0	0	1	0	0	0	1	1	0	0	0	0	0	0	1	0	0	0	0	0	1	1	1	1	0	0
184992	ACAACATGGT.ACCTGATCAT	group_13563	Putative dipeptidase	0.9	A	G	0	0	0	0	0	1	0	0	0	1	0	0	0	0	0	0	0	0	1	1	1	0	0	0	0	0	0	0	0	0	0	1	0	0	0	0	0	0	0	0	1	0	0
200904	TTTTCTATGG.TAGTGCGATA	group_13706	major facilitator superfamily transporter	0.9	T	C	0	1	1	0	0	0	0	1	0	0	0	0	0	0	1	0	1	1	0	0	0	0	0	1	1	0	0	0	0	0	1	0	0	0	0	0	0	1	1	1	0	0	0
200943	CAATGGTGTA.CCCAACATTA	group_13706	major facilitator superfamily transporter	0.9	C	T	0	1	0	0	0	1	0	1	0	0	0	0	0	0	0	0	1	1	1	1	1	0	0	0	0	0	0	0	0	1	1	0	0	0	0	1	0	0	0	0	0	0	0
202080	AAAGTAAAAC.GATACACAAT	group_13719	Glucosaminate ammonia-lyase	0.9	G	A	0	0	0	0	0	0	0	0	1	0	0	0	0	0	0	0	1	0	1	0	1	1	0	0	0	0	0	1	0	0	0	0	1	0	0	1	0	0	0	0	0	0	0
204424	TGCTGACTTC.CTAATCCCTA	group_13750	putative heme peroxidase	0.909091	C	T	0	1	1	0	1	1	1	1	0	1	0	0	0	1	1	0	0	0	1	1	1	0	1	1	1	0	1	0	1	1	0	1	0	0	1	1	0	1	1	1	1	0	0
223782	CATTTAAGAA.CAGAATTAAA	group_4837	hypothetical protein	0.9	C	T	0	0	0	0	1	1	1	1	0	1	0	0	0	1	0	0	1	1	0	1	0	0	1	0	0	0	1	0	1	1	1	1	0	0	1	0	0	0	0	0	1	0	0
228378	TGCAAAATTT.AAATGAACTT	group_5230	hypothetical protein	0.916667	A	G	0	0	0	0	1	1	1	0	0	0	0	0	0	1	0	0	1	0	1	1	1	0	1	0	0	0	1	0	1	0	0	0	0	0	1	0	0	0	0	0	0	0	0
228444	AATATTTGAA.GCACGAAATG	group_5230	hypothetical protein	0.923077	G	A	0	0	0	0	1	1	1	0	0	1	0	0	0	1	0	0	1	0	1	1	1	0	1	0	0	0	1	0	1	0	0	1	0	0	1	0	0	0	0	0	1	0	0
228576	ACTTAAAAAA.GTCTTTAATG	group_5230	hypothetical protein	0.933333	G	A	0	0	0	0	1	1	1	0	0	0	0	0	0	1	0	0	1	0	1	1	1	0	1	0	0	0	1	0	1	1	0	0	0	1	1	0	0	0	0	0	0	0	0
239391	AATTATTAAG.GTTGCTACAT	group_5893	Prolyl oligopeptidase family protein	0.909091	G	A	0	1	0	0	1	1	1	1	0	0	0	0	0	1	0	0	0	1	0	1	0	0	1	0	0	0	1	0	1	1	1	0	0	0	1	0	0	0	0	0	0	0	0
242787	ATTTTAACGA.GGAAAATATA	group_5991	hypothetical protein	0.9	G	A	0	0	1	0	1	1	1	0	1	0	0	0	0	1	1	0	0	0	0	1	0	1	1	1	1	0	1	1	1	1	0	0	1	1	1	1	0	1	1	1	0	0	0
270375	GTATGATTTT.GCGTTACGCA	group_7150	hypothetical protein	0.9	G	A	0	1	1	0	0	0	0	1	0	0	0	0	0	0	1	0	0	1	1	0	1	0	0	1	1	0	0	0	0	0	1	0	0	1	0	0	0	1	1	1	0	0	0
270383	TTGCGTTACG.CAACGAATTT	group_7150	hypothetical protein	0.9	C	T	0	1	1	0	0	0	0	1	0	0	0	0	0	0	1	0	0	1	1	0	1	0	0	1	1	0	0	0	0	0	1	0	0	1	0	0	0	1	1	1	0	0	0
270384	TGCGTTACGC.AACGAATTTA	group_7150	hypothetical protein	0.9	A	G	0	1	1	0	0	0	0	1	0	0	0	0	0	0	1	0	0	1	1	0	1	0	0	1	1	0	0	0	0	0	1	0	0	1	0	0	0	1	1	1	0	0	0
272769	GTGCTAGAGT.ATTAGTGACA	group_7209	putative acetyl-CoA acyltransferase	0.909091	A	T	0	1	1	0	1	0	1	0	1	1	0	0	0	1	1	0	1	1	1	0	1	1	1	1	1	0	1	1	1	1	1	1	1	0	1	1	0	1	1	1	1	0	0
296271	TAATAGATGT.GCTTTTGAAA	group_7905	Urea transporter	0.9	G	A	0	1	0	0	0	1	0	1	0	1	0	0	0	0	0	0	1	0	0	1	0	0	0	0	0	0	0	0	0	1	0	1	0	0	0	0	0	0	0	0	1	0	0
299262	AAATGGGTGC.TGATTATATT	group_8250	3-hexulose-6-phosphate synthase	0.9	T	G	0	0	0	0	0	1	0	0	0	1	0	0	0	0	0	0	0	1	0	0	0	0	0	0	0	0	0	0	0	1	1	1	0	0	0	0	0	0	0	0	1	0	0
302097	CTGTTGCAGG.CCTTATATTT	group_8261	putative ABC transporter permease protein	0.9	C	T	0	0	1	0	0	0	0	0	1	1	0	0	0	0	1	0	0	0	1	0	1	1	0	1	1	0	0	1	0	0	0	1	1	0	0	1	0	1	1	1	1	0	0
322494	AAATCAATGT.TGTCGACGTG	group_8663	hypothetical protein	0.923077	T	A	0	0	1	0	0	1	0	1	1	1	0	0	0	0	1	0	0	0	1	0	1	1	0	1	1	0	0	1	0	1	0	1	1	0	0	0	0	1	1	1	1	0	0
335178	ATGATTACAT.AGTTGGTGAC	group_9181	hypothetical protein	0.9	A	T	0	0	1	0	0	1	0	0	1	0	0	0	0	0	1	0	0	0	0	0	0	1	1	1	1	0	1	1	0	0	0	0	1	0	0	1	0	1	1	1	0	0	0
344205	TGACAGTAAA.GGATAATAAT	group_9291	hypothetical protein	0.97619	G	A	0	1	1	0	0	1	1	1	0	1	1	0	0	1	0	1	1	1	1	1	0	1	1	0	1	0	1	1	0	1	1	0	1	0	0	1	0	0	1	0	1	0	0
349861	TGCAACGATT.GCGTTGGTAT	group_9346	hypothetical protein	0.916667	G	A	0	1	1	0	0	1	0	0	1	0	0	0	0	0	1	0	0	0	0	0	0	1	0	1	1	0	0	1	0	1	0	0	1	1	0	1	0	1	1	1	0	0	0
359097	AACCTTTCCG.TGAGGTATCT	group_9805	N-acetylmuramoyl-L-alanine amidase domain-containing protein precursor	0.9	T	C	0	1	1	0	0	1	0	1	1	0	0	0	0	0	1	0	1	0	1	0	1	1	0	1	1	0	0	1	0	0	0	0	1	1	0	0	0	1	1	1	0	0	0
361287	TCAAATCACA.CCACAATGTT	group_9961	Putative phosphatase	0.9	C	T	0	0	1	0	1	0	1	0	0	1	0	0	0	1	1	0	1	1	0	1	0	0	1	1	1	0	1	0	1	0	1	1	0	0	1	0	0	1	1	1	1	0	0
372672	TACAAATTGC.TATTGATCCC	gsiD_3	Glutathione transport system permease protein GsiD	0.9	T	C	0	1	1	0	0	1	0	0	0	0	0	0	0	0	1	0	0	1	1	1	1	0	0	1	1	0	0	0	0	1	1	0	0	0	0	1	0	1	1	1	0	0	0
373602	AAGCATTAGG.TTTATTGAGA	gtaB	UTP--glucose-1-phosphate uridylyltransferase	0.909091	T	G	0	1	0	0	1	0	1	1	0	1	0	0	0	1	0	0	0	0	1	1	1	0	1	0	0	0	1	0	1	1	0	1	0	0	1	0	0	0	0	0	1	0	0
376095	AAGGAACACT.ATATACAGAC	guaA	GMP synthase [glutamine-hydrolyzing]	0.9	A	T	0	0	0	0	1	0	1	0	0	1	0	0	0	1	0	0	1	0	0	1	0	0	1	0	0	0	1	0	1	0	0	1	0	0	1	1	0	0	0	0	1	0	0
376107	ATACAGACGT.CATCGAATCA	guaA	GMP synthase [glutamine-hydrolyzing]	0.9	C	T	0	0	0	0	1	0	1	0	0	1	0	0	0	1	0	0	1	1	0	1	0	0	1	0	0	0	1	0	1	0	1	1	0	0	1	0	0	0	0	0	1	0	0
376515	CTATCGACGG.TATGACAAGT	guaA	GMP synthase [glutamine-hydrolyzing]	0.9	T	C	0	0	1	0	1	0	1	1	1	0	0	0	0	1	1	0	1	0	0	1	0	1	1	1	1	0	1	1	1	0	0	0	1	0	1	1	0	1	1	1	0	0	0
376527	TGACAAGTGA.CTTCGCACGC	guaA	GMP synthase [glutamine-hydrolyzing]	0.909091	C	T	0	0	0	0	1	1	1	1	0	0	0	0	0	1	0	0	0	0	0	0	0	0	1	0	0	0	1	0	1	0	0	0	0	0	1	0	0	0	0	0	0	0	0
376530	CAAGTGACTT.CGCACGCATC	guaA	GMP synthase [glutamine-hydrolyzing]	0.9	C	T	0	1	0	0	1	1	1	0	0	0	0	0	0	1	0	0	1	0	0	0	0	0	1	0	0	0	1	0	1	0	0	0	0	0	1	1	0	0	0	0	0	0	0
378102	CAGAAAGCCA.TCCACATAAT	guaB	Inosine-5'-monophosphate dehydrogenase	0.916667	T	C	0	0	1	0	1	1	1	0	0	1	0	0	0	1	1	0	1	1	0	0	0	0	1	1	1	0	1	0	1	0	1	1	0	0	1	1	0	1	1	1	1	0	0
383034	TTGCCGCAGG.GATTAATTAT	hisA	1-(5-phosphoribosyl)-5-[(5-phosphoribosylamino)methylideneamino] imidazole-4-carboxamide isomerase	0.916667	G	A	0	1	1	0	0	0	0	1	0	0	0	0	0	0	1	0	0	0	1	0	1	0	0	1	0	0	0	0	0	0	0	0	0	1	0	0	0	1	1	1	0	0	0
383064	GAACGAAAGG.TATTCAAGAT	hisA	1-(5-phosphoribosyl)-5-[(5-phosphoribosylamino)methylideneamino] imidazole-4-carboxamide isomerase	0.916667	T	C	0	0	0	0	1	1	1	1	1	0	0	0	0	1	0	0	1	1	1	1	1	1	1	0	0	0	1	1	1	0	1	0	1	0	1	0	0	0	0	0	0	0	0
383115	TTCCAGGTCG.CATTTATTTA	hisA	1-(5-phosphoribosyl)-5-[(5-phosphoribosylamino)methylideneamino] imidazole-4-carboxamide isomerase	0.909091	C	T	0	1	0	0	0	1	0	1	1	0	0	0	0	0	0	0	0	0	1	1	1	1	0	0	0	0	0	1	0	0	0	0	1	0	0	1	0	0	0	0	0	0	0
383122	TCGCATTTAT.TTATCTGTTG	hisA	1-(5-phosphoribosyl)-5-[(5-phosphoribosylamino)methylideneamino] imidazole-4-carboxamide isomerase	0.909091	T	C	0	1	0	0	0	1	0	1	1	0	0	0	0	0	0	0	0	0	1	1	1	1	0	0	0	0	0	1	0	0	0	0	1	0	0	1	0	0	0	0	0	0	0
383127	TTTATTTATC.TGTTGATGCC	hisA	1-(5-phosphoribosyl)-5-[(5-phosphoribosylamino)methylideneamino] imidazole-4-carboxamide isomerase	0.9	T	A	0	0	0	0	0	1	0	1	1	0	0	0	0	0	0	0	0	0	1	1	1	1	0	0	0	0	0	1	0	0	0	0	1	0	0	1	0	0	0	0	0	0	0
419773	AGCAGATGCA.CTGATTGAAG	lacF	Lactose-specific phosphotransferase enzyme IIA component	0.909091	C	T	0	1	0	0	0	0	0	0	1	1	0	0	0	0	0	0	1	1	1	0	1	1	0	0	0	0	0	1	0	1	1	1	1	0	0	0	0	0	0	0	1	0	0
430359	TAGACACAGC.ACAAAAGTAT	limB_1	Limonene 1,2-monooxygenase	0.9	A	G	0	1	1	0	1	1	1	0	0	0	0	0	0	1	1	0	1	1	1	0	1	0	1	1	1	0	1	0	1	0	1	0	0	1	1	1	0	1	1	1	0	0	0
454173	CAAGAACAAT.CATTGTGAAA	mecA	Adapter protein MecA	0.9	C	T	0	0	1	0	1	0	1	0	0	1	0	0	0	1	1	0	0	0	0	0	0	0	0	1	1	0	0	0	1	1	0	1	0	0	1	1	0	1	1	1	1	0	0
464079	GTAAGTCTAT.CGGTGCAAGG	metP_2	Methionine import system permease protein MetP	0.9	C	T	0	0	1	0	0	0	0	1	0	0	0	0	0	0	1	0	1	0	0	0	0	0	1	1	1	0	1	0	0	0	0	0	0	0	0	1	0	1	1	1	0	0	0
465858	TAAGAGATAT.AGTCAGAGCG	metX	Homoserine O-acetyltransferase	0.9	A	T	0	1	1	0	0	1	0	1	0	0	0	0	0	0	1	0	1	1	1	1	1	0	0	1	0	0	0	0	0	0	1	0	0	1	0	1	0	1	1	1	0	0	0
466008	CTGCAACAAG.TCGAACATCA	metX	Homoserine O-acetyltransferase	0.9	T	C	0	1	0	0	0	1	0	1	0	1	0	0	0	0	0	0	1	1	1	0	1	0	0	0	0	0	0	0	0	1	1	1	0	0	0	1	0	0	0	0	1	0	0
491385	GTTACATTGA.TGGTCAAAGA	mqo2	putative malate:quinone oxidoreductase 2	0.9	T	C	0	1	0	0	1	0	1	1	0	1	0	0	0	1	0	0	0	1	1	0	1	0	1	0	0	0	1	0	1	0	1	1	0	0	1	0	0	0	0	0	1	0	0
499638	TTGCTAAAGG.AATTTATGTA	msrB	Peptide methionine sulfoxide reductase MsrB	0.9	A	G	0	0	1	0	0	0	0	0	1	0	0	0	0	0	1	0	0	1	0	0	0	1	0	1	1	0	0	1	0	1	1	0	1	0	0	1	0	1	1	1	0	0	0
500712	ATCATGATGC.AGACGCAACA	mtnN	5'-methylthioadenosine/S-adenosylhomocysteine nucleosidase	0.9	A	G	0	1	1	0	1	0	1	1	1	1	0	0	0	1	1	0	0	1	1	1	1	1	1	1	1	0	1	1	1	1	1	1	1	0	1	1	0	1	1	1	1	0	0
504294	ATTTTATAGA.CGTTCAGCAC	nadD	putative nicotinate-nucleotide adenylyltransferase	0.9	C	T	0	0	0	0	0	0	0	0	1	1	0	0	0	0	0	0	1	0	1	1	1	1	0	0	0	0	0	1	0	1	0	1	1	0	0	0	0	0	0	0	1	0	0
508980	CCATTGAACT.TGGAAAATAT	nanA	N-acetylneuraminate lyase	0.909091	T	C	0	0	1	0	0	1	0	1	1	0	0	0	0	0	1	0	0	0	1	1	1	1	0	1	1	0	0	1	0	1	0	0	1	1	0	0	0	1	1	1	0	0	0
509211	ATACAGCGCC.AAACTTCTTC	nanA	N-acetylneuraminate lyase	0.9	A	G	0	1	0	0	1	1	1	1	1	0	0	0	0	1	0	0	1	1	1	1	1	1	1	0	0	0	1	1	1	1	1	0	1	0	1	1	0	0	0	0	0	0	0
509430	CAAACGACAT.TATCGAAACA	nanA	N-acetylneuraminate lyase	0.923077	T	C	0	0	1	0	1	1	1	0	0	0	0	0	0	1	1	0	1	1	1	1	1	0	1	1	1	0	1	0	1	0	1	0	0	1	1	0	0	1	1	1	0	0	0
509479	GAAAGAAATA.TTACGTCATC	nanA	N-acetylneuraminate lyase	0.916667	T	C	0	0	1	0	1	1	1	0	0	0	0	0	0	1	1	0	0	1	1	1	1	0	1	1	1	0	1	0	1	0	1	0	0	1	1	0	0	1	1	1	0	0	0
509487	TATTACGTCA.TCGTGGCATT	nanA	N-acetylneuraminate lyase	0.923077	T	C	0	0	1	0	1	1	1	0	0	0	0	0	0	1	1	0	0	1	1	1	1	0	1	1	1	0	1	0	1	0	1	0	0	1	1	1	0	1	1	1	0	0	0
529077	ATTATATTGA.TGGGGACATT	nirQ	Denitrification regulatory protein NirQ	0.9	T	C	0	0	1	0	0	1	0	0	1	0	0	0	0	0	1	0	0	1	0	1	0	1	0	1	1	0	0	1	0	1	1	0	1	0	0	1	0	1	1	1	0	0	0
529536	CATTAGGTTT.GCGTCATGCA	nixA	High-affinity nickel-transport protein NixA	0.9	G	A	0	1	1	0	1	1	1	1	0	0	0	0	0	1	1	0	1	1	1	0	1	0	1	1	1	0	1	0	1	0	1	0	0	1	1	1	0	1	1	1	0	0	0
529563	CAGATCACAT.TGCTGCAATA	nixA	High-affinity nickel-transport protein NixA	0.909091	T	C	0	0	1	0	0	1	0	0	1	0	0	0	0	0	1	0	1	1	1	1	1	1	0	1	1	0	0	1	0	0	1	0	1	1	0	1	0	1	1	1	0	0	0
529569	ACATTGCTGC.AATAGATAAT	nixA	High-affinity nickel-transport protein NixA	0.909091	A	G	0	1	1	0	0	1	0	1	1	0	0	0	0	0	1	0	1	0	1	1	1	1	0	1	1	0	0	1	0	0	0	0	1	1	0	1	0	1	1	1	0	0	0
530880	GTGTGTTTCA.CCTCAAAGAA	nnrD	ADP-dependent (S)-NAD(P)H-hydrate dehydratase	0.9	C	T	0	1	1	0	0	0	0	1	0	0	0	0	0	0	1	0	0	0	1	0	1	0	0	1	0	0	0	0	0	1	0	0	0	1	0	1	0	1	1	1	0	0	0
532881	CCTTAAGTTA.TTGGTCTATC	norB_1	Quinolone resistance protein NorB	0.9	T	C	0	1	0	0	1	0	1	1	0	1	0	0	0	1	0	0	1	0	1	1	1	0	1	0	1	0	1	0	1	0	0	1	0	0	1	1	0	0	0	0	1	0	0
532905	CTTGGGGTGG.CAGTGGTATC	norB_1	Quinolone resistance protein NorB	0.9	C	A	0	1	1	0	1	0	1	1	0	1	0	0	0	1	1	0	1	1	1	1	1	0	1	1	0	0	1	0	1	0	1	1	0	1	1	1	0	1	1	1	1	0	0
533382	ACTTATCAAT.TACTTATTTA	norB_1	Quinolone resistance protein NorB	0.9	T	C	0	1	1	0	0	0	0	0	0	0	0	0	0	0	1	0	1	0	0	0	0	0	0	1	0	0	0	0	0	1	0	0	0	1	0	1	0	1	1	1	0	0	0
538848	ATAACGCACC.GATTTTATAT	nrdD	Anaerobic ribonucleoside-triphosphate reductase	0.9	G	A	0	1	1	0	0	0	0	1	1	0	0	0	0	0	1	0	1	1	1	0	1	1	0	1	1	0	0	1	0	1	1	0	1	1	0	1	0	1	1	1	0	0	0
553476	ATCCATTATC.TATTATCGTG	ogt	Methylated-DNA--protein-cysteine methyltransferase	0.916667	T	A	0	0	0	0	1	0	1	0	1	0	0	0	0	1	0	0	0	1	1	1	1	1	1	0	0	0	1	1	1	0	1	0	1	0	1	0	0	0	0	0	0	0	0
561762	ACGGTGCAGC.GTCAAGACTT	panD	Aspartate 1-decarboxylase precursor	0.9	G	A	0	0	0	0	0	1	0	0	1	1	0	0	0	0	0	0	0	1	1	1	1	1	0	0	0	0	0	1	0	0	1	1	1	0	0	1	0	0	0	0	1	0	0
569881	TCAACTAGAA.GATATTATTG	pcp	Pyrrolidone-carboxylate peptidase	0.909091	G	A	0	0	1	0	0	0	0	0	0	0	0	0	0	0	1	0	0	1	1	0	1	0	0	1	0	0	0	0	0	1	1	0	0	1	0	1	0	1	1	1	0	0	0
569945	AAAGTAGATA.ATATTATAAA	pcp	Pyrrolidone-carboxylate peptidase	0.909091	A	C	0	0	1	0	0	0	0	1	0	0	0	0	0	0	1	0	1	1	1	0	1	0	0	1	0	0	0	0	0	1	1	0	0	1	0	1	0	1	1	1	0	0	0
569976	CATCTAATCA.TTATGATGTT	pcp	Pyrrolidone-carboxylate peptidase	0.916667	T	C	0	0	0	0	1	0	1	1	0	0	0	0	0	1	0	0	1	0	0	0	0	0	1	0	0	0	1	0	1	1	0	0	0	0	1	0	0	0	0	0	0	0	0
570110	AAGCCATTCA.CTTAGACGGT	pcp	Pyrrolidone-carboxylate peptidase	0.9	C	T	0	1	1	0	0	0	0	0	0	0	0	0	0	0	1	0	0	1	1	0	1	0	0	1	1	0	0	0	0	0	1	0	0	1	0	1	0	1	1	1	0	0	0
570213	GCGCAGGTAC.ATTTGTTTGT	pcp	Pyrrolidone-carboxylate peptidase	0.9	A	G	0	1	1	0	1	0	1	1	1	0	0	0	0	1	1	0	1	0	1	0	1	1	1	1	1	0	1	1	1	0	0	0	1	1	1	1	0	1	1	1	0	0	0
570216	CAGGTACATT.TGTTTGTAAT	pcp	Pyrrolidone-carboxylate peptidase	0.923077	T	C	0	1	1	0	0	0	0	1	0	0	0	0	0	0	1	0	1	0	0	0	0	0	0	1	0	0	0	0	0	1	0	0	0	1	0	1	0	1	1	1	0	0	0
570219	GTACATTTGT.TTGTAATCAC	pcp	Pyrrolidone-carboxylate peptidase	0.9	T	A	0	1	1	0	1	0	1	1	1	0	0	0	0	1	1	0	1	0	1	0	1	1	1	1	1	0	1	1	1	1	0	0	1	1	1	1	0	1	1	1	0	0	0
570319	AGAGCAGGTC.ATTGGTAAAC	pcp	Pyrrolidone-carboxylate peptidase	0.9	A	G	0	1	1	0	1	0	1	1	0	0	0	0	0	1	1	0	1	1	1	1	1	0	1	1	1	0	1	0	1	1	1	0	0	1	1	1	0	1	1	1	0	0	0
576210	CAGAAGAAGC.TGGCGCGGTA	pdxS	Pyridoxal biosynthesis lyase PdxS	0.9	T	A	0	0	0	0	0	0	0	1	1	1	0	0	0	0	0	0	1	0	1	0	1	1	0	0	0	0	0	1	0	1	0	1	1	0	0	0	0	0	0	0	1	0	0
578064	AATTAGATTT.TATTCATGAG	pepA_1	Cytosol aminopeptidase	0.909091	T	C	0	1	0	0	1	1	1	1	1	0	0	0	0	1	0	0	0	1	1	1	1	1	0	0	0	0	0	1	1	1	1	0	1	0	1	1	0	0	0	0	0	0	0
622656	CTAAGAAAAA.CAATGTTATA	pucK	Uric acid permease PucK	0.9	C	T	0	0	0	0	1	1	1	0	1	1	0	0	0	1	0	0	0	1	0	1	0	1	1	0	0	0	1	1	1	1	1	1	1	0	1	1	0	0	0	0	1	0	0
622716	CTAAGCTTGG.CGCATTAGCA	pucK	Uric acid permease PucK	0.909091	C	T	0	0	0	0	1	1	1	0	1	1	0	0	0	1	0	0	0	0	0	1	0	1	1	0	0	0	1	1	1	0	0	1	1	0	1	1	0	0	0	0	1	0	0
622752	CTGTGTTAGG.CGGTGCGATG	pucK	Uric acid permease PucK	0.9	C	T	0	0	1	0	1	1	1	0	1	1	0	0	0	1	1	0	0	0	0	0	0	1	1	1	1	0	1	1	1	0	0	1	1	0	1	1	0	1	1	1	1	0	0
638763	TCATTATTGA.CGATGTGCTG	pyrR	Bifunctional protein PyrR	0.9	C	T	0	0	0	0	1	0	1	0	1	1	0	0	0	1	0	0	0	1	1	1	1	1	1	0	0	0	1	1	1	0	1	1	1	0	1	1	0	0	0	0	1	0	0
661620	ACAAAGAAAT.TGAGCAAGTA	rlmH	Ribosomal RNA large subunit methyltransferase H	0.916667	T	C	0	0	0	0	1	1	1	1	0	1	0	0	0	1	0	0	1	0	0	0	0	0	1	0	0	0	1	0	1	0	0	1	0	0	1	0	0	0	0	0	1	0	0
661860	AAATGACATT.CCCACATCAA	rlmH	Ribosomal RNA large subunit methyltransferase H	0.909091	C	T	0	0	0	0	1	1	1	1	0	1	0	0	0	1	0	0	1	1	0	0	0	0	1	0	0	0	1	0	1	0	1	1	0	0	1	0	0	0	0	0	1	0	0
661893	TGTTAATTGA.ACAAGTGTAC	rlmH	Ribosomal RNA large subunit methyltransferase H	0.916667	A	G	0	1	0	0	1	1	1	1	1	0	0	0	0	1	0	0	1	1	1	1	1	1	1	0	1	0	1	1	1	1	1	0	1	0	1	0	0	0	0	0	0	0	0
661902	AACAAGTGTA.CAGAGCATTT	rlmH	Ribosomal RNA large subunit methyltransferase H	0.909091	C	T	0	1	0	0	1	1	1	1	1	0	0	0	0	1	0	0	1	1	1	1	1	1	1	0	1	0	1	1	1	0	1	0	1	0	1	1	0	0	0	0	0	0	0
661929	TGCGAGGAGA.AGCATATCAT	rlmH	Ribosomal RNA large subunit methyltransferase H	0.967742	A	G	0	0	1	0	1	0	1	1	1	0	1	0	0	1	1	1	1	0	0	1	1	0	1	1	0	0	1	0	1	1	1	1	0	0	1	1	0	0	1	1	0	0	0
661932	GAGGAGAAGC.ATATCATAAA	rlmH	Ribosomal RNA large subunit methyltransferase H	0.931034	A	G,T	0	1	1	0	1	0	1	1	1	1	1	0	1	1	1	1	1	1	1	1	2	0	1	1	0	0	1	0	1	1	2	1	0	1	1	1	0	0	1	1	2	0	0
661938	AAGCATATCA.TAAAATGGAG	rlmH	Ribosomal RNA large subunit methyltransferase H	0.909091	T	C	0	1	1	0	0	0	0	0	0	1	0	0	1	0	1	0	0	1	0	0	0	0	0	1	0	0	0	0	0	0	0	0	0	0	0	0	0	0	1	1	0	0	0
661941	CATATCATAA.AATGGAGACT	rlmH	Ribosomal RNA large subunit methyltransferase H	0.961538	A	G	0	0	0	0	1	0	1	1	1	0	1	0	0	1	0	1	1	0	0	1	0	0	1	0	1	0	1	1	1	1	0	1	0	0	1	1	0	0	0	0	0	0	0
750096	GTGTCTTCAA.TGATACCTTA	thiD	Hydroxymethylpyrimidine/phosphomethylpyrimidine kinase	0.9	T	C	0	1	0	0	0	1	0	1	0	0	0	0	0	0	0	0	1	1	1	1	1	0	0	0	0	0	0	0	0	1	1	0	0	0	0	0	0	0	0	0	0	0	0
760803	TTAAATTTAA.TGACTTCTCA	treR_2	Trehalose operon transcriptional repressor	0.916667	T	C	0	0	0	0	1	1	1	0	1	1	0	0	0	1	0	0	0	1	1	1	1	1	1	0	0	0	1	1	1	1	1	1	1	0	1	1	0	0	0	0	1	0	0
760823	AGACGTCGTA.TAAAGATGGA	treR_2	Trehalose operon transcriptional repressor	0.909091	T	C	0	1	1	0	0	0	0	1	0	0	0	0	0	0	1	0	1	0	0	0	0	0	0	1	1	0	0	0	0	0	0	0	0	0	0	0	0	1	1	1	0	0	0
770781	TTGGATTAAG.AAATGTGCCA	ubiE	Demethylmenaquinone methyltransferase	0.916667	A	G	0	0	0	0	1	0	1	1	0	1	0	0	0	1	0	0	1	1	0	1	0	0	1	0	0	0	1	0	1	0	1	1	0	0	1	0	0	0	0	0	1	0	0
790887	TTGATGGACA.TATCGTAAGC	yabJ	Enamine/imine deaminase	0.9	T	A	0	1	1	0	1	1	1	1	1	1	0	0	0	1	1	0	1	1	1	1	1	1	1	1	1	0	1	1	1	0	1	1	1	0	1	0	0	1	1	1	1	0	0
798780	GCTCGGGGAA.GACAACGTTG	yciC_1	Putative metal chaperone YciC	0.9	G	A	0	1	1	0	1	0	1	0	1	1	0	0	0	1	1	0	1	0	0	1	0	1	1	1	1	0	1	1	1	0	0	1	1	0	1	1	0	1	1	1	1	0	0
799218	AAACAGATGA.GCGTTCGATT	yciC_1	Putative metal chaperone YciC	0.9	G	A	0	0	0	0	1	1	1	0	1	0	0	0	0	1	0	0	0	0	1	0	1	1	1	0	0	0	1	1	1	1	0	0	1	0	1	1	0	0	0	0	0	0	0
799356	CTGCTAAAAT.TATTAAGACA	yciC_1	Putative metal chaperone YciC	0.9	T	C	0	0	0	0	1	0	1	1	0	0	0	0	0	1	0	0	1	0	1	1	1	0	1	0	0	0	1	0	1	1	0	0	0	0	1	0	0	0	0	0	0	0	0
799632	AATACAATCA.CGTAGCATGT	yciC_1	Putative metal chaperone YciC	0.9	C	T	0	1	1	0	0	1	0	0	1	0	0	0	0	0	1	0	1	0	1	1	1	1	0	1	1	0	0	1	0	1	0	0	1	0	0	1	0	1	1	1	0	0	0
809238	TTGCCTCACC.TGATATTATC	yfhA	putative siderophore transport system permease protein YfhA	0.9	T	A	0	1	1	0	0	0	0	1	0	0	0	0	0	0	1	0	1	1	1	1	1	0	0	1	0	0	0	0	0	1	1	0	0	1	0	1	0	1	1	1	0	0	0
809250	ATATTATCGG.TATCACAGGT	yfhA	putative siderophore transport system permease protein YfhA	0.909091	T	A	0	1	1	0	0	0	0	1	0	0	0	0	0	0	1	0	1	1	1	1	1	0	0	1	0	0	0	0	0	1	1	0	0	1	0	0	0	1	1	1	0	0	0
815853	AATCTAAAGA.TAATAAAGAA	yhbY	RNA-binding protein YhbY	0.9	T	A	0	0	1	0	0	0	0	0	1	1	0	0	0	0	1	0	1	0	1	1	1	1	0	1	1	0	0	1	0	1	0	1	1	0	0	0	0	1	1	1	1	0	0
819640	TAGATGCAAT.TCACAACAAT	yhdN_2	General stress protein 69	0.923077	T	C	0	1	0	0	1	0	1	1	0	0	0	0	0	1	0	0	0	1	0	1	0	0	1	0	0	0	1	0	1	1	1	0	0	0	1	1	0	0	0	0	0	0	0
831355	CTTTATTAGT.GGGCTATGGC	ylbJ	Sporulation integral membrane protein YlbJ	0.909091	G	A	0	1	1	0	0	1	0	1	1	1	0	0	0	0	1	0	0	0	1	0	1	1	0	1	1	0	0	1	0	0	0	1	1	1	0	1	0	1	1	1	1	0	0
834025	TACAAGGCTC.TAAGCAACAT	ypdA	Sensor histidine kinase YpdA	0.9	T	A	0	1	1	0	0	0	0	1	1	0	0	0	0	0	1	0	1	1	1	1	1	1	0	1	1	0	0	1	0	1	1	0	1	1	0	0	0	1	1	1	0	0	0
835127	AAAAGAGCGA.CTAAAACAAT	yqfL	Putative pyruvate, phosphate dikinase regulatory protein	0.909091	C	T	0	1	0	0	1	0	1	1	1	1	0	0	0	1	0	0	1	0	0	1	0	1	1	0	0	0	1	1	1	0	0	1	1	0	1	0	0	0	0	0	1	0	0
835138	TAAAACAATT.AGGACTAGGT	yqfL	Putative pyruvate, phosphate dikinase regulatory protein	0.9	A	G	0	1	0	0	1	0	1	1	1	1	0	0	0	1	0	0	0	0	0	1	0	1	1	0	0	0	1	1	1	0	0	1	1	0	1	0	0	0	0	0	1	0	0
835159	ACACAGCTCG.ATATGCAACA	yqfL	Putative pyruvate, phosphate dikinase regulatory protein	0.916667	A	T	0	1	0	0	1	0	1	1	1	1	0	0	0	1	0	0	0	0	1	1	1	1	1	0	0	0	1	1	1	0	0	1	1	0	1	0	0	0	0	0	1	0	0
835174	CAACAGAAGC.ACGAATTCAA	yqfL	Putative pyruvate, phosphate dikinase regulatory protein	0.916667	A	T	0	1	0	0	1	0	1	1	1	1	0	0	0	1	0	0	0	0	1	1	1	1	1	0	0	0	1	1	1	0	0	1	1	0	1	0	0	0	0	0	1	0	0
848371	CAGATAAATA.CAACAAATCA	yvgN_2	putative oxidoreductase/MSMEI_2347	0.9	C	T	0	0	1	0	0	1	0	1	0	1	0	0	0	0	1	0	1	1	1	0	1	0	0	1	1	0	0	0	0	0	1	1	0	0	0	1	0	1	1	1	1	0	0
853676	ATTAATTGAA.ACTTTAAAAT	yxeP_1	putative hydrolase YxeP	0.9	A	G	0	1	1	0	0	0	0	1	1	0	0	0	0	0	1	0	1	0	1	1	1	1	0	1	1	0	0	1	0	0	0	0	1	1	0	0	0	1	1	1	0	0	0
853903	ACGCATTACC.CATTACTGAA	yxeP_1	putative hydrolase YxeP	0.9	C	T	0	0	0	0	0	0	0	0	0	1	0	0	0	0	0	0	0	1	1	0	1	0	0	0	0	0	0	0	0	0	1	1	0	0	0	0	0	0	0	0	1	0	0
856462	CTATCTTCGA.CTATTTAGAA	yydK	putative HTH-type transcriptional regulator YydK	0.9	C	T	0	1	1	0	1	1	1	1	1	1	0	0	0	1	1	0	1	0	1	1	1	1	1	1	1	0	1	1	1	1	0	1	1	1	1	0	0	1	1	1	1	0	0
857332	CAATCACACA.CTTAAAAGAC	zntR	HTH-type transcriptional regulator ZntR	0.9	C	T	0	1	1	0	1	1	1	1	0	1	0	0	0	1	1	0	0	1	0	0	0	0	1	1	1	0	1	0	1	1	1	1	0	0	1	0	0	1	1	1	1	0	0
[truncated: 266 more columns]
