# Supplementary material for: Forecasting Staphylococcus aureus Infections Using Genome-Wide Association Studies, Machine Learning, and Transcriptomic Approaches
Source: mSystems. 2022 Jul 5;7(4):e00378-22. doi: 10.1128/msystems.00378-22 (PMC9426533; doi:10.1128/msystems.00378-22)
Supplement: TABLE S7 [file msystems.00378-22-st007.xlsx]

## Sheet: Feuil1
Supplemental_Table_S7 : List of genes flanking IGRs that belong to the top five of variable of most importance for random forest.
	Flanking genes	Flanking gene 1			Flanking gene 2
Animal vs Human
Cluster_15817	C_080_+_+_C_080_01265_+_+_C_080_01266_+_+_CO_F	C_080_01265	group_4028	putative thiol-disulfide oxidoreductase DCC family	C_080_01266	dps	putative non-heme iron-containing ferritin
Cluster_15862	NS_NCTC8325_+_+_NS_NCTC8325_02129_+_+_NS_NCTC8325_02130_+_+_CO_R	NS_NCTC8325_02129	dps	putative non-heme iron-containing ferritin	NS_NCTC8325_02130	group_4028	putative thiol-disulfide oxidoreductase DCC family
Cluster_24735	NS_NCTC8325_+_+_NS_NCTC8325_00429_+_+_NS_NCTC8325_00430_+_+_CO_F	NS_NCTC8325_00429	rRNA	5S ribosomal RNA (partial)	NS_NCTC8325_00430	tRNA	tRNA-Val(tac)
Cluster_22030	A_S0462_+_+_A_S0462_00439_+_+_A_S0462_00440_+_+_CO_R	A_S0462_00439	group_3324	pathogenicity island protein integrase	A_S0462_00440	group_796	hypothetical protein
Cluster_16230	NS_NCTC8325_+_+_NS_NCTC8325_01942_+_+_NS_NCTC8325_01943_+_+_CO_R	NS_NCTC8325_01942	sak	staphylokinase	NS_NCTC8325_01943	ami	N-acetylmuramoyl-L-alanine amidase
Colonization vs Infection
Cluster_25463	NS_NCTC8325_+_+_NS_NCTC8325_01772_+_+_NS_NCTC8325_01773_+_+_CO_R	NS_NCTC8325_01772	tRNA	tRNA-Ser(tga)	NS_NCTC8325_01773	tRNA	tRNA-Asp(gtc)
Cluster_21327	NS_NCTC8325_+_+_NS_NCTC8325_01789_+_+_NS_NCTC8325_01790_+_+_CO_R NS_NCTC8325_+_+_NS_NCTC8325_02162_+_+_NS_NCTC8325_02163_+_+_CO_R	NS_NCTC8325_01789	tRNA	tRNA-Ile(gat)	NS_NCTC8325_01790	rRNA	16S ribosomal RNA
Cluster_5558	NS_Mu50-omega_+_+_NS_Mu50-omega_02199_+_+_NS_Mu50-omega_02200_+_+_CO_R	NS_Mu50-omega_02199	rRNA	16S ribosomal RNA	NS_Mu50-omega_02200	group_3305	chromosome partitioning ATPase
Cluster_21209	NS_NCTC8325_+_+_NS_NCTC8325_02578_+_+_NS_NCTC8325_02579_+_+_CO_R	NS_NCTC8325_02578	group_3185	cobalamin synthesis related protein CobW	NS_NCTC8325_02579	group_2459	FeoB family ferrous iron (Fe2+) uptake protein
Cluster_1153	NS_NCTC8325_+_+_NS_NCTC8325_01790_+_+_NS_NCTC8325_01791_+_+_CO_R	NS_NCTC8325_01790	rRNA	16S ribosomal RNA	NS_NCTC8325_01791	perR	transcriptional regulator Fur family protein
Colonization vs severe
Cluster_21327	NS_NCTC8325_+_+_NS_NCTC8325_01789_+_+_NS_NCTC8325_01790_+_+_CO_R NS_NCTC8325_+_+_NS_NCTC8325_02162_+_+_NS_NCTC8325_02163_+_+_CO_R	NS_NCTC8325_01789	tRNA	tRNA-Ile(gat)	NS_NCTC8325_01790	rRNA	16S ribosomal RNA
Cluster_25463	NS_NCTC8325_+_+_NS_NCTC8325_01772_+_+_NS_NCTC8325_01773_+_+_CO_R	NS_NCTC8325_01772	tRNA	tRNA-Ser(tga)	NS_NCTC8325_01773	tRNA	tRNA-Asp(gtc)
Cluster_1153	NS_NCTC8325_+_+_NS_NCTC8325_01790_+_+_NS_NCTC8325_01791_+_+_CO_R	NS_NCTC8325_01790	rRNA	16S ribosomal RNA	NS_NCTC8325_01791	perR	transcriptional regulator Fur family protein
Cluster_19750	NS_NCTC8325_+_+_NS_NCTC8325_00437_+_+_NS_NCTC8325_00438_+_+_CO_F	NS_NCTC8325_00437	tRNA	tRNA-Ala(tgc)	NS_NCTC8325_00438	rRNA	16S ribosomal RNA
Cluster_8836	NS_NCTC8325_+_+_NS_NCTC8325_00389_+_+_NS_NCTC8325_00390_+_+_CO_F NS_NCTC8325_+_+_NS_NCTC8325_00438_+_+_NS_NCTC8325_00439_+_+_CO_F	NS_NCTC8325_01789	tRNA	tRNA-Ile(gat)	NS_NCTC8325_01790	rRNA	16S ribosomal RNA
