# Supplementary material for: Forecasting Staphylococcus aureus Infections Using Genome-Wide Association Studies, Machine Learning, and Transcriptomic Approaches
Source: mSystems. 2022 Jul 5;7(4):e00378-22. doi: 10.1128/msystems.00378-22 (PMC9426533; doi:10.1128/msystems.00378-22)
Supplement: TABLE S8 [file msystems.00378-22-st008.xlsx]

## Sheet: Table_S7_up_genes_BMM
Supplemental_Table_S7 : List of genes over-expressed in BMM condition. Genomic, core : gene present in all genomes; Genomic, accessory : gene present in some genomes; Transcriptomic core : gene over-expressed in all genomes; Transcriptomic, accessory, gene over-expressed in some genomes;
id	annotation	Genomic	Transcriptomic	gene	L102_Foldchange	P1_Foldchange	P10_Foldchange	P2155_Foldchange	S43_Foldchange	S54_Foldchange	S75_Foldchange	C17_Foldchange	C26_Foldchange	C28_Foldchange
chs	chemotaxis-inhibiting protein CHIPS	Accessory	accessory	por10_01809	0	0	147.69	0	0	0	0	0	0	0
group_193	Putative polyribitolphosphotransferase	Accessory	accessory	P2155_00197	0	0	0	14.4	0	0	0	0	0	0
group_107	major histocompatibility complex class II analog protein, Map	Accessory	accessory	P2155_01604	4.28	14.61	0	0	0	0	0	0	0	0
group_784	hypothetical protein	Accessory	accessory	por1_01187	0	6.7	0	0	0	0	0	0	0	0
group_89	Ser-Asp rich fibrinogen/bone sialoprotein-binding protein SdrE_1	Accessory	accessory	por1_02462	0	5.61	0	0	0	0	0	0	0	0
srn_9342	0	core	accessory	srn_9342	0	0	0	6.25	0	0	0	0	0	0
glnR	MerR family transcriptional regulator	core	accessory	P2155_00952	0	0	0	4.88	0	0	0	0	0	0
cudT	choline/carnitine/betaine transporter, BCCT family	core	accessory	P2155_02517	4.86	0	0	0	0	0	0	0	0	0
oppB	oligopeptide ABC superfamily ATP binding cassette transporter, membrane protein	core	accessory	P2155_01695	0	0	4.72	0	0	0	0	0	0	0
glnA	glutamine synthetase, type I	core	accessory	P2155_00953	0	0	0	4.71	0	0	0	0	0	0
oppC	oligopeptide ABC superfamily ATP binding cassette transporter, membrane protein	core	accessory	P2155_01694	0	0	4.44	0	0	0	0	0	0	0
group_146	phospholipase C	core	accessory	P2155_00602	4.27	0	0	0	0	0	0	0	0	0
group_591	superantigen-like protein	core	accessory	chock17_00630	0	4.17	0	0	0	0	0	0	0	0
group_1329	ABC superfamily ATP binding cassette transporter, ABC protein	core	accessory	P2155_00300	4.05	0	0	0	0	0	0	0	0	0
pyrE	putative orotate phosphoribosyltransferase	core	accessory	P2155_00850	3.66	3.33	4.75	4.21	0	0	3.81	0	0	0
group_1565	hypothetical protein	core	accessory	P2155_00222	3.59	0	4.29	5.22	0	0	3.15	0	0	0
group_1078	hypothetical protein	core	accessory	P2155_00223	7.04	0	7.31	7.81	0	0	3.66	0	0	3.74
msrB	peptide methionine sulfoxide reductase MsrB	core	accessory	P2155_01075	0	4.13	3.51	0	0	0	3.42	0	0	0
set11	superantigen-like protein 7	core	accessory	P2155_00349	0	8.23	0	0	0	0	0	0	0	4.01
leuS	leucyl-tRNA synthetase	core	accessory	P2155_01391	3.06	4.02	0	0	3.56	0	0	0	0	0
pyrF	putative orotidine 5'-phosphate decarboxylase	core	accessory	P2155_00849	4.37	3.76	5.26	5.42	0	3.21	4.58	0	0	3.02
group_1520	superantigen-like protein	core	accessory	P2155_00808	0	4.99	0	0	0	0	0	0	0	3.14
group_2141	hypothetical protein	core	accessory	P2155_00044	0	0	4.16	3.01	0	0	4.55	0	0	0
srn_0280_sRNA16	0	core	accessory	srn_0280	0	0	8.28	0	0	0	5.31	0	0	0
srn_2830_SbrB	0	core	accessory	srn_2830	3.42	5.06	3.73	3.98	3.42	0	0	3.35	0	3.72
bglG	transcriptional antiterminator, BglG family/DNA-binding protein	core	accessory	P2155_00466	0	3.22	0	3.19	4.38	0	0	0	0	0
gntR	gluconate operon transcriptional repressor	core	accessory	P2155_02408	0	6.02	0	4.33	0	0	3.76	3.39	0	0
recD_1	RecBCD enzyme subunit RecD	core	accessory	P2155_00043	3.48	0	4.34	3.08	0	0	4.62	3.02	0	0
rot	repressor of toxins, Rot	core	accessory	P2155_01395	7.05	3.32	3.19	3.04	4.14	3.29	0	0	4.7	0
pyrB	aspartate carbamoyltransferase catalytic subunit	core	accessory	P2155_00845	8.05	8.51	14.55	11.88	0	10.1	11.15	5.18	0	5.03
carB	putative carbamoyl-phosphate synthase, pyrimidine-specific, large chain	core	accessory	P2155_00848	6.75	5.82	8.91	9.19	0	5.98	7.48	4.17	0	4.86
pyrAA	putative carbamoyl-phosphate synthase, pyrimidine-specific, small chain	core	accessory	P2155_00847	7.09	6.93	11.39	11.16	0	7.65	9.39	4.63	0	5.4
pyrC	putative dihydroorotase	core	accessory	P2155_00846	7.32	7.53	12.91	11.78	0	8.95	10.41	5.11	0	5.11
ctrA	putative CTP synthase	core	accessory	P2155_00493	3.82	3.15	0	3.78	4.61	3.48	0	0	0	0
menA	DHNA-octaprenyltransferase	core	accessory	P2155_00690	3.48	5.01	3.52	3.9	4.68	4.26	3.06	0	0	0
eap	extracellular adherence protein Eap	core	accessory	P2155_01700	0	0	4.63	0	0	0	3.52	0	0	0
group_2877	major facilitator superfamily protein	core	accessory	P2155_01702	3.46	3.82	3.68	3.28	4.62	3.6	0	0	0	3.08
ORF4	0		accessory	0	5.89	0	9.07	0	0	0	11.88	0	0	0
uraA	uracil permease	core	accessory	P2155_00844	7.89	8.73	15.41	10.66	0	11.1	12.3	5.1	0	5.47
purM	putative phosphoribosylformylglycinamidine cyclo-ligase	core	core	P2155_00719	34.74	51.53	27.01	45.78	8.27	28.24	28.43	26.51	27.75	8.83
purF	putative amidophosphoribosyltransferase precursor	core	core	P2155_00718	32.44	50.63	27.2	45.69	8.97	27.61	28.69	24.85	26.29	9.16
purN	putative phosphoribosylglycinamide formyltransferase	core	core	P2155_00720	34.82	50.73	26.83	48.8	8.24	26.8	30.02	27.22	28.84	8.91
purL	putative phosphoribosylformylglycinamidine synthase II	core	core	P2155_00717	29.18	56.18	29.71	45.86	9.76	30.11	30.71	24.11	25.96	11.07
group_3044	lantibiotic protection ABC transporter permease subunit	core	core	P2155_02418	328.28	137.62	485	338.1	99.83	141.51	401.18	187.72	148.4	76.5
group_1644	aldolase	core	core	P2155_00070	107.36	23.28	39.84	14.41	34.46	49.07	26.23	20.44	14.72	7.58
purS	phosphoribosylformylglycinamidine synthase subunit PurS	core	core	P2155_00715	22.62	53.08	27.47	40.18	11.05	25.34	28.28	20.51	19.5	14.42
purH	bifunctional phosphoribosylaminoimidazolecarboxamide formyltransferase/IMP cyclohydrolase	core	core	P2155_00721	34.37	46.93	27.74	42.35	8.46	26.84	29.2	26.91	28.16	8.65
group_1695	siderophore synthetase	core	core	P2155_00069	104.76	25.08	42.32	14.24	38.36	51.47	25.91	20.33	15.11	7.58
group_848	superantigen-like protein	core	accessory	P2155_00319	3.89	21.53	6.74	3.81	3.78	3.58	5.85	9.76	0	7.73
hemD	uroporphyrinogen III synthase HEM4	core	accessory	P2155_01305	4.23	0	0	0	0	3.63	0	0	0	0
serS	seryl-tRNA synthetase	core	accessory	P2155_00009	0	5.31	24.68	3.04	0	3.74	14.3	10.33	0	0
sbnE	siderophore biosynthesis protein, IucA/IucC family	core	core	P2155_00068	103.01	27.57	43.93	13.09	39.3	54.6	25.65	19.4	15.23	7.49
group_2180	cystathionine beta-synthase family protein	core	core	P2155_00064	49.79	14.74	29.53	3.5	22.56	25.92	12.17	11.52	6.71	5.55
sbnC	IucA/IucC family siderophore biosynthesis protein	core	core	P2155_00066	85.03	23.45	39.91	8.75	38.32	42.59	19.8	16.61	12.03	6.97
sbnH	pyridoxal-dependent decarboxylase	core	core	P2155_00071	91.08	24.05	41.29	15.3	32.96	46.23	26.72	21.29	15.54	7.42
group_1195	ABC superfamily ATP binding cassette transporter, ABC protein	core	core	P2155_02417	766.18	304.89	763.46	863.2	267.64	358.43	918.45	236.41	399.87	185.66
group_2424	hypothetical protein	core	accessory	P2155_00991	3.17	4.83	3.47	3.78	3.28	0	3.01	3.42	0	3.69
sspB2	cysteine protease precursor SspB	core	accessory	P2155_01575	18.91	0	7.25	4.47	0	0	4.64	9.66	0	12.63
group_907	ornithine cyclodeaminase	core	core	P2155_00065	69.16	24.17	37.78	6.32	34.82	37.87	17.58	14.52	9.57	6.61
purQ	putative phosphoribosylformylglycinamidine synthase I	core	core	P2155_00716	25.14	55.68	30.38	38.5	11.08	31.28	31.9	21.15	22.68	14.34
srn_1070_Sau41	0	core	accessory	srn_1070	0	0	9.92	0	0	0	8.79	0	0	0
purA	putative adenylosuccinate synthetase	core	core	P2155_00017	6.05	19.4	9.02	19.21	7.27	15.66	9.88	4.2	4.37	6.3
srn_3420_Teg89	0	core	accessory	srn_3420	4.05	10.82	6.41	3.34	3.43	8.29	4.58	5.74	0	0
group_90	Ser-Asp rich fibrinogen/bone sialoprotein-binding protein SdrE_1	Accessory	accessory	P2155_02400	35.09	10.61	0	5.54	9.55	7.93	0	23.98	4.76	0
purD	phosphoribosylamine--glycine ligase PurD	core	core	P2155_00722	27.61	38.63	27.4	37.46	7.6	23.21	28.14	25.6	26.27	7.64
sbnD	MFS family major facilitator transporter	core	core	P2155_00067	86.69	24.53	38.67	11.29	40.35	48.84	20.41	16.21	13.43	6.68
sbnl	siderophore staphylobactin biosynthesis protein SbnI	core	core	P2155_00072	83.16	22.29	39.32	15.28	28.29	44.94	26.63	22.19	15.73	7.33
purC	putative phosphoribosylaminoimidazole-succinocarboxamide synthase	core	core	P2155_00714	21.63	49.04	27.95	37.45	12.35	24.75	30.6	17.96	21.64	16.28
gntK	putative gluconokinase	core	accessory	P2155_02407	4.33	9.68	3.42	7.69	6.62	5.09	5.99	5.12	0	0
group_1454	Integral membrane protein (PIN domain superfamily)	core	accessory	P2155_02064	4.32	3.5	3.39	3.43	3.46	3.37	3.05	3.44	0	0
group_1702	putative tetracycline resistance protein	core	accessory	P2155_00085	0	0	0	4.54	4.17	0	0	0	0	0
group_1825	hypothetical protein	core	accessory	P2155_00956	6.79	5.29	7.74	8.82	6.02	7.42	5.22	3.86	0	4.13
tcaR	teicoplanin resistance operon transcriptional regulator TcaR	core	accessory	P2155_02260	0	5.74	3.81	0	0	0	3.79	5.28	0	0
mqo2	putative malate:quinone oxidoreductase 2	core	accessory	P2155_02509	4.09	4.04	3.92	3.49	3.59	4.18	3.68	3.4	0	0
srn_1015_tsr12	0	core	accessory	srn_1015	0	4.3	3.5	3.21	0	0	0	6.18	0	4.65
folD	bifunctional methylenetetrahydrofolate dehydrogenase/methenyltetrahydrofolate cyclohydrolase, FolD	core	accessory	P2155_00711	0	4.28	4.18	3.04	0	3.58	3.98	3.76	0	0
fhs	formyltetrahydrofolate synthetase	core	accessory	P2155_01365	3.47	8.47	4.08	0	0	7.13	4.02	4.86	0	0
sssA	secretory antigen precursor SsaA	core	accessory	P2155_00226	4.99	0	4.65	3.62	0	3.73	3.05	0	3.32	3.16
prsA	peptidylprolyl isomerase, PrsA	core	accessory	P2155_01477	4.47	6.26	4.91	4.08	4.57	4.94	4.45	5.82	0	0
srn_0795	0	core	accessory	srn_0795	13.01	8.49	22.66	3.59	0	13.4	18.38	10.7	0	5.56
purK	phosphoribosylaminoimidazole carboxylase ATPase subunit	core	core	P2155_00713	11.61	28.12	18.27	24.19	10.41	15.75	19.35	11.05	13.72	14.3
srn_3630_Sau69	0	core	core	srn_3630	11.4	10.07	8.65	5.8	4.93	7.34	6.7	9.93	3.07	5.02
srn_0700_sRNA45	0	core	accessory	srn_0700	4.31	5.01	4.15	4.45	4.99	4.57	0	0	5.92	3.12
srn_2460_Teg58	0	core	core	srn_2460	4.13	3.72	7.38	14.29	8.79	4.7	5.78	3.15	3.56	4.74
sarH2	staphylococcal accessory regulator A, SarH2	core	core	P2155_00060	4.04	3.31	8.36	11.53	3.17	4.38	7.55	3.19	3.03	7.12
guaC	GMP reductase	core	core	P2155_00990	8.6	12	5.34	10.68	8.41	8.56	5.82	5.92	4.04	5.54
dps	putative non-heme iron-containing ferritin	core	accessory	P2155_00481	0	4.37	3.04	0	0	0	0	3.37	4.39	0
srn_2420_sRNA201	0	core	accessory	srn_2420	0	7.37	8.36	4.73	3.67	9.34	4.8	0	0	3.71
srn_3500_sRNA277	0	core	accessory	srn_3500	8.68	4.93	4.47	3.47	5.73	4.41	0	3.39	5.64	3.58
group_2013	anaerobic ribonucleoside-triphosphate reductase activating protein	core	accessory	P2155_01795	9.21	45.52	5.84	8.95	12.13	13.05	13.15	6.72	0	29.74
group_2486	prolyl oligopeptidase	core	accessory	P2155_01422	3.49	4.28	3.71	3.86	4.21	4.19	3.76	4.49	0	0
ssp	secretory extracellular matrix and plasma binding protein	core	core	P2155_01796	3.4	17.06	7	7.34	3.88	5.55	7.73	10.7	3.65	6.33
group_1339	Staphylococcal complement inhibitor SCIN	core	core	P2155_00172	9.29	22.91	12.42	16.44	11.79	13.57	15.58	7.74	4.28	13.66
srn_4760_RsaX23	0	core	accessory	srn_4760	3.04	0	3.4	0	0	4.02	0	3.01	0	0
group_200	lipase 2 precursor	core	accessory	P2155_00270	12.28	8.6	21.41	3.53	0	14.03	17.66	10.03	3.55	5.26
nupC2	Na+ dependent nucleoside transporter domain-containing protein	core	accessory	P2155_01940	0	3.2	3.64	3.19	0	3.32	3.7	4.1	0	0
srn_0640_sRNA41	0	core	core	srn_0640	11.71	10.9	12.12	14.32	8.41	13.13	10.89	8.56	7.17	6.31
radA	putative DNA repair protein	core	accessory	P2155_02065	5.49	3.66	3.51	3.87	3.56	3.92	3.58	3.94	3.52	0
srn_1770_rsaOC	0	core	accessory	srn_1770	3.75	0	0	3.39	0	3.83	0	0	0	4.24
tcaA	teicoplanin resistance associated membrane protein TcaA protein	core	accessory	P2155_02259	3.14	3.64	3.08	3.55	4.4	3.86	0	3.34	0	3.56
isdB	iron transport associated domain-containing protein	core	core	P2155_00774	1161.58	1807.22	944.11	1115.19	1058.15	1407.94	1085	419.62	569.73	1146.82
group_101	tetracenomycin polyketide synthesis O-methyltransferase, TcmP	core	accessory	P2155_00598	13.23	9.88	11.32	8.76	9.02	12.16	9.69	0	11.44	6.66
isdD	heme ABC transporter, membrane component IsdD	core	core	P2155_00777	364.12	331.86	334.68	281.28	348.31	463.21	311.08	97.63	138.47	141.35
purE	putative phosphoribosylaminoimidazole carboxylase catalytic subunit	core	core	P2155_00712	3.24	9.05	6.49	7.75	3.42	4.94	5.95	3.26	4.77	8.17
map	major histocompatibility complex class II analog protein, Map, silent gene	core	accessory	P2155_01603	4.61	15.44	6.06	0	0	3.27	7.39	14.08	0	5.58
group_2335	xanthine/uracil permeases family protein	core	core	P2155_02159	7.87	11.57	4.49	7.12	6.29	9.2	5.35	5.07	5.53	5.02
srn_2820_Teg110	0	core	core	srn_2820	5.41	7.63	4.5	5.11	5.42	6.32	3.3	3.49	3.44	4.7
flr	formyl peptide receptor-like 1 inhibitory protein	core	accessory	P2155_00799	9.14	57.94	19.15	5.57	6.66	13.71	21.4	52.99	0	15.66
efb	fibrinogen-binding protein	core	accessory	P2155_00801	0	4	4.89	9.3	10.29	6.57	5.31	0	0	0
srn_2730_Teg106	0	core	core	srn_2730	10.73	7.97	9.55	7.98	8.5	7.24	8.77	7.75	6.29	5.69
srtB	sortase B transpeptidase	core	core	P2155_00780	488.91	458.62	372.23	357.31	523.72	525.68	372.84	184.35	225.68	224.37
narG	respiratory nitrate reductase subunit alpha	core	accessory	P2155_02300	0	0	3.64	6.12	4.29	0	7.68	0	0	0
srn_0440_rsaK	0	core	core	srn_0440	10.01	6.08	4.15	5.69	7.22	8.22	4.78	3.34	5.18	3.66
group_192	Putative polyribitolphosphotransferase	core	core	P2155_00196	12.77	11.08	12.51	12.02	10.61	13.93	11.1	9.31	8.84	6.74
nrdF	ribonucleoside-diphosphate reductase subunit beta	core	accessory	P2155_01854	4.46	3.52	3.79	0	3.09	0	3.98	3.93	0	3.78
group_1283	hypothetical protein	core	accessory	P2155_01877	5.99	6.17	5.36	4.8	5.97	8.52	8.98	4.68	0	0
isdE	iron compound ABC transporter	core	core	P2155_00778	407.07	337.04	400.7	293.89	446.05	585.41	362.37	108.26	159.5	163.53
group_1894	hypothetical protein	core	accessory	P2155_00675	0	0	4.26	0	0	0	5.41	0	0	0
ahpF	alkyl hydroperoxide reductase, large subunit	core	core	P2155_00328	17.06	17.89	37.39	13.76	18.19	14.22	19.19	26.12	20.46	11.29
ampA	cytosol aminopeptidase	core	accessory	P2155_01739	3.01	4.61	5.11	3.85	3.82	4.34	4.61	5.13	3.23	0
group_3061	putative DNA-binding protein	core	core	P2155_00957	10.65	9.37	12.69	11.58	10.53	12.3	10.27	7.68	8.12	7.58
yfbB	acyl-CoA thioester hydrolase	core	accessory	P2155_00693	5.81	4.39	4.18	3.48	4.83	4.64	4.51	5.48	0	3.34
hlgA	gamma-hemolysin component A precursor, HlgA	core	accessory	P2155_02323	9.86	25.24	10.16	15.92	23.99	18.28	17.78	15.02	3.25	0
group_297	immunoglobulin G binding protein A	core	core	P2155_00059	19.45	4.82	524.74	316.69	3.34	7.66	627.83	13.27	6.33	451.83
group_1676	hypothetical protein	core	accessory	P2155_00357	16.75	22.43	3.66	22.66	47.21	12.62	6.02	3.88	0	14.75
sdrE_1	Putative surface protein	core	accessory	P2155_02397	4.09	5.72	3.5	3.6	5.41	5.22	4.2	3.58	3.57	0
isdF	iron transport permease protein	core	core	P2155_00779	333.87	349.36	348.42	293.37	380.09	513.8	349.86	140.03	166.82	172.49
group_2903	phosphatidylethanolamine-binding protein	core	core	P2155_01701	4.79	6.02	5.59	4.91	5.54	5.93	3.96	3.97	5.12	3.26
ispD_1	2-C-methyl-D-erythritol 4-phosphate cytidylyltransferase 1, IspD_1	core	core	P2155_00194	5.64	5.83	6.93	6.5	5.76	6.83	6.02	4.52	4.97	4.52
group_2478	O-acetyltransferase	core	core	P2155_01708	5.19	6.34	4.41	4.36	3.42	3.32	5.05	3.69	4.83	6.32
group_103	tetracenomycin polyketide synthesis O-methyltransferase, TcmP	Accessory	accessory	chock17_00099	0	7.79	0	0	0	0	0	10.25	0	0
group_2487	ribitol-5-phosphate dehydrogenase	core	core	P2155_00195	8.87	8.79	10.72	10.03	8.85	11.18	9.37	7.59	7.35	6.31
pyrR	bifunctional protein pyrimidine operon regulatory protein/uracil phosphoribosyltransferase, PyrR	core	core	P2155_00843	6.57	4.88	5.63	5.7	4.6	7.13	5.92	4.68	3.57	4.25
isdG	iron (Fe2+)-regulated surface determinant protein IsdG	core	core	P2155_00781	447.88	383.52	341.57	366.28	512.04	567.11	401.34	163.34	214.42	189.01
group_2258	putative transporter protein	core	accessory	P2155_00128	0	0	4.01	0	0	0	5.35	0	0	0
group_2166	membrane protein	core	core	P2155_00800	7.45	4.24	7.09	7.17	5.41	6.27	6.7	3.71	6.22	6.44
mvaS	3-hydroxy-3-methylglutaryl coenzyme A synthase	core	accessory	P2155_02451	3.28	4.66	0	3.76	4.16	4.24	3.32	3.98	0	0
group_2262	sodium:sulfate symporter family protein	core	core	P2155_02611	5.88	6.73	9.25	5.73	5.22	8.32	7.64	7.68	4.13	4.14
rihA	inosine/uridine-preferring nucleoside hydrolase	core	accessory	P2155_00186	3.34	4.03	3.77	3.03	3.22	4.37	3.34	3.53	0	4.65
group_2356	PTS system, glucose-specific IICBA component	core	core	P2155_00139	13.33	9.47	6.06	8.47	16.61	13.83	6.03	5.84	3.21	5.02
isdC	iron (Fe2+)-regulated surface determinant protein IsdC	core	core	P2155_00776	530.82	411.31	536.5	420.18	520.87	1085.29	500.59	100.49	153.74	211.47
isdA	iron (Fe2+)-regulated surface determinant protein IsdA	core	core	P2155_00775	270.45	273.45	309.26	192.38	248.76	427.5	291.13	121.66	189.76	139.03
group_2824	lipoyltransferase and lipoate-protein ligase	core	accessory	P2155_00676	3.05	4.62	4.19	0	4.43	4.35	3.74	3.59	0	0
srn_0520_sRNA32	0	core	accessory	srn_0520	0	0	9.32	0	0	4.31	8.36	0	0	0
ahpC	alkyl hydroperoxide reductase subunit C	core	core	P2155_00329	17.39	19.23	42	14.76	19.84	15.62	22.86	31.63	25.43	12.08
lytA	mannosyl-glycoprotein endo-beta-N-acetylglucosaminidase	core	core	P2155_02210	5.01	4.37	4.15	4.78	4.31	4.52	3.86	4.33	4.3	3.68
harA	haptoglobin-binding surface anchored protein, HarA	core	accessory	P2155_01364	4.87	12.71	6.57	6.43	11.38	10.52	4.86	0	10.99	4.02
srn_0510_rsaG	0	core	accessory	srn_0510	0	4.34	24.46	14.12	5.06	9.36	28.58	7.14	8.88	0
srn_4710_Teg34	0	core	accessory	srn_4710	4.73	5.68	3.5	3.93	6.75	5.19	4.2	4.64	3.89	0
srn_1530_sRNA133	0	core	accessory	srn_1530	16.04	12.3	12.87	12.35	10.64	11.29	20.37	14.9	16.87	0
group_1635	hypothetical protein	core	accessory	P2155_01220	0	5.15	3.04	3.04	3.46	4.59	3.33	4.19	0	0
sodM	Superoxide dismutase (Mn/Fe family)	core	core	P2155_00081	22.97	14.23	35.03	9.81	11.63	20.68	31.66	27.81	12.97	9.61
scc	fibrinogen-binding protein precursor-related protein	core	accessory	P2155_00802	0	4.55	4.7	8.24	9.57	6.25	5.15	0	0	3.42
group_2727	zinc-binding alcohol dehydrogenase	core	accessory	P2155_01978	16.19	12.44	11.09	11.03	12.52	11.46	17.99	11.58	17.23	0
hsdR	type-I restriction-modification system restriction endonuclease subunit	core	core	P2155_00145	6.04	4.24	7.5	5.31	4.5	6.1	6.59	4.54	5.53	4.95
pnp	putative purine nucleoside phosphorylase	core	accessory	P2155_00084	4.1	3.81	0	12.52	12.04	5.38	3.96	0	0	7.18
ldh2	L-lactate dehydrogenase 2	core	core	P2155_02504	18.96	44.46	24.26	10.41	21.12	27.92	20.37	20.42	26.76	21.92
group_2947	secreted acid phosphatase	core	core	P2155_00257	169.3	178.55	198.51	110.06	128.85	328.6	143.66	123.81	148.11	56.56
paaJ	acetyl-CoA acetyltransferase	core	accessory	P2155_00303	3.37	4.27	0	0	4.93	5.92	0	0	0	0
set12	superantigen-like protein	core	accessory	P2155_00350	0	5.65	0	0	0	0	0	4.75	0	3.3
nanA	putative N-acetylneuraminate lyase	core	core	P2155_00265	4.92	5.99	5.7	7.49	7.19	5.35	9.12	5.65	4.04	3.11
budA2	alpha-acetolactate decarboxylase	core	core	P2155_02503	4.51	7.65	5.38	5.06	5.39	7.35	5	3.63	7.84	3.37
sasH	putative LPXTG surface 5'-nucleotidase	core	core	P2155_00025	6.57	5.36	5.37	4.71	4.5	5.28	5.73	7.75	3.9	4.71
group_1115	hypothetical protein	core	accessory	P2155_00966	0	6.51	3.46	5.97	6.91	6.25	3.56	0	6.46	0
group_1058	ABC-type siderophore binding protein	core	accessory	P2155_01850	4.43	0	0	4.27	5.93	0	0	3.63	0	3.12
group_2517	hypothetical protein	core	core	P2155_01326	14.39	12.92	12.48	11.79	13.03	16.54	12.75	9.63	14.13	9.18
group_2944	putative hydrolase, haloacid dehalogenase-like protein	core	core	P2155_02019	24.16	46.71	33.33	23.56	26.59	35.3	31.03	58.43	23.1	12.27
brnQ_1	branched-chain amino acid transport protein	core	accessory	P2155_00256	5.84	3.62	0	0	4.63	6.14	0	0	3.09	0
fdaB	fructose-bisphosphate aldolase	core	core	P2155_02508	3.86	6.19	5.72	4.7	5.04	4.4	4.73	7.74	4.45	3.64
sstC	iron (Fe+3) ABC superfamily ATP binding cassette transporter, ABC protein	core	accessory	P2155_01851	8.01	3.08	0	4.34	8.12	3.9	0	0	5.14	5.56
spoU	SpoU rRNA methylase family protein	core	core	P2155_00782	3.94	4.73	4.3	4.21	4.25	4.87	4.41	3.54	4.45	3.91
lrgA_2	putative murein hydrolase subunit LrgA_1	core	accessory	P2155_02445	15	5.35	0	9.92	8.22	14.61	6.11	4.39	0	11.85
group_1240	phosphotransferase system, lactose/cellobiose-specific IIB subunit	core	accessory	P2155_00280	5.54	5.84	6.69	9.14	6.3	6.81	12.89	10.69	4.01	0
group_2136	NUDIX family hydrolase	core	core	P2155_01423	4.29	4.51	3.87	4.39	4.43	5.6	4.59	4.31	3.12	3.48
def	putative polypeptide deformylase 2	core	core	P2155_00738	5.15	7.83	5.98	5.63	6.44	7.59	5.86	7.32	4.32	5.33
fecB	iron-dicitrate transporter substrate-binding subunit, FecB	core	core	P2155_02086	5.23	5.92	5.43	5.18	5.31	6.3	5.45	4.95	7.02	3.72
citM	CitMHS family citrate-magnesium (Mg2+):proton (H+) citrate-calcium (Ca2+):proton (H+) symporter	core	accessory	P2155_02520	6.65	3.5	4.12	0	0	5	4.05	3.74	4.66	4.05
brnQ1	putative branched-chain amino acid transport system carrier protein	core	accessory	P2155_00136	3.76	0	5.97	3.88	3.76	4.56	3.91	3.49	4.94	0
group_2952	ABC superfamily ATP binding cassette transporter, ABC protein	core	accessory	P2155_02032	4.59	0	0	0	3.16	0	0	0	3.84	0
group_1721	putative thiol-disulfide oxidoreductase, DCC family	core	accessory	P2155_00480	0	4.84	0	0	3.61	0	0	0	3.8	0
group_415	ABC superfamily ATP binding cassette transporter, ABC/membrane protein	core	core	P2155_02333	7.27	5.69	6.38	7.32	12.11	5.77	5.02	3.83	6.22	8.05
set15	superantigen-like protein	core	core	P2155_00356	50.19	83.03	14.11	103.11	227.44	77.41	21.27	12.32	8.18	39.24
srn_2370_Teg55	0	core	core	srn_2370	3.52	9.52	5.2	6.37	8.88	7.31	5.11	6.45	5.47	4.75
sstB	iron (Fe+3) ABC superfamily ATP binding cassette transporter, membrane protein	core	accessory	P2155_01852	7.01	3.18	0	4.38	7.74	4.1	0	0	5.37	5.37
gltS	ESS family glutamate:sodium (Na+) symporter	core	core	P2155_02248	12.38	6.12	6.2	9.36	12.4	13.04	6.25	5.99	5.03	10.11
group_1054	leukocidin/lemolysin toxin family protein	core	core	P2155_00600	15.68	21.4	5.01	7.37	16.06	14.23	6.53	11.35	5.92	22.98
ulaA	PTS system ascorbate-specific IIC component	core	accessory	P2155_00279	3.97	0	4.24	6.39	4.94	5	6.6	6.24	0	0
sirA	iron (Fe3+) ABC superfamily ATP binding cassette transporter, binding protein	core	core	P2155_00063	224.56	118.29	159.76	100.54	180.76	421.18	132.5	71.83	101.43	37.24
group_856	ABC superfamily ATP binding cassette transporter, ABC/membrane protein	core	core	P2155_02332	4.01	4.42	4.65	5.38	5.92	3.75	4.23	3.47	5.61	5.95
group_1985	hypothetical protein	core	core	P2155_00179	14.38	16.92	16.34	9.78	14.03	22.94	12.85	10.34	15.61	14.51
srn_0765_tsr11	0	core	accessory	srn_0765	4.94	0	0	0	3.23	4.54	0	0	0	0
group_2535	Two-component sensor histidine kinase	core	core	P2155_00167	4.33	5.16	5.45	5.08	5.53	6.12	5.11	4.59	5.58	4.58
sirB	iron-enterobactin transporter membrane protein	core	core	P2155_00062	75.27	35.11	43.27	26.36	60.23	96.84	38.11	27.75	46.83	15.01
group_3004	hypothetical protein	core	core	P2155_02495	7.37	3.9	4.25	4.07	5.73	5.69	4.35	4.84	6.07	4.32
group_993	DNA-binding response regulator AraC family protein	core	core	P2155_00166	3.63	4.75	5.64	4.41	4.8	5.89	4.81	4.79	5.31	3.62
uhpT	putative sugar phosphate transport protein	core	accessory	P2155_00165	0	13.31	44.87	26.53	14.44	26.03	59.96	14.8	16.71	3.06
mtlA_1	PTS system mannitol-specific IIBC component	core	accessory	P2155_00467	4.41	19.23	11.26	9.17	25.22	12.75	12.36	11.53	8.92	0
group_2904	Autolysis and methicillin resistant-related protein	core	core	P2155_00705	5.77	3.2	3.55	4.85	4.26	5.86	3.84	4.4	3.18	6.38
nupC	Na+ dependent nucleoside transporter domain-containing protein	core	core	P2155_02070	4.17	4.42	4.38	4.5	4.44	5.52	4.35	4.98	4.1	4.75
group_2759	leukocidin/hemolysin toxin family protein	core	core	P2155_00601	10.19	16.02	4.46	4.99	8.9	10.22	5.82	9.2	4.95	18.39
group_1772	hypothetical protein	core	accessory	P2155_00967	0	5.05	3.8	4.63	5	6.56	3.3	0	6.89	0
cap1B	capsular polysaccharide biosynthesis protein Cap1B	core	accessory	P2155_02581	3.17	0	0	0	0	0	0	0	5.16	0
group_132	ferrichrome ABC superfamily ATP binding cassette transporter, binding protein	core	core	P2155_00597	10.39	6.23	6.29	5.43	8.32	10.26	7	5.29	7.26	8.04
putA	proline dehydrogenase	core	accessory	P2155_01399	0	3.81	3.02	0	0	3.28	4.1	3.77	0	0
ecb	extracellular fibrinogen binding protein	core	core	P2155_00798	9.9	11.75	19.91	25.81	33.48	31.65	18.21	10.15	3.87	12.64
menD	2-succinyl-5-enolpyruvyl-6-hydroxy-3- cyclohexene-1-carboxylate synthase	core	accessory	P2155_00692	4.93	3.34	3.26	0	4.34	3.97	3.37	4.08	0	3.07
isdI	heme-degrading monooxygenase IsdI	core	core	P2155_00116	5.43	5.85	7.85	5.15	6.19	6.81	7.4	5.85	7.93	5.56
trkG	Trk family potassium (K+) transporter, ABC protein	core	core	P2155_00596	6.82	7.42	6.73	4.09	5.15	8.89	5.89	8.54	8.58	4.03
group_2292	formate/nitrite transporter family protein	core	accessory	P2155_02306	3.16	5.23	0	4.02	6.72	4.97	0	3.37	5.44	0
manB	phosphomannomutase	core	core	P2155_02391	4.29	5.91	4.83	3.89	4.48	6.84	5.07	5.49	4.93	4.76
group_1065	BglG family transcriptional antiterminator	core	core	P2155_00282	8.81	16	18.73	20	14.01	24.93	34.95	22.22	4.59	6.25
group_1706	iron (Fe3+) ABC superfamily ATP binding cassette transporter, membrane/binding protein	core	core	P2155_00168	3.68	4.26	4.77	4.55	4.46	5.57	5.01	3.83	5.23	5.2
gpm	2,3-bisphosphoglycerate-dependent phosphoglycerate mutase	core	core	P2155_02320	6.81	21.81	8.04	11.18	18.31	15.68	9.82	21.15	10.82	5.79
srn_5070_RsaX25	0	core	accessory	srn_5070	0	3.69	4.49	0	3.52	4.04	3.43	0	3.05	0
group_2021	phosphoenolpyruvate-dependent sugar phosphotransferase system EIIA 2	core	core	P2155_00281	7.04	8.3	14.03	13.5	14.13	12.04	22.38	15.24	5.77	4.07
group_1775	hypothetical protein	core	core	P2155_02307	15.5	28.08	18.46	25.2	28.68	27.53	14.93	15.47	46.5	17.38
ybaN	Inner membrane protein YbaN	core	core	P2155_00117	4.36	4.7	5.95	4.53	5.14	6.22	5.48	5.26	6.69	5.2
gntP	GntP family gluconate:proton (H+) symporter	core	accessory	P2155_02406	0	5.26	0	4.17	5.25	4.37	3.54	3.26	0	0
group_2338	alanine racemase	core	accessory	P2155_02087	4.84	3.01	0	0	3.38	3.34	0	0	3.72	3.41
srn_3340_Teg72	0	core	core	srn_3340	11.87	9.46	9.44	7.43	11.49	20.09	9	7.16	11.45	8.35
group_2909	maltose/maltodextrin ABC superfamily ATP binding cassette transporter, binding protein	core	core	P2155_00158	14.38	14.56	17.52	17.98	23.72	23.01	32.39	17.92	10.06	7.07
hlgC	gamma-hemolysin component C precursor, HlgC	core	accessory	P2155_02324	3.81	4.98	3.14	0	7.53	4.99	5.6	3.2	0	0
group_2080	putative sodium/glucose cotransporter	core	accessory	P2155_00264	3.9	0	3.53	5.15	4.85	4.98	5.16	4.01	3.59	0
group_2918	maltose/maltodextrin ABC superfamily ATP binding cassette transporter, membrane protein	core	core	P2155_00159	9.92	9.09	10.18	10.86	15.17	14.11	18.14	10.81	7.37	6.34
glpQ	glycerophosphoryl diester phosphodiesterase	core	accessory	P2155_01722	6.07	3.61	5	0	3.66	6.09	4.59	5.74	6.41	0
group_398	von Willebrand factor-binding protein	core	accessory	P2155_01797	3.79	7.36	0	0	3.8	0	3.33	0	0	13.05
group_2852	glycoside hydrolase family protein	core	accessory	P2155_00684	0	3.25	5.29	4.16	5.37	11.57	3.13	0	0	3.1
malA	alpha amylase	core	accessory	P2155_01157	0	3.5	0	4.07	3.48	3.06	3.86	3.5	0	0
iolE	sugar phosphate isomerase/epimerase	core	accessory	P2155_00163	3.27	5.49	0	3.7	6.47	7.07	0	0	4.97	4.59
betA	putative choline dehydrogenase	core	accessory	P2155_02513	9.64	0	0	0	0	0	0	9.63	4.93	3.35
msmX	maltose/maltodextrin ABC superfamily ATP binding cassette transporter, ABC protein	core	core	P2155_00157	13.16	13.6	14.81	16.28	19.82	23.92	30.07	20.99	8.52	4.53
group_1212	membrane protein	core	accessory	P2155_02626	3.02	3.53	0	0	4.05	0	0	0	3.87	4.39
group_1039	L-lactate permease	core	core	P2155_02270	4.14	11.55	4.67	5.24	8.37	7.43	4.67	7.87	14.02	5.8
group_2082	hypothetical protein	core	accessory	P2155_00683	0	0	3.12	3.65	3.11	6.41	0	0	0	3.32
pflB	formate C-acetyltransferase	core	core	P2155_00169	59.3	202.66	60.67	59.17	188.05	117.2	67.4	67.84	216.68	72.87
scn	staphylococcal complement inhibitor SCIN	core	accessory	P2155_01606	0	15.25	0	4	6.01	7.52	14.61	0	0	9.24
srn_1590_rsaC	0	core	core	srn_1590	147.95	389.29	227.12	294.35	399.2	597.43	270.88	355.85	373.17	79.25
czrB	cation diffusion facilitator family transporter	core	core	P2155_00474	10.79	7.93	3.06	5.91	5.85	11.89	10.68	5.55	7.62	12.84
group_2197	staphylococcal thermonuclease precursor	core	core	P2155_01794	168.27	32.02	116.78	19.86	40.49	212.45	154.12	117.79	110.57	28.96
group_1506	maltose/maltodextrin ABC superfamily ATP binding cassette transporter, membrane protein	core	core	P2155_00160	8.17	8.46	4.32	7.97	13.18	13.58	11.17	6.84	6.75	6.02
group_1122	deoxynucleoside kinase	core	accessory	P2155_02035	4.68	3.44	3	0	3.78	4.19	3.04	3.27	4.42	3.47
hutH	histidine ammonia-lyase	core	accessory	P2155_00008	0	3.12	6.76	4.84	0	3.82	7.04	6.02	4.55	8.18
set7	superantigen-like protein	core	accessory	P2155_00346	0	9.18	5.16	0	0	0	3.76	10.78	0	14.49
group_2432	isoprenylcysteine carboxyl methyltransferase	core	core	P2155_00164	33.29	43.5	11.47	20.3	37.35	85.9	20.04	22.67	9.72	45.65
group_1220	MFS family major facilitator transporter	core	core	P2155_02364	45.99	45.88	23.25	21.16	57.82	70.84	27.76	34.85	64.38	25.06
group_2269	oxidoreductase	core	accessory	P2155_00161	7.05	6.92	0	5.43	9.15	9.74	4.28	5.25	6.03	5.54
sstA	iron (Fe+3) ABC superfamily ATP binding cassette transporter, membrane protein	core	accessory	P2155_01853	6.24	3.2	0	4.34	7.42	5.12	3.28	0	7.24	5.38
fepD	Fe3+-siderophore ABC transporter permease	core	core	P2155_00061	3.6	4.58	3.68	3.76	3.95	3.92	3.37	14.37	3.74	3.31
gbsA	glycine betaine aldehyde dehydrogenase gbsA	core	accessory	P2155_02514	14.16	0	0	0	3.09	3.89	0	10.73	8.14	3.77
mviM	NADH-dependent dehydrogenase	core	accessory	P2155_00162	5.44	6.54	0	4.8	8.61	8.93	3.03	4.2	5.94	4.98
sbi	immunoglobulin G-binding protein SBI	core	core	P2155_02322	51.65	94.09	70.07	42.85	84.21	267.66	103.51	67.12	10.26	18.61
pflA	pyruvate formate-lyase activating enzyme	core	core	P2155_00170	49.13	89.94	52.73	64.43	137.23	94.71	60.53	49.52	145.56	59.96
opp-1B	oligopeptide ABC superfamily ATP binding cassette transporter, membrane protein	core	core	P2155_02368	37.85	32.32	18.81	9.43	36.8	59.75	23.02	17.52	58.7	16.24
sasD	cell wall surface anchor family protein	core	accessory	P2155_00082	0	5.34	19.46	8.39	15.35	32.95	19.18	5.09	0	0
srn_4680_Sau19	0	core	core	srn_4680	15.67	7.33	4.43	3.21	15.78	17.66	4.95	7.99	13.21	9.09
pgi	glucose-6-phosphate isomerase	core	accessory	P2155_01719	3.22	5.33	0	0	3.56	4.34	3.33	4.62	0	3.53
group_1380	hypothetical protein	core	accessory	P2155_00965	0	8.26	4.31	8.26	11.14	19.59	4.01	0	9.37	3.15
opp-1D	oligopeptide ABC superfamily ATP binding cassette transporter, ABC protein	core	core	P2155_02366	92.86	73.36	37.19	23.31	121.54	152.68	44.1	45.02	117.35	35.83
opp-1C	oligopeptide ABC superfamily ATP binding cassette transporter, membrane protein	core	core	P2155_02367	92.32	66.61	29.46	20.74	113.59	141.52	39.87	40.18	112.78	32.76
cysG	precorrin-2 dehydrogenase	core	accessory	P2155_02521	3.29	0	0	0	0	0	0	3.13	4.44	0
group_3051	putative DNA-binding protein	core	core	P2155_02382	12.81	35.07	11.24	12.8	24.51	16.77	13.37	16.39	58.97	35.55
srn_0790_Sau6657	0	core	accessory	srn_0790	0	0	4.5	0	0	3.95	3.09	0	0	3.34
eta	C4-dicarboxylate transporter/malic acid transport protein	core	core	P2155_00815	4.06	8.23	3.12	4.51	9.39	7.97	3.96	3.76	9.4	11.68
set14	superantigen-like protein, exotoxin 14	core	accessory	P2155_00352	0	3.06	0	0	0	0	0	3.13	0	4.03
opp-1F	ABC superfamily ATP binding cassette transporter, ABC protein	core	core	P2155_02365	88.8	62.17	33.93	27.18	110.75	165.86	44.51	45.59	106.69	33.43
opp-1A	oligopeptide ABC superfamily ATP binding cassette transporter, binding protein	core	core	P2155_02369	31.6	30.62	16.98	9.7	37.97	72.29	23.81	15.01	51.35	15.97
sak	staphylokinase	core	accessory	P2155_01608	5.67	3.8	5.46	5.56	10.28	7.05	7.48	0	18.61	6.83
group_1844	Cro/CI family transcriptional regulator	core	accessory	P2155_02624	0	3.04	0	0	3.56	0	0	0	4.09	0
glpQ1	Membrane domain of membrane-anchored glycerophosphoryl diester phosphodiesterase	core	accessory	P2155_00171	3.29	0	3.32	3.48	6.4	3.67	3.12	0	9.01	3.88
aur	aureolysin, fungalysin/thermolysin metalloproteinase precursor	core	accessory	P2155_02555	10.05	0	6.54	10.82	4.43	16.92	18.2	13.36	18.26	0
group_1229	SigmaW regulon antibacterial protein	core	accessory	P2155_01221	0	4.62	0	0	3.43	4.53	0	4.12	0	0
menF	isochorismate synthase	core	accessory	P2155_00691	5.32	0	0	0	3.97	3.43	0	3.1	0	3.51
group_2609	membrane-bound serine protease	core	accessory	P2155_01222	0	4.78	0	0	3.33	5.21	0	4.15	0	0
group_1113	SAM dependent methyltransferase	core	core	P2155_00211	7.81	7.35	5.84	5.58	13.17	10.28	6.29	5.93	23.11	11.79
group_2695	transmembrane efflux pump protein	core	accessory	P2155_00217	4.6	4.4	0	0	3.71	6.2	3.33	3.64	3.39	3.98
group_2332	hypothetical protein	core	core	P2155_02370	18.53	13.62	3.76	3.29	10.71	32.46	11.14	12.51	27.84	11.42
group_919	putative DoxX family membrane protein	core	accessory	P2155_00685	4.05	0	0	0	0	0	0	0	0	10.98
czrA	transcriptional repressor, arsR family	core	accessory	P2155_00475	7.59	6.7	0	3.36	5.42	10.62	9.72	3.66	6.8	12.49
nrdD	anaerobic ribonucleotide reductase, large subunit	core	accessory	P2155_02519	4.82	3.27	0	0	3.37	0	3.67	0	7.82	7.68
srn_2740_Teg108	0	core	accessory	srn_2740	3.01	0	3.11	0	3.58	4.49	0	0	3.06	6.15
ilvA_1	threonine dehydratase	core	core	P2155_01089	111.09	106.34	50.48	88.26	285.74	224.95	104.55	56.67	230.28	138.49
mntC	ABC superfamily ATP binding cassette transporter, binding protein	core	core	P2155_01953	26.8	119.05	38.79	72.29	165.63	250.17	54.51	138.15	136.27	15.65
srn_4635_S1077	0	core	accessory	srn_4635	8.07	6.85	0	0	3.51	12.2	5.85	7.13	12.28	4.54
srn_2480_sRNA205	0	core	accessory	srn_2480	8.44	10.65	10.97	4.76	9.26	70.91	18.43	4.61	3.53	0
hlY	alpha-hemolysin	core	accessory	P2155_00805	9.14	11.33	11.61	4.75	9.81	74.51	21.19	4.51	3.1	0
arcC	carbamate kinase	core	accessory	P2155_02550	3.49	3.97	0	5.59	10.61	7.82	3.17	3.7	5.28	9.54
group_441	superantigen-like protein	core	accessory	chock17_00628	0	5.74	0	0	0	0	0	17.73	0	0
mntB	ABC superfamily ATP binding cassette transporter, membrane protein	core	core	P2155_01952	25.01	108.26	33.57	66.93	164.94	240.85	46.55	130.59	129	14.99
frlA	fructoselysine transporter	core	core	P2155_01088	21.82	26.93	13.48	21.81	77.36	49.3	20.7	18.48	58.07	39.44
group_656	hypothetical protein	Accessory	accessory	chock26_00028	0	8.38	0	0	7.85	12.77	0	0	5.69	0
group_2112	hypothetical protein	core	accessory	P2155_01878	3.6	0	0	0	3.26	4.01	4.05	0	0	0
mntA	ABC superfamily ATP binding cassette transporter, ABC protein	core	core	P2155_01951	22.38	86.91	26.55	62.05	142.11	208.63	41.47	105.1	115.23	13.96
srn_9380_sRNA298	0	Accessory	accessory	srn_9380	0	7.88	0	0	7.9	12.86	0	0	4.53	0
lytR	two component transcriptional regulator, LytR	core	accessory	P2155_00205	4.29	3.69	0	0	3.64	3.76	3.09	3.79	5.12	6.44
group_2323	major facilitator superfamily transporter	core	core	P2155_01087	5.83	7.61	3.43	7.11	24.92	12.31	5.13	4.48	15.8	16.15
fmrO	rRNA methyltransferase FmrO	core	accessory	P2155_02371	13.52	9.56	0	0	8.72	19.32	7.98	9.1	21.97	8.92
rpsN_1	30S ribosomal protein S14	core	accessory	P2155_00989	0	4.44	0	0	3.28	4.07	0	0	3.22	4.17
ald1	alanine dehydrogenase 2	core	core	P2155_01090	179.14	119.6	67.66	139.93	402.13	504.49	170.58	95.93	225.26	287.18
group_961	membrane protein	core	accessory	P2155_02277	0	3.18	0	0	3.97	3.05	0	0	0	4.05
arcD	arginine/ornithine APC family amino acid-polyamine-organocation transporter, antiporter	core	core	P2155_02551	4.33	6.17	3.73	9.52	24.82	16.03	4.14	4.02	11.12	22.6
srn_4666_tsr36	0	core	core	srn_4666	7.76	13.04	5.27	3.12	9.98	8.51	5.35	14.61	41.41	22.14
lrgA_1	murein hydrolase regulator	core	accessory	P2155_00206	0	4.47	16.5	6.88	10.17	16.14	31.6	14.11	4.98	21.77
nrdG	anaerobic ribonucleoside-triphosphate reductase activating protein	core	accessory	P2155_02518	3.99	0	0	0	0	0	0	0	7.65	6.57
dapF	diaminopimelate epimerase	core	accessory	P2155_02372	10.56	7.76	0	0	7.1	18.18	6.88	7.28	19.77	7.28
group_1462	hypothetical protein	core	accessory	P2155_00968	0	3.21	0	0	3.42	4.23	0	0	4.1	0
thrA	putative aspartate kinase	core	accessory	P2155_00980	0	0	3.6	0	0	0	0	0	14.12	0
arcB	putative ornithine carbamoyltransferase	core	core	P2155_02552	4	9.84	4.03	9.26	38.96	28.3	5.96	3.72	20	26.11
lrgB_1	antiholin-like protein LrgB	core	accessory	P2155_00207	0	0	10.34	3.53	8.05	13.27	23.89	11.54	5.31	13.78
arcA	arginine deiminase	core	core	P2155_02553	3.15	14.29	3.78	8.5	56.53	45.3	5.76	3.03	27.86	24.65
group_2372	Crp family transcriptional regulator	core	accessory	P2155_02549	0	0	0	4.23	6.46	5.98	0	0	3.92	7.67
srn_9343	0	Accessory	accessory	srn_9343	0	0	0	0	0	0	0	26.45	22.15	0
sbnD_2	MFS family major facilitator transporter	Accessory	accessory	chock17_00349	0	0	0	0	0	0	0	15.87	0	0
group_106	major histocompatibility complex class II analog protein, Map	Accessory	accessory	chock17_00094	0	0	0	0	0	0	0	14.14	0	0
srn_0170_Teg9as	0	Accessory	accessory	srn_0170	0	0	0	0	6.34	0	0	0	0	0
group_104	tetracenomycin polyketide synthesis O-methyltransferase, TcmP	Accessory	accessory	chock17_00104	0	0	0	0	0	0	0	5.28	0	0
group_179	hypothetical protein	Accessory	accessory	seps75_00043	0	0	0	0	0	0	5.26	0	0	0
group_102	tetracenomycin polyketide synthesis O-methyltransferase, TcmP	Accessory	accessory	seps43_00713	0	0	0	0	4.89	0	0	0	0	0
thrS	threonyl-tRNA synthetase 1	core	accessory	P2155_01318	0	0	0	0	4.79	3.58	0	0	27.34	3.6
group_2949	LysR family regulatory protein	core	accessory	P2155_01706	0	0	0	0	0	0	0	0	0	8.61
group_1324	hypothetical protein	core	accessory	P2155_00680	0	0	0	0	0	3.64	0	0	10.16	0
group_2606	ABC transporter ATP-binding protein	core	accessory	P2155_00681	0	0	0	0	0	4	0	0	8.19	0
srn_4270_sRNA347	0	core	accessory	srn_4270	0	0	0	0	0	5.63	0	0	0	0
group_2344	membrane protein	core	accessory	P2155_00679	0	0	0	0	0	3.47	0	0	7.54	0
ldh	L-lactate dehydrogenase	core	accessory	P2155_00184	0	0	0	0	0	0	0	0	5.17	0
coa	staphylocoagulase	core	accessory	P2155_00173	0	0	0	0	6.55	3.17	0	0	0	0
srn_0580_Sau6569	0	core	accessory	srn_0580	0	0	0	0	0	0	0	0	4.68	0
dhoM	putative homoserine dehydrogenase	core	accessory	P2155_00981	0	0	0	0	0	0	0	0	4.66	0
srn_3320_sRNA264	0	core	accessory	srn_3320	0	0	0	0	0	0	0	0	4.46	0
scdA	cell division and morphogenesis-related protein	core	accessory	P2155_00203	0	0	0	0	0	0	0	0	4.42	0
srn_4160_Sau25	0	core	accessory	srn_4160	0	0	0	0	0	4.4	0	0	0	0
srn_4470_RsaX28	0	core	accessory	srn_4470	0	0	0	0	0	0	0	0	0	4.2
srn_4740_sprA3	0	core	accessory	srn_4740	0	0	0	0	0	4.45	0	0	0	3.8
group_1447	putative short chain dehydrogenase	core	accessory	P2155_02380	0	0	0	0	0	0	0	3.57	4.2	4.49
group_2560	iron compound ABC transporter permease	core	accessory	P2155_02085	0	0	0	0	0	0	0	0	4.05	0
srn_2800_Sau14	0	core	accessory	srn_2800	0	0	0	0	0	0	0	0	4.05	0
srn_0590_sRNA37	0	core	accessory	srn_0590	0	0	0	0	0	3.77	0	0	0	4.23
group_1037	AsnC family transcriptional regulator	core	accessory	P2155_01997	0	0	0	0	0	3.25	0	0	4.35	0
group_982	membrane protein	core	accessory	P2155_02625	0	0	0	0	3.4	0	0	0	4.1	0
group_1571	phosphosugar-binding transcriptional regulator, RpiR family	core	accessory	P2155_00143	0	0	0	0	3.32	3.43	0	4.31	0	0
deoC2	putative deoxyribose-phosphate aldolase	core	accessory	P2155_00483	0	0	0	0	3.68	4.37	3.09	3.41	0	3.82
xprT	putative xanthine phosphoribosyltransferase	core	accessory	P2155_00335	0	0	0	0	0	3.06	0	0	4.15	0

## Sheet: Table_S7_up_genes_SNM3
Supplemental_Table_S7 : List of genes over-expressed in SNM3 condition. Genomic, core : gene present in all genomes; Genomic, accessory : gene present in some genomes; Transcriptomic core : gene over-expressed in all genomes; Transcriptomic, accessory, gene over-expressed in some genomes;
id	annotation	Genomic	Transcriptomic	Gene	L102_FoldChange	P1_FoldChange	P10_FoldChange	P2155_FoldChange	S43_FoldChange	S54_FoldChange	S75_FoldChange	C17_FoldChange	C26_FoldChange	C28_FoldChange
group_926	bifunctional cystathionine gamma-lyase/gamma-synthase	core	core	P2155_00307	1410.44	2617.8	148.588	495.05	2444.99	2444.99	578.035	689.655	520.833	2475.25
metH	bifunctional homocysteine S-methyltransferase/5,10-methylenetetrahydrofolate reductase	core	core	P2155_00306	1992.03	1798.56	168.919	564.972	2331	2331	662.252	595.238	518.135	1915.71
group_1431	bifunctional cystathionine gamma-lyase/gamma-synthase	core	core	P2155_00308	616.143	1788.91	118.483	446.429	1543.21	1543.21	469.484	507.614	534.759	1683.5
metE	5- methyltetrahydropteroyltriglutamate/homocysteine S-methyltransferase	core	core	P2155_00305	1623.38	1193.32	173.01	483.092	1461.99	1461.99	523.56	500	452.489	915.751
group_2394	putative cyclase enzyme	core	core	P2155_00304	359.712	276.855	45.2284	136.799	354.484	354.484	117.647	113.507	180.505	211.372
group_2017	hypothetical protein	core	core	P2155_00120	225.581	47.98	50.4286	85.1789	124.054	124.054	74.239	28.401	97.0874	74.5379
group_2876	APC family amino acid-polyamine-organocation transporter	core	core	P2155_02353	64.1396	111.012	70.1754	73.8552	65.6125	65.6125	72.6744	62.0347	41.2371	46.4274
group_963	hypothetical protein	core	core	P2155_02437	51.6796	61.3121	27.3149	22.6552	59.0284	59.0284	114.155	72.2543	46.9704	40.858
group_1736	ABC superfamily ATP binding cassette transporter, binding protein	core	core	P2155_01770	114.181	49.5368	5.78336	26.9034	75.4546	75.4546	19.3648	32.3834	36.3504	79.694
group_1363	sodium:neurotransmitter symporter family protein	core	core	P2155_00380	7.0917	74.4768	107.527	30.5437	17.8034	17.8034	70.2741	47.3485	21.9058	24.5212
group_1463	binding-protein-dependent transport system inner membrane protein	core	core	P2155_01771	76.0225	41.1845	4.68691	20.4207	56.035	56.035	14.6972	24.0674	32.7118	71.623
group_1718	truncated MHC class II analog protein	core	core	P2155_02115	99.7705	20.985	20.7211	60.241	17.1612	17.1612	33.4784	11.6945	28.0112	30.8452
feoA	ferrous iron transport protein A	core	core	P2155_02456	24.4523	62.0771	63.6537	8.01089	28.7877	28.7877	31.1429	45.2899	20.9776	12.3376
group_1068	hypothetical protein	core	core	P2155_02411	40.7083	24.4918	16.2628	48.2625	40.1752	40.1752	21.3311	17.059	17.4429	25.9963
group_1248	DL-methionine transporter ATP-binding subunit	core	core	P2155_01772	40.8747	27.0929	3.44329	14.9678	35.548	35.548	9.00657	15.706	25.5624	60.0565
group_2795	long-chain-fatty-acid--CoA ligase	core	core	P2155_00177	23.2937	13.1638	14.043	7.39645	7.61336	7.61336	33.3111	57.5043	28.0269	25.6726
comK	competence transcription factor ComK	core	core	P2155_00674	16.8836	17.1954	21.7723	43.2526	7.05542	7.05542	39.7298	6.0042	21.6638	27.0863
group_1456	hypothetical protein	core	core	P2155_00121	105.787	12.7159	12.4208	16.3613	5.09741	5.09741	10.1989	6.01866	14.9745	14.7995
group_2598	hypothetical protein	core	core	P2155_02412	11.5456	33.1488	19.9243	16.0927	32.3373	32.3373	12.1907	10.2249	19.2864	14.6239
leuB	3-isopropylmalate dehydrogenase	core	core	P2155_00563	32.7697	17.8872	6.86342	14.403	32.0195	32.0195	23.7023	15.7307	3.90305	21.1113
pstS	phosphate ABC transporter periplasmic protein	core	core	P2155_01040	49.3389	14.9027	24.919	5.72246	11.6137	11.6137	19.8177	15.2602	8.35003	33.8146
leuA	2-isopropylmalate synthase	core	core	P2155_00564	27.4665	19.2689	5.26621	13.0548	34.1332	34.1332	17.4125	13.0565	3.71071	20.191
betT	choline transport protein BetT	core	core	P2155_02095	30.4303	5.77504	11.2892	12.1625	5.87385	5.87385	21.2359	21.5703	20.8899	36.2739
sceD	transglycosylase	core	core	P2155_00524	8.17534	34.9162	17.5377	11.3688	19.784	19.784	26.3366	14.4134	5.62461	6.68999
group_1088	hypothetical protein	core	core	P2155_02507	15.2163	6.91324	16.3532	27.9252	18.4081	18.4081	18.305	10.4134	14.1283	17.8428
ilvC	ketol-acid reductoisomerase	core	core	P2155_00565	23.3165	20.2331	4.66984	10.6247	26.2778	26.2778	14.5349	10.4756	3.30688	20.9833
proP	MFS family major facilitator transporter, proline/betaine:cation symporter	core	core	P2155_02018	7.89971	26.6731	10.5374	15.9515	24.4588	24.4588	11.0327	19.0694	8.57633	12.0237
leuD	3-isopropylmalate dehydratase small subunit	core	core	P2155_00561	24.3126	11.4305	7.17257	11.443	25.7182	25.7182	24.432	12.1788	3.66838	12.6411
fadX	putative acetyl-CoA/acetoacetyl-CoA transferase	core	core	P2155_00178	19.1164	14.2237	4.32732	4.33069	21.1158	21.1158	6.83854	9.89413	20.3915	29.5902
group_373	luciferase family oxidoreductase	core	core	P2155_01269	13.8933	15.3723	14.1643	17.1733	15.2212	15.2212	14.2755	13.0959	11.485	5.66839
ilvA_2	threonine dehydratase biosynthetic, IlvA_1	core	core	P2155_00560	19.7083	8.41163	7.71724	10.5608	21.1788	21.1788	21.7912	10.1399	3.99249	10.5514
group_2736	putative ferrous iron transport protein B	core	core	P2155_02455	13.3617	14.877	17.507	6.51678	10.6993	10.6993	25.0063	14.5328	13.0259	8.82029
sarA	staphylococcal accessory regulator family protein	core	core	P2155_01966	20.8438	8.72372	9.90982	14.3781	17.6193	17.6193	8.96539	7.62195	9.65158	14.3172
cysM	cysteine synthase/cystathionine beta-synthase family protein	core	core	P2155_00381	10.8756	10.0185	21.0793	16.4285	3.48971	3.48971	12.9955	29.3427	10.8672	4.97164
group_1939	hypothetical protein	core	core	P2155_02610	17.8546	5.01117	11.3122	13.5153	6.73224	6.73224	12.4595	11.7716	14.403	14.7658
group_1886	putative carboxymuconolactone decarboxylase	core	core	P2155_02376	28.2072	6.87195	4.86381	9.30233	8.30358	8.30358	9.64413	10.6225	17.1086	10.5694
group_2142	hypothetical protein	core	core	P2155_02454	15.1396	11.0144	8.35911	6.37999	6.9541	6.9541	17.5901	9.71817	13.3369	9.68073
glpD	DNA-directed DNA polymerase III subunit gamma and tau	core	core	P2155_00945	14.0398	8.24314	7.4184	9.18864	6.01714	6.01714	12.4782	14.8412	8.85818	9.33995
group_2247	Type 4 prepilin-like proteins leader peptide-processing enzyme	core	core	P2155_01298	10.806	10.8528	10.8178	8.84956	13.4535	13.4535	8.53825	3.27536	7.31048	7.49238
group_1628	hypothetical protein	core	core	P2155_00126	32.2601	4.25431	5.38706	3.10357	9.52263	9.52263	6.02954	13.7646	3.17945	5.45426
secY_2	preprotein translocase subunit SecY	core	core	P2155_02571	10.9414	17.201	5.09191	5.85617	11.6752	11.6752	6.02664	9.74184	7.5683	3.98967
group_2419	aminobenzoyl-glutamate transport protein	core	core	P2155_02375	9.14679	13.2679	5.36711	7.23223	11.1583	11.1583	7.05965	6.70107	3.37371	12.6821
group_923	APC family amino acid-polyamine-organocation transporter	core	core	P2155_02008	15.0896	4.37484	7.88768	9.29368	6.18276	6.18276	10.3242	6.40328	8.21355	12.3934
group_2937	hypothetical protein	core	core	P2155_02570	11.1801	15.6858	4.98082	5.41477	11.3823	11.3823	5.41976	9.09422	6.54922	3.39401
group_865	GNAT family acetyltransferase	core	core	P2155_01928	9.77345	7.47535	5.98158	6.32351	6.21481	6.21481	7.35456	8.94775	8.45809	6.41198
group_1055	allophanate hydrolase subunit 1	core	core	P2155_01255	7.11364	10.8503	5.28206	4.69021	10.9558	10.9558	4.8539	6.93818	5.69184	4.43784
group_1012	hypothetical protein	core	core	P2155_02392	3.24562	9.45698	8.19538	6.47124	11.5515	11.5515	6.62252	3.59312	4.53906	4.57413
ahs2	allophanate hydrolase subunit 2	core	core	P2155_01254	6.47354	11.0513	4.75263	4.93803	10.989	10.989	4.6292	6.35607	5.46209	4.04176
accB_2	acetyl-CoA carboxylase biotin carboxyl carrier protein subunit, Acc_B1	core	core	P2155_01253	5.93599	12.3382	4.57164	4.32246	11.4223	11.4223	4.00529	6.21697	5.55741	3.57147
accC_2	acetyl-CoA carboxylase biotin carboxylase subunit, AccC_1	core	core	P2155_01252	6.496	9.83236	4.3735	4.56017	10.191	10.191	3.84335	5.9952	5.11587	3.59915
group_2248	hypothetical protein	core	core	P2155_01595	7.59129	7.6993	3.65711	7.48279	9.41363	9.41363	4.14319	3.70412	5.12243	3.79612
argE	succinyl-diaminopimelate desuccinylase	core	core	P2155_00599	5.9187	5.3291	3.58051	5.39753	6.18957	6.18957	7.34376	9.83865	5.78369	5.99474
yceI	base-induced perplasmic lipid-binding protein	core	core	P2155_02604	5.77547	4.61651	6.78933	10.6315	7.96185	7.96185	4.70522	3.96102	3.71872	4.97443
lamB	LamB/YcsF family protein	core	core	P2155_01251	5.50373	8.52348	4.37445	4.68055	9.65642	9.65642	3.55518	6.19771	4.73642	3.50791
group_1859	hypothetical protein	core	core	P2155_02381	9.95699	4.37723	4.15162	4.59728	5.01505	5.01505	4.44899	5.09788	6.28654	10.1832
group_2154	putative membrane protein	core	core	P2155_02414	8.36295	7.20757	4.52591	6.86719	4.55245	4.55245	5.46239	5.78737	4.20875	6.36894
mntH	NRAMP family Mn2+/Fe2+ transporter	core	core	P2155_01250	5.84204	6.86337	3.86623	4.19217	9.18054	9.18054	3.57564	5.25072	5.37577	3.02186
group_2817	helix-turn-helix- domain containing protein	core	core	P2155_02202	7.49985	3.75621	6.64187	6.66045	5.59156	5.59156	5.46986	4.92005	6.09236	3.48546
sasF	LPXTG cell wall surface anchor family protein	core	core	P2155_02564	4.71038	4.47602	5.93754	4.98504	3.37076	3.37076	7.89515	6.81896	4.8938	8.40499
nixA	NiCoT family nickel (Ni2+)-cobalt (Co2+) transporter	core	core	P2155_02614	7.79035	6.11277	4.14921	5.3011	6.33433	6.33433	4.71876	3.82614	5.12111	3.74358
group_2331	hypothetical protein	core	core	P2155_01932	3.8612	7.83104	5.01354	4.561	6.27164	6.27164	5.50509	5.89449	4.13155	3.90325
group_397	hypothetical protein	core	core	P2155_01788	6.62111	4.65339	3.55834	4.97463	6.26712	6.26712	5.0764	3.12237	4.09702	5.08854
group_922	hypothetical protein	core	core	P2155_00488	5.56102	6.38496	3.84364	3.35345	3.96273	3.96273	5.06919	5.82988	3.04044	6.27542
group_1652	antibacterial protein (phenol soluble modulin)	core	accessory	P2155_00818	16.7639	13.6327	0	4.11167	310.945	310.945	0	11.3649	29.8686	11.6171
tauB	ABC-type nitrate/sulfonate/bicarbonate transporter, TauB	core	accessory	P2155_00122	513.084	16.8648	33.0251	35.9583	4.68097	4.68097	13.3923	25.3229	37.0782	24.7109
srn_4790_sRNA387	srn_4790	core	accessory	#N/A	51.6582	62.5586	28.4738	23.1857	58.7648	58.7648	109.529	72.2022	44.6229	41.1353
group_1321	antibacterial protein (phenol soluble modulin)	core	accessory	P2155_00819	17.9921	13.0652	0	3.96936	229.885	229.885	0	10.8507	31.4861	12.2237
srn_1710_sRNA145	srn_1710	core	accessory	#N/A	12.2073	49.5491	68.6342	58.7199	58.8651	58.8651	45.8926	0	13.8696	0
srn_2980_sRNA238	srn_2980	core	accessory	#N/A	166.611	29.9347	76.6284	7.69231	17.7434	17.7434	39.0016	0	0	5.77614
srn_1095_tsr13	srn_1095	core	accessory	#N/A	4.69122	75.3466	90.8265	24.8694	14.9822	14.9822	55.6793	39.1543	15.4655	22.5805
srn_1070_Sau41	srn_1070	core	accessory	#N/A	8.0973	7.98505	0	0	120.366	120.366	0	7.49681	68.6813	16.7017
group_666	fibrinogen-binding protein	core	accessory	P2155_01798	42.1354	0	36.3769	47.8927	53.2113	53.2113	32.7869	15.223	34.8189	23.5156
ureA	urease subunit gamma	core	accessory	P2155_02192	11.3204	61.4779	42.7899	21.7439	48.6098	48.6098	35.9712	0	33.6927	32.9251
ureB	urease subunit beta	core	accessory	P2155_02193	10.1863	61.0128	29.4811	21.0837	43.6643	43.6643	66.7111	0	15.8755	37.8301
srn_0470_Sau6292	srn_0470	core	accessory	#N/A	52.04	0	0	125	58.008	58.008	0	9.02527	19.2456	0
srn_2540_sRNA210	srn_2540	core	accessory	#N/A	60.9719	28.701	14.5645	18.4672	23.042	23.042	125	0	15.3468	8.85857
srn_0970_Sau18	srn_0970	core	accessory	#N/A	45.6934	114.626	8.56678	11.1607	19.9104	19.9104	16.0385	0	4.69065	49.8703
srn_4900_sRNA394	srn_4900	core	accessory	#N/A	20.419	58.401	18.6498	52.0021	53.5733	53.5733	17.8795	8.67002	0	0
srn_1550_Teg49	srn_1550	core	accessory	#N/A	41.425	11.6668	24.8139	31.2207	27.8156	27.8156	22.3814	23.1214	22.7998	28.5788
srn_9050_sRNA62	srn_9050	core	accessory	#N/A	17.4688	124.008	7.49738	11.0229	31.6766	31.6766	11.526	0	3.74476	7.83368
hisB	putative imidazoleglycerol-phosphate dehydratase	core	accessory	P2155_02593	9.94263	46.8538	40.6669	32.1234	8.34335	8.34335	35.1124	40.2253	10.2849	0
hisD	putative histidinol dehydrogenase	core	accessory	P2155_02595	7.61232	45.2018	41.7711	22.482	7.88264	7.88264	35.0263	33.7382	11.2259	0
hisC	histidinol-phosphate aminotransferase	core	accessory	P2155_02594	8.68455	52.9577	33.3778	24.57	8.07233	8.07233	32.144	34.0252	10.4297	0
hisH	imidazole glycerol phosphate synthase subunit HisH	core	accessory	P2155_02592	10.7981	41.5144	35.6379	28.1373	11.3194	11.3194	29.0107	31.9898	10.0624	0
srn_2090_sRNA180	srn_2090	core	accessory	#N/A	12.6509	66.1244	6.86483	52.356	30.049	30.049	0	4.21781	6.31832	0
srn_2040_sRNA176	srn_2040	core	accessory	#N/A	24.8336	39.8438	25.6476	67.9348	14.1301	14.1301	17.6929	3.66032	0	0
srn_4200_sRNA343	srn_4200	core	accessory	#N/A	50.1253	0	91.9963	28.6944	0	0	20.4876	6.29842	7.82167	0
tauA	ABC-type nitrate/sulfonate/bicarbonate transporter, TauA	core	accessory	P2155_00123	138.217	4.45627	3.10752	18.1357	0	0	3.34046	7.25005	17.0707	8.49914
hisG	ATP phosphoribosyltransferase catalytic subunit	core	accessory	P2155_02596	5.29995	46.3973	34.0948	18.3251	7.33294	7.33294	32.4149	34.7826	12.9988	0
srn_9420_sRNA311	srn_9420	accessory	accessory	#N/A	81.5195	40.6802	0	0	29.4092	29.4092	0	0	13.574	0
srn_1640_rsaD	srn_1640	core	accessory	#N/A	11.6701	18.3996	8.96057	11.2613	50.6432	50.6432	7.61847	11.8554	3.22529	17.4642
hisZ	ATP phosphoribosyltransferase regulatory subunit	core	accessory	P2155_02597	5.4449	39.4882	29.8954	16.4339	8.70186	8.70186	30.3214	35.9195	14.1323	0
srn_4330_Teg36as	srn_4330	core	accessory	#N/A	32.1347	14.6628	11.439	23.7248	24.3161	24.3161	12.1758	10.1163	17.7054	13.4546
srn_0350_sRNA20	srn_0350	core	accessory	#N/A	97.5515	0	21.0659	20.3542	7.53006	7.53006	18.8359	4.08297	4.74676	0
cap5C	capsular polysaccharide biosynthesis protein Cap5C	core	accessory	P2155_00101	14.6116	5.49457	24.1663	9.50751	4.6295	4.6295	44.8229	33.5121	0	32.3018
srn_1700_sRNA144	srn_1700	core	accessory	#N/A	12.3822	36.1768	11.9789	23.6072	22.6912	22.6912	14.5412	3.12051	0	22.7216
cap5D_1	capsular polysaccharide biosynthesis protein Cap5D	core	accessory	P2155_00102	23.5007	3.9585	24.0906	6.82454	3.8058	3.8058	33.9098	25.2845	0	41.8515
srn_3120_Sau6405	srn_3120	core	accessory	#N/A	10.6038	30.315	26.6312	13.0804	14.2959	14.2959	33.5683	0	6.75265	12.4788
srn_4940_sRNA396	srn_4940	core	accessory	#N/A	15.175	6.79574	16.0308	27.2926	18.3587	18.3587	18.1389	10.2807	13.8198	17.546
hisA	phosphoribosylformimino-5-aminoimidazole carboxamide ribotide isomerase	core	accessory	P2155_02591	11.7642	31.2393	29.4724	28.5959	10.3443	10.3443	18.8715	0	9.20641	0
srn_4320_sRNA350	srn_4320	core	accessory	#N/A	22.0619	0	21.5239	28.9687	17.1739	17.1739	9.97606	5.37953	27.1076	0
cap5B	capsular polysaccharide biosynthesis protein Cap5B	core	accessory	P2155_00100	17.6202	6.53211	20.0481	7.19942	7.23584	7.23584	31.3972	26.5675	0	23.3361
srn_4040_Sau6469	srn_4040	core	accessory	#N/A	9.29489	23.6072	24.8571	14.5096	19.8614	19.8614	26.7738	0	7.48727	0
group_2129	binding-protein-dependent transport system inner membrane protein	core	accessory	P2155_00124	107.066	0	0	16.6251	0	0	0	3.76336	12.2564	5.78165
srn_4070_sRNA330	srn_4070	core	accessory	#N/A	15.1423	17.7085	17.1438	28.8767	19.6924	19.6924	20.7082	0	6.0006	0
srn_3910_RNAIII	srn_3910	core	accessory	#N/A	3.32236	3.90201	0	3.48724	62.7274	62.7274	0	0	6.40861	0
hld	delta-hemolysin	core	accessory	P2155_00586	3.34306	3.91906	0	3.46921	61.3911	61.3911	0	0	6.34156	0
cap5A	capsular polysaccharide biosynthesis protein Cap5A	core	accessory	P2155_00099	16.7457	5.33106	20.2388	9.1416	5.96221	5.96221	31.3676	26.9107	0	14.6727
srn_1750_sRNA148	srn_1750	core	accessory	#N/A	6.40833	19.2834	16.4745	9.63763	22.4225	22.4225	13.0668	4.28614	13.5135	8.03445
srn_1240_sRNA109	srn_1240	core	accessory	#N/A	9.92516	8.12552	56.9801	11.279	13.3941	13.3941	17.7462	3.97788	0	0
hisF	imidazole glycerol phosphate synthase subunit HisF	core	accessory	P2155_02590	10.5345	24.9426	17.7968	19.015	10.182	10.182	13.5538	19.5618	7.09371	0
srn_1540_Teg48	srn_1540	core	accessory	#N/A	21.1189	7.68645	9.0212	14.5096	18.8626	18.8626	8.77347	7.32547	10.337	13.1685
cap5E	capsular polysaccharide biosynthesis protein Cap5E	core	accessory	P2155_00104	8.91591	0	19.9203	3.80084	0	0	31.5457	22.2668	0	43.0756
ureC	urease subunit alpha	core	accessory	P2155_02194	4.69307	19.9017	16.415	12.8008	17.4487	17.4487	18.7582	0	8.16793	11.6773
group_2060	acetolactate synthase 1 regulatory subunit	core	accessory	P2155_00566	13.3542	18.523	3.60334	8.89284	17.0946	17.0946	11.1782	8.23249	0	24.1109
srn_4670_RsaOT	srn_4670	core	accessory	#N/A	23.6737	10.775	10.5876	17.2533	13.7895	13.7895	5.35848	9.12076	7.15615	10.4969
srn_4650_Sau6902	srn_4650	core	accessory	#N/A	29.2912	7.10621	5.16342	10.5296	9.47499	9.47499	10.6067	10.7747	18.7231	10.7663
srn_3750_Sau6291	srn_3750	core	accessory	#N/A	6.59605	9.39699	9.91867	12.8403	6.94604	6.94604	68.2128	0	0	0
leuC	3-isopropylmalate dehydratase large subunit	accessory	accessory	P2155_00562	28.3455	16.2755	0	14.1004	0	0	24.6975	14.8965	3.83127	16.8279
srn_4530_sprAs2prime	srn_4530	accessory	accessory	#N/A	8.38125	10.2242	0	55.6483	19.5107	19.5107	0	4.54938	0	0
group_1779	short chain acyl-CoA dehydrogenase	core	accessory	P2155_00125	88.6054	0	0	12.3671	0	0	0	0	9.91277	5.30943
srn_0890_sRNA71	srn_0890	core	accessory	#N/A	11.415	16.73	7.91077	9.33097	24.2618	24.2618	10.0311	0	5.52059	6.04252
leuC_1	3-isopropylmalate dehydratase large subunit	accessory	accessory	chock17_00156	28.9553	0	8.06842	0	30.5036	30.5036	0	15.8353	0	0
srn_0740_Sau29	srn_0740	core	accessory	#N/A	11.225	13.9462	13.031	9.65717	14.6621	14.6621	19.9442	5.4615	6.54108	4.33828
radC	DNA repair protein RadC	core	accessory	P2155_01297	10.5797	10.4519	12.3548	10.408	22.48	22.48	8.8129	0	10.6963	5.11433
srn_4910_sRNA395	srn_4910	core	accessory	#N/A	14.8342	12.6626	17.059	11.1744	12.0951	12.0951	26.8745	0	5.16956	0
srn_0370_sRNA22	srn_0370	core	accessory	#N/A	12.9828	8.11056	16.9062	20.5465	14.4827	14.4827	9.53925	4.2983	6.48719	3.11801
srn_4660_sRNA380	srn_4660	core	accessory	#N/A	27.2316	6.58861	4.56955	8.20075	8.57478	8.57478	9.15583	10.2459	16.0256	10.8578
srn_2170_sRNA187	srn_2170	core	accessory	#N/A	7.95222	19.5925	17.328	13.624	6.27577	6.27577	23.4797	0	8.58516	5.86307
srn_0490_Sau55	srn_0490	core	accessory	#N/A	0	28.2781	35.7015	10.6338	0	0	23.4412	10.7181	0	0
dapD_1	tetrahydrodipicolinate N-acetyltransferase	core	accessory	P2155_00107	6.7908	0	20.3832	3.14584	0	0	20.938	16.176	0	39.2912
fadD	NRAMP family Mn2+/Fe2+ transporter	core	accessory	P2155_00176	10.798	3.95265	4.94682	0	4.28326	4.28326	16.9291	26.3019	20.0723	14.8249
hisI	bifunctional phosphoribosyl-AMP cyclohydrolase/phosphoribosyl-ATP pyrophosphatase	core	accessory	P2155_02589	8.45737	18.5134	13.9295	13.5722	9.13484	9.13484	12.2971	13.3941	6.57765	0
cap5F	capsular polysaccharide biosynthesis protein Cap5F	core	accessory	P2155_00105	6.37987	0	17.8955	0	0	0	22.779	18.3184	0	39.1757
srn_0990_sRNA87	srn_0990	core	accessory	#N/A	0	0	0	19.2234	33.6712	33.6712	12.7081	4.77054	0	0
srn_2150_sRNA185	srn_2150	core	accessory	#N/A	0	0	47.3485	0	11.4477	11.4477	32.0102	0	0	0
group_1620	ABC superfamily ATP binding cassette transporter, binding protein	core	accessory	P2155_00385	52.3725	5.29947	4.91884	6.71231	0	0	6.60458	11.1037	3.95366	10.0145
srn_2110_sRNA182	srn_2110	core	accessory	#N/A	42.7168	7.95463	0	0	11.2089	11.2089	22.1043	4.64274	0	0
srn_4750_sRNA384	srn_4750	core	accessory	#N/A	0	7.74407	7.32493	25.9538	9.65792	9.65792	28.1373	0	0	8.47745
srn_5055_tsr39	srn_5055	core	accessory	#N/A	10.7101	15.3716	3.97188	7.55401	12.0421	12.0421	6.02991	10.8897	10.7342	7.57272
argG	putative argininosuccinate synthase	core	accessory	P2155_01720	3.07903	3.77998	30.7031	21.4546	0	0	23.753	5.09892	4.33388	4.4329
group_1927	membrane protein	core	accessory	P2155_02268	0	87.184	0	0	0	0	0	3.14297	4.71254	0
cap5G	capsular polysaccharide biosynthesis protein Cap5G	core	accessory	P2155_00106	5.82696	0	16.5728	3.416	0	0	21.3402	14.839	0	32.5574
group_1559	binding-protein-dependent transport system inner membrane protein	core	accessory	P2155_00384	46.38	5.67801	4.5296	5.08078	0	0	5.89797	12.5486	3.39755	10.906
srn_0860_RsaOB	srn_0860	core	accessory	#N/A	9.56947	14.6778	3.95851	4.15058	12.0094	12.0094	6.35324	9.176	7.04771	15.4395
srn_2020_sRNA171	srn_2020	core	accessory	#N/A	7.96026	8.23093	7.78816	23.0203	6.33886	6.33886	16.8634	3.7991	3.27225	7.78192
srn_1050_sRNA93	srn_1050	core	accessory	#N/A	6.75124	19.1237	30.5344	14.0509	5.23497	5.23497	4.98654	4.37025	0	0
group_2942	hypothetical protein	core	accessory	P2155_00358	7.19802	8.57515	4.11184	7.42721	22.0337	22.0337	0	4.13668	7.32977	6.58012
srn_2890_Sau72	srn_2890	core	accessory	#N/A	8.40979	12.5414	15.4107	6.08902	7.73533	7.73533	9.96314	4.56663	4.59622	11.1393
srn_2310_sRNA194	srn_2310	core	accessory	#N/A	14.7538	13.8873	7.74954	10.6236	11.7154	11.7154	8.30427	0	3.6491	5.65793
srn_1020_sRNA90	srn_1020	core	accessory	#N/A	34.2877	11.5947	0	4.12184	12.0237	12.0237	0	0	5.86441	6.31768
pstC	phosphate ABC superfamily ATP binding cassette transporter, membrane protein	core	accessory	P2155_01039	9.83845	9.15441	15.2439	0	6.35526	6.35526	12.0613	11.2347	8.08865	7.71831
srn_2160_Sau6374	srn_2160	core	accessory	#N/A	0	0	35.5492	0	25.035	25.035	0	0	0	0
group_577	hypothetical protein	accessory	accessory	por1_00338	0	10.3052	0	0	37.553	37.553	0	0	0	0
srn_2280_Sau6751	srn_2280	core	accessory	#N/A	16.3859	0	15.6961	6.66356	17.1999	17.1999	0	0	11.9732	0
group_2161	hypothetical protein	core	accessory	P2155_00108	5.53223	0	14.8214	0	0	0	17.5377	13.4102	0	33.3244
srn_0410_sRNA25	srn_0410	core	accessory	#N/A	7.87879	8.80266	7.95355	10.3434	15.7672	15.7672	13.2943	3.13913	0	0
srn_4410_sRNA358	srn_4410	core	accessory	#N/A	12.5013	44.9964	11.526	8.46883	0	0	0	4.30812	0	0
srn_0900_sRNA72	srn_0900	core	accessory	#N/A	5.84399	9.79	4.19393	7.84683	9.87528	9.87528	9.83091	9.09422	8.56898	6.33826
srn_2050_sRNA177	srn_2050	core	accessory	#N/A	11.6199	10.9359	18.8005	6.66756	6.89208	6.89208	9.17263	3.64405	4.82462	0
srn_5000_Sau13	srn_5000	core	accessory	#N/A	3.68975	16.6226	11.04	11.8793	10.2784	10.2784	10.8838	0	0	4.4777
group_64	hypothetical protein	core	accessory	P2155_00617	11.8648	5.13743	0	46.0405	4.38089	4.38089	0	0	0	7.12459
group_1071	NhaC family sodium:proton (Na+:H+) antiporter	core	accessory	P2155_01738	3.05487	7.72583	17.3792	6.56858	0	0	14.7319	13.1648	12.1007	3.10996
srn_4605_tsr34	srn_4605	core	accessory	#N/A	4.91884	8.91607	10.6838	8.65651	7.00918	7.00918	8.44737	6.43874	7.71843	5.76628
lytT	LytTr DNA-binding region-containing protein	core	accessory	P2155_02267	0	66.4408	0	0	0	0	0	3.09349	5.06022	0
group_2621	formate dehydrogenase	core	accessory	P2155_00127	28.1334	0	7.72798	4.17554	6.28959	6.28959	8.06192	8.71384	0	4.71752
srn_3185_tsr28	srn_3185	core	accessory	#N/A	6.82906	11.0613	5.60161	4.81301	11.8161	11.8161	4.44721	7.89079	5.04719	4.30071
srn_3830_sprF1	srn_3830	accessory	accessory	#N/A	0	0	0	0	33.6293	33.6293	0	0	5.91331	0
srn_9335_tsr29	srn_9335	core	accessory	#N/A	7.78634	8.23472	8.63185	9.50029	10.0449	10.0449	8.13471	3.37064	5.71298	0
srn_3460_Sau5949	srn_3460	core	accessory	#N/A	6.76695	8.42382	10.2775	8.52878	8.71369	8.71369	8.7535	3.42818	7.35348	0
group_186	hypothetical protein	core	accessory	P2155_00110	16.4363	0	9.89315	0	0	0	10.9206	7.8883	0	24.9601
srn_2030_Teg52	srn_2030	core	accessory	#N/A	11.037	7.22032	0	4.07199	11.7192	11.7192	0	3.80011	6.26684	13.8272
srn_0090_sRNA5	srn_0090	core	accessory	#N/A	5.73191	11.0659	14.817	8.66776	7.11972	7.11972	6.23247	8.24674	0	0
srn_4705_tsr37	srn_4705	core	accessory	#N/A	3.22539	9.51819	8.09585	6.56858	11.2888	11.2888	6.45786	3.41309	4.47608	4.54663
asp2	accessory secretory protein Asp2	core	accessory	P2155_02569	9.62371	11.759	4.38462	5.11561	9.14863	9.14863	4.31016	8.6783	6.51763	0
dapD_2	tetrahydrodipicolinate N-acetyltransferase	core	accessory	P2155_01047	5.04297	12.2507	4.49559	5.23533	7.28603	7.28603	5.61199	9.48137	0	11.1592
ORF1	#N/A	#N/A	accessory	#N/A	0	7.13196	0	17.138	21.5764	21.5764	0	0	0	0
group_3062	hypothetical protein	core	accessory	P2155_00109	4.65842	0	12.025	0	0	0	15.0218	9.17431	0	26.1972
group_1679	beta-N-acetylglucosaminidase	core	accessory	P2155_01408	5.99934	9.53062	7.99616	6.37552	6.81129	6.81129	9.08018	6.22045	0	8.17494
utp	membrane-bound urea transporter	core	accessory	P2155_02191	4.55774	8.83892	8.12744	10.6769	10.816	10.816	7.87836	0	4.58674	0
group_1348	hypothetical protein	core	accessory	P2155_02218	5.05605	9.36759	6.08347	7.18701	10.8833	10.8833	7.87898	0	5.09217	3.72241
srn_0940_Sau6356	srn_0940	core	accessory	#N/A	0	8.72806	8.44737	14.2531	12.5862	12.5862	0	9.05387	0	0
srn_3950_Teg16	srn_3950	core	accessory	#N/A	7.56865	8.49026	0	3.98995	13.1077	13.1077	3.35942	5.38851	0	10.4269
srn_5090_sRNA408	srn_5090	core	accessory	#N/A	6.7175	4.83008	6.76544	12.1021	8.02568	8.02568	5.54232	3.77472	3.84379	5.79902
ilvB	acetolactate synthase large subunit	core	accessory	P2155_00567	6.2429	12.2636	0	3.9763	8.36701	8.36701	5.87061	4.66114	0	15.5545
srn_9526_tsr27	srn_9526	accessory	accessory	#N/A	15.3424	0	0	7.35889	13.6104	13.6104	0	0	0	14.9292
group_1810	hypothetical protein	core	accessory	P2155_00323	16.1546	0	3.96401	3.64644	7.14372	7.14372	5.19534	6.4119	7.84498	7.21241
srn_5040_sRNA403	srn_5040	core	accessory	#N/A	7.99923	8.81834	4.72925	5.44455	8.92642	8.92642	6.99056	3.20965	3.76506	5.87113
srn_1010_sRNA89	srn_1010	core	accessory	#N/A	0	27.5459	16.7645	14.1004	0	0	0	5.77968	0	0
srn_3680_sRNA290	srn_3680	core	accessory	#N/A	5.68734	14.1127	7.07514	6.94927	7.32359	7.32359	10.898	0	0	4.52942
srn_0040_Sau6817	srn_0040	core	accessory	#N/A	4.16424	18.1722	9.47688	20.7641	0	0	10.9182	0	0	0
group_578	pathogenicity island DNA-binding protein	accessory	accessory	por1_00339	0	18.8775	0	0	22.1361	22.1361	0	0	0	0
srn_0360_Teg17as	srn_0360	core	accessory	#N/A	4.76547	9.95808	8.1103	7.32654	5.79126	5.79126	12.4828	0	3.00481	5.56263
srn_2860_sRNA229	srn_2860	core	accessory	#N/A	8.01655	5.53581	3.40055	7.31261	9.76191	9.76191	3.96181	3.06204	4.30256	7.34802
srn_1860_sRNA158	srn_1860	core	accessory	#N/A	5.70532	6.65783	4.86784	6.25821	12.9643	12.9643	9.33271	0	0	3.66846
group_1420	putative rRNA methylase	core	accessory	P2155_01394	4.29164	10.4565	8.94294	7.51484	6.40968	6.40968	7.95862	5.75573	0	4.46271
srn_4665_tsr35	srn_4665	core	accessory	#N/A	10.6911	4.37306	4.33614	4.8986	5.38674	5.38674	4.67705	5.20318	6.42839	10.7374
srn_0870_Teg38as	srn_0870	core	accessory	#N/A	6.92727	17.2554	0	3.98788	13.8431	13.8431	0	0	0	5.90849
srn_2035_tsr15	srn_2035	core	accessory	#N/A	10.7282	0	3.95601	12.0613	6.53164	6.53164	5.28541	4.45038	6.01431	5.83758
srn_1890_sRNA161	srn_1890	core	accessory	#N/A	8.78657	6.76879	7.4677	4.95393	6.71474	6.71474	6.99545	4.1249	4.82789	3.95048
azoR	FMN-dependent NADH-azoreductase, AzoR	core	accessory	P2155_00155	4.56634	5.75755	6.47082	13.312	8.88881	8.88881	3.61978	4.31854	3.79896	0
srn_4990_Sau34	srn_4990	core	accessory	#N/A	4.97986	8.1475	7.94218	6.73627	4.55121	4.55121	6.30438	4.76122	3.54585	7.833
group_2940	oligopeptide ABC superfamily ATP binding cassette transporter, membrane protein	core	accessory	P2155_00151	36.5738	0	0	5.03981	0	0	0	7.94849	3.99537	5.00315
srn_3170_Sau6463	srn_3170	core	accessory	#N/A	0	0	12.1996	0	0	0	7.80275	19.1865	0	18.3651
pepX	X-Pro dipeptidyl-peptidase	core	accessory	P2155_02498	7.35727	5.89143	8.3382	0	7.81494	7.81494	7.60283	3.67877	4.99127	3.96071
group_345	hypothetical protein	accessory	accessory	P2155_00614	19.8515	5.10548	0	24.9813	3.72256	3.72256	0	0	0	0
asp3	accessory Sec system protein Asp3	core	accessory	P2155_02568	9.06158	9.64302	4.48571	3.98899	6.32399	6.32399	3.75488	7.28491	6.44579	0
group_3019	RNA polymerase factor sigma-70	core	accessory	P2155_01410	8.70178	8.76708	6.98519	5.19427	8.42446	8.42446	6.78196	0	3.97362	0
group_347	hypothetical protein	core	accessory	P2155_00616	8.35178	4.91026	0	22.3814	3.76892	3.76892	0	0	0	13.5155
pstA	phosphate ABC superfamily ATP binding cassette transporter, membrane protein	core	accessory	P2155_01038	5.57451	5.70978	7.63942	0	7.71087	7.71087	6.09199	7.6746	4.18813	4.08508
group_905	hypothetical protein	core	accessory	P2155_02393	0	9.47266	8.1493	6.32351	9.76639	9.76639	5.2532	0	3.92588	3.4706
group_1379	hypothetical protein	core	accessory	P2155_02576	9.81277	0	6.73764	7.17566	5.00118	5.00118	6.07792	4.63435	6.24766	5.23711
group_1158	putative lipid kinase	core	accessory	P2155_01860	13.5816	0	3.60972	5.79441	5.45066	5.45066	4.19692	5.30335	7.31208	5.00058
srn_2060_sRNA179	srn_2060	core	accessory	#N/A	10.0519	10.5938	4.34009	3.06993	8.9002	8.9002	3.17935	0	0	6.55111
srn_0340_Sau6442	srn_0340	core	accessory	#N/A	0	0	15.4895	8.92379	0	0	27.2702	3.53744	0	0
phoA	alkaline phosphatase PhoA	core	accessory	P2155_02544	3.99827	7.26264	11.632	8.87233	4.6698	4.6698	6.57073	0	3.69058	3.36092
srn_4980_Teg32	srn_4980	core	accessory	#N/A	4.94423	11.8967	5.27454	0	11.5186	11.5186	0	4.83279	4.28798	0
cap5D_2	capsular polysaccharide biosynthesis protein Cap5D	accessory	accessory	P2155_00103	13.237	4.18216	0	6.4288	0	0	0	30.2755	0	0
cap5O	capsular polysaccharide biosynthesis protein Cap5O	core	accessory	P2155_00114	3.46915	0	10.203	0	0	0	10.019	6.9541	0	23.3852
dapB	dihydrodipicolinate reductase	core	accessory	P2155_01046	3.96247	9.83023	4.11963	3.94306	5.22903	5.22903	4.74541	8.04635	0	8.92244
group_2640	hypothetical protein	core	accessory	P2155_01800	4.95909	5.14017	7.73934	6.23947	5.74756	5.74756	5.38068	0	6.15309	6.81989
group_1880	hypothetical protein	core	accessory	P2155_01053	5.27877	4.60373	8.52152	9.69556	4.06946	4.06946	6.33272	5.19508	5.98122	0
group_492	hypothetical protein	accessory	accessory	P2155_00610	11.7347	6.55561	0	25.7666	4.79513	4.79513	0	0	0	0
srn_0750_sRNA50	srn_0750	core	accessory	#N/A	16.1251	0	11.4587	17.1792	0	0	0	0	8.69036	0
group_292	serine-threonine rich protein	core	accessory	P2155_02572	6.0694	9.20446	0	3.20041	7.74198	7.74198	3.32867	6.60284	5.05536	4.41519
group_81	phage antirepressor protein	accessory	accessory	P2155_00612	18.6731	0	0	24.4141	0	0	0	0	0	9.86592
srn_4030_sRNA329	srn_4030	core	accessory	#N/A	6.44122	5.96324	8.15594	7.47664	4.00611	4.00611	4.45772	0	6.17436	5.95685
srn_2810_Sau6742	srn_2810	core	accessory	#N/A	0	0	8.35841	39.4166	0	0	0	4.72836	0	0
srn_4110_sRNA335	srn_4110	core	accessory	#N/A	4.37874	15.2057	4.69329	5.96588	8.41008	8.41008	5.12873	0	0	0
srn_0710_sRNA46	srn_0710	core	accessory	#N/A	6.45749	11.1758	4.44781	5.18457	12.4324	12.4324	0	0	0	0
ssaA_2	secretory antigen SsaA	core	accessory	P2155_02207	0	5.78366	3.29099	10.7887	8.91448	8.91448	4.76304	3.13224	0	6.2116
group_1842	putative transport system permease	core	accessory	P2155_00150	27.8009	0	0	4.17275	0	0	0	8.45666	5.12348	6.19184
group_528	hypothetical protein	accessory	accessory	P2155_01411	0	10.4176	7.10682	5.57662	9.13242	9.13242	6.34276	0	3.87702	0
group_75	prophage antirepressor	accessory	accessory	chock17_01257	0	0	0	0	6.10888	6.10888	0	39.3236	0	0
srn_3770_Teg122	srn_3770	core	accessory	#N/A	7.64719	8.68931	7.17824	9.22424	5.42532	5.42532	4.60617	0	3.31312	0
group_1080	hypothetical protein	core	accessory	P2155_00726	11.6628	0	0	5.24769	5.08262	5.08262	5.05178	4.43715	7.39919	6.72662
srn_2335_tsr18	srn_2335	core	accessory	#N/A	11.5942	0	0	5.23944	5.11739	5.11739	5.05102	4.43341	7.38552	6.71141
srn_9520_sRNA393	srn_9520	accessory	accessory	#N/A	7.72887	0	0	18.0897	12.305	12.305	0	0	0	0
srn_1000_sRNA88	srn_1000	core	accessory	#N/A	0	6.78702	8.01989	0	11.367	11.367	7.44657	5.33988	0	0
group_190	putative staphylococcal lipoprotein	core	accessory	P2155_00154	4.92786	4.78256	5.32113	8.90789	5.78055	5.78055	4.65679	5.34531	4.69572	0
srn_3240_sRNA255	srn_3240	core	accessory	#N/A	4.96579	6.93823	5.78871	3.2395	5.31887	5.31887	7.2998	3.26115	0	7.47256
hisA_1	phosphoribosylformimino-5-aminoimidazole carboxamide ribotide isomerase	accessory	accessory	chock17_02590	0	0	0	0	10.3392	10.3392	0	28.7522	0	0
srn_0960_Teg147	srn_0960	core	accessory	#N/A	4.1991	7.3616	5.43065	3.48117	7.87761	7.87761	6.43791	0	3.33311	3.12318
srn_3400_sRNA269	srn_3400	core	accessory	#N/A	0	20.6062	0	0	7.71331	7.71331	3.25828	0	6.0361	3.52491
srn_4860_sRNA391	srn_4860	core	accessory	#N/A	0	0	8.82768	6.44288	0	0	7.74353	0	14.6349	11.1011
cap5L	capsular polysaccharide synthesis enzyme Cap5L	core	accessory	P2155_00111	3.54697	0	8.44809	0	0	0	8.91663	6.66711	0	21.0966
group_2305	single-stranded DNA-binding protein	core	accessory	P2155_00523	6.46463	4.81461	3.22841	5.25818	8.48018	8.48018	4.01865	0	3.779	3.94448
metB	bifunctional cystathionine gamma-lyase/gamma-synthase	core	accessory	P2155_00382	8.45094	3.32226	7.85423	8.39913	0	0	4.94633	10.3509	5.12085	0
group_497	hypothetical protein	core	accessory	P2155_00620	12.687	4.93561	0	14.0252	3.92957	3.92957	0	0	0	8.88597
group_880	putative Fe-S oxidoreductase	core	accessory	P2155_01393	3.95155	7.43605	6.87096	5.65419	4.6936	4.6936	6.3674	4.81696	0	3.71299
gLY1	aromatic amino acid beta-eliminating lyase/threonine aldolase	core	accessory	P2155_00969	10.6531	4.51349	3.57667	8.23588	5.44043	5.44043	3.43595	0	3.3745	3.51976
group_2028	hypothetical protein	core	accessory	P2155_00993	4.70084	11.3419	0	8.9222	7.82338	7.82338	3.33611	0	0	4.24128
cap5M	capsular polysaccharide biosynthesis galactosyltransferase Cap5M	core	accessory	P2155_00112	3.36811	0	8.24878	0	0	0	7.58668	6.50237	0	21.6502
group_1826	putative zinc peptidase	core	accessory	P2155_01048	4.77913	5.86696	3.62253	3.01368	3.77077	3.77077	4.63693	7.63068	0	10.157
srn_4850_Sau6416	srn_4850	core	accessory	#N/A	0	0	0	0	7.94382	7.94382	7.64117	0	6.02519	17.6597
group_2350	putative ABC-type transporter	core	accessory	P2155_00092	4.45889	8.85324	5.92874	8.40124	6.61975	6.61975	6.32911	0	0	0
group_1406	hypothetical protein	core	accessory	P2155_00313	5.63199	10.3424	0	4.43321	9.85212	9.85212	0	0	0	6.92612
srn_3200_sRNA253	srn_3200	core	accessory	#N/A	3.30178	15.9144	5.57849	5.32141	3.61983	3.61983	4.80377	4.32059	0	0
srn_1120_sRNA97	srn_1120	core	accessory	#N/A	0	0	0	0	20.2725	20.2725	0	5.88478	0	0
cap5P	capsular polysaccharide biosynthesis protein Cap5P	core	accessory	P2155_00115	3.59029	0	7.9968	3.30371	0	0	8.07689	6.07681	0	17.1274
srn_3230_Sau6936	srn_3230	core	accessory	#N/A	4.04469	5.21714	5.42152	3.47862	4.56684	4.56684	4.53618	10.7158	0	3.49699
srn_0390_sRNA24	srn_0390	core	accessory	#N/A	3.31998	5.55038	3.44875	7.30407	8.69361	8.69361	0	3.69222	0	5.27304
alr2	alanine racemase family protein	core	accessory	P2155_01049	5.78008	5.08536	3.77458	0	4.18866	4.18866	4.84332	7.49232	0	10.273
srn_2270_sRNA192	srn_2270	core	accessory	#N/A	5.24956	7.75885	3.8994	6.26645	4.86613	4.86613	6.3589	0	0	6.25504
ftn	ferritin	core	accessory	P2155_01558	8.98691	9.87362	0	3.3849	3.41413	3.41413	6.14515	5.97122	0	4.09833
srn_1190_sRNA104	srn_1190	core	accessory	#N/A	5.18274	7.05398	0	6.58892	7.07834	7.07834	6.60284	0	5.30448	0
metN	DL-methionine transporter ATP-binding subunit	core	accessory	P2155_00383	14.5622	4.23855	3.50361	3.26861	0	0	3.46141	8.55871	0	7.27823
group_1610	glyoxalase/bleomycin resistance protein/dioxygenase superfamily protein	core	accessory	P2155_02425	5.81466	4.53393	5.24797	3.80011	6.46341	6.46341	4.06273	4.58821	3.88259	0
ureE	urease accessory protein UreE	core	accessory	P2155_02195	0	6.62024	6.64408	4.32414	6.03978	6.03978	5.27426	0	4.50633	5.30884
hisD_1	putative histidinol dehydrogenase	accessory	accessory	por1_02643	0	44.7267	0	0	0	0	0	0	0	0
group_2902	MerR family transcriptional regulator	core	accessory	P2155_02111	7.80037	5.08593	4.27296	5.34845	5.47396	5.47396	3.91773	3.40078	3.8429	0
pbp4	serine-type D-Ala-D-Ala carboxypeptidase	core	accessory	P2155_01942	3.94887	7.7145	4.94829	3.85045	4.56492	4.56492	6.11658	5.57538	0	3.23182
group_1386	hypothetical protein	core	accessory	P2155_02094	10.0348	0	0	5.2263	3.16396	3.16396	3.80996	3.59376	5.3496	9.64432
srn_3890_Teg21as	srn_3890	accessory	accessory	#N/A	0	17.7936	0	0	11.4538	11.4538	0	3.11459	0	0
group_493	hypothetical protein	accessory	accessory	P2155_00613	17.8463	0	0	17.0387	0	0	0	0	0	8.9226
cap5N	capsular polysaccharide biosynthesis protein Cap5N	core	accessory	P2155_00113	0	0	8.1626	0	0	0	9.14746	6.13761	0	20.2392
srn_4540_sprAs2	srn_4540	core	accessory	#N/A	0	4.16103	3.54233	17.1644	5.34137	5.34137	3.3024	4.70876	0	0
pstB	phosphate ABC superfamily ATP binding cassette transporter, ABC protein	core	accessory	P2155_01037	3.37698	3.95376	6.31433	0	5.93331	5.93331	5.24246	5.8483	3.66703	3.0893
group_1633	ABC superfamily ATP binding cassette transporter, ABC protein	core	accessory	P2155_02429	5.18704	6.02802	3.68012	3.89727	4.81805	4.81805	4.52264	6.43915	3.92019	0
group_545	HNH endonuclease	core	accessory	P2155_01630	13.4831	9.76248	0	15.9668	0	0	0	0	3.6669	0
srn_3560_sRNA283	srn_3560	core	accessory	#N/A	3.57896	5.86431	4.52776	4.64749	4.10396	4.10396	4.70278	3.43536	4.15766	3.18829
srn_2360_sRNA197	srn_2360	core	accessory	#N/A	20.0188	0	22.168	0	0	0	0	0	0	0
srn_2590_Sau46	srn_2590	core	accessory	#N/A	8.16167	0	4.96574	4.36148	4.39502	4.39502	3.58526	0	7.39754	4.83218
opp-2B	oligopeptide ABC superfamily ATP binding cassette transporter, membrane protein	core	accessory	P2155_01033	4.46337	5.32796	4.40412	4.56454	4.4924	4.4924	4.5255	5.42152	4.35578	0
group_2911	putative NAD dependent epimerase	core	accessory	P2155_00476	5.9642	0	3.10771	5.70516	3.48256	3.48256	4.66505	3.57041	3.58629	8.47092
group_1630	nitroreductase family protein	core	accessory	P2155_00588	4.09324	4.85557	4.76644	5.93965	5.62373	5.62373	3.75629	3.6495	3.41099	0
group_1256	general stress protein	core	accessory	P2155_01372	8.15907	0	3.41076	4.88806	4.39107	4.39107	3.93763	3.24359	5.66829	3.53008
atl	bifunctional N-acetylmuramoyl-L-alanine amidase/endo-beta-N-acetylglucosaminidase, Atl	core	accessory	P2155_00701	0	5.81034	3.47403	5.93613	7.3147	7.3147	3.01286	3.04887	0	5.64449
group_2171	secretory antigen	core	accessory	P2155_02471	0	6.0001	4.39213	0	5.09199	5.09199	4.49802	4.98058	0	11.2059
group_2800	glycosyl-4,4'-diaponeurosporenoate acyltransferase	core	accessory	P2155_02470	5.24235	0	4.61894	4.78492	3.03043	3.03043	3.95491	5.37721	6.05767	4.45758
group_298	hypothetical mobile element-associated protein	accessory	accessory	chock17_00119	0	12.1114	0	0	14.1016	14.1016	0	0	0	0
srn_1610_sRNA136	srn_1610	core	accessory	#N/A	0	10.8234	5.46209	4.2303	4.65339	4.65339	3.80561	3.07446	0	3.15013
group_348	hypothetical protein	core	accessory	P2155_00621	6.45299	4.69283	0	15.4036	3.28476	3.28476	0	0	0	6.23943
sdrH	Ser-Asp rich fibrinogen/bone sialoprotein bindin protein SdrH	core	accessory	P2155_00589	3.91751	6.46713	4.29461	5.54847	6.9378	6.9378	0	0	0	5.13996
group_418	fibronectin-binding protein A	core	accessory	P2155_02405	7.16338	0	10.4178	4.1731	0	0	5.26427	6.40574	0	5.73592
hlb	Phospholipase C	core	accessory	P2155_01605	0	4.30663	3.29066	8.0289	5.21972	5.21972	3.28127	5.10856	4.62813	0
group_305	hypothetical protein	accessory	accessory	chock17_01271	7.07769	6.90441	0	0	12.5345	12.5345	0	0	0	0
srn_1930.3_rsaOF	srn_1930.3	core	accessory	#N/A	4.82565	4.11814	5.6427	4.26076	6.2113	6.2113	4.05729	3.61559	0	0
group_1589	hypothetical protein	core	accessory	P2155_00576	15.9109	0	4.61574	5.18888	0	0	3.46656	6.37308	3.12989	0
group_589	hypothetical protein	accessory	accessory	por1_00356	5.89188	10.6728	0	0	11.0248	11.0248	0	0	0	0
group_1809	glycosyl transferase family protein	core	accessory	P2155_02468	6.81594	0	3.63451	5.45019	0	0	4.88091	4.27168	4.13907	9.38808
rlp	ABC-type dipeptide transport system periplasmic component-like protein	core	accessory	P2155_00152	27.4695	0	0	3.86728	0	0	0	4.20504	0	3.00477
group_2687	hypothetical protein	core	accessory	P2155_02206	3.88883	4.49962	0	3.111	5.68974	5.68974	3.21906	4.54339	3.58153	4.14127
group_2959	putative soluble hydrogenase subunit	core	accessory	P2155_01356	0	5.47981	3.31565	3.74434	4.20391	4.20391	4.51692	3.06607	0	9.54599
dapA	dihydrodipicolinate synthase	core	accessory	P2155_01045	3.24184	8.26631	3.20852	0	3.717	3.717	3.51828	6.27392	0	5.9234
srn_1060_Teg149	srn_1060	core	accessory	#N/A	3.32453	6.76952	5.95486	7.39044	4.58358	4.58358	5.07769	0	0	0
srn_9335.1_tsr29	srn_9335.1	core	accessory	#N/A	6.21438	7.90289	4.08747	3.97962	5.59225	5.59225	4.27259	0	0	0
srn_1980_sRNA169	srn_1980	core	accessory	#N/A	5.55478	4.22972	0	4.41755	5.5184	5.5184	4.40509	0	3.55518	4.35593
srn_2990_Sau17	srn_2990	core	accessory	#N/A	3.94678	0	10.3391	3.56901	5.45232	5.45232	5.32964	3.21678	0	0
group_1060	small integral membrane protein	core	accessory	P2155_02093	9.81778	0	0	4.8938	0	0	3.76435	3.50926	4.80723	10.3641
group_1890	MarR family transcriptional regulator	core	accessory	P2155_02170	3.06175	4.33533	6.53637	3.11052	3.52062	3.52062	5.3697	4.38231	0	3.31173
group_2752	PTS system trehalose-specific IIBC component	core	accessory	P2155_00396	8.05159	3.78828	4.42087	0	4.02859	4.02859	3.4009	6.25586	0	3.03847
serA	D-3-phosphoglycerate dehydrogenase	core	accessory	P2155_01357	3.36043	4.82903	0	3.63795	4.11496	4.11496	4.30219	3.07673	0	9.19726
gdmA	Lantibiotic gallidermin	core	accessory	P2155_01454	0	4.51129	3.08899	0	9.36084	9.36084	3.08309	0	3.30382	3.86279
group_899	putative transcriptional regulator	core	accessory	P2155_00577	19.0342	0	4.14199	4.36319	0	0	3.38937	5.57445	0	0
group_1818	hypothetical protein	core	accessory	P2155_02477	3.57861	5.83465	3.68487	3.22113	6.04822	6.04822	4.41989	3.40379	0	0
group_1166	cell envelope transcriptional attenuator	core	accessory	P2155_00704	3.75626	4.72003	4.52202	3.46969	5.18551	5.18551	5.13189	4.10796	0	0
group_561	hypothetical protein	core	accessory	P2155_01789	4.39967	0	3.27504	3.80286	6.75147	6.75147	3.81185	0	3.24128	3.98061
srn_3590_sprAs1	srn_3590	core	accessory	#N/A	3.32778	5.28388	4.63779	5.65259	3.74166	3.74166	6.4433	3.16496	0	0
cobW	putative GTPases (G3E family)	core	accessory	P2155_00373	0	8.82901	5.99089	7.44325	3.90398	3.90398	5.84966	0	0	0
srn_1790_sRNA150	srn_1790	core	accessory	#N/A	4.45798	4.2293	4.11929	3.43536	4.30621	4.30621	3.02856	0	4.19692	3.54457
yopX_1	YopX-family protein	accessory	accessory	chock26_01035	6.62537	5.90423	0	0	6.01319	6.01319	0	0	11.0084	0
group_1124	putative CsbD family general stress response protein	core	accessory	P2155_01769	9.46396	0	0	4.62065	4.53898	4.53898	0	3.10289	4.11252	5.03842
group_1095	hypothetical protein	core	accessory	P2155_01457	6.19559	4.31496	3.60179	3.07768	3.22158	3.22158	4.39464	3.73874	3.58912	0
ssb2	putative single-strand DNA-binding protein	core	accessory	P2155_00624	4.52024	5.23782	0	14.5666	0	0	0	5.58098	0	5.29905
osmC	osmotically inducible protein OsmC	core	accessory	P2155_01782	8.20452	0	0	4.6753	0	0	4.47207	3.85892	3.04878	10.7809
group_2548	3-demethylubiquinone-9 3-methyltransferase	core	accessory	P2155_02496	5.31448	4.9171	3.44804	0	4.91949	4.91949	3.43088	3.49626	4.46907	0
srn_1650_sRNA139	srn_1650	core	accessory	#N/A	0	6.16359	4.82952	5.28569	4.03062	4.03062	5.83635	4.7152	0	0
group_1738	hypothetical protein	core	accessory	P2155_02461	6.41923	4.43555	4.41443	0	0	0	4.93462	0	5.0355	9.57653
capD	NAD dependent epimerase/dehydratase family protein	core	accessory	P2155_02038	3.65273	3.5685	4.07232	4.59495	4.38076	4.38076	3.10733	0	3.46141	3.44228
crtI	phytoene desaturase	core	accessory	P2155_02469	4.96941	0	3.84128	5.16556	0	0	4.76576	4.36129	4.51732	6.70583
group_2809	short chain dehydrogenase	core	accessory	P2155_02374	7.53262	0	0	4.03096	3.02652	3.02652	3.55581	3.444	0	9.46378
group_329	phage protein	accessory	accessory	chock17_01267	11.1226	7.1542	0	0	0	0	0	15.5015	0	0
srn_2140_sRNA184	srn_2140	core	accessory	#N/A	4.15844	6.10411	5.39578	6.45245	3.81735	3.81735	0	0	0	4.02997
recT	putative phage-related DNA recombination protein	core	accessory	P2155_00622	5.10074	4.76077	0	12.8057	3.00027	3.00027	0	0	0	4.97976
srn_4840_RsaOV	srn_4840	core	accessory	#N/A	6.56745	4.21852	3.82995	0	0	0	5.13084	0	4.77076	8.80142
group_65	hypothetical protein	accessory	accessory	chock17_01262	10.2415	6.94016	0	0	8.04046	8.04046	0	0	0	0
group_1567	hypothetical protein	core	accessory	P2155_00682	4.99132	3.32988	0	0	4.72449	4.72449	4.45891	3.6414	7.34322	0
group_1783	hypothetical protein	core	accessory	P2155_00253	0	9.35576	0	3.23604	3.63355	3.63355	3.75742	6.5548	3.02179	0
group_1903	ABC superfamily ATP binding cassette transporter, ABC protein	core	accessory	P2155_01449	4.72523	0	3.23677	3.58938	3.20784	3.20784	3.91389	3.3865	4.0935	3.7945
group_368	iron-sulfur cluster biosynthesis protein	core	accessory	P2155_01004	3.77946	4.03143	4.85225	3.65137	4.00099	4.00099	5.03778	3.73288	0	0
group_3014	acyl-coenzyme A:6-aminopenicillanic acid acyl-transferase	core	accessory	P2155_01591	3.79651	5.46018	3.63557	3.49528	4.55206	4.55206	3.19806	0	0	3.87907
srn_2950_Teg6	srn_2950	core	accessory	#N/A	5.14808	0	0	0	9.39576	9.39576	0	0	0	8.35289
srn_3820.1_SprX	#N/A	#N/A	accessory	#N/A	0	0	0	0	12.0591	12.0591	0	0	4.40956	3.64108
group_41	phage protein	accessory	accessory	chock17_01277	6.20736	6.28101	0	0	9.80671	9.80671	0	0	0	0
ureF	urease accessory protein UreF	core	accessory	P2155_02196	0	4.73276	4.30404	3.20955	5.37152	5.37152	4.47147	0	0	4.55355
csbD	sigma-B mediated bacterial general stress response protein	core	accessory	P2155_01271	8.80158	0	0	4.5163	0	0	3.98661	4.27936	5.53618	4.86928
group_2291	5'-ribonucleotide phosphohydrolase	core	accessory	P2155_00820	6.00565	3.37595	0	4.57394	4.52339	4.52339	0	0	4.94486	3.921
group_712	putative plasmid copy control protein	accessory	accessory	chock26_02069	13.8846	7.07704	0	0	5.39561	5.39561	0	0	0	0
group_1230	hypothetical protein	core	accessory	P2155_00254	0	7.44668	0	3.73678	3.57804	3.57804	3.75066	5.45345	4.19745	0
group_1545	cobalt ABC transporter permease	core	accessory	P2155_00725	3.14673	4.80781	4.65614	0	4.27168	4.27168	3.26776	6.86201	0	0
argH	putative argininosuccinate lyase	core	accessory	P2155_01721	0	0	10.8401	8.38223	0	0	8.2203	3.49638	0	0
srn_3180_Sau6940	srn_3180	core	accessory	#N/A	30.9071	0	0	0	0	0	0	0	0	0
group_325	hypothetical protein	accessory	accessory	chock26_01008	12.8345	9.11228	0	0	0	0	0	0	0	8.65883
thrB	homoserine kinase, ThrB	core	accessory	P2155_00983	4.23953	3.29186	0	5.15517	3.60724	3.60724	0	3.05792	0	7.43295
srn_0250.1_Sau6372	#N/A	#N/A	accessory	#N/A	0	4.51196	7.46046	3.98279	0	0	14.4238	0	0	0
pdxS	pyridoxal biosynthesis lyase	core	accessory	P2155_02072	8.65239	0	0	4.55021	3.34078	3.34078	0	0	3.59531	6.82245
srn_2800_Sau14	srn_2800	core	accessory	#N/A	3.36432	0	0	3.97456	4.58892	4.58892	0	0	0	13.7815
metX	homoserine O-acetyltransferase	core	accessory	P2155_00012	3.37088	5.10548	0	0	4.59118	4.59118	0	0	3.45054	8.97908
group_3048	glutaredoxin family protein	core	accessory	P2155_00732	5.04732	4.39899	0	4.28725	4.56388	4.56388	3.6944	3.32901	0	0
group_861	hypothetical protein	core	accessory	P2155_01270	8.1819	0	0	3.92295	0	0	3.67742	3.94602	4.74969	5.33598
group_1392	pathogenicity island protein, integrase	core	accessory	P2155_00318	4.45625	4.79568	4.17484	4.307	4.09552	4.09552	3.75291	0	0	0
group_499	hypothetical protein	core	accessory	P2155_00623	4.07922	5.11676	0	14.43	0	0	0	0	0	6.02116
group_121	PVL phage protein	accessory	accessory	chock26_01030	8.07402	8.1408	0	0	6.69187	6.69187	0	0	0	0
srn_1090_Teg19as	srn_1090	core	accessory	#N/A	4.28068	6.0784	0	4.07598	7.55612	7.55612	0	0	0	0
group_2996	oxidoreductase	core	accessory	P2155_02232	6.19974	0	0	3.90762	3.04242	3.04242	0	3.42783	0	9.76562
group_2953	putative metal-dependent membrane protease	core	accessory	P2155_01413	4.41419	4.2487	4.24665	3.77245	4.0144	4.0144	4.64835	0	0	0
srn_3580_SprA1	srn_3580	core	accessory	#N/A	3.2994	3.68516	3.60295	0	7.43378	7.43378	0	0	0	3.73297
group_1434	putative metallophosphoesterase	core	accessory	P2155_00797	0	3.26813	3.89014	4.53638	3.09666	3.09666	3.92249	3.95351	0	3.25572
group_1357	hypothetical protein	core	accessory	P2155_01409	4.30354	3.2454	3.35154	4.21354	3.33267	3.33267	3.63201	3.54057	0	0
group_11	truncated transposase for	accessory	accessory	por1_02153	6.04441	10.5771	0	0	6.1008	6.1008	0	0	0	0
group_30	Ser-Asp rich fibrinogen/bone sialoprotein-binding protein SdrE	accessory	accessory	P2155_02028	0	0	0	0	9.56005	9.56005	0	0	0	9.55986
group_159	phage protein	accessory	accessory	chock17_01272	7.05338	9.17499	0	0	6.21535	6.21535	0	0	0	0
group_158	phage protein	accessory	accessory	chock17_01263	9.79096	5.98333	0	0	6.33999	6.33999	0	0	0	0
srn_2345_tsr19	srn_2345	core	accessory	#N/A	5.46272	4.23094	0	3.84867	3.82815	3.82815	3.81621	3.33745	0	0
sdrC	Ser-Asp rich fibrinogen/bone sialoprotein-binding protein SdrE	core	accessory	P2155_02029	3.58305	7.07159	14.4467	0	0	0	0	3.20174	0	0
group_116	cobalt ABC transporter ATPase	core	accessory	P2155_02601	5.81044	0	0	3.19826	3.23434	3.23434	3.84069	4.36376	0	4.40666
srn_4310_Sau6715	srn_4310	core	accessory	#N/A	0	28.0529	0	0	0	0	0	0	0	0
group_2686	zinc-specific metalloregulatory protein	core	accessory	P2155_01202	0	4.12053	5.25127	4.74361	0	0	5.29073	5.57849	3.04035	0
srn_9640	srn_9640	core	accessory	#N/A	5.26238	4.45577	3.12159	6.20848	0	0	4.66744	4.01929	0	0
srn_2000_Sau81	srn_2000	core	accessory	#N/A	5.74399	0	0	3.47307	3.82599	3.82599	0	0	3.51766	7.1448
srn_1930.1_rsaOF	srn_1930.1	core	accessory	#N/A	0	0	0	0	10.2611	10.2611	3.49199	3.47488	0	0
srn_1600_Sau6912	srn_1600	core	accessory	#N/A	0	7.18442	7.37626	4.13189	4.07603	4.07603	0	0	0	0
dnaI_2	Transposase-associated ATP/GTP binding protein	accessory	accessory	chock17_01270	0	7.53676	0	0	6.7056	6.7056	0	5.86958	0	0
group_1739	pyridoxine biosynthesis amidotransferase	core	accessory	P2155_02071	7.27056	0	0	3.77729	3.22475	3.22475	0	0	3.31609	5.86665
group_118	phage protein	accessory	accessory	chock26_02059	13.6726	4.86528	0	0	4.05369	4.05369	0	0	0	0
group_3056	hypothetical protein	core	accessory	P2155_01067	4.23069	3.95795	0	3.08081	5.18272	5.18272	0	0	4.9781	0
hmrA	peptidase, M20/M25/M40 family	core	accessory	P2155_00487	3.8233	5.76681	3.46945	0	0	0	3.98264	5.08621	0	4.42488
srn_2920_Sau6318	srn_2920	core	accessory	#N/A	0	26.4929	0	0	0	0	0	0	0	0
group_37	hypothetical protein	accessory	accessory	P2155_00632	4.58977	5.40231	0	0	5.47196	5.47196	0	0	5.45703	0
group_1351	hypothetical protein	core	accessory	P2155_00703	0	3.72367	3.60321	3.01823	4.34499	4.34499	3.96432	3.36304	0	0
srn_0660_Sau6526	srn_0660	core	accessory	#N/A	0	0	4.43498	6.64143	5.95639	5.95639	0	3.3173	0	0
group_3034	hypothetical protein	core	accessory	P2155_01786	5.77151	0	0	3.2458	3.37561	3.37561	0	0	3.28494	7.11152
lip	triacylglycerol lipase	core	accessory	P2155_02588	0	4.77054	0	3.80894	4.24405	4.24405	0	0	4.39136	4.64984
group_2122	ribosomal-protein-serine N-acetyltransferase	core	accessory	P2155_00291	0	4.64233	3.12451	3.50361	3.53324	3.53324	0	3.57539	0	4.04354
srn_4880_Sau6745	srn_4880	core	accessory	#N/A	3.23579	5.43658	0	0	8.53781	8.53781	0	0	0	0
group_156	phage protein	accessory	accessory	chock26_01033	0	5.94987	0	0	6.47954	6.47954	0	0	6.53637	0
srn_2120_Sau6305	srn_2120	core	accessory	#N/A	0	5.02048	3.64073	4.05071	4.23388	4.23388	3.80923	0	0	0
group_1704	hypothetical protein	core	accessory	P2155_02602	4.99353	4.14785	3.1953	0	0	0	3.41134	3.7515	0	5.32056
group_277	nitroreductase family protein	core	accessory	P2155_02426	4.20346	3.16374	0	3.65043	4.87986	4.87986	0	0	4.00481	0
group_2143	thioesterase superfamily protein	core	accessory	P2155_01737	0	3.679	4.52325	3.71789	0	0	4.12371	4.56267	4.10627	0
srn_3820_SprX	srn_3820	accessory	accessory	#N/A	0	3.27809	6.03865	0	6.1661	6.1661	0	0	0	3.02688
group_282	squalene/phytoene synthase	core	accessory	P2155_02467	5.30583	0	0	3.80329	0	0	3.47029	0	3.46777	8.46102
lysC	aspartokinase, alpha and beta subunits	core	accessory	P2155_01043	0	5.50106	3.38387	0	0	0	3.24717	5.12952	4.1738	3.00774
mscL	large-conductance mechanosensitive channel	core	accessory	P2155_01000	4.33238	3.44753	0	3.91865	4.44308	4.44308	0	0	0	3.84202
group_2828	sodium/dicarboxylare symporter	core	accessory	P2155_00331	13.7682	0	0	7.27643	0	0	0	0	3.21223	0
group_1777	hypothetical protein	core	accessory	P2155_00932	4.09261	0	0	3.62384	3.64077	3.64077	3.63782	0	5.60381	0
group_70	transcriptional activator	core	accessory	P2155_01633	0	6.33352	0	8.10767	4.73126	4.73126	0	0	0	0
tyrS	tyrosyl-tRNA synthetase, TyrS	core	accessory	P2155_01362	0	0	7.40412	5.21268	0	0	5.51511	5.49995	0	0
group_888	Mn2+/Fe2+ transporter NRAMP family protein	core	accessory	P2155_00752	0	0	5.90667	0	0	0	6.42797	0	4.05301	7.09275
srn_2930_sRNA233	srn_2930	core	accessory	#N/A	0	0	0	22.5124	0	0	0	0	0	0
srn_4500_Teg127	srn_4500	core	accessory	#N/A	0	0	13.3797	9.00901	0	0	0	0	0	0
hrcA	heat-inducible transcription repressor HrcA	core	accessory	P2155_01230	5.20646	0	4.7172	3.45853	0	0	4.64102	0	4.18901	0
group_14	putative transposase for	accessory	accessory	chock17_00500	0	7.78507	4.33783	0	3.02915	3.02915	3.81286	0	0	0
group_82	hypothetical protein	accessory	accessory	chock17_01259	7.43378	0	0	0	7.23715	7.23715	0	0	0	0
group_1005	hypothetical protein	core	accessory	P2155_01963	0	4.23005	0	0	7.07344	7.07344	3.52063	0	0	0
group_1063	UbiC transcription regulator-associated domain protein	core	accessory	P2155_00208	3.01145	4.12986	3.17632	0	4.05058	4.05058	0	3.46909	0	0
group_479	hypothetical protein	accessory	accessory	chock28_02477	0	0	0	0	6.6481	6.6481	0	0	0	8.48083
group_47	hypothetical protein	core	accessory	P2155_01634	0	6.10318	0	6.78748	4.42535	4.42535	0	0	0	0
ribD	bifunctional pyrimidine reductase / riboflavin biosynthesis protein	core	accessory	P2155_01403	0	0	0	0	3.37002	3.37002	3.30207	0	3.48906	8.16167
ykoD	ABC superfamily ATP binding cassette transporter, ABC protein	core	accessory	P2155_00724	0	4.14372	4.15007	0	3.9224	3.9224	0	5.52303	0	0
group_2992	N-acetyltransferase GCN5	core	accessory	P2155_01799	0	3.29045	4.58737	0	3.06222	3.06222	4.20415	0	3.36893	0
srn_1100_Sau6054	srn_1100	core	accessory	#N/A	0	5.93828	0	0	5.61725	5.61725	0	0	0	4.30183
group_225	hypothetical protein	accessory	accessory	P2155_01084	0	0	0	0	3.75967	3.75967	3.11876	6.31792	4.49317	0
srn_3780_Teg13	srn_3780	core	accessory	#N/A	0	4.66038	0	0	6.66738	6.66738	0	0	0	3.44986
group_495	hypothetical protein	accessory	accessory	P2155_00618	0	0	0	21.427	0	0	0	0	0	0
tmRNA	tmRNA	core	accessory	#N/A	4.47221	3.40826	0	0	4.2919	4.2919	0	0	0	4.394
group_2561	major facilitator superfamily transporter	core	accessory	P2155_02171	3.07777	3.13849	4.06884	0	0	0	3.32834	4.06058	3.10328	0
group_2607	secretory antigen SsaA-like protein	core	accessory	P2155_01920	0	3.52108	0	0	5.6671	5.6671	0	0	0	5.8996
srn_1930_rsaOF	srn_1930	core	accessory	#N/A	6.38052	4.69435	3.96197	5.70288	0	0	0	0	0	0
srn_2340_Sau59	srn_2340	core	accessory	#N/A	4.74748	3.28895	0	3.16827	4.59409	4.59409	0	0	0	0
group_491	hypothetical protein	accessory	accessory	P2155_00609	0	0	0	20.2143	0	0	0	0	0	0
group_2784	hypothetical protein	core	accessory	P2155_01548	4.95329	0	0	0	0	0	5.36509	0	3.12256	6.59979
opuCD	glycine betaine/L-proline ABC superfamily ATP binding cassette transporter, membrane protein	core	accessory	P2155_02348	4.26376	4.00662	0	4.43145	0	0	3.00933	4.25532	0	0
group_597	hypothetical protein	accessory	accessory	chock26_01007	15.5325	0	0	0	0	0	0	0	0	4.30767
group_138	PVL phage protein	core	accessory	P2155_00628	0	5.10436	0	8.46238	3.09743	3.09743	0	0	0	0
srn_3440_Sau6128	srn_3440	core	accessory	#N/A	5.58743	0	0	3.30426	0	0	3.73483	0	3.87042	3.17728
srn_4970_sRNA398	srn_4970	core	accessory	#N/A	0	7.36849	0	0	6.13166	6.13166	0	0	0	0
repeated_how2	#N/A	#N/A	accessory	#N/A	0	7.06964	0	0	6.2239	6.2239	0	0	0	0
group_678	hypothetical protein	accessory	accessory	chock26_01034	0	6.18165	0	0	6.58866	6.58866	0	0	0	0
agrD	staphylococcal accessory gene regulator protein D	core	accessory	P2155_00584	0	0	0	0	9.64878	9.64878	0	0	0	0
group_2652	hypothetical protein	core	accessory	P2155_00325	3.35429	3.29264	0	0	4.6259	4.6259	0	0	0	3.22095
group_677	phage protein	accessory	accessory	chock26_01027	0	0	0	0	7.73527	7.73527	0	0	0	3.57135
group_546	putative phage transcriptional activator	core	accessory	P2155_01631	0	6.4632	0	5.4407	3.55525	3.55525	0	0	0	0
group_466	hypothetical protein	accessory	accessory	chock26_01029	10.4886	8.52413	0	0	0	0	0	0	0	0
group_1471	cobalt (Co2+) ABC superfamily ATP binding cassette transporter, membrane protein	core	accessory	P2155_00344	3.29455	3.61641	0	5.03829	3.51442	3.51442	0	0	0	0
group_2160	hypothetical protein	core	accessory	P2155_00417	4.19604	4.40927	0	0	3.40441	3.40441	0	3.56176	0	0
opuCA	glycine betaine/choline ABC superfamily ATP binding cassette transporter, ABC protein	core	accessory	P2155_02351	3.33658	3.30648	0	4.68209	0	0	3.60959	4.01849	0	0
group_1808	putative LysE type translocator protein	core	accessory	P2155_01784	3.11798	3.02619	0	0	3.81644	3.81644	0	0	0	5.16334
group_1174	N-acetylmuramoyl-L-alanine amidase	core	accessory	P2155_00386	0	5.30453	0	0	4.7386	4.7386	0	0	0	4.08403
group_162	phage protein	accessory	accessory	chock17_01308	5.28231	9.98702	0	0	0	0	0	3.59454	0	0
srn_1210_sRNA106	srn_1210	core	accessory	#N/A	4.17289	5.02011	0	0	4.80031	4.80031	0	0	0	0
opuCB	glycine betaine/choline ABC superfamily ATP binding cassette transporter, membrane protein	core	accessory	P2155_02350	3.31464	3.74083	0	4.50572	0	0	3.22082	4.00561	0	0
group_302	hypothetical protein	accessory	accessory	chock17_01258	0	0	0	0	9.35436	9.35436	0	0	0	0
metK	S-adenosylmethionine synthetase	core	accessory	P2155_01420	3.10293	3.68574	0	0	0	0	0	0	6.13874	5.68162
srn_1990_Teg40as	srn_1990	core	accessory	#N/A	5.12521	0	0	0	3.33302	3.33302	0	0	0	6.75023
opuCC	glycine betaine/L-proline ABC superfamily ATP binding cassette transporter, binding protein	core	accessory	P2155_02349	3.64828	3.43736	0	4.29867	0	0	3.21481	3.79219	0	0
group_349	hypothetical protein	core	accessory	P2155_00626	0	4.84386	0	7.78634	0	0	0	0	0	5.71105
group_747	hypothetical protein	accessory	accessory	por1_00343	0	5.67083	0	0	6.32979	6.32979	0	0	0	0
group_478	hypothetical protein	accessory	accessory	chock28_01381	3.95107	4.58514	0	0	4.85425	4.85425	0	0	0	0
rusA	endodeoxyribonuclease RusA	core	accessory	P2155_00627	3.25015	4.74122	0	10.2344	0	0	0	0	0	0
group_544	hypothetical protein	core	accessory	P2155_01629	4.59293	7.57777	0	5.95841	0	0	0	0	0	0
butA	putative short chain dehydrogenase	core	accessory	P2155_00075	4.00277	0	0	0	4.62141	4.62141	0	0	0	4.70343
srn_1130_sRNA99	srn_1130	core	accessory	#N/A	0	3.22809	0	0	5.69372	5.69372	0	0	0	3.2699
group_2637	putative acetyltransferase	core	accessory	P2155_00699	3.19693	0	3.60412	0	0	0	4.1632	3.63346	3.20564	0
group_247	hypothetical protein	core	accessory	P2155_01632	0	5.35857	0	5.16422	3.63892	3.63892	0	0	0	0
group_391	dUTPase	accessory	accessory	P2155_01635	0	5.44369	0	6.13685	3.07478	3.07478	0	0	0	0
group_117	cobalt ABC transporter ATPase	accessory	accessory	chock28_02309	0	4.02272	3.43903	0	0	0	4.90725	0	0	5.23158
ykoC	ABC superfamily ATP binding cassette transporter, membrane protein	core	accessory	P2155_00723	0	3.48803	3.0067	0	3.54345	3.54345	0	4.0032	0	0
group_42	phage protein	core	accessory	P2155_00629	3.27656	4.00921	0	10.2754	0	0	0	0	0	0
group_2805	ImpB/MucB/SamB family DNA-damage repair protein	core	accessory	P2155_01015	3.5688	5.21045	0	0	4.27265	4.27265	0	0	0	0
srn_1360_Sau67	srn_1360	core	accessory	#N/A	0	0	0	0	0	0	17.2563	0	0	0
srn_2450_Sau6229	srn_2450	core	accessory	#N/A	4.63914	0	0	0	3.58451	3.58451	0	0	5.392	0
srn_0110_Teg5as	srn_0110	accessory	accessory	#N/A	0	0	0	0	8.40322	8.40322	0	0	0	0
group_111	pathogenicity island protein, integrase	accessory	accessory	chock26_01510	0	0	0	0	8.38701	8.38701	0	0	0	0
srn_2770_Sau6904	srn_2770	core	accessory	#N/A	3.48193	5.02182	0	0	0	0	3.76322	0	4.48813	0
hisD_2	putative histidinol dehydrogenase	accessory	accessory	seps43_00041	0	0	0	0	8.35359	8.35359	0	0	0	0
group_215	hypothetical protein	accessory	accessory	chock26_01508	0	0	0	0	8.32203	8.32203	0	0	0	0
group_839	phage protein	accessory	accessory	seps43_02460	0	0	0	0	8.30379	8.30379	0	0	0	0
group_496	phage protein	accessory	accessory	P2155_00619	0	0	0	16.592	0	0	0	0	0	0
group_144	hypothetical protein	accessory	accessory	chock26_01449	0	0	0	0	6.56241	6.56241	0	0	3.4626	0
group_16	putative transposase for	accessory	accessory	chock17_01963	3.25746	0	0	0	3.50604	3.50604	6.0595	0	0	0
agrB	accessory gene regulator B	core	accessory	P2155_00585	0	0	0	0	8.09723	8.09723	0	0	0	0
group_2183	hypothetical protein	core	accessory	P2155_00322	5.23015	0	0	3.62253	3.66491	3.66491	0	0	0	0
gpxA2	putative glutathione peroxidase	core	accessory	P2155_02523	0	5.43337	0	0	5.28181	5.28181	0	0	0	0
srn_1800_sRNA151	srn_1800	core	accessory	#N/A	0	0	0	4.28816	4.04845	4.04845	3.57449	0	0	0
srn_0790_Sau6657	srn_0790	core	accessory	#N/A	0	0	0	0	7.96965	7.96965	0	0	0	0
group_717	hypothetical protein	accessory	accessory	chock26_02785	10.0315	5.87713	0	0	0	0	0	0	0	0
group_840	ssDNA-binding protein	accessory	accessory	seps43_02461	0	0	0	0	7.89877	7.89877	0	0	0	0
srn_3000_Sau6863	srn_3000	core	accessory	#N/A	0	7.99552	7.73575	0	0	0	0	0	0	0
group_2193	Alkaline shock protein 23	core	accessory	P2155_02092	8.49134	0	0	0	0	0	0	0	0	7.21215
srn_3830.1_sprF1	#N/A	#N/A	accessory	#N/A	0	0	0	0	3.39413	3.39413	0	0	8.78657	0
ORF25	#N/A	#N/A	accessory	#N/A	0	0	0	0	7.74707	7.74707	0	0	0	0
group_500	hypothetical protein	accessory	accessory	P2155_00625	0	0	0	11.9346	0	0	0	0	0	3.53537
repeated_how4	#N/A	#N/A	accessory	#N/A	0	0	0	0	7.73383	7.73383	0	0	0	0
srn_5020_sRNA401	srn_5020	core	accessory	#N/A	0	4.93642	3.44329	4.01897	0	0	3.01033	0	0	0
group_2823	APC family amino acid-polyamine-organocation transporter	core	accessory	P2155_02505	0	3.92616	0	0	3.1665	3.1665	0	0	0	5.10373
group_984	hypothetical protein	core	accessory	P2155_01999	0	4.09804	4.23657	0	0	0	3.46885	3.50853	0	0
group_1389	hypothetical protein	core	accessory	P2155_01903	4.12057	0	0	3.1902	0	0	0	0	4.38866	3.59563
asd	aspartate semialdehyde dehydrogenase	core	accessory	P2155_01044	0	5.85916	0	0	0	0	0	5.24879	0	4.1545
srn_4290_sRNA348	srn_4290	core	accessory	#N/A	3.60332	0	0	3.42501	4.10614	4.10614	0	0	0	0
azlD	Branched-chain amino acid transport protein, AzlD	core	accessory	P2155_00011	0	4.37675	0	0	3.13301	3.13301	0	0	0	4.55988
group_1494	nitrilase/cyanide hydratase and apolipoprotein N-acyltransferase	core	accessory	P2155_00587	0	3.13884	0	4.84473	3.60018	3.60018	0	0	0	0
srn_0100_sRNA6	srn_0100	core	accessory	#N/A	8.62508	0	0	0	0	0	0	6.43708	0	0
group_232	hypothetical protein	core	accessory	P2155_01371	4.89942	0	0	3.19765	0	0	3.25246	0	3.70782	0
oppF	oligopeptide ABC superfamily ATP binding cassette transporter, ABC protein	core	accessory	P2155_01692	3.37962	0	0	0	0	0	0	0	0	11.6212
srn_1620_Sau6836	srn_1620	core	accessory	#N/A	4.33187	0	0	4.12797	3.26441	3.26441	0	0	0	0
group_352	dUTPase	accessory	accessory	P2155_00633	0	4.90268	0	0	4.87275	4.87275	0	0	0	0
group_844	hypothetical protein	accessory	accessory	seps43_02472	0	0	0	0	7.29634	7.29634	0	0	0	0
group_79	phage antirepressor protein	accessory	accessory	chock26_02066	0	5.68347	0	0	4.43481	4.43481	0	0	0	0
group_250	hypothetical protein	accessory	accessory	chock17_01276	0	0	0	0	7.21964	7.21964	0	0	0	0
group_450	hypothetical protein	accessory	accessory	chock17_01265	0	6.09786	0	0	0	0	0	8.27815	0	0
group_169	hypothetical protein	accessory	accessory	chock26_02777	0	0	0	0	7.18375	7.18375	0	0	0	0
rusA_2	endodeoxyribonuclease RusA	accessory	accessory	seps43_02453	0	0	0	0	7.17324	7.17324	0	0	0	0
group_10	ISSau3 transposase	accessory	accessory	P2155_02091	0	0	5.418	5.20454	0	0	3.66717	0	0	0
group_842	bacteriophage Mu Gam-like protein	accessory	accessory	seps43_02463	0	0	0	0	7.07624	7.07624	0	0	0	0
group_451	hypothetical protein	accessory	accessory	chock17_01274	0	0	0	0	7.03319	7.03319	0	0	0	0
group_542	phage portal protein	core	accessory	P2155_01627	6.05261	4.12926	0	3.75714	0	0	0	0	0	0
group_2547	hypothetical protein	core	accessory	P2155_01146	0	3.0174	4.11286	3.31774	0	0	3.46536	0	0	0
group_350	phage protein	accessory	accessory	P2155_00630	0	4.62618	0	9.26612	0	0	0	0	0	0
oppA	oligopeptide ABC superfamily ATP binding cassette transporter, binding protein	core	accessory	P2155_01691	3.28912	0	0	0	0	0	0	0	0	10.5637
group_804	hypothetical protein	accessory	accessory	porL102_00811	13.7472	0	0	0	0	0	0	0	0	0
group_841	putative ERF superfamily phage protein	accessory	accessory	seps43_02462	0	0	0	0	6.87153	6.87153	0	0	0	0
group_390	phage capsid protein	core	accessory	P2155_01625	7.24097	0	0	3.09234	0	0	0	0	3.39501	0
srn_9671	srn_9671	accessory	accessory	#N/A	13.7274	0	0	0	0	0	0	0	0	0
tarF_1	CDP-glycerol:poly(glycerophosphate) glycerophosphotransferase	core	accessory	P2155_00198	0	0	3.18289	0	0	0	4.13428	3.38707	3.02005	0
group_1811	ABC superfamily ATP binding cassette transporter, binding protein	core	accessory	P2155_00259	4.20877	0	0	0	3.14298	3.14298	0	0	3.04405	0
group_1173	putative secreted protease inhibitor	core	accessory	P2155_00321	4.42668	0	0	4.71076	0	0	0	0	4.3852	0
thrC	threonine synthase	core	accessory	P2155_00982	3.35465	0	0	4.23747	0	0	0	0	0	5.75225
group_720	phage protein	accessory	accessory	chock26_02790	7.4579	5.87927	0	0	0	0	0	0	0	0
group_303	hypothetical protein	accessory	accessory	chock26_02064	0	4.82593	0	0	4.21313	4.21313	0	0	0	0
group_764	phage terminase small subunit	accessory	accessory	por1_01159	0	13.0991	0	0	0	0	0	0	0	0
group_736	hypothetical protein	accessory	accessory	chock28_02484	0	0	0	0	0	0	0	0	0	13.0507
group_692	Exonuclease, RNase T and DNA polymerase III	accessory	accessory	chock26_01507	0	0	0	0	6.48799	6.48799	0	0	0	0
clpB	ATPase subunit of an ATP-dependent protease, ClpB	core	accessory	P2155_01707	5.55559	0	0	0	0	0	0	0	3.80315	3.61601
group_691	phage transcriptional regulator	accessory	accessory	chock26_01506	0	0	0	0	6.48126	6.48126	0	0	0	0
group_98	phage tail protein	core	accessory	P2155_01615	5.90797	3.82531	0	0	0	0	0	0	3.2143	0
group_463	phage integrase	accessory	accessory	chock26_01669	0	0	0	0	6.4355	6.4355	0	0	0	0
alsS	putative acetolactate synthase	core	accessory	P2155_02117	0	0	5.48727	0	0	0	3.50018	3.74111	0	0
group_473	phage N-acetylglucosaminidase	accessory	accessory	chock26_01075	0	12.7194	0	0	0	0	0	0	0	0
group_543	phage terminase large subunit	core	accessory	P2155_01628	3.74065	5.78774	0	3.16166	0	0	0	0	0	0
group_80	phage antirepressor protein	accessory	accessory	porL102_00812	12.6786	0	0	0	0	0	0	0	0	0
srn_3920_Teg23as	srn_3920	core	accessory	#N/A	0	0	6.50872	6.14742	0	0	0	0	0	0
srn_9360_sRNA293	srn_9360	accessory	accessory	#N/A	0	12.5973	0	0	0	0	0	0	0	0
srn_2468	srn_2468	core	accessory	#N/A	5.2404	0	3.33023	4.00256	0	0	0	0	0	0
group_245	hypothetical protein	accessory	accessory	chock26_01993	12.4558	0	0	0	0	0	0	0	0	0
group_238	polar amino acid ABC transporter inner membrane subunit	core	accessory	P2155_01494	0	0	4.40956	4.408	0	0	3.55076	0	0	0
group_843	hypothetical protein	accessory	accessory	seps43_02469	0	0	0	0	6.1109	6.1109	0	0	0	0
group_645	hypothetical protein	accessory	accessory	chock17_01296	5.16828	0	0	0	0	0	0	0	7.03829	0
group_48	hypothetical protein	accessory	accessory	chock26_01028	0	0	0	0	6.04175	6.04175	0	0	0	0
4.5S	4.5s	core	accessory	#N/A	0	0	0	0	4.48481	4.48481	0	0	0	3.08426
group_2907	accessory gene regulator protein C	core	accessory	P2155_00583	0	0	0	0	6.00601	6.00601	0	0	0	0
group_759	hypothetical protein	accessory	accessory	por1_01126	0	11.9709	0	0	0	0	0	0	0	0
group_1834	amino acid ABC superfamily ATP binding cassette transporter, binding protein	core	accessory	P2155_02317	5.74231	0	0	0	0	0	0	3.06429	3.14901	0
group_654	hypothetical protein	accessory	accessory	chock17_02633	0	0	0	0	3.24999	3.24999	0	0	0	5.45473
group_168	hypothetical protein	accessory	accessory	chock28_02461	0	0	0	0	5.94064	5.94064	0	0	0	0
group_1108	N-acetylmuramoyl-L-alanine amidase	core	accessory	P2155_02448	0	0	0	0	3.04821	3.04821	0	0	0	5.76851
group_547	acetyltransferase (GNAT) family protein	accessory	accessory	P2155_01636	0	5.20124	0	6.50111	0	0	0	0	0	0
srn_9330.1_sRNA273	#N/A	#N/A	accessory	#N/A	0	0	0	0	0	0	0	0	11.6225	0
group_568	replication initiation factor family protein	accessory	accessory	P2155_02527	0	0	0	6.64055	0	0	0	4.85743	0	0
group_68	transcriptional activator	accessory	accessory	seps43_02439	0	0	0	0	5.74772	5.74772	0	0	0	0
group_419	thioesterase	core	accessory	P2155_02441	0	0	0	5.3234	3.05804	3.05804	0	0	0	0
group_2314	hypothetical protein	core	accessory	P2155_01891	3.30438	0	0	0	4.02851	4.02851	0	0	0	0
group_394	hypothetical protein	accessory	accessory	P2155_01646	0	0	0	0	3.05224	3.05224	0	0	0	5.22286
repeated_how5	#N/A	#N/A	accessory	#N/A	0	11.3028	0	0	0	0	0	0	0	0
srn_4100_sprG3	srn_4100	core	accessory	#N/A	0	0	0	0	3.58017	3.58017	0	0	0	4.12964
group_2815	FNT family formate-nitrite transporter	core	accessory	P2155_00255	3.37169	0	4.22404	0	0	0	3.66609	0	0	0
group_300	spore coat protein	accessory	accessory	chock17_00111	0	4.34143	0	0	3.45644	3.45644	0	0	0	0
group_553	putative DNA-binding protein	accessory	accessory	seps43_02467	0	0	0	0	5.61438	5.61438	0	0	0	0
srn_3540_sRNA280	srn_3540	core	accessory	#N/A	0	0	3.80257	0	0	0	4.17781	3.13913	0	0
yopX_2	YopX-family protein	accessory	accessory	chock26_02048	0	4.99139	0	0	3.064	3.064	0	0	0	0
group_777	hypothetical protein	accessory	accessory	por1_01172	0	11.0812	0	0	0	0	0	0	0	0
group_1897	hypothetical protein	core	accessory	P2155_00729	4.07998	0	0	0	0	0	0	0	3.40832	3.57993
ORF6	#N/A	#N/A	accessory	#N/A	4.15641	0	0	3.62476	0	0	0	0	0	3.27845
group_642	bacteriophage terminase small subunit	accessory	accessory	chock17_01290	6.96049	0	0	0	0	0	0	4.07681	0	0
group_2503	pyridoxamine 5'-phosphate oxidase	core	accessory	P2155_02284	4.33375	0	0	3.13215	0	0	0	0	0	3.54091
ribH	6,7-dimethyl-8-ribityllumazine synthase	core	accessory	P2155_01400	0	0	0	0	3.01016	3.01016	0	0	0	4.96381
nrgA	AMT family ammonium or ammonia transporter	core	accessory	P2155_00578	6.99903	0	0	0	0	0	0	3.94851	0	0
group_802	hypothetical protein	accessory	accessory	porL102_00809	10.9437	0	0	0	0	0	0	0	0	0
group_541	ATP-dependent Clp protease proteolytic subunit	core	accessory	P2155_01626	6.60563	4.32876	0	0	0	0	0	0	0	0
mecA	penicillin-binding protein 2 prime	accessory	accessory	chock26_00032	0	10.9273	0	0	0	0	0	0	0	0
group_1504	cation diffusion facilitator family transporter	core	accessory	P2155_02321	0	0	0	0	5.45986	5.45986	0	0	0	0
group_316	phage tail fiber protein	accessory	accessory	chock17_01314	0	10.9142	0	0	0	0	0	0	0	0
srn_0050_Teg1	srn_0050	core	accessory	#N/A	0	0	0	0	3.19027	3.19027	0	0	0	4.5281
group_1864	S-adenosyl-l-methionine hydroxide adenosyltransferase	core	accessory	P2155_02603	3.1607	3.30226	0	0	0	0	0	0	0	4.42652
group_538	hypothetical protein	core	accessory	P2155_01618	7.7932	0	0	0	0	0	0	0	3.04062	0
gph	Phosphoglycolate phosphatase	core	accessory	P2155_01358	0	0	0	0	3.17122	3.17122	0	0	0	4.46401
group_763	hypothetical protein	accessory	accessory	chock17_01269	0	7.45907	0	0	0	0	0	3.24918	0	0
group_2532	ABC superfamily ATP binding cassette transporter, binding protein	core	accessory	P2155_00180	4.20498	0	0	3.38043	0	0	0	3.11964	0	0
group_778	hypothetical protein	accessory	accessory	por1_01173	0	10.6945	0	0	0	0	0	0	0	0
group_452	hypothetical protein	accessory	accessory	chock17_01289	0	4.65816	0	0	0	0	0	0	6.0361	0
group_540	phage head-tail joining protein	core	accessory	P2155_01622	7.32467	3.36692	0	0	0	0	0	0	0	0
group_49	hypothetical protein	accessory	accessory	chock17_01285	5.86036	4.73592	0	0	0	0	0	0	0	0
group_346	hypothetical protein	accessory	accessory	por1_01128	0	10.582	0	0	0	0	0	0	0	0
group_474	phage amidase	accessory	accessory	chock26_01081	6.77452	0	0	0	0	0	0	0	3.79233	0
group_927	hypothetical protein	core	accessory	P2155_02373	4.27632	0	0	0	0	0	0	0	0	6.28642
agrA	autoinducer sensor protein response regulator protein	core	accessory	P2155_00582	0	0	0	0	5.28064	5.28064	0	0	0	0
group_594	hypothetical protein	accessory	accessory	chock26_01992	10.5415	0	0	0	0	0	0	0	0	0
group_806	hypothetical protein	accessory	accessory	porL102_00818	10.4985	0	0	0	0	0	0	0	0	0
group_554	hypothetical protein	accessory	accessory	P2155_01651	0	0	0	6.10799	0	0	0	0	0	4.36861
srn_0330_Sau6527	srn_0330	core	accessory	#N/A	10.4358	0	0	0	0	0	0	0	0	0
dnaC_2	DNA replication protein DnaC	accessory	accessory	porL102_00824	10.3686	0	0	0	0	0	0	0	0	0
group_805	hypothetical protein	accessory	accessory	porL102_00817	10.3076	0	0	0	0	0	0	0	0	0
srn_4340_Teg23	srn_4340	core	accessory	#N/A	6.10571	0	0	0	0	0	0	0	0	4.19888
group_808	hypothetical protein	accessory	accessory	porL102_00823	10.3015	0	0	0	0	0	0	0	0	0
ilvD	putative dihydroxy-acid dehydratase	core	accessory	P2155_00568	0	4.75312	0	0	0	0	0	0	0	5.50797
repeated_teg1	#N/A	#N/A	accessory	#N/A	0	10.2023	0	0	0	0	0	0	0	0
ggt	gamma-glutamyltranspeptidase	core	accessory	P2155_00153	10.1428	0	0	0	0	0	0	0	0	0
group_313	phage protein	accessory	accessory	chock26_01070	0	10.0793	0	0	0	0	0	0	0	0
group_780	phage tail protein	accessory	accessory	por1_01175	0	10.0382	0	0	0	0	0	0	0	0
group_426	FtsK/SpoIIIE family cell division protein	accessory	accessory	P2155_02532	0	0	0	5.13347	0	0	0	4.80561	0	0
srn_9310.6_sRNA251	#N/A	#N/A	accessory	#N/A	0	0	0	0	4.95243	4.95243	0	0	0	0
srn_9342	srn_9342	core	accessory	#N/A	6.11943	0	0	0	0	0	0	0	3.74083	0
phnC	phosphonate ABC transporter ATP-binding protein	core	accessory	P2155_00090	0	5.05242	0	0	0	0	0	0	0	4.72344
group_464	phage protein	accessory	accessory	chock26_01015	9.76353	0	0	0	0	0	0	0	0	0
group_69	transcriptional activator	accessory	accessory	chock17_01287	3.84583	5.87389	0	0	0	0	0	0	0	0
group_2716	ABC transporter ATP-binding protein	core	accessory	P2155_00149	9.695	0	0	0	0	0	0	0	0	0
srn_3020_Teg65	srn_3020	core	accessory	#N/A	0	0	0	0	4.84215	4.84215	0	0	0	0
group_306	acetyltransferase (GNAT) family protein	accessory	accessory	chock17_01281	9.55283	0	0	0	0	0	0	0	0	0
group_634	helix-turn-helix domain-containing protein	accessory	accessory	chock17_01256	0	0	0	0	0	0	0	0	9.54745	0
srn_5050_Teg28as	srn_5050	core	accessory	#N/A	0	0	0	9.51294	0	0	0	0	0	0
group_2623	rhodanese-like domain-containing protein	core	accessory	P2155_00032	0	4.25154	0	5.20183	0	0	0	0	0	0
group_690	hypothetical protein	accessory	accessory	chock26_01505	0	0	0	0	4.6408	4.6408	0	0	0	0
group_66	hypothetical protein	accessory	accessory	P2155_01649	0	0	0	0	4.60762	4.60762	0	0	0	0
group_2866	amino acid amidohydrolase	core	accessory	P2155_02233	0	3.60654	0	0	0	0	0	0	0	5.58154
sdhC	succinate dehydrogenase (or fumarate reductase) cytochrome b subunit, b558 family	core	accessory	P2155_00792	4.04299	0	0	0	0	0	0	0	5.14007	0
group_77	prophage antirepressor	accessory	accessory	chock26_00794	0	0	0	0	0	0	0	0	9.01469	0
group_171	hypothetical protein	accessory	accessory	chock26_02778	0	0	0	0	0	0	0	0	8.89047	0
ORF20	#N/A	#N/A	accessory	#N/A	8.84705	0	0	0	0	0	0	0	0	0
group_1024	hypothetical protein	core	accessory	P2155_01964	0	0	0	0	4.39777	4.39777	0	0	0	0
srn_3050_sRNA242	srn_3050	core	accessory	#N/A	0	0	0	0	4.38697	4.38697	0	0	0	0
group_781	putative phage minor structural protein	accessory	accessory	por1_01176	0	8.63483	0	0	0	0	0	0	0	0
group_254	oligopeptide ABC superfamily ATP binding cassette transporter, ABC protein	core	accessory	P2155_01688	0	0	0	3.07201	0	0	0	0	0	5.5473
group_477	hypothetical protein	accessory	accessory	chock26_02053	3.83587	4.78213	0	0	0	0	0	0	0	0
group_307	hypothetical protein	accessory	accessory	chock17_01288	4.48246	4.13257	0	0	0	0	0	0	0	0
srn_2710_Sau6710	srn_2710	core	accessory	#N/A	0	0	0	8.56751	0	0	0	0	0	0
caiA	acyl-CoA dehydrogenase	core	accessory	P2155_02190	3.69381	0	0	0	0	0	0	4.85248	0	0
srn_9440_sRNA313	srn_9440	accessory	accessory	#N/A	3.55668	4.98753	0	0	0	0	0	0	0	0
group_40	acetyltransferase (GNAT) family protein	accessory	accessory	chock26_02047	3.58069	4.94176	0	0	0	0	0	0	0	0
srn_3450_Sau84	srn_3450	core	accessory	#N/A	0	0	3.87777	0	0	0	4.58947	0	0	0
sdhA	putative succinate dehydrogenase flavoprotein subunit	core	accessory	P2155_00793	3.62032	0	0	0	0	0	0	0	4.75037	0
group_255	oligopeptide ABC superfamily ATP binding cassette transporter, ABC protein	accessory	accessory	chock28_00845	0	0	0	0	0	0	4.48893	0	0	3.82061
oppD	oligopeptide ABC superfamily ATP binding cassette transporter, ABC protein	core	accessory	P2155_01693	0	0	0	0	0	0	0	0	0	8.21605
group_322	hypothetical protein	accessory	accessory	chock28_02485	0	0	0	0	0	0	0	0	0	8.1275
group_2089	hypothetical protein	core	accessory	P2155_02478	0	0	0	0	4.0609	4.0609	0	0	0	0
group_2769	4-aminobutyrate aminotransferase	core	accessory	P2155_02506	0	3.63506	0	0	0	0	0	0	0	4.48314
repeated_how1	#N/A	#N/A	accessory	#N/A	0	8.1101	0	0	0	0	0	0	0	0
group_2520	glyoxalase/bleomycin resistance protein/dioxygenase superfamily protein	core	accessory	P2155_01159	4.31057	0	0	0	0	0	0	0	0	3.78759
group_765	phage terminase, large subunit	accessory	accessory	por1_01160	0	8.09356	0	0	0	0	0	0	0	0
dhoM	putative homoserine dehydrogenase	core	accessory	P2155_00981	0	0	0	3.48736	0	0	0	0	0	4.59487
group_160	Deoxyuridine 5'-triphosphate nucleotidohydrolase	accessory	accessory	chock17_01283	0	0	0	0	0	0	0	0	8.06257	0
group_727	hypothetical protein	accessory	accessory	chock28_01401	0	0	0	0	0	0	0	0	0	7.98199
srn_2180_sRNA188	srn_2180	core	accessory	#N/A	0	4.36637	0	0	0	0	3.54899	0	0	0
sdhB	putative succinate dehydrogenase iron-sulfur protein	core	accessory	P2155_00794	3.28181	0	0	0	0	0	0	0	4.55872	0
group_151	membrane protein	accessory	accessory	P2155_02533	0	0	0	4.20645	0	0	0	3.59337	0	0
group_2797	cobalt (Co2+) ABC superfamily ATP binding cassette transporter, membrane protein	core	accessory	P2155_02600	4.45764	0	0	0	0	0	0	3.32524	0	0
group_852	hypothetical protein	core	accessory	P2155_02613	4.16569	0	0	0	0	0	0	0	0	3.60827
group_783	bacteriophage amidase	accessory	accessory	por1_01186	0	7.75164	0	0	0	0	0	0	0	0
group_387	phage protein	core	accessory	P2155_01621	7.73425	0	0	0	0	0	0	0	0	0
group_2004	phosphotyrosine protein phosphatase	core	accessory	P2155_01546	3.1505	0	0	0	0	0	0	0	0	4.55919
group_38	hypothetical protein	accessory	accessory	P2155_01637	0	0	0	7.68049	0	0	0	0	0	0
group_9	truncated transposase for	accessory	accessory	por1_01726	0	7.64508	0	0	0	0	0	0	0	0
srn_0560_Sau6009	srn_0560	core	accessory	#N/A	4.27632	0	0	3.16356	0	0	0	0	0	0
group_251	phage protein	accessory	accessory	P2155_01647	0	0	0	0	0	0	0	0	0	7.43633
group_768	hypothetical protein	accessory	accessory	por1_01163	0	7.30519	0	0	0	0	0	0	0	0
merP	MerTP family mercury (Hg2+) permease, binding protein MerP	core	accessory	P2155_02463	0	0	0	0	0	0	0	0	0	7.30455
group_565	fibronectin-binding protein B	core	accessory	P2155_02404	0	4.20412	3.04516	0	0	0	0	0	0	0
group_767	phage minor head protein	accessory	accessory	por1_01162	0	7.22502	0	0	0	0	0	0	0	0
group_164	hypothetical protein	accessory	accessory	chock26_01071	0	7.13374	0	0	0	0	0	0	0	0
group_761	hypothetical protein	accessory	accessory	por1_01130	0	7.09567	0	0	0	0	0	0	0	0
group_719	hypothetical protein	accessory	accessory	chock26_02787	0	7.01341	0	0	0	0	0	0	0	0
group_454	hypothetical protein	accessory	accessory	chock17_01294	0	0	0	0	0	0	0	6.7792	0	0
group_769	hypothetical protein	accessory	accessory	por1_01164	0	6.75142	0	0	0	0	0	0	0	0
emrA	multidrug resistance protein A, drug resistance transporter	core	accessory	P2155_02256	0	0	0	0	0	0	0	0	0	6.64081
group_779	phage tape measure protein	accessory	accessory	por1_01174	0	6.62959	0	0	0	0	0	0	0	0
mtlD	putative mannitol-1-phosphate 5-dehydrogenase	core	accessory	P2155_00464	0	0	0	0	0	0	0	0	0	6.62906
group_766	phage portal protein, SPP1 family	accessory	accessory	por1_01161	0	6.43633	0	0	0	0	0	0	0	0
group_770	hypothetical protein	accessory	accessory	por1_01165	0	6.33212	0	0	0	0	0	0	0	0
group_812	phage transcriptional activator	accessory	accessory	porL102_00840	6.29604	0	0	0	0	0	0	0	0	0
ribB	riboflavin synthase subunit alpha	core	accessory	P2155_01402	0	0	0	0	0	0	0	0	0	6.27341
group_810	dUTPase	accessory	accessory	porL102_00835	6.15161	0	0	0	0	0	0	0	0	0
srn_1520_Sau76	srn_1520	core	accessory	#N/A	6.1447	0	0	0	0	0	0	0	0	0
group_762	hypothetical protein	accessory	accessory	por1_01138	0	6.09351	0	0	0	0	0	0	0	0
group_2	ISSau3 transposase	accessory	accessory	por1_01638	0	5.96538	0	0	0	0	0	0	0	0
group_472	hypothetical protein	accessory	accessory	chock26_01052	5.93056	0	0	0	0	0	0	0	0	0
group_774	phage protein	accessory	accessory	por1_01169	0	5.92842	0	0	0	0	0	0	0	0
group_715	hypothetical protein	accessory	accessory	chock26_02780	0	0	0	0	0	0	0	0	5.91401	0
srn_3370.1_RsaOW5	#N/A	#N/A	accessory	#N/A	0	0	0	5.89657	0	0	0	0	0	0
group_773	putative phage head-tail adaptor	accessory	accessory	por1_01168	0	5.88467	0	0	0	0	0	0	0	0
ribA	bifunctional 3,4-dihydroxy-2-butanone-4-phosphate synthase/GTP cyclohydrolase II	core	accessory	P2155_01401	0	0	0	0	0	0	0	0	0	5.75291
mtlA_2	phosphoenolpyruvate-dependent sugar phosphotransferase system, EIIA 2, MtlA_1	core	accessory	P2155_00465	0	0	0	0	0	0	0	0	0	5.75278
group_385	hypothetical protein	accessory	accessory	chock26_01074	0	5.7507	0	0	0	0	0	0	0	0
group_771	hypothetical protein	accessory	accessory	por1_01166	0	5.74696	0	0	0	0	0	0	0	0
srn_4250_Sau31	srn_4250	core	accessory	#N/A	0	0	0	5.64653	0	0	0	0	0	0
group_775	phage protein	accessory	accessory	por1_01170	0	5.59243	0	0	0	0	0	0	0	0
group_671	hypothetical protein	accessory	accessory	chock26_01005	0	0	0	0	0	0	0	0	5.57041	0
srn_1030_sRNA91	srn_1030	core	accessory	#N/A	0	0	0	0	0	0	0	5.54017	0	0
group_799	hypothetical protein	accessory	accessory	porL102_00803	5.51965	0	0	0	0	0	0	0	0	0
group_725	hypothetical protein	accessory	accessory	chock28_01399	0	0	0	0	0	0	0	0	0	5.42
group_772	hypothetical protein	accessory	accessory	por1_01167	0	5.37553	0	0	0	0	0	0	0	0
crtN	dehydrosqualene desaturase	core	accessory	P2155_02466	0	0	0	0	0	0	0	0	0	5.2044
oppC	oligopeptide ABC superfamily ATP binding cassette transporter, membrane protein	core	accessory	P2155_01694	0	0	0	0	0	0	0	0	0	5.01849
copA	P-ATPase superfamily P-type ATPase copper (Cu2+) transporter	core	accessory	P2155_02462	0	0	0	0	0	0	0	0	0	4.93143
srn_1960_rsaOL	srn_1960	core	accessory	#N/A	4.87054	0	0	0	0	0	0	0	0	0
mecR1_1	methicillin-resistance regulatory protein MecR1	accessory	accessory	por1_00039	0	4.8042	0	0	0	0	0	0	0	0
group_660	type I site-specific deoxyribonuclease restriction subunit	accessory	accessory	chock26_00034	0	4.68435	0	0	0	0	0	0	0	0
ltrA	low temperature requirement protein A	core	accessory	P2155_00302	0	0	0	0	0	0	0	4.68121	0	0
group_776	phage protein	accessory	accessory	por1_01171	0	4.68016	0	0	0	0	0	0	0	0
group_502	hypothetical protein	accessory	accessory	P2155_00635	0	4.66675	0	0	0	0	0	0	0	0
group_165	hypothetical protein	accessory	accessory	chock17_01310	4.57792	0	0	0	0	0	0	0	0	0
srn_4610_sRNA377	srn_4610	core	accessory	#N/A	0	4.56834	0	0	0	0	0	0	0	0
group_811	hypothetical protein	accessory	accessory	porL102_00838	4.53788	0	0	0	0	0	0	0	0	0
group_486	bacteriophage integrase	core	accessory	P2155_00603	0	4.53716	0	0	0	0	0	0	0	0
group_122	phage integrase	accessory	accessory	chock28_02415	0	0	0	0	0	0	0	0	0	4.47746
mecR1	methicillin-resistance regulatory protein MecR1	accessory	accessory	chock26_00033	0	4.44779	0	0	0	0	0	0	0	0
group_386	phage major tail protein	core	accessory	P2155_01619	4.42132	0	0	0	0	0	0	0	0	0
srn_9330.3_sRNA273	#N/A	#N/A	accessory	#N/A	0	0	0	0	0	0	0	0	4.39831	0
group_652	phage protein	accessory	accessory	chock17_01315	0	4.3557	0	0	0	0	0	0	0	0
group_1278	hypothetical protein	core	accessory	P2155_00341	0	4.32416	0	0	0	0	0	0	0	0
group_807	hypothetical protein	accessory	accessory	porL102_00822	4.31445	0	0	0	0	0	0	0	0	0
group_2917	MFS family major facilitator multidrug:cation transporter	core	accessory	P2155_02255	0	0	0	0	0	0	0	0	0	4.27656
thrA	putative aspartate kinase	core	accessory	P2155_00980	0	0	0	4.26367	0	0	0	0	0	0
group_1387	oxidoreductase, aldo/keto reductase	core	accessory	P2155_02110	4.15281	0	0	0	0	0	0	0	0	0
srn_1510_rsaA	srn_1510	core	accessory	#N/A	4.14635	0	0	0	0	0	0	0	0	0
group_723	putative DNA-binding protein	accessory	accessory	chock28_01394	0	0	0	0	0	0	0	0	0	4.1437
group_123	hypothetical protein	accessory	accessory	chock17_00079	4.13051	0	0	0	0	0	0	0	0	0
srn_9330_sRNA273	srn_9330	core	accessory	#N/A	0	0	0	0	0	0	0	0	4.06488	0
pnbA	para-nitrobenzyl esterase chain A	core	accessory	P2155_02354	0	0	0	0	0	0	0	0	0	4.05989
group_1603	putative bacteriophage envelope protein	core	accessory	P2155_00297	0	0	0	4.04907	0	0	0	0	0	0
pezA	Antitoxin PezA	accessory	accessory	por1_01125	0	4.04701	0	0	0	0	0	0	0	0
group_3010	putative aldehyde dehydrogenase	core	accessory	P2155_00118	0	0	0	0	0	0	0	0	4.0347	0

## Sheet: Table_S7_core-up_BMM
Supplemental_Table_S7 : Annotation of core genes over-expressed in BMM condition.
locus tag	Gene	Group_id	pan locus tag	pan gene symbol	product	gene length	gene RefSeq	description	protein length	TIGRFAM Main Role	TIGRFAM function	TIGRFAM	PFAM Accession	PFAM	PFAM description	PFAM clan accession	PFAM clan	effector	interaction partners	PSORTb	LocateP	SignalP	transmembrane helices	protein GI	UniProt	protein RefSeq	protein peptides detected	protein copies per cell	operon	regulator	pubmed
SAUSA300_RS00090	P2155_00017	purA	SAUPAN000028000	purA	adenylosuccinate synthetase	1284	WP_000095327	adenylosuccinate synthetase	427	Purines, pyrimidines, nucleosides, and nucleotides	adenylosuccinate synthase	TIGR00184	PF00709	Adenylsucc_synt	Adenylosuccinate synthetase	CL0023	P-loop_NTPase		SAUSA300_RS00080; SAUSA300_RS00585; SAUSA300_RS01155; SAUSA300_RS01940; SAUSA300_RS01950; SAUSA300_RS02025; SAUSA300_RS02055; SAUSA300_RS02070; SAUSA300_RS02635; SAUSA300_RS02700; SAUSA300_RS02795; SAUSA300_RS02800; SAUSA300_RS02805; SAUSA300_RS02810; SAUSA300_RS02825; SAUSA300_RS02835; SAUSA300_RS02840; SAUSA300_RS02845; SAUSA300_RS02850; SAUSA300_RS03050; SAUSA300_RS03315; SAUSA300_RS03960; SAU…	Cytoplasmic		no predicted signal peptide	0	446017472		WP_000095327	no data available				21166474
SAUSA300_RS00130	P2155_00025	sasH	SAUPAN000037000	adsA	multifunctional 2',3'-cyclic-nucleotide 2'-phosphodiesterase/5'-nucleotidase/3'-nucleotidase	2319	WP_000645780	multifunctional 2',3'-cyclic-nucleotide 2'-phosphodiesterase/5'-nucleotidase/3'-nucleotidase	772	Biosynthesis of cofactors, prosthetic groups, and carriers; Transport and binding proteins	NAD nucleotidase	TIGR01530	PF02872	5_nucleotid_C	5'-nucleotidase, C-terminal domain	no clan defined	no clan defined			Cellwall		signal peptide predicted	0	446568434		WP_000645780	no data available
SAUSA300_RS00585	P2155_00059	group_297	SAUPAN000909000	spa	peptidoglycan-binding protein LysM	1527	WP_000728763	peptidoglycan-binding protein LysM	508		gram-positive signal peptide, YSIRK family	TIGR01168	PF02216	B	B domain	CL0598	B_GA		SAUSA300_RS02850; SAUSA300_RS08910; SAUSA300_RS09040; SAUSA300_RS12065	Cellwall		signal peptide predicted	1	446651417		WP_000728763	no data available				21166474
SAUSA300_RS00590	P2155_00060	sarH2	SAUPAN000910000	sarS	transcriptional regulator	753	WP_000876756	transcriptional regulator	250	Regulatory functions	staphylococcal accessory regulator family	TIGR01889	PF01047	MarR	MarR family	CL0123	HTH			Cytoplasmic		no predicted signal peptide	0	446799500		WP_000876756	no data available
SAUSA300_RS00595	P2155_00061	fepD	SAUPAN000911000	sirC	iron ABC transporter permease	999	WP_000136636	iron ABC transporter permease	332		proposed F420-0 ABC transporter, permease protein	TIGR03869	PF01032	FecCD	FecCD transport family	CL0142	Membrane_trans			Cytoplasmic Membrane		no predicted signal peptide	9	446058781		WP_000136636	no data available
SAUSA300_RS00600	P2155_00062	sirB	SAUPAN000912000	sirB	iron ABC transporter permease	996	WP_000924997	iron ABC transporter permease	331		proposed F420-0 ABC transporter, permease protein	TIGR03869	PF01032	FecCD	FecCD transport family	CL0142	Membrane_trans			Cytoplasmic Membrane		no predicted signal peptide	9	446847741		WP_000924997	no data available
SAUSA300_RS00605	P2155_00063	sirA	SAUPAN000913000	sirA	iron ABC transporter substrate-binding protein	993	WP_001045111	iron ABC transporter substrate-binding protein	330		heme ABC transporter, heme-binding protein isdE	TIGR03659	PF01497	Peripla_BP_2	Periplasmic binding protein	CL0043	Chelatase			Cytoplasmic Membrane		signal peptide predicted	0	446967855		WP_001045111	no data available
SAUSA300_RS00610	P2155_00064	group_2180	SAUPAN000914000	sbnA	siderophore biosynthesis protein SbnA	981	WP_000570808	siderophore biosynthesis protein SbnA	326	Cellular processes	2,3-diaminopropionate biosynthesis protein SbnA	TIGR03945	PF00291	PALP	Pyridoxal-phosphate dependent enzyme	no clan defined	no clan defined		SAUSA300_RS00585; SAUSA300_RS02700; SAUSA300_RS02845; SAUSA300_RS02850; SAUSA300_RS03965; SAUSA300_RS04080; SAUSA300_RS04560; SAUSA300_RS04700; SAUSA300_RS05855; SAUSA300_RS06135; SAUSA300_RS06220; SAUSA300_RS08910; SAUSA300_RS08950; SAUSA300_RS09040; SAUSA300_RS10075; SAUSA300_RS11505; SAUSA300_RS11985; SAUSA300_RS12065; SAUSA300_RS12105; SAUSA300_RS12120; SAUSA300_RS14105	Cytoplasmic		no predicted signal peptide	0	446492954		WP_000570808	no data available				21166474
SAUSA300_RS00615	P2155_00065	group_907	SAUPAN000915000	sbnB	2,3-diaminopropionate biosynthesis protein SbnB	1011	WP_001078456	2,3-diaminopropionate biosynthesis protein SbnB	336	Cellular processes	2,3-diaminopropionate biosynthesis protein SbnB	TIGR03944	PF02423	OCD_Mu_crystall	Ornithine cyclodeaminase/mu-crystallin family	CL0063	NADP_Rossmann			Cytoplasmic		no predicted signal peptide	0	447001200		WP_001078456	no data available
SAUSA300_RS00620	P2155_00066	sbnC	SAUPAN000916000	sbnC	IucA/IucC family siderophore biosynthesis protein	1755	WP_001179384	IucA/IucC family siderophore biosynthesis protein	584				PF04183	IucA_IucC	IucA / IucC family	CL0016	PKinase			Cytoplasmic Membrane		no predicted signal peptide	0	447102128		WP_001179384	no data available
SAUSA300_RS00625	P2155_00067	sbnD	SAUPAN000918000	sbnD	MFS transporter	1257	WP_000610051	MFS transporter	418		multidrug resistance protein	TIGR00880	PF07690	MFS_1	Major Facilitator Superfamily	CL0015	MFS			Cytoplasmic Membrane		no predicted signal peptide	10	446532705		WP_000610051	no data available
SAUSA300_RS00630	P2155_00068	sbnE	SAUPAN000919000	sbnE	IucA/IucC family siderophore biosynthesis protein	1737	WP_001179888	IucA/IucC family siderophore biosynthesis protein	578				PF04183	IucA_IucC	IucA / IucC family	CL0016	PKinase			Cytoplasmic		no predicted signal peptide	0	447102632		WP_001179888	no data available
SAUSA300_RS00635	P2155_00069	group_1695	SAUPAN000920000	sbnF	IucA/IucC family siderophore biosynthesis protein	1851	WP_001795559	IucA/IucC family siderophore biosynthesis protein	616				PF04183	IucA_IucC	IucA / IucC family	CL0016	PKinase			Cytoplasmic		no predicted signal peptide	0			WP_001795559	no data available
SAUSA300_RS00640	P2155_00070	group_1644	SAUPAN000921000	sbnG	siderophore biosynthesis protein SbnG	777	WP_001186806	siderophore biosynthesis protein SbnG	258		2,4-dihydroxyhept-2-ene-1,7-dioic acid aldolase	TIGR02311	PF03328	HpcH_HpaI	HpcH/HpaI aldolase/citrate lyase family	CL0151	PK_TIM			Cytoplasmic		no predicted signal peptide	0	447109550		WP_001186806	no data available
SAUSA300_RS00645	P2155_00071	sbnH	SAUPAN000922000	sbnH	diaminopimelate decarboxylase	1203	WP_001223700	diaminopimelate decarboxylase	400		pyridoxal-dependent decarboxylase, exosortase A system-associated	TIGR03099	PF02784	Orn_Arg_deC_N	Pyridoxal-dependent decarboxylase, pyridoxal binding domain	CL0036	TIM_barrel			Cytoplasmic		no predicted signal peptide	0	447146444		WP_001223700	no data available
SAUSA300_RS00650	P2155_00072	sbnl	SAUPAN000923000	sbnI	siderophore biosynthesis protein SbnI	765	WP_001015549	siderophore biosynthesis protein SbnI	254		ParB/RepB/Spo0J family partition protein	TIGR00180	PF02195	ParBc	ParB-like nuclease domain	CL0248	ParBc			Cytoplasmic		no predicted signal peptide	0	446938293		WP_001015549	no data available
SAUSA300_RS00705	P2155_00081	sodM	SAUPAN000942000	sodM	Superoxide dismutase [Mn/Fe] 2	600	WP_000874681	Superoxide dismutase [Mn/Fe] 2	199				PF02777	Sod_Fe_C	Iron/manganese superoxide dismutases, C-terminal domain	no clan defined	no clan defined			Extracellular		no predicted signal peptide	0	446797425		WP_000874681	no data available
SAUSA300_RS00885	P2155_00116	isdI	SAUPAN001001000	isdI	monooxygenase IsdI	327	WP_000480603	monooxygenase IsdI	108				PF03992	ABM	Antibiotic biosynthesis monooxygenase	CL0032	Dim_A_B_barrel			Cytoplasmic		no predicted signal peptide	0	446402748		WP_000480603	no data available
SAUSA300_RS00890	P2155_00117	ybaN	SAUPAN001002000	-	DUF454 domain-containing protein	384	WP_001237004	DUF454 domain-containing protein	127				PF04304	DUF454	Protein of unknown function (DUF454)	no clan defined	no clan defined			Cytoplasmic Membrane		no predicted signal peptide	3	447159748		WP_001237004	no data available
SAUSA300_RS01005	P2155_00139	group_2356	SAUPAN001032000	glcA	PTS glucose EIICBA component	2046	WP_001227724	PTS glucose EIICBA component	681	Transport and binding proteins	PTS system, glucose-specific IIBC component	TIGR02002	PF02378	PTS_EIIC	Phosphotransferase system, EIIC	CL0493	PTS_EIIC			Cytoplasmic Membrane		no predicted signal peptide	10	447150468		WP_001227724	no data available
SAUSA300_RS01035	P2155_00145	hsdR	SAUPAN001040000	hsdR	type-1 restriction enzyme R protein	2790	WP_000331347	type-1 restriction enzyme R protein	929	DNA metabolism	type I site-specific deoxyribonuclease, HsdR family	TIGR00348	PF12008	EcoR124_C	Type I restriction and modification enzyme - subunit R C terminal	no clan defined	no clan defined			Cytoplasmic		no predicted signal peptide	0	446253492		WP_000331347	no data available
SAUSA300_RS01095	P2155_00157	msmX	SAUPAN001064000	malK	sugar ABC transporter ATP-binding protein	1098	WP_000818914	sugar ABC transporter ATP-binding protein	365	Transport and binding proteins	putative 2-aminoethylphosphonate ABC transporter, ATP-binding protein	TIGR03265	PF00005	ABC_tran	ABC transporter	CL0023	P-loop_NTPase			Cytoplasmic Membrane		no predicted signal peptide	0	446741658		WP_000818914	no data available
SAUSA300_RS01100	P2155_00158	group_2909	SAUPAN001065000	malE	maltose ABC transporter substrate-binding protein	1272	WP_000034961	maltose ABC transporter substrate-binding protein	423		2-aminoethylphosphonate ABC transporter, 2-aminoethylphosphonate binding protein	TIGR03227	PF13416	SBP_bac_8	Bacterial extracellular solute-binding protein	CL0177	PBP			no significant prediction		signal peptide predicted	0	445957106		WP_000034961	no data available
SAUSA300_RS01105	P2155_00159	group_2918	SAUPAN001066000	malF	maltose ABC transporter permease	1269	WP_000166888	maltose ABC transporter permease	422	Transport and binding proteins	putative 2-aminoethylphosphonate ABC transporter, permease protein	TIGR03262	PF00528	BPD_transp_1	Binding-protein-dependent transport system inner membrane component	CL0404	BPD_transp_1			Cytoplasmic Membrane		no predicted signal peptide	8	446089033		WP_000166888	no data available
SAUSA300_RS01110	P2155_00160	group_1506	SAUPAN001067000	-	maltose ABC transporter permease	840	WP_000162661	maltose ABC transporter permease	279		NifC-like ABC-type porter	TIGR01581	PF00528	BPD_transp_1	Binding-protein-dependent transport system inner membrane component	CL0404	BPD_transp_1			Cytoplasmic Membrane		no predicted signal peptide	6	446084806		WP_000162661	no data available
SAUSA300_RS01130	P2155_00164	group_2432	SAUPAN001073000	-	membrane protein	573	WP_001794523	membrane protein	190				PF04140	ICMT	Isoprenylcysteine carboxyl methyltransferase (ICMT) family	CL0115	Steroid_dh			Cytoplasmic Membrane		no predicted signal peptide	4			WP_001794523	no data available
SAUSA300_RS01140	P2155_00166	group_993	SAUPAN001076000	hptR	DNA-binding response regulator	759	WP_000477521	DNA-binding response regulator	252		YSIRK-targeted surface antigen transcriptional regulator	TIGR04094	PF00072	Response_reg	Response regulator receiver domain	CL0304	CheY			Cytoplasmic		no predicted signal peptide	0	446399666		WP_000477521	no data available
SAUSA300_RS01145	P2155_00167	group_2535	SAUPAN001077000	hptS	sensor histidine kinase	1557	WP_000127982	sensor histidine kinase	518	Cellular processes	sporulation integral membrane protein YtvI	TIGR02872	PF06580	His_kinase	Histidine kinase	no clan defined	no clan defined			Cytoplasmic Membrane		no predicted signal peptide	2	446050127		WP_000127982	no data available
SAUSA300_RS01150	P2155_00168	group_1706	SAUPAN001079000	hptA	lipoprotein	969	WP_000837105	lipoprotein	322	Transport and binding proteins	putative 2-aminoethylphosphonate ABC transporter, periplasmic 2-aminoethylphosphonate-binding protein	TIGR03261	PF13531	SBP_bac_11	Bacterial extracellular solute-binding protein	CL0177	PBP			Cytoplasmic Membrane		signal peptide predicted	0	446759849		WP_000837105	no data available
SAUSA300_RS01155	P2155_00169	pflB	SAUPAN001082000	pflB	formate acetyltransferase	2250	WP_000894660	formate acetyltransferase	749	Energy metabolism	formate acetyltransferase	TIGR01255	PF02901	PFL-like	Pyruvate formate lyase-like	CL0339	PFL-like		SAUSA300_RS02850; SAUSA300_RS03530; SAUSA300_RS07250; SAUSA300_RS09040	Cytoplasmic		no predicted signal peptide	0	446817404		WP_000894660	no data available				21166474
SAUSA300_RS01160	P2155_00170	pflA	SAUPAN001083000	pflA	pyruvate formate-lyase-activating enzyme	756	WP_000911657	pyruvate formate-lyase-activating enzyme	251	Protein fate; Energy metabolism	pyruvate formate-lyase 1-activating enzyme	TIGR02493	PF04055	Radical_SAM	Radical SAM superfamily	CL0036	TIM_barrel			Cytoplasmic		no predicted signal peptide	0	446834401		WP_000911657	no data available
SAUSA300_RS01175	P2155_00172	group_1339	SAUPAN001087000	-	hypothetical protein	345	WP_000211597	hypothetical protein	114				PF11546	CompInhib_SCIN	Staphylococcal complement inhibitor SCIN	no clan defined	no clan defined			no significant prediction		no predicted signal peptide	0	446133742		WP_000211597	no data available
SAUSA300_RS01220	P2155_00179	group_1985	SAUPAN001098000	prsS	PrsW family intramembrane metalloprotease	1143	WP_001789851	PrsW family intramembrane metalloprotease	380				PF13367	PrsW-protease	Protease prsW family	CL0472	Peptidase_U			Cytoplasmic Membrane		no predicted signal peptide	8			WP_001789851	no data available
SAUSA300_RS01310	P2155_00194	ispD_1	SAUPAN001123000	tarI'	2-C-methyl-D-erythritol 4-phosphate cytidylyltransferase	717	WP_000638475	2-C-methyl-D-erythritol 4-phosphate cytidylyltransferase	238	Biosynthesis of cofactors, prosthetic groups, and carriers	2-C-methyl-D-erythritol 4-phosphate cytidylyltransferase	TIGR00453	PF01128	IspD	2-C-methyl-D-erythritol 4-phosphate cytidylyltransferase	CL0110	GT-A			Cytoplasmic		no predicted signal peptide	0	446561129		WP_000638475	no data available
SAUSA300_RS01315	P2155_00195	group_2487	SAUPAN001124000	tarJ'	alcohol dehydrogenase	1026	WP_000610189	alcohol dehydrogenase	341	Energy metabolism	L-threonine 3-dehydrogenase	TIGR00692	PF08240	ADH_N	Alcohol dehydrogenase GroES-like domain	CL0296	GroES			Cytoplasmic		no predicted signal peptide	0	446532843		WP_000610189	no data available
SAUSA300_RS01320	P2155_00196	group_192	SAUPAN001126000	tarL'	tagB protein	1542	WP_011446981	tagB protein	513				PF04464	Glyphos_transf	CDP-Glycerol:Poly(glycerophosphate) glycerophosphotransferase	CL0113	GT-B			Cytoplasmic Membrane		no predicted signal peptide	0			WP_011446981	no data available
SAUSA300_RS01395	P2155_00211	group_1113	SAUPAN001152000	-	SAM-dependent methyltransferase	762	WP_000031268	SAM-dependent methyltransferase	253	Biosynthesis of cofactors, prosthetic groups, and carriers	ubiquinone/menaquinone biosynthesis methyltransferase	TIGR01934	PF13649	Methyltransf_25	Methyltransferase domain	CL0063	NADP_Rossmann			Cytoplasmic		no predicted signal peptide	0	445953413		WP_000031268	no data available
SAUSA300_RS01635	P2155_00257	group_2947	SAUPAN001228000	-	5'-nucleotidase, lipoprotein e(P4) family	891	WP_001033876	5'-nucleotidase, lipoprotein e(P4) family	296	Biosynthesis of cofactors, prosthetic groups, and carriers; Transport and binding proteins	5'-nucleotidase, lipoprotein e(P4) family	TIGR01533	PF03767	Acid_phosphat_B	HAD superfamily, subfamily IIIB (Acid phosphatase)	CL0137	HAD		SAUSA300_RS01155; SAUSA300_RS01940; SAUSA300_RS02575; SAUSA300_RS02635; SAUSA300_RS02795; SAUSA300_RS02800; SAUSA300_RS02805; SAUSA300_RS02810; SAUSA300_RS02820; SAUSA300_RS02825; SAUSA300_RS02840; SAUSA300_RS02845; SAUSA300_RS02850; SAUSA300_RS03530; SAUSA300_RS03960; SAUSA300_RS04080; SAUSA300_RS04085; SAUSA300_RS04100; SAUSA300_RS04560; SAUSA300_RS04775; SAUSA300_RS04905; SAUSA300_RS05290; SAU…	no significant prediction		signal peptide predicted	0	446956620		WP_001033876	no data available				21166474
SAUSA300_RS01680	P2155_00265	nanA	SAUPAN001239000	nanA	N-acetylneuraminate lyase	882	WP_001030738	N-acetylneuraminate lyase	293	Cell envelope; Central intermediary metabolism	N-acetylneuraminate lyase	TIGR00683	PF00701	DHDPS	Dihydrodipicolinate synthetase family	CL0036	TIM_barrel			Cytoplasmic		no predicted signal peptide	0	446953482		WP_001030738	no data available
SAUSA300_RS01765	P2155_00281	group_2021	SAUPAN001865000	-	PTS ascorbate transporter subunit IIA	444	WP_000050762	PTS ascorbate transporter subunit IIA	147	Transport and binding proteins; Signal transduction	PTS system, fructose subfamily, IIA component	TIGR00848	PF00359	PTS_EIIA_2	Phosphoenolpyruvate-dependent sugar phosphotransferase system, EIIA 2	CL0340	PTase-anion_tr			Cytoplasmic		no predicted signal peptide	0	445972907		WP_000050762	no data available
SAUSA300_RS01770	P2155_00282	group_1065	SAUPAN001866000	-	hypothetical protein	1956	WP_000954261	hypothetical protein	651	Transport and binding proteins; Signal transduction	PTS system, fructose subfamily, IIA component	TIGR00848	PF00874	PRD	PRD domain	CL0166	PRD			Cytoplasmic		no predicted signal peptide	0	446877005		WP_000954261	no data available
SAUSA300_RS02020	P2155_00328	ahpF	SAUPAN001981000	ahpF	alkyl hydroperoxide reductase subunit F	1524	WP_000930490	alkyl hydroperoxide reductase subunit F	507	Cellular processes	alkyl hydroperoxide reductase subunit F	TIGR03140	PF07992	Pyr_redox_2	Pyridine nucleotide-disulphide oxidoreductase	CL0063	NADP_Rossmann			Cytoplasmic Membrane		no predicted signal peptide	0	446853234		WP_000930490	no data available
SAUSA300_RS02025	P2155_00329	ahpC	SAUPAN001982000	ahpC	alkyl hydroperoxide reductase subunit C	570	WP_000052781	alkyl hydroperoxide reductase subunit C	189	Cellular processes	peroxiredoxin	TIGR03137	PF00578	AhpC-TSA	AhpC/TSA family	CL0172	Thioredoxin		SAUSA300_RS01155; SAUSA300_RS02800; SAUSA300_RS02805; SAUSA300_RS02810; SAUSA300_RS02845; SAUSA300_RS02850; SAUSA300_RS03530; SAUSA300_RS04100; SAUSA300_RS04560; SAUSA300_RS04905; SAUSA300_RS05350; SAUSA300_RS05855; SAUSA300_RS05940; SAUSA300_RS06135; SAUSA300_RS06220; SAUSA300_RS07105; SAUSA300_RS07430; SAUSA300_RS08395; SAUSA300_RS08730; SAUSA300_RS08865; SAUSA300_RS08950; SAUSA300_RS08975; SAU…	Cytoplasmic		no predicted signal peptide	0	445974926		WP_000052781	no data available				21166474
SAUSA300_RS02185	P2155_00356	set15	SAUPAN002129000	ssl11	hypothetical protein	678	WP_000769163	hypothetical protein	225		phospholamban	TIGR01294	PF09199	SSL_OB	Staphylococcal superantigen-like OB-fold domain	CL0658	OB_enterotoxin			Extracellular		signal peptide predicted	0	446691817		WP_000769163	no data available
SAUSA300_RS11560	P2155_00474	czrB	SAUPAN005444000	czrB	cation transporter	981	WP_000019744	cation transporter	326	Transport and binding proteins	cation diffusion facilitator family transporter	TIGR01297	PF01545	Cation_efflux	Cation efflux family	no clan defined	no clan defined			Cytoplasmic Membrane		no predicted signal peptide	6	445941889		WP_000019744	no data available
SAUSA300_RS10870	P2155_00596	trkG	SAUPAN005205000	ktrB	potassium transporter KtrB	1308	WP_001045079	potassium transporter KtrB	435	Transport and binding proteins	potassium uptake protein, TrkH family	TIGR00933	PF02386	TrkH	Cation transport protein	CL0030	Ion_channel			Cytoplasmic Membrane		no predicted signal peptide	11	446967823		WP_001045079	no data available
SAUSA300_RS10865	P2155_00597	group_132	SAUPAN005203000	fhuD1	ferrichrome-binding protein FhuD	912	WP_000825510	ferrichrome-binding protein FhuD	303		heme ABC transporter, heme-binding protein isdE	TIGR03659	PF01497	Peripla_BP_2	Periplasmic binding protein	CL0043	Chelatase			Cytoplasmic Membrane		signal peptide predicted	0	446748254		WP_000825510	no data available
SAUSA300_RS10850	P2155_00600	group_1054	SAUPAN005192000	lukH	succinyl-diaminopimelate desuccinylase	1056	WP_000791407	succinyl-diaminopimelate desuccinylase	351	Cellular processes	beta-channel forming cytolysin	TIGR01002	PF07968	Leukocidin	Leukocidin/Hemolysin toxin family	CL0636	Leukocidin			Extracellular		signal peptide predicted	1	446714076		WP_000791407	no data available
SAUSA300_RS10845	P2155_00601	group_2759	SAUPAN005190000	lukG	gamma-hemolysin subunit B	1017	WP_000595324	gamma-hemolysin subunit B	338	Cellular processes	beta-channel forming cytolysin	TIGR01002	PF07968	Leukocidin	Leukocidin/Hemolysin toxin family	CL0636	Leukocidin		SAUSA300_RS00585; SAUSA300_RS01250; SAUSA300_RS01635; SAUSA300_RS01940; SAUSA300_RS01950; SAUSA300_RS02025; SAUSA300_RS02565; SAUSA300_RS02635; SAUSA300_RS02660; SAUSA300_RS02700; SAUSA300_RS02795; SAUSA300_RS02800; SAUSA300_RS02845; SAUSA300_RS02850; SAUSA300_RS03050; SAUSA300_RS03315; SAUSA300_RS04080; SAUSA300_RS04090; SAUSA300_RS04100; SAUSA300_RS04560; SAUSA300_RS04670; SAUSA300_RS05350; SAU…	Extracellular		signal peptide predicted	0	446517978		WP_000595324	no data available				21166474
SAUSA300_RS05155	P2155_00705	group_2904	SAUPAN003266000	fmtA	protein FmtA	1194	WP_000671243	protein FmtA	397				PF00144	Beta-lactamase	Beta-lactamase	CL0013	Beta-lactamase			Cytoplasmic Membrane		no predicted signal peptide	1	446593897		WP_000671243	no data available
SAUSA300_RS05195	P2155_00712	purE	SAUPAN003277000	purE	5-(carboxyamino)imidazole ribonucleotide mutase	465	WP_072353889	5-(carboxyamino)imidazole ribonucleotide mutase	154	Purines, pyrimidines, nucleosides, and nucleotides	phosphoribosylaminoimidazole carboxylase, catalytic subunit	TIGR01162	PF00731	AIRC	AIR carboxylase	no clan defined	no clan defined			Cytoplasmic Membrane		no predicted signal peptide	0			WP_072353889	no data available
SAUSA300_RS05200	P2155_00713	purK	SAUPAN003278000	purK	5-(carboxyamino)imidazole ribonucleotide synthase	1125	WP_001010412	5-(carboxyamino)imidazole ribonucleotide synthase	374	Purines, pyrimidines, nucleosides, and nucleotides	phosphoribosylaminoimidazole carboxylase, ATPase subunit	TIGR01161	PF02222	ATP-grasp	ATP-grasp domain	CL0179	ATP-grasp			Cytoplasmic Membrane		no predicted signal peptide	0	446933156		WP_001010412	no data available
SAUSA300_RS05205	P2155_00714	purC	SAUPAN003279000	purC	phosphoribosylaminoimidazolesuccinocarboxamide synthase	705	WP_000174053	phosphoribosylaminoimidazolesuccinocarboxamide synthase	234	Purines, pyrimidines, nucleosides, and nucleotides	phosphoribosylaminoimidazolesuccinocarboxamide synthase	TIGR00081	PF01259	SAICAR_synt	SAICAR synthetase	no clan defined	no clan defined			Cytoplasmic		no predicted signal peptide	0	446096198		WP_000174053	no data available
SAUSA300_RS05210	P2155_00715	purS	SAUPAN003280000	purS	phosphoribosylformylglycinamidine synthase	264	WP_000848350	phosphoribosylformylglycinamidine synthase	87	Purines, pyrimidines, nucleosides, and nucleotides	phosphoribosylformylglycinamidine synthase, purS protein	TIGR00302	PF02700	PurS	Phosphoribosylformylglycinamidine (FGAM) synthase	no clan defined	no clan defined			Cytoplasmic		no predicted signal peptide	0	446771094		WP_000848350	no data available
SAUSA300_RS05215	P2155_00716	purQ	SAUPAN003281000	purQ	phosphoribosylformylglycinamidine synthase subunit PurQ	672	WP_000666799	phosphoribosylformylglycinamidine synthase subunit PurQ	223	Purines, pyrimidines, nucleosides, and nucleotides	phosphoribosylformylglycinamidine synthase I	TIGR01737	PF13507	GATase_5	CobB/CobQ-like glutamine amidotransferase domain	CL0014	Glutaminase_I			Cytoplasmic		no predicted signal peptide	0	446589453		WP_000666799	no data available
SAUSA300_RS05220	P2155_00717	purL	SAUPAN003282000	purL	phosphoribosylformylglycinamidine synthase subunit PurL	2190	WP_000032727	phosphoribosylformylglycinamidine synthase subunit PurL	729	Purines, pyrimidines, nucleosides, and nucleotides	phosphoribosylformylglycinamidine synthase II	TIGR01736	PF00586	AIRS	AIR synthase related protein, N-terminal domain	no clan defined	no clan defined			Cytoplasmic		no predicted signal peptide	0	445954872		WP_000032727	no data available
SAUSA300_RS05225	P2155_00718	purF	SAUPAN003283000	purF	amidophosphoribosyltransferase	1485	WP_000483713	amidophosphoribosyltransferase	494	Purines, pyrimidines, nucleosides, and nucleotides	amidophosphoribosyltransferase	TIGR01134	PF13537	GATase_7	Glutamine amidotransferase domain	CL0052	NTN		SAUSA300_RS01195; SAUSA300_RS01200	Cytoplasmic		no predicted signal peptide	0	446405858		WP_000483713	no data available				21166474
SAUSA300_RS05230	P2155_00719	purM	SAUPAN003284000	purM	phosphoribosylformylglycinamidine cyclo-ligase	1029	WP_000030812	phosphoribosylformylglycinamidine cyclo-ligase	342	Purines, pyrimidines, nucleosides, and nucleotides	phosphoribosylformylglycinamidine cyclo-ligase	TIGR00878	PF02769	AIRS_C	AIR synthase related protein, C-terminal domain	no clan defined	no clan defined			Cytoplasmic		no predicted signal peptide	0	445952957		WP_000030812	no data available
SAUSA300_RS05235	P2155_00720	purN	SAUPAN003285000	purN	phosphoribosylglycinamide formyltransferase	567	WP_000238664	phosphoribosylglycinamide formyltransferase	188	Purines, pyrimidines, nucleosides, and nucleotides	phosphoribosylglycinamide formyltransferase	TIGR00639	PF00551	Formyl_trans_N	Formyl transferase	no clan defined	no clan defined			Cytoplasmic		no predicted signal peptide	0	446160809		WP_000238664	no data available
SAUSA300_RS05240	P2155_00721	purH	SAUPAN003286000	purH	bifunctional phosphoribosylaminoimidazolecarboxamide formyltransferase/inosine monophosphate cyclohydrolase	1479	WP_000709291	bifunctional phosphoribosylaminoimidazolecarboxamide formyltransferase/inosine monophosphate cyclohydrolase	492	Purines, pyrimidines, nucleosides, and nucleotides	phosphoribosylaminoimidazolecarboxamide formyltransferase/IMP cyclohydrolase	TIGR00355	PF01808	AICARFT_IMPCHas	AICARFT/IMPCHase bienzyme	CL0109	CDA		SAUSA300_RS03530; SAUSA300_RS08975; SAUSA300_RS12065	Cytoplasmic		no predicted signal peptide	0	446631945		WP_000709291	no data available				21166474
SAUSA300_RS05245	P2155_00722	purD	SAUPAN003287000	purD	phosphoribosylamine--glycine ligase	1248	WP_001101908	phosphoribosylamine--glycine ligase	415	Purines, pyrimidines, nucleosides, and nucleotides	phosphoribosylamine--glycine ligase	TIGR00877	PF01071	GARS_A	Phosphoribosylglycinamide synthetase, ATP-grasp (A) domain	CL0179	ATP-grasp		SAUSA300_RS02800; SAUSA300_RS02805; SAUSA300_RS02850; SAUSA300_RS05350; SAUSA300_RS05355; SAUSA300_RS05360; SAUSA300_RS05365; SAUSA300_RS06135; SAUSA300_RS07430; SAUSA300_RS08395; SAUSA300_RS08730; SAUSA300_RS08975; SAUSA300_RS09015; SAUSA300_RS09090; SAUSA300_RS11805; SAUSA300_RS11985; SAUSA300_RS12025; SAUSA300_RS12055; SAUSA300_RS12065; SAUSA300_RS12075; SAUSA300_RS12135; SAUSA300_RS12140	Cytoplasmic		no predicted signal peptide	0	447024652		WP_001101908	no data available				21166474
SAUSA300_RS05340	P2155_00738	def	SAUPAN003315000	def	peptide deformylase	552	WP_000957036	peptide deformylase	183	Protein fate	peptide deformylase	TIGR00079	PF01327	Pep_deformylase	Polypeptide deformylase	no clan defined	no clan defined		SAUSA300_RS00050; SAUSA300_RS00585; SAUSA300_RS00735; SAUSA300_RS01155; SAUSA300_RS01250; SAUSA300_RS01330; SAUSA300_RS01885; SAUSA300_RS01940; SAUSA300_RS01950; SAUSA300_RS02025; SAUSA300_RS02045; SAUSA300_RS02055; SAUSA300_RS02070; SAUSA300_RS02075; SAUSA300_RS02425; SAUSA300_RS02575; SAUSA300_RS02635; SAUSA300_RS02660; SAUSA300_RS02700; SAUSA300_RS02730; SAUSA300_RS02795; SAUSA300_RS02800; SAU…	Cytoplasmic		no predicted signal peptide	0	446879780		WP_000957036	no data available				21166474
SAUSA300_RS05535	P2155_00774	isdB	SAUPAN003358000	isdB	iron-regulated surface determinant protein B	1938	WP_001041586	iron-regulated surface determinant protein B	645		heme uptake protein IsdB	TIGR03657	PF05031	NEAT	Iron Transport-associated domain	no clan defined	no clan defined			Cellwall		signal peptide predicted	1	446964330		WP_001041586	no data available
SAUSA300_RS05540	P2155_00775	isdA	SAUPAN003359000	isdA	iron-regulated surface determinant protein A	1053	WP_000160859	iron-regulated surface determinant protein A	350		heme uptake protein IsdC	TIGR03656	PF05031	NEAT	Iron Transport-associated domain	no clan defined	no clan defined			Cellwall		signal peptide predicted	1	446083004		WP_000160859	no data available
SAUSA300_RS05545	P2155_00776	isdC	SAUPAN003360000	isdC	iron-regulated surface determinant protein C	684	WP_000789821	iron-regulated surface determinant protein C	227		heme uptake protein IsdC	TIGR03656	PF05031	NEAT	Iron Transport-associated domain	no clan defined	no clan defined			no significant prediction		signal peptide predicted	2	446712477		WP_000789821	no data available
SAUSA300_RS05550	P2155_00777	isdD	SAUPAN003362000	isdD	hypothetical protein	1077	WP_001246698	hypothetical protein	358											no significant prediction		no predicted signal peptide	2	447169442		WP_001246698	no data available
SAUSA300_RS05555	P2155_00778	isdE	SAUPAN003363000	isdE	heme uptake system protein IsdE	879	WP_001220199	heme uptake system protein IsdE	292		heme ABC transporter, heme-binding protein isdE	TIGR03659	PF01497	Peripla_BP_2	Periplasmic binding protein	CL0043	Chelatase			Cytoplasmic		signal peptide predicted	0	447142943		WP_001220199	no data available
SAUSA300_RS05560	P2155_00779	isdF	SAUPAN003364000	isdF	hemin ABC transporter permease	969	WP_001548422	hemin ABC transporter permease	322		proposed F420-0 ABC transporter, permease protein	TIGR03869	PF01032	FecCD	FecCD transport family	CL0142	Membrane_trans			Cytoplasmic Membrane		signal peptide predicted	8	486199370		WP_001548422	no data available
SAUSA300_RS05565	P2155_00780	srtB	SAUPAN003367000	srtB	SrtB family sortase	735	WP_001242429	SrtB family sortase	244	Protein fate; Cell envelope	sortase, SrtB family	TIGR03064	PF04203	Sortase	Sortase family	no clan defined	no clan defined			no significant prediction		no predicted signal peptide	1			WP_001242429	no data available
SAUSA300_RS05570	P2155_00781	isdG	SAUPAN003368000	isdG	monooxygenase IsdI	324	WP_000670950	monooxygenase IsdI	107	Amino acid biosynthesis	homoserine O-succinyltransferase	TIGR01001	PF03992	ABM	Antibiotic biosynthesis monooxygenase	CL0032	Dim_A_B_barrel			Cytoplasmic		no predicted signal peptide	0	446593604		WP_000670950	no data available
SAUSA300_RS05580	P2155_00782	spoU	SAUPAN003372000	-	RNA methyltransferase	741	WP_000435374	RNA methyltransferase	246	Protein synthesis	RNA methyltransferase, TrmH family, group 3	TIGR00186	PF00588	SpoU_methylase	SpoU rRNA Methylase family	CL0098	SPOUT			no significant prediction		no predicted signal peptide	0	446357519		WP_000435374	no data available
SAUSA300_RS05670	P2155_00798	ecb	SAUPAN003394000	ecb	fibrinogen-binding protein	330	WP_000739209	fibrinogen-binding protein	109				PF12199	efb-c	Extracellular fibrinogen binding protein C terminal	no clan defined	no clan defined			Extracellular		signal peptide predicted	0	446661863		WP_000739209	no data available
SAUSA300_RS05685	P2155_00800	group_2166	SAUPAN003400000	-	hypothetical protein	507	WP_000584398	hypothetical protein	168		XrtN system VIT domain protein	TIGR04477								Cytoplasmic Membrane		no predicted signal peptide	5	446506567		WP_000584398	no data available
SAUSA300_RS05775	P2155_00815	eta	SAUPAN003435000	eta	permease	948	WP_001239288	permease	315		undecaprenyl-phosphate glucose phosphotransferase	TIGR03023	PF03595	SLAC1	Voltage-dependent anion channel	no clan defined	no clan defined			Cytoplasmic Membrane		no predicted signal peptide	10	447162032		WP_001239288	no data available
SAUSA300_RS05915	P2155_00843	pyrR	SAUPAN003478000	pyrR	bifunctional pyrimidine operon transcriptional regulator/uracil phosphoribosyltransferase	528	WP_000003870	bifunctional pyrimidine operon transcriptional regulator/uracil phosphoribosyltransferase	175	Purines, pyrimidines, nucleosides, and nucleotides	hypoxanthine phosphoribosyltransferase	TIGR01203	PF00156	Pribosyltran	Phosphoribosyl transferase domain	CL0533	PRTase-like			Cytoplasmic		no predicted signal peptide	0	445926015		WP_000003870	no data available
SAUSA300_RS06510	P2155_00957	group_3061	SAUPAN003635000	-	hypothetical protein	186	WP_000006110	hypothetical protein	61				PF13443	HTH_26	Cro/C1-type HTH DNA-binding domain	CL0123	HTH			no significant prediction		no predicted signal peptide	0	445928255		WP_000006110	no data available
SAUSA300_RS06695	P2155_00990	guaC	SAUPAN003710000	guaC	guanosine monophosphate reductase	978	WP_000688126	guanosine monophosphate reductase	325	Purines, pyrimidines, nucleosides, and nucleotides	guanosine monophosphate reductase	TIGR01306	PF00478	IMPDH	IMP dehydrogenase / GMP reductase domain	CL0036	TIM_barrel		SAUSA300_RS04885; SAUSA300_RS08360; SAUSA300_RS08950	Cytoplasmic		no predicted signal peptide	0	446610780		WP_000688126	no data available				21166474
SAUSA300_RS07240	P2155_01087	group_2323	SAUPAN003890000	norB	quinolone resistance protein NorB	1392	WP_000414685	quinolone resistance protein NorB	463	Cellular processes; Transport and binding proteins	drug resistance MFS transporter, drug:H+ antiporter-2 (14 Spanner) (DHA2) family	TIGR00711	PF07690	MFS_1	Major Facilitator Superfamily	CL0015	MFS			Cytoplasmic Membrane		no predicted signal peptide	14	446336830		WP_000414685	no data available
SAUSA300_RS07245	P2155_01088	frlA	SAUPAN003891000	-	amino acid permease	1323	WP_000064778	amino acid permease	440	Transport and binding proteins	L-type amino acid transporter	TIGR00911	PF13520	AA_permease_2	Amino acid permease	CL0062	APC			Cytoplasmic Membrane		no predicted signal peptide	12	445986923		WP_000064778	no data available
SAUSA300_RS07250	P2155_01089	ilvA_1	SAUPAN003892000	ilvA1	serine/threonine dehydratase	1041	WP_000210828	serine/threonine dehydratase	346	Amino acid biosynthesis	threonine ammonia-lyase	TIGR01127	PF00291	PALP	Pyridoxal-phosphate dependent enzyme	no clan defined	no clan defined		SAUSA300_RS01155; SAUSA300_RS01250; SAUSA300_RS02025; SAUSA300_RS02795; SAUSA300_RS02800; SAUSA300_RS02805; SAUSA300_RS02810; SAUSA300_RS02845; SAUSA300_RS02850; SAUSA300_RS03530; SAUSA300_RS04080; SAUSA300_RS04100; SAUSA300_RS04560; SAUSA300_RS05350; SAUSA300_RS05360; SAUSA300_RS05365; SAUSA300_RS05855; SAUSA300_RS06135; SAUSA300_RS06220; SAUSA300_RS06230; SAUSA300_RS07100; SAUSA300_RS07430; SAU…	Cytoplasmic Membrane		no predicted signal peptide	0	446132973		WP_000210828	no data available				21166474
SAUSA300_RS07255	P2155_01090	ald1	SAUPAN003893000	ald1	alanine dehydrogenase	1119	WP_000959424	alanine dehydrogenase	372	Energy metabolism	alanine dehydrogenase	TIGR00518	PF01262	AlaDh_PNT_C	Alanine dehydrogenase/PNT, C-terminal domain	CL0063	NADP_Rossmann			Cytoplasmic		no predicted signal peptide	0	446882168		WP_000959424	no data available
SAUSA300_RS08930	P2155_01326	group_2517	SAUPAN004314000	-	hypothetical protein	1488	WP_000849439	hypothetical protein	495											Cytoplasmic Membrane		no predicted signal peptide	13	446772183		WP_000849439	no data available
SAUSA300_RS09485	P2155_01423	group_2136	SAUPAN004508000	-	nucleoside triphosphatase YtkD	474	WP_000672014	nucleoside triphosphatase YtkD	157	DNA metabolism	nucleoside triphosphatase YtkD	TIGR02705	PF00293	NUDIX	NUDIX domain	CL0261	NUDIX			Cytoplasmic		no predicted signal peptide	0			WP_000672014	no data available
SAUSA300_RS04755	P2155_01701	group_2903	SAUPAN003123000	-	phosphatidylethanolamine-binding protein	516	WP_000695342	phosphatidylethanolamine-binding protein	171	Unknown function	Raf kinase inhibitor-like protein, YbhB/YbcL family	TIGR00481	PF01161	PBP	Phosphatidylethanolamine-binding protein	no clan defined	no clan defined			no significant prediction		no predicted signal peptide	0	446617996		WP_000695342	no data available
SAUSA300_RS04725	P2155_01708	group_2478	SAUPAN003111000	-	O-acetyltransferase	1815	WP_001044214	O-acetyltransferase	604				PF01757	Acyl_transf_3	Acyltransferase family	CL0316	Acyl_transf_3			Cytoplasmic Membrane		no predicted signal peptide	10	446966958		WP_001044214	no data available
SAUSA300_RS04185	P2155_01794	group_2197	SAUPAN002800000	nuc	thermonuclease	687	WP_001548082	thermonuclease	228	Transport and binding proteins	nucleoside Transporter	TIGR00939	PF00565	SNase	Staphylococcal nuclease homologue	CL0049	Tudor			Extracellular		no predicted signal peptide	2	486198857		WP_001548082	no data available
SAUSA300_RS04175	P2155_01796	ssp	SAUPAN002796000	emp	hypothetical protein	1023	WP_000728056	hypothetical protein	340				PF14320	Paramyxo_PCT	Phosphoprotein P region PCT disordered	no clan defined	no clan defined			Cellwall		signal peptide predicted	0	446650710		WP_000728056	no data available
SAUSA300_RS03325	P2155_01951	mntA	SAUPAN002509000	mntA	phosphonate ABC transporter ATP-binding protein	744	WP_000894464	phosphonate ABC transporter ATP-binding protein	247	Transport and binding proteins	anchored repeat-type ABC transporter, ATP-binding subunit	TIGR03771	PF00005	ABC_tran	ABC transporter	CL0023	P-loop_NTPase		SAUSA300_RS01885; SAUSA300_RS03530	Cytoplasmic Membrane		no predicted signal peptide	0	446817208		WP_000894464	no data available				21166474
SAUSA300_RS03320	P2155_01952	mntB	SAUPAN002508000	mntB	metal ABC transporter permease	837	WP_000889252	metal ABC transporter permease	278	Transport and binding proteins	anchored repeat-type ABC transporter, permease subunit	TIGR03770	PF00950	ABC-3	ABC 3 transport family	CL0142	Membrane_trans			Cytoplasmic Membrane		no predicted signal peptide	8	446811996		WP_000889252	no data available
SAUSA300_RS03315	P2155_01953	mntC	SAUPAN002507000	mntC	metal ABC transporter substrate-binding protein	930	WP_000737654	metal ABC transporter substrate-binding protein	309	Transport and binding proteins	anchored repeat ABC transporter, substrate-binding protein	TIGR03772	PF01297	ZnuA	Zinc-uptake complex component A periplasmic	CL0043	Chelatase		SAUSA300_RS04685; SAUSA300_RS08395; SAUSA300_RS11805	Cytoplasmic Membrane		signal peptide predicted	0	446660308		WP_000737654	no data available				21166474
SAUSA300_RS02970	P2155_02019	group_2944	SAUPAN002349000	-	HAD family hydrolase	648	WP_000667097	HAD family hydrolase	215	Energy metabolism	phosphoglycolate phosphatase, bacterial	TIGR01449	PF13419	HAD_2	haloacid dehalogenase-like hydrolase	CL0137	HAD			Cytoplasmic		no predicted signal peptide	0	446589751		WP_000667097	no data available
SAUSA300_RS02710	P2155_02070	nupC	SAUPAN002286000	nupC	pyrimidine nucleoside transporter NupC	1215	WP_000547794	pyrimidine nucleoside transporter NupC	404	Transport and binding proteins	nucleoside transporter, NupC family	TIGR00804	PF07662	Nucleos_tra2_C	Na+ dependent nucleoside transporter C-terminus	no clan defined	no clan defined			Cytoplasmic Membrane		no predicted signal peptide	10	446469940		WP_000547794	no data available
SAUSA300_RS11760	P2155_02086	fecB	SAUPAN005567000	htsA	ABC transporter substrate-binding protein	984	WP_001214661	ABC transporter substrate-binding protein	327		heme ABC transporter, heme-binding protein isdE	TIGR03659	PF01497	Peripla_BP_2	Periplasmic binding protein	CL0043	Chelatase			Cytoplasmic Membrane		signal peptide predicted	0	447137405		WP_001214661	no data available
SAUSA300_RS12165	P2155_02159	group_2335	SAUPAN005705000	pbuG	NCS2 family permease	1335	WP_000800700	NCS2 family permease	444	Transport and binding proteins	uracil-xanthine permease	TIGR00801	PF00860	Xan_ur_permease	Permease family	CL0062	APC			Cytoplasmic Membrane		no predicted signal peptide	13	446723387		WP_000800700	no data available
SAUSA300_RS12460	P2155_02210	lytA	SAUPAN005782000	-	N-acetylmuramoyl-L-alanine amidase	639	WP_011447058	N-acetylmuramoyl-L-alanine amidase	212	DNA metabolism	DNA-3-methyladenine glycosylase I	TIGR00624	PF01832	Glucosaminidase	Mannosyl-glycoprotein endo-beta-N-acetylglucosaminidase	CL0037	Lysozyme			Extracellular		no predicted signal peptide	0			WP_011447058	no data available
SAUSA300_RS12660	P2155_02248	gltS	SAUPAN005843000	gltS	sodium/glutamate symporter	1209	WP_000571584	sodium/glutamate symporter	402	Transport and binding proteins	sodium/glutamate symporter	TIGR00210	PF03616	Glt_symporter	Sodium/glutamate symporter	CL0064	CPA_AT			Cytoplasmic Membrane		no predicted signal peptide	11	446493730		WP_000571584	no data available
SAUSA300_RS12780	P2155_02270	group_1039	SAUPAN005878000	lctP2	L-lactate permease	1599	WP_000960852	L-lactate permease	532	Transport and binding proteins	transporter, lactate permease (LctP) family	TIGR00795	PF02652	Lactate_perm	L-lactate permease	CL0182	IT			Cytoplasmic Membrane		no predicted signal peptide	13	446883596		WP_000960852	no data available
SAUSA300_RS12970	P2155_02307	group_1775			hypothetical protein	183	WP_000230294	hypothetical protein	60				PF09610	Myco_arth_vir_N	Mycoplasma virulence signal region (Myco_arth_vir_N)	no clan defined	no clan defined			Cytoplasmic Membrane		no predicted signal peptide	2	446152439		WP_000230294	no data available
SAUSA300_RS13045	P2155_02320	gpm	SAUPAN005952000	gpmA	2,3-bisphosphoglycerate-dependent phosphoglycerate mutase	687	WP_001125208	2,3-bisphosphoglycerate-dependent phosphoglycerate mutase	228		phosphoglycerate mutase 1 family	TIGR01258	PF00300	His_Phos_1	Histidine phosphatase superfamily (branch 1)	CL0071	His_phosphatase		SAUSA300_RS00585; SAUSA300_RS01155; SAUSA300_RS01940; SAUSA300_RS02805; SAUSA300_RS02835; SAUSA300_RS02845; SAUSA300_RS02850; SAUSA300_RS03530; SAUSA300_RS04560; SAUSA300_RS04885; SAUSA300_RS05350; SAUSA300_RS05355; SAUSA300_RS05360; SAUSA300_RS05365; SAUSA300_RS06135; SAUSA300_RS06220; SAUSA300_RS07100; SAUSA300_RS07430; SAUSA300_RS08395; SAUSA300_RS08730; SAUSA300_RS08950; SAUSA300_RS08975; SAU…	no significant prediction		no predicted signal peptide	0	447047952		WP_001125208	no data available				21166474
SAUSA300_RS13060	P2155_02322	sbi	SAUPAN005955000	sbi	immunoglobulin-binding protein sbi	1311	WP_000792564	immunoglobulin-binding protein sbi	436				PF02216	B	B domain	CL0598	B_GA		SAUSA300_RS08570; SAUSA300_RS11445	no significant prediction		signal peptide predicted	0	446715239		WP_000792564	no data available				21166474
SAUSA300_RS13125	P2155_02332	group_856	SAUPAN005971000	-	ABC transporter ATP-binding protein	1734	WP_000486494	ABC transporter ATP-binding protein	577	Cell envelope; Transport and binding proteins	lipid A export permease/ATP-binding protein MsbA	TIGR02203	PF00005	ABC_tran	ABC transporter	CL0023	P-loop_NTPase			Cytoplasmic Membrane		no predicted signal peptide	5	446408639		WP_000486494	no data available
SAUSA300_RS13130	P2155_02333	group_415	SAUPAN005972000	-	ABC transporter ATP-binding protein	1764	WP_001064838	ABC transporter ATP-binding protein	587	Cell envelope; Transport and binding proteins	lipid A export permease/ATP-binding protein MsbA	TIGR02203	PF00005	ABC_tran	ABC transporter	CL0023	P-loop_NTPase		SAUSA300_RS08910	Cytoplasmic Membrane		no predicted signal peptide	5	446987582		WP_001064838	no data available				21166474
SAUSA300_RS13325	P2155_02364	group_1220	SAUPAN006022000	-	MFS transporter	1194	WP_000675401	MFS transporter	397	Transport and binding proteins	D-galactonate transporter	TIGR00893	PF07690	MFS_1	Major Facilitator Superfamily	CL0015	MFS			Cytoplasmic Membrane		no predicted signal peptide	12	446598055		WP_000675401	no data available
SAUSA300_RS13330	P2155_02365	opp-1F	SAUPAN006023000	cntF	ABC transporter ATP-binding protein	750	WP_000590517	ABC transporter ATP-binding protein	249	Transport and binding proteins	nickel import ATP-binding protein NikE	TIGR02769	PF00005	ABC_tran	ABC transporter	CL0023	P-loop_NTPase		SAUSA300_RS02850	Cytoplasmic Membrane		no predicted signal peptide	0	446513171		WP_000590517	no data available				21166474
SAUSA300_RS13335	P2155_02366	opp-1D	SAUPAN006024000	cntD	ABC transporter ATP-binding protein	816	WP_000173869	ABC transporter ATP-binding protein	271	Transport and binding proteins	nickel import ATP-binding protein NikD	TIGR02770	PF00005	ABC_tran	ABC transporter	CL0023	P-loop_NTPase			Cytoplasmic Membrane		no predicted signal peptide	0	446096014		WP_000173869	no data available
SAUSA300_RS13340	P2155_02367	opp-1C	SAUPAN006025000	cnzC	nickel ABC transporter permease	870	WP_000584765	nickel ABC transporter permease	289	Transport and binding proteins	nickel ABC transporter, permease subunit NikC	TIGR02790	PF00528	BPD_transp_1	Binding-protein-dependent transport system inner membrane component	CL0404	BPD_transp_1			Cytoplasmic Membrane		no predicted signal peptide	5	446506988		WP_000584765	no data available
SAUSA300_RS13345	P2155_02368	opp-1B	SAUPAN006026000	cntB	peptide ABC transporter permease	936	WP_000472235	peptide ABC transporter permease	311	Transport and binding proteins	nickel ABC transporter, permease subunit NikB	TIGR02789	PF00528	BPD_transp_1	Binding-protein-dependent transport system inner membrane component	CL0404	BPD_transp_1			Cytoplasmic Membrane		signal peptide predicted	6	446394380		WP_000472235	no data available
SAUSA300_RS13350	P2155_02369	opp-1A	SAUPAN006027000	cntA	nickel ABC transporter, nickel/metallophore periplasmic binding protein	1599	WP_001229077	nickel ABC transporter, nickel/metallophore periplasmic binding protein	532	Transport and binding proteins	nickel ABC transporter, nickel/metallophore periplasmic binding protein	TIGR02294	PF00496	SBP_bac_5	Bacterial extracellular solute-binding proteins, family 5 Middle	CL0177	PBP			Cellwall		signal peptide predicted	0	447151821		WP_001229077	no data available
SAUSA300_RS13355	P2155_02370	group_2332	SAUPAN006028000	-	hypothetical protein	1302	WP_000040575	hypothetical protein	433				PF10100	Staph_opine_DH	Staphylopine dehydrogenase	no clan defined	no clan defined			Cytoplasmic		no predicted signal peptide	0	445962720		WP_000040575	no data available
SAUSA300_RS13425	P2155_02382	group_3051	SAUPAN006063000	-	hypothetical protein	192	WP_001224379	hypothetical protein	63											no significant prediction		no predicted signal peptide	0	447147123		WP_001224379	no data available
SAUSA300_RS13475	P2155_02391	manB	SAUPAN006091000	pgcA	phosphoglucomutase	1809	WP_001795457	phosphoglucomutase	602	Central intermediary metabolism	phosphoglucosamine mutase	TIGR03990	PF02878	PGM_PMM_I	Phosphoglucomutase/phosphomannomutase, alpha/beta/alpha domain I	no clan defined	no clan defined			Cytoplasmic		no predicted signal peptide	1			WP_001795457	no data available
SAUSA300_RS13605	P2155_02417	group_1195	SAUPAN006150000	-	lantibiotic ABC transporter ATP-binding protein	696	WP_000382904	lantibiotic ABC transporter ATP-binding protein	231		lantibiotic protection ABC transporter, ATP-binding subunit	TIGR03740	PF00005	ABC_tran	ABC transporter	CL0023	P-loop_NTPase		SAUSA300_RS01250; SAUSA300_RS02845; SAUSA300_RS02850; SAUSA300_RS06220; SAUSA300_RS08910; SAUSA300_RS09040; SAUSA300_RS11600; SAUSA300_RS12065; SAUSA300_RS13795	Cytoplasmic Membrane		no predicted signal peptide	0	446305049		WP_000382904	no data available				21166474
SAUSA300_RS13610	P2155_02418	group_3044	SAUPAN006151000	-	ABC transporter permease	771	WP_000536961	ABC transporter permease	256		lantibiotic protection ABC transporter permease subunit, MutG family	TIGR03733	PF12730	ABC2_membrane_4	ABC-2 family transporter protein	CL0181	ABC-2			Cytoplasmic Membrane		no predicted signal peptide	6	446459107		WP_000536961	no data available
SAUSA300_RS14025	P2155_02495	group_3004	SAUPAN006272000	-	hypothetical protein	723	WP_000606210	hypothetical protein	240				PF02677	DUF208	Uncharacterized BCR, COG1636	no clan defined	no clan defined			Cytoplasmic		no predicted signal peptide	0	446528864		WP_000606210	no data available
SAUSA300_RS14070	P2155_02503	budA2	SAUPAN006295000	budA2	alpha-acetolactate decarboxylase	705	WP_000186117	alpha-acetolactate decarboxylase	234	Energy metabolism	alpha-acetolactate decarboxylase	TIGR01252	PF03306	AAL_decarboxy	Alpha-acetolactate decarboxylase	CL0615	ALDC			Cytoplasmic		no predicted signal peptide	0	446108262		WP_000186117	no data available
SAUSA300_RS14075	P2155_02504	ldh2	SAUPAN006297000	ldh2	L-lactate dehydrogenase	960	WP_000846637	L-lactate dehydrogenase	319	Energy metabolism	L-lactate dehydrogenase	TIGR01771	PF00056	Ldh_1_N	lactate/malate dehydrogenase, NAD binding domain	CL0063	NADP_Rossmann		SAUSA300_RS00165; SAUSA300_RS00585; SAUSA300_RS00995; SAUSA300_RS01155; SAUSA300_RS01950; SAUSA300_RS02800; SAUSA300_RS02805; SAUSA300_RS02835; SAUSA300_RS02845; SAUSA300_RS02850; SAUSA300_RS02875; SAUSA300_RS03530; SAUSA300_RS04560; SAUSA300_RS05350; SAUSA300_RS05355; SAUSA300_RS05360; SAUSA300_RS05365; SAUSA300_RS05855; SAUSA300_RS06220; SAUSA300_RS06235; SAUSA300_RS07100; SAUSA300_RS07105; SAU…	Cytoplasmic		no predicted signal peptide	0	446769381		WP_000846637	no data available				21166474
SAUSA300_RS14100	P2155_02508	fdaB	SAUPAN006305000	fdaB	class I fructose-bisphosphate aldolase	891	WP_001031413	class I fructose-bisphosphate aldolase	296	Biosynthesis of cofactors, prosthetic groups, and carriers	tyrosine decarboxylase MnfA	TIGR03812	PF00274	Glycolytic	Fructose-bisphosphate aldolase class-I	CL0035	Peptidase_MH		SAUSA300_RS01940; SAUSA300_RS02800; SAUSA300_RS02805; SAUSA300_RS02825; SAUSA300_RS02835; SAUSA300_RS02845; SAUSA300_RS02875; SAUSA300_RS04560; SAUSA300_RS04700; SAUSA300_RS05350; SAUSA300_RS05355; SAUSA300_RS05360; SAUSA300_RS05365; SAUSA300_RS05855; SAUSA300_RS06135; SAUSA300_RS06220; SAUSA300_RS07100; SAUSA300_RS07105; SAUSA300_RS07430; SAUSA300_RS08730; SAUSA300_RS08865; SAUSA300_RS08975; SAU…	no significant prediction		no predicted signal peptide	0	446954157		WP_001031413	no data available				21166474
SAUSA300_RS14285	P2155_02551	arcD	SAUPAN006362000	arcD	arginine-ornithine antiporter	1431	WP_001005842	arginine-ornithine antiporter	476	Transport and binding proteins	arginine-ornithine antiporter	TIGR03810	PF13520	AA_permease_2	Amino acid permease	CL0062	APC			Cytoplasmic Membrane		no predicted signal peptide	14	446928586		WP_001005842	no data available
SAUSA300_RS14290	P2155_02552	arcB	SAUPAN006363000	arcB	ornithine carbamoyltransferase	1011	WP_000136166	ornithine carbamoyltransferase	336	Amino acid biosynthesis	ornithine carbamoyltransferase	TIGR00658	PF00185	OTCace	Aspartate/ornithine carbamoyltransferase, Asp/Orn binding domain	CL0399	Asp-glut_race		SAUSA300_RS01195; SAUSA300_RS01200	Cytoplasmic		no predicted signal peptide	0	446058311		WP_000136166	no data available				21166474
SAUSA300_RS14295	P2155_02553	arcA	SAUPAN006364000	arcA	arginine deiminase	1236	WP_000129411	arginine deiminase	411	Energy metabolism	arginine deiminase	TIGR01078	PF02274	Amidinotransf	Amidinotransferase	CL0197	GME		SAUSA300_RS02575; SAUSA300_RS02805; SAUSA300_RS02840; SAUSA300_RS03585; SAUSA300_RS03965; SAUSA300_RS04100; SAUSA300_RS05350; SAUSA300_RS05355; SAUSA300_RS05360; SAUSA300_RS07100; SAUSA300_RS07430; SAUSA300_RS08585; SAUSA300_RS12125	Cytoplasmic		no predicted signal peptide	0	446051556		WP_000129411	no data available				21166474
SAUSA300_RS14595	P2155_02611	group_2262	SAUPAN006453000	-	anion permease	1419	WP_000432356	anion permease	472	Transport and binding proteins	transporter, divalent anion:Na+ symporter (DASS) family	TIGR00785	PF00939	Na_sulph_symp	Sodium:sulfate symporter transmembrane region	CL0182	IT			Cytoplasmic Membrane		no predicted signal peptide	12	446354501		WP_000432356	no data available

## Sheet: Table_S7_core-up_SNM3
Supplemental_Table_S7 : Annotation of core genes over-expressed in SNM3 condition.
locus tag	Gene	Group_id	pan locus tag	pan gene symbol	product	gene length	gene RefSeq	MicrobesOnline	description	protein length	TIGRFAM Main Role	TIGRFAM function	TIGRFAM	PFAM Accession	PFAM	PFAM description	PFAM clan accession	PFAM clan	effector	interaction partners	PSORTb	LocateP	SignalP	transmembrane helices	protein GI	UniProt	protein RefSeq	protein peptides detected	protein copies per cell	operon	regulator	pubmed
SAUSA300_RS00905	P2155_00120	group_2017	SAUPAN001008000	-	hypothetical protein	204	WP_000356963		hypothetical protein	67	Energy metabolism	quinohemoprotein amine dehydrogenase, alpha subunit	TIGR03908								Cytoplasmic		no predicted signal peptide	0	446279108		WP_000356963	no data available
SAUSA300_RS00910	P2155_00121	group_1456	SAUPAN001009000	-	hypothetical protein	513	WP_000171919		hypothetical protein	170				PF14026	DUF4242	Protein of unknown function (DUF4242)	CL0032	Dim_A_B_barrel			Cytoplasmic		no predicted signal peptide	0	446094064		WP_000171919	no data available
SAUSA300_RS00935	P2155_00126	group_1628	SAUPAN001014000	-	hypothetical protein	360	WP_001092004		hypothetical protein	119		conserved hypothetical protein	TIGR01741	PF10057	DUF2294	Uncharacterized conserved protein (DUF2294)	no clan defined	no clan defined			no significant prediction		no predicted signal peptide	0	447014748		WP_001092004	no data available
SAUSA300_RS01210	P2155_00177	group_2795	SAUPAN001095000	fadE	long-chain-fatty-acid--CoA ligase	1506	WP_001008401		long-chain-fatty-acid--CoA ligase	501	Biosynthesis of cofactors, prosthetic groups, and carriers	O-succinylbenzoate-CoA ligase	TIGR01923	PF00501	AMP-binding	AMP-binding enzyme	CL0378	ANL			Cytoplasmic		no predicted signal peptide	0	446931145		WP_001008401	no data available
SAUSA300_RS01215	P2155_00178	fadX	SAUPAN001096000	fadX	acyl CoA:acetate/3-ketoacid CoA transferase	1578	WP_001789452		acyl CoA:acetate/3-ketoacid CoA transferase	525		3-oxoacid CoA-transferase, A subunit	TIGR02429	PF01144	CoA_trans	Coenzyme A transferase	CL0246	ISOCOT_Fold			no significant prediction		no predicted signal peptide	0			WP_001789452	no data available
SAUSA300_RS01890	P2155_00304	group_2394	SAUPAN001899000	mdh	metal-dependent hydrolase	753	WP_000195907		metal-dependent hydrolase	250	Energy metabolism	arylformamidase	TIGR03035	PF04199	Cyclase	Putative cyclase	CL0364	Leu-IlvD			Cytoplasmic		no predicted signal peptide	0	446118052		WP_000195907	no data available
SAUSA300_RS01895	P2155_00305	metE	SAUPAN001900000	metE	5-methyltetrahydropteroyltriglutamate-- homocysteine methyltransferase	2229	WP_000207614		5-methyltetrahydropteroyltriglutamate-- homocysteine methyltransferase	742	Amino acid biosynthesis	5-methyltetrahydropteroyltriglutamate--homocysteine S-methyltransferase	TIGR01371	PF01717	Meth_synt_2	Cobalamin-independent synthase, Catalytic domain	CL0160	Methionine_synt			Cytoplasmic		no predicted signal peptide	0	446129759		WP_000207614	no data available
SAUSA300_RS01900	P2155_00306	metH	SAUPAN001901000	metF	bifunctional homocysteine S-methyltransferase/methylenetetrahydrofolate reductase	1842	WP_000077318		bifunctional homocysteine S-methyltransferase/methylenetetrahydrofolate reductase	613	Amino acid biosynthesis	methionine synthase	TIGR02082	PF02574	S-methyl_trans	Homocysteine S-methyltransferase	no clan defined	no clan defined			Cytoplasmic		no predicted signal peptide	0	445999463		WP_000077318	no data available
SAUSA300_RS01905	P2155_00307	group_926	SAUPAN001902000	metC	cystathionine beta-lyase	1161	WP_000175846		cystathionine beta-lyase	386		cystathionine beta-lyase	TIGR01329	PF01053	Cys_Met_Meta_PP	Cys/Met metabolism PLP-dependent enzyme	CL0061	PLP_aminotran		SAUSA300_RS01155; SAUSA300_RS02805; SAUSA300_RS02850; SAUSA300_RS03530; SAUSA300_RS05350; SAUSA300_RS05360; SAUSA300_RS05365; SAUSA300_RS08730	Cytoplasmic		no predicted signal peptide	0	446097991		WP_000175846	no data available				21166474
SAUSA300_RS01910	P2155_00308	group_1431	SAUPAN001903000	metI	cystathionine gamma-synthase	1104	WP_000655692		cystathionine gamma-synthase	367	Amino acid biosynthesis	O-succinylhomoserine (thiol)-lyase	TIGR02080	PF01053	Cys_Met_Meta_PP	Cys/Met metabolism PLP-dependent enzyme	CL0061	PLP_aminotran		SAUSA300_RS01155; SAUSA300_RS02810; SAUSA300_RS02850; SAUSA300_RS04100; SAUSA300_RS05350; SAUSA300_RS05355; SAUSA300_RS05360; SAUSA300_RS06230; SAUSA300_RS08395; SAUSA300_RS08730; SAUSA300_RS08865; SAUSA300_RS08975; SAUSA300_RS11985; SAUSA300_RS12075	Cytoplasmic		no predicted signal peptide	0	446578346		WP_000655692	no data available				21166474
SAUSA300_RS02315	P2155_00380	group_1363	SAUPAN002173000	-	sodium-dependent transporter	1338	WP_000828726		sodium-dependent transporter	445				PF00209	SNF	Sodium:neurotransmitter symporter family	CL0062	APC			Cytoplasmic Membrane		no predicted signal peptide	11	446751470		WP_000828726	no data available
SAUSA300_RS02320	P2155_00381	cysM	SAUPAN002174000	mccA	cysteine synthase	915	WP_000634105		cysteine synthase	304	Amino acid biosynthesis	cysteine synthase	TIGR01136	PF00291	PALP	Pyridoxal-phosphate dependent enzyme	no clan defined	no clan defined		SAUSA300_RS06385	Cytoplasmic		no predicted signal peptide	0	446556759		WP_000634105	no data available				21166474
SAUSA300_RS11485	P2155_00488	group_922	SAUPAN005428000	-	ATP-grasp domain-containing protein	1194	WP_000183726		ATP-grasp domain-containing protein	397	Fatty acid and phospholipid metabolism	acetyl-CoA carboxylase, biotin carboxylase subunit	TIGR00514	PF13535	ATP-grasp_4	ATP-grasp domain	CL0179	ATP-grasp			Cytoplasmic		no predicted signal peptide	0	446105871		WP_000183726	no data available
SAUSA300_RS11295	P2155_00524	sceD	SAUPAN005381000	sceD	transglycosylase SceD	696	WP_000752008		transglycosylase SceD	231				PF06737	Transglycosylas	Transglycosylase-like domain	CL0037	Lysozyme			Extracellular		signal peptide predicted	0	446674662		WP_000752008	no data available
SAUSA300_RS11075	P2155_00560	ilvA_2	SAUPAN005311000	ilvA2	L-threonine dehydratase biosynthetic IlvA	1269	WP_000216853		L-threonine dehydratase biosynthetic IlvA	422	Amino acid biosynthesis	threonine dehydratase	TIGR02079	PF00291	PALP	Pyridoxal-phosphate dependent enzyme	no clan defined	no clan defined			Cytoplasmic		no predicted signal peptide	0	446138998		WP_000216853	no data available
SAUSA300_RS11070	P2155_00561	leuD	SAUPAN005310000	leuD	3-isopropylmalate dehydratase small subunit	573	WP_000718955		3-isopropylmalate dehydratase small subunit	190	Amino acid biosynthesis	3-isopropylmalate dehydratase, small subunit	TIGR00171	PF00694	Aconitase_C	Aconitase C-terminal domain	CL0364	Leu-IlvD			Cytoplasmic		no predicted signal peptide	0	446641609		WP_000718955	no data available
SAUSA300_RS11060	P2155_00563	leuB	SAUPAN005308000	leuB	3-isopropylmalate dehydrogenase	1047	WP_000221958		3-isopropylmalate dehydrogenase	348	Amino acid biosynthesis	3-isopropylmalate dehydrogenase	TIGR00169	PF00180	Iso_dh	Isocitrate/isopropylmalate dehydrogenase	CL0270	Iso_DH			Cytoplasmic		no predicted signal peptide	0	446144103		WP_000221958	no data available
SAUSA300_RS11055	P2155_00564	leuA	SAUPAN005307000	leuA	2-isopropylmalate synthase	1530	WP_000094576		2-isopropylmalate synthase	509	Amino acid biosynthesis	2-isopropylmalate synthase	TIGR00973	PF00682	HMGL-like	HMGL-like	CL0036	TIM_barrel			Cytoplasmic		no predicted signal peptide	0	446016721		WP_000094576	no data available
SAUSA300_RS11050	P2155_00565	ilvC	SAUPAN005306000	ilvC	ketol-acid reductoisomerase	1005	WP_000214557		ketol-acid reductoisomerase	334	Amino acid biosynthesis	ketol-acid reductoisomerase	TIGR00465	PF07991	IlvN	Acetohydroxy acid isomeroreductase, NADPH-binding domain	CL0063	NADP_Rossmann			Cytoplasmic		no predicted signal peptide	0	446136702		WP_000214557	no data available
SAUSA300_RS10855	P2155_00599	argE	SAUPAN005193000	-	succinyl-diaminopimelate desuccinylase	1224	WP_000206639		succinyl-diaminopimelate desuccinylase	407	Protein fate	peptidase, ArgE/DapE family	TIGR01910	PF01546	Peptidase_M20	Peptidase family M20/M25/M40	CL0035	Peptidase_MH			Cytoplasmic		no predicted signal peptide	0	446128784		WP_000206639	no data available
SAUSA300_RS04985	P2155_00674	comK	SAUPAN003211000	comK1	competence protein ComK	570	WP_000287265		competence protein ComK	189				PF06338	ComK	ComK protein	CL0061	PLP_aminotran			Cytoplasmic		no predicted signal peptide	0	446209410		WP_000287265	no data available
SAUSA300_RS06445	P2155_00945	glpD	SAUPAN003613000	glpD	aerobic glycerol-3-phosphate dehydrogenase	1674	WP_001218596		aerobic glycerol-3-phosphate dehydrogenase	557	Energy metabolism	glycerol-3-phosphate dehydrogenase, anaerobic, A subunit	TIGR03377	PF01266	DAO	FAD dependent oxidoreductase	CL0063	NADP_Rossmann			Cytoplasmic		no predicted signal peptide	0	447141340		WP_001218596	no data available
SAUSA300_RS06965	P2155_01040	pstS	SAUPAN003798000	pstS	phosphate-binding protein	984	WP_000759232		phosphate-binding protein	327	Transport and binding proteins	phosphate binding protein	TIGR02136	PF12849	PBP_like_2	PBP superfamily domain	CL0177	PBP			Cytoplasmic Membrane		no predicted signal peptide	0	446681886		WP_000759232	no data available
SAUSA300_RS08515	P2155_01250	mntH	SAUPAN004198000	-	divalent metal cation transporter	1230	WP_000533238		divalent metal cation transporter	409				PF01566	Nramp	Natural resistance-associated macrophage protein	CL0062	APC			Cytoplasmic Membrane		no predicted signal peptide	11	446455383		WP_000533238	no data available
SAUSA300_RS08520	P2155_01251	lamB	SAUPAN004199000	-	hypothetical protein	753	WP_001261795		hypothetical protein	250				PF03746	LamB_YcsF	LamB/YcsF family	CL0158	GH_CE			Cytoplasmic		no predicted signal peptide	0	447184539		WP_001261795	no data available
SAUSA300_RS08525	P2155_01252	accC_2	SAUPAN004200000	-	acetyl-CoA carboxylase biotin carboxylase subunit	1362	WP_000942744		acetyl-CoA carboxylase biotin carboxylase subunit	453	Fatty acid and phospholipid metabolism	acetyl-CoA carboxylase, biotin carboxylase subunit	TIGR00514	PF02786	CPSase_L_D2	Carbamoyl-phosphate synthase L chain, ATP binding domain	CL0179	ATP-grasp		SAUSA300_RS00090; SAUSA300_RS00585; SAUSA300_RS01155; SAUSA300_RS01250; SAUSA300_RS02800; SAUSA300_RS02805; SAUSA300_RS02845; SAUSA300_RS02850; SAUSA300_RS04905; SAUSA300_RS05350; SAUSA300_RS05360; SAUSA300_RS05365; SAUSA300_RS05855; SAUSA300_RS06220; SAUSA300_RS07100; SAUSA300_RS07335; SAUSA300_RS08395; SAUSA300_RS08910; SAUSA300_RS08975; SAUSA300_RS09040; SAUSA300_RS10290; SAUSA300_RS10295; SAU…	Cytoplasmic		no predicted signal peptide	0	446865488		WP_000942744	no data available				21166474
SAUSA300_RS08530	P2155_01253	accB_2	SAUPAN004203000	-	acetyl-CoA carboxylase biotin carboxyl carrier protein subunit	450	WP_001019337		acetyl-CoA carboxylase biotin carboxyl carrier protein subunit	149	Fatty acid and phospholipid metabolism	acetyl-CoA carboxylase, biotin carboxyl carrier protein	TIGR00531	PF00364	Biotin_lipoyl	Biotin-requiring enzyme	CL0105	Hybrid			no significant prediction		no predicted signal peptide	0	446942081		WP_001019337	no data available
SAUSA300_RS08535	P2155_01254	ahs2	SAUPAN004204000	-	allophanate hydrolase	1011	WP_000023316		allophanate hydrolase	336	Unknown function	biotin-dependent carboxylase uncharacterized domain	TIGR00724	PF02626	CT_A_B	Carboxyltransferase domain, subdomain A and B	CL0475	Cyclophil-like			Cytoplasmic		no predicted signal peptide	0	445945461		WP_000023316	no data available
SAUSA300_RS08540	P2155_01255	group_1055	SAUPAN004205000	-	allophanate hydrolase	735	WP_000383180		allophanate hydrolase	244	Hypothetical proteins	sensor histidine kinase inhibitor, KipI family	TIGR00370	PF02682	CT_C_D	Carboxyltransferase domain, subdomain C and D	CL0475	Cyclophil-like			Cytoplasmic		no predicted signal peptide	0	446305325		WP_000383180	no data available
SAUSA300_RS08610	P2155_01269	group_373	SAUPAN004224000	-	LLM class flavin-dependent oxidoreductase	1014	WP_000985886		LLM class flavin-dependent oxidoreductase	337	Unknown function	luciferase family oxidoreductase, group 1	TIGR03558	PF00296	Bac_luciferase	Luciferase-like monooxygenase	no clan defined	no clan defined			Cytoplasmic		no predicted signal peptide	0	446908630		WP_000985886	no data available
SAUSA300_RS08765	P2155_01298	group_2247	SAUPAN004272000	comC	prepilin peptidase	708	WP_000261115		prepilin peptidase	235		cxxc_20_cxxc protein	TIGR04104	PF06750	DiS_P_DiS	Bacterial Peptidase A24 N-terminal domain	no clan defined	no clan defined			Cytoplasmic Membrane		no predicted signal peptide	6	446183260		WP_000261115	no data available
SAUSA300_RS10450	P2155_01595	group_2248	SAUPAN004995000	-	thioredoxin family protein	564	WP_000182842		thioredoxin family protein	187	Energy metabolism	thioredoxin	TIGR01068	PF14595	Thioredoxin_9	Thioredoxin	CL0172	Thioredoxin			no significant prediction		no predicted signal peptide	0	446104987		WP_000182842	no data available
SAUSA300_RS04310	P2155_01770	group_1736	SAUPAN002840000	metQ1	methionine ABC transporter substrate-binding protein	822	WP_000732326		methionine ABC transporter substrate-binding protein	273	Cell envelope	lipoprotein, YaeC family	TIGR00363	PF03180	Lipoprotein_9	NLPA lipoprotein	CL0177	PBP			Cytoplasmic Membrane		signal peptide predicted	0	446654980		WP_000732326	no data available
SAUSA300_RS04305	P2155_01771	group_1463	SAUPAN002839000	metP1	ABC transporter permease	696	WP_000520233		ABC transporter permease	231	Transport and binding proteins	phosphonate ABC transporter, permease protein PhnE	TIGR01097	PF00528	BPD_transp_1	Binding-protein-dependent transport system inner membrane component	CL0404	BPD_transp_1			Cytoplasmic Membrane		no predicted signal peptide	5	446442378		WP_000520233	no data available
SAUSA300_RS04300	P2155_01772	group_1248	SAUPAN002838000	metN1	methionine import ATP-binding protein MetN 2	1026	WP_000571218		methionine import ATP-binding protein MetN 2	341		D-methionine ABC transporter, ATP-binding protein	TIGR02314	PF00005	ABC_tran	ABC transporter	CL0023	P-loop_NTPase			Cytoplasmic Membrane		no predicted signal peptide	0	446493364		WP_000571218	no data available
SAUSA300_RS04215	P2155_01788	group_397			hypothetical protein	261	WP_001059690		hypothetical protein	86				PF16212	PhoLip_ATPase_C	Phospholipid-translocating P-type ATPase C-terminal	no clan defined	no clan defined			Cytoplasmic Membrane		no predicted signal peptide	3	446982434		WP_001059690	no data available
SAUSA300_RS03450	P2155_01928	group_865	SAUPAN002536000	-	N-acetyltransferase	507	WP_000940134		N-acetyltransferase	168	Protein synthesis	ribosomal-protein-alanine acetyltransferase	TIGR01575	PF13420	Acetyltransf_4	Acetyltransferase (GNAT) domain	CL0257	Acetyltrans			Cytoplasmic		no predicted signal peptide	0	446862878		WP_000940134	no data available
SAUSA300_RS03425	P2155_01932	group_2331	SAUPAN002531000	-	hypothetical protein	498	WP_001164085		hypothetical protein	165											Cytoplasmic		no predicted signal peptide	0	447086829		WP_001164085	no data available
SAUSA300_RS03250	P2155_01966	sarA	SAUPAN002485000	sarA	transcriptional regulator	375	WP_001018677		transcriptional regulator	124	Regulatory functions	staphylococcal accessory regulator family	TIGR01889	PF13463	HTH_27	Winged helix DNA-binding domain	CL0123	HTH			Cytoplasmic		no predicted signal peptide	0	446941421		WP_001018677	no data available
SAUSA300_RS03030	P2155_02008	group_923	SAUPAN002362000	-	amino acid permease	1485	WP_000412514		amino acid permease	494	Transport and binding proteins	amino acid transporter	TIGR00909	PF13520	AA_permease_2	Amino acid permease	CL0062	APC			Cytoplasmic Membrane		no predicted signal peptide	12	446334659		WP_000412514	no data available
SAUSA300_RS02975	P2155_02018	proP	SAUPAN002350000	proP	proline/betaine transporter	1401	WP_000347061		proline/betaine transporter	466	Transport and binding proteins	MFS transporter, metabolite:H+ symporter (MHS) family protein	TIGR00883	PF07690	MFS_1	Major Facilitator Superfamily	CL0015	MFS			Cytoplasmic Membrane		no predicted signal peptide	12	446269206		WP_000347061	no data available
SAUSA300_RS11820	P2155_02095	betT	SAUPAN005581000	opuD2	glycine/betaine ABC transporter permease	1563	WP_000792345		glycine/betaine ABC transporter permease	520	Transport and binding proteins	transporter, betaine/carnitine/choline transporter (BCCT) family	TIGR00842	PF02028	BCCT	BCCT, betaine/carnitine/choline family transporter	CL0062	APC			Cytoplasmic Membrane		no predicted signal peptide	12	446715016		WP_000792345	no data available
SAUSA300_RS11930	P2155_02115	group_1718	SAUPAN005623000	-	toxin	426	WP_001549607		toxin	141				PF03642	MAP	MAP domain	CL0386	Ant-toxin_C			Cytoplasmic Membrane		signal peptide predicted	0	486201037		WP_001549607	no data available
SAUSA300_RS12410	P2155_02202	group_2817	SAUPAN005764000	-	AraC family transcriptional regulator	1956	WP_000131830		AraC family transcriptional regulator	651				PF12833	HTH_18	Helix-turn-helix domain	CL0123	HTH			no significant prediction		no predicted signal peptide	0	446053975		WP_000131830	no data available
SAUSA300_RS13265	P2155_02353	group_2876	SAUPAN006006000	-	amino acid:proton symporter	1638	WP_001030711		amino acid:proton symporter	545	Transport and binding proteins	amino acid transporter	TIGR00909	PF13520	AA_permease_2	Amino acid permease	CL0062	APC			Cytoplasmic Membrane		no predicted signal peptide	14	446953455		WP_001030711	no data available
SAUSA300_RS13380	P2155_02375	group_2419	SAUPAN006037000	-	transporter	1539	WP_000202037		transporter	512	Hypothetical proteins	AbgT transporter family	TIGR00819	PF03806	ABG_transport	AbgT putative transporter family	CL0182	IT			Cytoplasmic Membrane		no predicted signal peptide	12	446124182		WP_000202037	no data available
SAUSA300_RS13385	P2155_02376	group_1886	SAUPAN006038000	-	carboxymuconolactone decarboxylase family protein	423	WP_001146763		carboxymuconolactone decarboxylase family protein	140		uncharacterized peroxidase-related enzyme	TIGR01926	PF02627	CMD	Carboxymuconolactone decarboxylase family	CL0423	AhpD-like			Cytoplasmic		no predicted signal peptide	0	447069507		WP_001146763	no data available
SAUSA300_RS13415	P2155_02381	group_1859			hypothetical protein	282	WP_000220938		hypothetical protein	93				PF07205	DUF1413	Domain of unknown function (DUF1413)	no clan defined	no clan defined			Cytoplasmic		no predicted signal peptide	0	446143083		WP_000220938	no data available
SAUSA300_RS13480	P2155_02392	group_1012			hypothetical protein	267	WP_000678764		hypothetical protein	88				PF13273	DUF4064	Protein of unknown function (DUF4064)	CL0347	Tetraspannin			no significant prediction		no predicted signal peptide	1	446601418		WP_000678764	no data available
SAUSA300_RS13570	P2155_02411	group_1068	SAUPAN006136000	-	hypothetical protein	417	WP_001117054		hypothetical protein	138				PF00610	DEP	Domain found in Dishevelled, Egl-10, and Pleckstrin (DEP)	CL0123	HTH			Cytoplasmic		no predicted signal peptide	0	447039798		WP_001117054	no data available
SAUSA300_RS13575	P2155_02412	group_2598	SAUPAN006139000	-	FUSC family protein	1824	WP_000586392		FUSC family protein	607		integral membrane protein, YccS/YhfK family	TIGR01667	PF13515	FUSC_2	Fusaric acid resistance protein-like	CL0307	FUSC			Cytoplasmic Membrane		no predicted signal peptide	9	446508864		WP_000586392	no data available
SAUSA300_RS13585	P2155_02414	group_2154	SAUPAN006142000	-	DedA family protein	612	WP_000435044		DedA family protein	203				PF09335	SNARE_assoc	SNARE associated Golgi protein	no clan defined	no clan defined			Cytoplasmic Membrane		no predicted signal peptide	5	446357189		WP_000435044	no data available
SAUSA300_RS13715	P2155_02437	group_963			hypothetical protein	204	WP_001177186		hypothetical protein	67											Cytoplasmic Membrane		no predicted signal peptide	1	447099930		WP_001177186	no data available
SAUSA300_RS13810	P2155_02454	group_2142			FeoB-associated Cys-rich membrane protein	171	WP_000111118		FeoB-associated Cys-rich membrane protein	56	DNA metabolism	A/G-specific adenine glycosylase	TIGR01084	PF12669	P12	Virus attachment protein p12 family	no clan defined	no clan defined			no significant prediction		no predicted signal peptide	1	446033263		WP_000111118	no data available
SAUSA300_RS13815	P2155_02455	group_2736	SAUPAN006212000	feoB	ferrous iron transporter B	1995	WP_000432907		ferrous iron transporter B	664	Transport and binding proteins	ferrous iron transport protein B	TIGR00437	PF02421	FeoB_N	Ferrous iron transport protein B	CL0023	P-loop_NTPase			Cytoplasmic Membrane		no predicted signal peptide	10	446355052		WP_000432907	no data available
SAUSA300_RS13820	P2155_02456	feoA	SAUPAN006213000	feoA	ferrous iron transporter A	228	WP_000932073		ferrous iron transporter A	75				PF04023	FeoA	FeoA domain	CL0206	TRB			Cytoplasmic		no predicted signal peptide	0	446854817		WP_000932073	no data available
SAUSA300_RS14095	P2155_02507	group_1088			hypothetical protein	417	WP_001237629		hypothetical protein	138				PF05758	Ycf1	Ycf1	no clan defined	no clan defined			Cytoplasmic Membrane		no predicted signal peptide	4	447160373		WP_001237629	no data available
SAUSA300_RS14355	P2155_02564	sasF	SAUPAN006379000	sasF	hypothetical protein	1908	WP_001151900		hypothetical protein	635				PF01468	GA	GA module	CL0598	B_GA			Cellwall		signal peptide predicted	1	447074644		WP_001151900	no data available
SAUSA300_RS14385	P2155_02570	group_2937	SAUPAN006387000	asp1	accessory Sec system protein Asp1	1554	WP_000873197		accessory Sec system protein Asp1	517	Protein fate; Cellular processes	accessory Sec system protein Asp1	TIGR03713	PF16993	Asp1	Accessory Sec system protein Asp1	CL0113	GT-B			Cytoplasmic		no predicted signal peptide	0	446795941		WP_000873197	no data available
SAUSA300_RS14390	P2155_02571	secY_2	SAUPAN006389000	secY2	accessory Sec system protein translocase subunit SecY2	1212	WP_000916119		accessory Sec system protein translocase subunit SecY2	403	Protein fate	accessory Sec system translocase SecY2	TIGR02920	PF00344	SecY	SecY translocase	no clan defined	no clan defined			Cytoplasmic Membrane		no predicted signal peptide	10	446838863		WP_000916119	no data available
SAUSA300_RS14560	P2155_02604	yceI	SAUPAN006443000	-	polyisoprenoid-binding protein	516	WP_000181129		polyisoprenoid-binding protein	171				PF04264	YceI	YceI-like domain	no clan defined	no clan defined			no significant prediction		no predicted signal peptide	0	446103274		WP_000181129	no data available
SAUSA300_RS14590	P2155_02610	group_1939	SAUPAN006450000	bstA	DinB family protein	465	WP_000208915		DinB family protein	154				PF12867	DinB_2	DinB superfamily	CL0310	DinB			Cytoplasmic		no predicted signal peptide	0	446131060		WP_000208915	no data available
SAUSA300_RS14610	P2155_02614	nixA	SAUPAN006459000	nixA	nickel transporter NixA	1017	WP_000215642		nickel transporter NixA	338	Transport and binding proteins	transition metal uptake transporter, Ni2+-Co2+ transporter (NiCoT) family	TIGR00802	PF03824	NicO	High-affinity nickel-transport protein	CL0292	LysE			Cytoplasmic Membrane		no predicted signal peptide	7			WP_000215642	no data available

## Sheet: Markers_SNM3
Supplemental_Table_S4 : List of genes differentially expressed in strains isolated from human colonization ad infection.
SNM3
	id	pan gene symbol	product	VF	TIGRFAM Main Role	TIGRFAM Sub Role	baseMean_Carriage	baseMean_Infection	foldChange_Infection/Carriage	padj
carriage vs infection	lrgA_1	lrgA	antiholin-like protein LrgA				1484	503	0.33899	0.0025541
	lrgB_1	lrgB	antiholin-like protein LrgB		Hypothetical proteins	Conserved	4971	1359	0.27337	9.11e-05
carriage vs shock	fadD	fadD	glutaryl-CoA dehydrogenase				64.83	274.1	4.23	3.8e-12
	sasF	sasF	hypothetical protein				4917.91	13787	2.8	2.21738e-07
	lpl8_1	lpl6	tandem-type lipoprotein				31.41	68.1	2.17	4.0823e-05
	srn_4470_RsaX28	#N/A	#N/A		#N/A	#N/A	1228403	533054	0.434	0.00028
	group_1783	-	cystatin-like fold lipoprotein		Cell envelope	Surface structures	333.96	668.7	2	0.000603313
	group_415	-	ABC transporter ATP-binding protein		Cell envelope; Transport and binding proteins	Biosynthesis and degradation of surface polysaccharides and lipopolysaccharides; Other	102.26	210.9	2.06	0.000889381
	group_1108	-	CHAP domain-containing protein				1990.84	4291.6	2.16	0.00784245
carriage vs sepsis	group_418	fnbA	fibronectin-binding protein A	fnbA:1:CP000255.1	Cell envelope	Other	9816	4427.3	0.451	0.0378
	group_963	0	hypothetical protein				1632	3327	2.04	0.0107
	srn_4790_sRNA387	#N/A	#N/A		#N/A	#N/A	1734	3521	2.03	0.0107
sepsis vs chock	group_1068	-	hypothetical protein				34146	16691.4	0.4888	7.47e-10
	group_2747	-	N-acetyltransferase		Protein synthesis	Ribosomal proteins: synthesis and modification	2458	969.2	0.3943	3.72e-09
	tag	tag	DNA-3-methyladenine glycosylase I		DNA metabolism	DNA replication, recombination, and repair	3344	1393.9	0.4169	7.925e-09
	group_2207	-	DNA mismatch repair protein MutS		DNA metabolism	DNA replication, recombination, and repair	298.5	611.9	2.05	7.93e-09
	group_890	ddh	lactate dehydrogenase		Amino acid biosynthesis	Serine family	10411	4480.4	0.4304	6.01476e-06
	ureA	ureA	urease subunit gamma		Central intermediary metabolism	Nitrogen metabolism	194	94.1	0.4853	1.00916e-05
	group_2180	sbnA	siderophore biosynthesis protein SbnA		Cellular processes	Biosynthesis of natural products	212.2	797.8	3.76	0.000163504
	isdD	isdD	hypothetical protein				103.4	263.4	2.55	0.000163504
	isdG	isdG	monooxygenase IsdI		Amino acid biosynthesis	Aspartate family	53	112.3	2.12	3.39148e-05
	isdF	isdF	hemin ABC transporter permease				129.3	281.5	2.18	0.00010434
	isdE	isdE	heme uptake system protein IsdE				86.6	232.2	2.68	0.000146537
	group_2815	-	formate/nitrite transporter		Transport and binding proteins	Anions	3006	1120.8	0.3728	0.00065368
	sasD	sasD	hypothetical protein		Cell envelope	Other	304.3	1326.5	4.36	0.00195313
	group_2356	glcA	PTS glucose EIICBA component		Transport and binding proteins	Carbohydrates, organic alcohols, and acids	2440.3	5851.1	2.4	0.00280597
	group_2828	tcyP	L-cystine transporter				1526.7	4353.9	2.85	0.00321089
	hisZ	hisZ	ATP phosphoribosyltransferase regulatory subunit		Amino acid biosynthesis	Histidine family	4467	1534.8	0.3436	0.00368747
	hisG	hisG	ATP phosphoribosyltransferase		Amino acid biosynthesis	Histidine family	1896	686.5	0.3621	0.00507621
	coa	coa	coagulase				271.8	642.9	2.37	0.00532498
	purA	purA	adenylosuccinate synthetase		Purines, pyrimidines, nucleosides, and nucleotides	Purine ribonucleotide biosynthesis	787.8	1930.7	2.45	0.00729284
	ldh	ldh1	L-lactate dehydrogenase		Energy metabolism	Anaerobic; Glycolysis/gluconeogenesis	21455	8727.4	0.4068	0.0078135
	group_138	-	hypothetical protein				1178	64.8	0.055	0.00945647
	hlgC	hlgC	gamma-hemolysin component C	hlgC:4:CP000255.1	Cellular processes	Toxin production and resistance	51.8	239.1	4.62	6.79279e-06
	hlgB	hlgB	gamma-hemolysin component B	hlgB:5:CP000046.1	Cellular processes	Toxin production and resistance	165.2	411.4	2.49	0.000213315
	hlY	hla	alpha-hemolysin	hla:2:AP009351.1	Cellular processes	Toxin production and resistance	417.4	2644.1	6.33	0.000429864
	group_2197	nuc	thermonuclease	nuc:4:FR821779.1	Transport and binding proteins	Nucleosides, purines and pyrimidines	203.2	547.3	2.69	0.00200192
	hld	hld	delta-hemolysin	hld:2:HE681097.1			58249.6	158539	2.72	0.00842827
	srn_3910_RNAIII	#N/A	#N/A		#N/A	#N/A	98074.6	266543	2.72	0.00841934
	srn_2480_sRNA205	#N/A	#N/A		#N/A	#N/A	72.1	441.3	6.12	0.00179737
	srn_0580_Sau6569	#N/A	#N/A		#N/A	#N/A	5116	2105.7	0.4116	0.00455925
BMM
	id	pan gene symbol	product	VF	TIGRFAM Main Role	TIGRFAM Sub Role	baseMean_Carriage	baseMean_Infection	foldChange_Infection/Carriage	padj
carriage vs infection	group_2323	norB	quinolone resistance protein NorB		Cellular processes; Transport and binding proteins	Toxin production and resistance; Other	1781	4059	2.28	0.00833
carriage vs chock	group_420	0	hypothetical protein				387	165	0.427	0.0019027
	mtlA_1	mtlF	PTS mannitol transporter subunit IICB		Transport and binding proteins; Signal transduction	Carbohydrates, organic alcohols, and acids; PTS	5977	2941.1	0.492	0.0025867
	gntK	gntK	gluconate kinase		Energy metabolism	Sugars	9487	4516.9	0.476	0.0034795
	group_2278	htrB	hemin ABC transporter permease				114.068	260.82	2.29	0.00356
	gntR	gntR	GntR family transcriptional regulator				7885	3215.6	0.408	0.009059
	cobW	-	GTP-binding protein		Biosynthesis of cofactors, prosthetic groups, and carriers	Heme, porphyrin, and cobalamin	84.927	184.36	2.17	0.00993
carriage vs sepsis	radC	radC	hypothetical protein		DNA metabolism	DNA replication, recombination, and repair	100	42.4	0.423	0.00085288
	ald1	ald1	alanine dehydrogenase		Energy metabolism	Amino acids and amines	2555	6225	2.44	8.91e-05
sepsis vs chock	group_2207	-	DNA mismatch repair protein MutS		DNA metabolism	DNA replication, recombination, and repair	586.95	1409.23	2.4	3.35e-08
	group_2350	-	hypothetical protein				49.9	101	2.02	3.6759e-06
	group_2937	asp1	accessory Sec system protein Asp1		Protein fate; Cellular processes	Protein and peptide secretion and trafficking; Pathogenesis	83.71	181	2.16	9.4472e-06
	group_1975	-	hypothetical protein				6066	2686.4	0.443	0.000193
	srn_4710_Teg34	#N/A	#N/A		#N/A	#N/A	9391	4265.7	0.454	0.000289
	srn_3660_Sau6515	#N/A	#N/A		#N/A	#N/A	120.49	261.64	2.17	0.000437389
	group_138	-	hypothetical protein				209	33.2	0.159	0.000528
	group_2587	scrA	PTS sucrose transporter subunit IIBC				1349	650.7	0.482	0.001322
	ssb2	ssb2	single-stranded DNA-binding protein		DNA metabolism	DNA replication, recombination, and repair	259	40.3	0.156	0.002614

## Sheet: Markers_BMM
carriage vs infection	gene	pan gene symbol	id	product	VF	TIGRFAM Main Role	TIGRFAM Sub Role	baseMean_Carriage	baseMean_Infection	foldChange_Infection/Carriage	padj
carriage vs infection	P2155_01087	norB	group_2323	quinolone resistance protein NorB		Cellular processes; Transport and binding proteins	Toxin production and resistance; Other	1781	4059	2.28	0.00833
carriage vs shock	gene	pan gene symbol	id	product		TIGRFAM Main Role	TIGRFAM Sub Role	baseMean_Carriage	baseMean_shock	foldChange_shock/Carriage	padj
carriage vs shock	P2155_02449	0	group_420	hypothetical protein				387	165	0.427	0.0019027
carriage vs shock	P2155_00467	mtlF	mtlA_1	PTS mannitol transporter subunit IICB		Transport and binding proteins; Signal transduction	Carbohydrates, organic alcohols, and acids; PTS	5977	2941.1	0.492	0.0025867
carriage vs shock	P2155_02407	gntK	gntK	gluconate kinase		Energy metabolism	Sugars	9487	4516.9	0.476	0.0034795
carriage vs shock	P2155_02264	htrB	group_2278	hemin ABC transporter permease				114.068	260.82	2.29	0.00356
carriage vs shock	P2155_02408	gntR	gntR	GntR family transcriptional regulator				7885	3215.6	0.408	0.009059
carriage vs shock	P2155_00373	-	cobW	GTP-binding protein		Biosynthesis of cofactors, prosthetic groups, and carriers	Heme, porphyrin, and cobalamin	84.927	184.36	2.17	0.00993
carriage vs sepsis	gene	pan gene symbol	id	product		TIGRFAM Main Role	TIGRFAM Sub Role	baseMean_Carriage	baseMean_Sepsis	foldChange_Sepsis/Carriage	padj
carriage vs sepsis	P2155_01297	radC	radC	hypothetical protein		DNA metabolism	DNA replication, recombination, and repair	100	42.4	0.423	0.00085288
carriage vs sepsis	P2155_01090	ald1	ald1	alanine dehydrogenase		Energy metabolism	Amino acids and amines	2555	6225	2.44	8.91e-05
sepsis vs shock	gene	pan gene symbol	id	product		TIGRFAM Main Role	TIGRFAM Sub Role	baseMean_Sepsis	baseMean_shock	foldChange_shock/Sepsis	padj
sepsis vs shock	P2155_00573	-	group_2207	DNA mismatch repair protein MutS		DNA metabolism	DNA replication, recombination, and repair	586.95	1409.23	2.4	3.35e-08
sepsis vs shock	P2155_00092	-	group_2350	hypothetical protein				49.9	101	2.02	3.6759e-06
sepsis vs shock	P2155_02570	asp1	group_2937	accessory Sec system protein Asp1		Protein fate; Cellular processes	Protein and peptide secretion and trafficking; Pathogenesis	83.71	181	2.16	9.4472e-06
sepsis vs shock	P2155_00753	-	group_1975	hypothetical protein				6066	2686.4	0.443	0.000193
sepsis vs shock	#N/A	#N/A	srn_4710_Teg34	#N/A		#N/A	#N/A	9391	4265.7	0.454	0.000289
sepsis vs shock	#N/A	#N/A	srn_3660_Sau6515	#N/A		#N/A	#N/A	120.49	261.64	2.17	0.000437389
sepsis vs shock	P2155_00628	-	group_138	hypothetical protein				209	33.2	0.159	0.000528
sepsis vs shock	P2155_02281	scrA	group_2587	PTS sucrose transporter subunit IIBC				1349	650.7	0.482	0.001322
sepsis vs shock	P2155_00624	ssb2	ssb2	single-stranded DNA-binding protein		DNA metabolism	DNA replication, recombination, and repair	259	40.3	0.156	0.002614
